# Supplementary material for: Synchronized activity of sensory neurons initiates cortical synchrony in a model of neuropathic pain
Source: Nat Commun. 2023 Feb 8;14:689. doi: 10.1038/s41467-023-36093-z (PMC9908980; doi:10.1038/s41467-023-36093-z)
Supplement: Supplementary file 7 — Supplementary Software 1 [file 41467_2023_36093_MOESM7_ESM.zip]

Archive with 76 entries (69 files):
- code/
- code/ATP.xlsx
- code/Readme.docx
- code/Saline.xlsx
- code/get_fft_results_for_synchrony.m
- code/get_signal_spectrum.m
- code/high_filter.m
- code/low_filter.m
- code/plot_filled_error_bar.m
- code/run_get_fft_results_for_synchrony.m
- comparsion EEG from Chao/
- comparsion EEG from Chao/comparsion EEG/
- comparsion EEG from Chao/comparsion EEG/ATP A317491/
- comparsion EEG from Chao/comparsion EEG/ATP A317491/A317491.xlsx
- comparsion EEG from Chao/comparsion EEG/ATP A317491/ATP.xlsx
- comparsion EEG from Chao/comparsion EEG/ATP A317491/SNI 3d (ttx pre).xlsx
- comparsion EEG from Chao/comparsion EEG/ATP A317491/get_fft_results_for_Chao.m
- comparsion EEG from Chao/comparsion EEG/ATP A317491/get_signal_spectrum.m
- comparsion EEG from Chao/comparsion EEG/ATP A317491/high_filter.m
- comparsion EEG from Chao/comparsion EEG/ATP A317491/low_filter.m
- comparsion EEG from Chao/comparsion EEG/ATP A317491/plot_avg_fft_over_animals_baseline_vs_sni.m
- comparsion EEG from Chao/comparsion EEG/ATP A317491/plot_fft_results_on_baseline_vs_sni.m
- comparsion EEG from Chao/comparsion EEG/ATP A317491/plot_filled_error_bar.m
- comparsion EEG from Chao/comparsion EEG/ATP A317491/run_get_fft_results_for_Chao.m
- comparsion EEG from Chao/comparsion EEG/TTX lidocaine/
- comparsion EEG from Chao/comparsion EEG/TTX lidocaine/SNI 3d pre lido.xlsx
- comparsion EEG from Chao/comparsion EEG/TTX lidocaine/SNI 3d ttx pre.xlsx
- comparsion EEG from Chao/comparsion EEG/TTX lidocaine/get_fft_results_for_Chao.m
- comparsion EEG from Chao/comparsion EEG/TTX lidocaine/get_signal_spectrum.m
- comparsion EEG from Chao/comparsion EEG/TTX lidocaine/high_filter.m
- comparsion EEG from Chao/comparsion EEG/TTX lidocaine/lidocaine.xlsx
- comparsion EEG from Chao/comparsion EEG/TTX lidocaine/low_filter.m
- comparsion EEG from Chao/comparsion EEG/TTX lidocaine/plot_avg_fft_over_animals_baseline_vs_sni.m
- comparsion EEG from Chao/comparsion EEG/TTX lidocaine/plot_fft_results_on_baseline_vs_sni.m
- comparsion EEG from Chao/comparsion EEG/TTX lidocaine/plot_filled_error_bar.m
- comparsion EEG from Chao/comparsion EEG/TTX lidocaine/run_get_fft_results_for_Chao.m
- comparsion EEG from Chao/comparsion EEG/TTX lidocaine/ttx.xlsx
- comparsion EEG from Chao/comparsion EEG/comparsion bl_3h_1d_3d/
- comparsion EEG from Chao/comparsion EEG/comparsion bl_3h_1d_3d/ATP.xlsx
- comparsion EEG from Chao/comparsion EEG/comparsion bl_3h_1d_3d/Baseline.xlsx
- comparsion EEG from Chao/comparsion EEG/comparsion bl_3h_1d_3d/BzATP.xlsx
- comparsion EEG from Chao/comparsion EEG/comparsion bl_3h_1d_3d/Post_FK506 7d.xlsx
- comparsion EEG from Chao/comparsion EEG/comparsion bl_3h_1d_3d/Pre_FK506.xlsx
- comparsion EEG from Chao/comparsion EEG/comparsion bl_3h_1d_3d/SNI 1d.xlsx
- comparsion EEG from Chao/comparsion EEG/comparsion bl_3h_1d_3d/SNI 3h.xlsx
- comparsion EEG from Chao/comparsion EEG/comparsion bl_3h_1d_3d/SNI_3d.xlsx
- comparsion EEG from Chao/comparsion EEG/comparsion bl_3h_1d_3d/Saline.xlsx
- comparsion EEG from Chao/comparsion EEG/comparsion bl_3h_1d_3d/get_fft_results_for_Chao.m
- comparsion EEG from Chao/comparsion EEG/comparsion bl_3h_1d_3d/get_signal_spectrum.m
- comparsion EEG from Chao/comparsion EEG/comparsion bl_3h_1d_3d/high_filter.m
- comparsion EEG from Chao/comparsion EEG/comparsion bl_3h_1d_3d/low_filter.m
- comparsion EEG from Chao/comparsion EEG/comparsion bl_3h_1d_3d/plot_avg_fft_over_animals_baseline_vs_sni.m
- comparsion EEG from Chao/comparsion EEG/comparsion bl_3h_1d_3d/plot_fft_results_on_baseline_vs_sni.m
- comparsion EEG from Chao/comparsion EEG/comparsion bl_3h_1d_3d/plot_filled_error_bar.m
- comparsion EEG from Chao/comparsion EEG/comparsion bl_3h_1d_3d/run_get_fft_results_for_Chao.m
- comparsion EEG from Chao/comparsion EEG/get_fft_results_for_Chao - Copy.m
- comparsion EEG from Chao/comparsion EEG/get_fft_results_for_Chao.m
- comparsion EEG from Chao/comparsion EEG/get_signal_spectrum.m
- comparsion EEG from Chao/comparsion EEG/high_filter.m
- comparsion EEG from Chao/comparsion EEG/low_filter.m
- comparsion EEG from Chao/comparsion EEG/plot_avg_fft_over_animals_baseline_vs_sni.m
- comparsion EEG from Chao/comparsion EEG/plot_fft_results_on_baseline_vs_sni.m
- comparsion EEG from Chao/comparsion EEG/plot_filled_error_bar.m
- comparsion EEG from Chao/comparsion EEG/run_get_fft_results_for_Chao.m
- comparsion EEG from Chao/comparsion EEG/wt atp_bzatp/
- comparsion EEG from Chao/comparsion EEG/wt atp_bzatp/ATP.xlsx
- comparsion EEG from Chao/comparsion EEG/wt atp_bzatp/BzATP.xlsx
- comparsion EEG from Chao/comparsion EEG/wt atp_bzatp/Saline.xlsx
- comparsion EEG from Chao/comparsion EEG/wt atp_bzatp/get_fft_results_for_Chao.m
- comparsion EEG from Chao/comparsion EEG/wt atp_bzatp/get_signal_spectrum.m
- comparsion EEG from Chao/comparsion EEG/wt atp_bzatp/high_filter.m
- comparsion EEG from Chao/comparsion EEG/wt atp_bzatp/low_filter.m
- comparsion EEG from Chao/comparsion EEG/wt atp_bzatp/plot_avg_fft_over_animals_baseline_vs_sni.m
- comparsion EEG from Chao/comparsion EEG/wt atp_bzatp/plot_fft_results_on_baseline_vs_sni.m
- comparsion EEG from Chao/comparsion EEG/wt atp_bzatp/plot_filled_error_bar.m
- comparsion EEG from Chao/comparsion EEG/wt atp_bzatp/run_get_fft_results_for_Chao.m
