# Supplementary material for: Synchronized activity of sensory neurons initiates cortical synchrony in a model of neuropathic pain
Source: Nat Commun. 2023 Feb 8;14:689. doi: 10.1038/s41467-023-36093-z (PMC9908980; doi:10.1038/s41467-023-36093-z)
Supplement: Supplementary file 7 — Supplementary Software 1 [file 41467_2023_36093_MOESM7_ESM.zip › code/ATP.xlsx]

## Sheet: Sheet1
animal 13	animal 18	animal 19	animal 18	animal 22	animal 25
-57.63	6.05	41.94	17.99	-19.09	-27.34
-57.34	6.05	41.4	18.7	-17.29	-27.34
-57.33	6.15	41.4	19.09	-17.19	-29.79
-57.03	6.14	41.26	19.04	-15.48	-31.25
-56.84	6.23	40.8	19.53	-13.92	-31.25
-56.55	6.2	40.81	19.51	-13.98	-31.74
-56.35	6.05	40.67	19.97	-12.3	-31.25
-56.25	6.05	40.43	20.31	-12.35	-34.18
-56.1	6.05	40.14	20.3	-10.95	-33.69
-56.2	5.93	39.75	20.65	-9.42	-33.69
-55.96	6.01	39.79	20.58	-9.57	-35.1
-55.91	5.93	39.4	20.9	-8.31	-34.61
-56.01	5.87	39.34	21.08	-8.25	-35.64
-56.01	5.65	39.06	21.07	-7.04	-35.16
-55.91	5.56	38.62	21.34	-6.01	-35.16
-56.1	5.52	38.65	21.29	-5.91	-38.09
-56.25	5.32	38.28	21.48	-4.99	-37.6
-56.18	5.23	38.26	21.58	-4.98	-39.25
-56.45	5.05	37.84	21.68	-3.96	-40.04
-56.4	4.74	37.39	21.63	-3.13	-39.31
-56.64	4.64	37.38	21.53	-3.13	-40.95
-56.94	4.47	36.81	21.68	-2.55	-41.02
-57.03	4.44	36.91	21.68	-2.39	-41.02
-57.23	3.9	36.5	21.68	-1.66	-42.97
-57.18	3.51	36.03	21.68	-1.28	-42.24
-57.72	3.61	36.01	21.87	-1.2	-42.97
-57.96	3.17	35.5	21.48	-0.7	-42.97
-58.06	3.13	35.5	21.68	-0.73	-42.97
-58.6	2.73	34.76	21.68	-0.2	-42.97
-58.6	2.2	34.45	21.48	0.37	-42.97
-58.91	2.15	34.42	21.48	0.29	-45.9
-59.37	1.56	33.79	21.48	0.63	-46.14
-59.52	1.56	33.79	21.36	0.49	-46.94
-59.96	0.78	33.3	21.36	0.78	-47.36
-59.95	0.37	32.62	21.48	1.06	-47.79
-60.55	0.34	32.67	21.36	1.12	-47.85
-61.04	-0.39	32.03	21.37	1.37	-47.79
-61.04	-0.5	32.03	21.48	1.37	-48.83
-61.72	-1.03	31.45	21.34	1.46	-48.83
-61.72	-1.86	30.93	21.09	1.56	-49.32
-62.26	-1.86	30.86	21.34	1.56	-50.05
-62.88	-2.56	30.47	21.34	1.56	-50.05
-62.98	-2.56	30.27	21.09	1.56	-50.05
-63.5	-3.31	29.78	21.34	1.56	-50.78
-63.48	-4.1	29.17	21.29	1.56	-50.78
-64.26	-4.1	29.15	21.39	1.56	-50.78
-64.97	-4.93	28.76	21.29	1.76	-50.78
-64.89	-5.08	28.76	21.36	1.73	-50.78
-65.75	-5.66	28.2	21.48	1.56	-50.78
-65.72	-6.64	27.93	21.48	1.56	-50.78
-66.46	-6.75	27.93	21.48	1.56	-50.78
-67.24	-7.35	27.32	21.68	1.51	-52.12
-67.38	-7.42	27.33	21.68	1.46	-52
-68.16	-8.25	27.1	21.68	1.54	-50.78
-68.12	-9.01	26.56	21.87	1.51	-50.78
-69.19	-9.01	26.56	21.87	1.22	-50.78
-70.11	-9.86	26.46	21.68	1.27	-50.78
-70.12	-9.86	26.46	22.05	1.16	-50.78
-71.1	-10.6	26.12	22.02	0.78	-50.78
-71.14	-11.43	25.78	22.05	0.77	-50.78
-72.27	-11.47	25.78	22.06	0.78	-51.27
-73.45	-12.12	25.78	22.22	0.73	-51.03
-73.49	-12.13	25.73	22.44	0.68	-50.29
-74.66	-12.84	25.78	22.25	0.68	-49.99
-74.62	-13.97	25.59	22.61	0.29	-50.05
-75.97	-13.5	25.59	22.61	0.34	-48.83
-77.35	-14.21	25.63	22.64	-0.01	-48.83
-77.35	-14.21	25.63	22.92	-0.01	-48.83
-78.64	-14.85	25.38	22.85	-0.2	-47.79
-78.66	-15.45	25.59	23.02	-0.34	-47.36
-80.18	-15.45	25.38	23	-0.39	-46.94
-81.74	-16.02	25.38	23.14	-0.71	-46.94
-81.83	-15.92	25.37	23.29	-0.71	-44.92
-83.4	-16.5	25.38	23.24	-0.93	-42.97
-83.41	-16.99	25.38	23.51	-1.29	-42.97
-85.01	-16.85	25.38	23.49	-1.28	-42.48
-86.87	-17.38	25.38	23.53	-1.59	-42.48
-86.82	-17.38	25.38	23.78	-1.51	-41.99
-88.59	-17.72	25.38	23.63	-1.87	-40.04
-88.67	-18.16	25.59	23.8	-2.17	-40.04
-90.44	-18.07	25.59	23.78	-2.2	-39.49
-92.29	-18.37	25.38	23.9	-2.74	-39
-92.38	-18.38	25.38	23.88	-2.74	-35.16
-94.29	-18.7	25.63	23.82	-3.03	-35.16
-94.24	-18.87	25.38	23.92	-3.32	-35.16
-96.14	-18.89	25.54	24.01	-3.44	-33.2
-98.14	-19.14	25.38	23.9	-3.91	-33.2
-98.1	-19.14	25.59	23.97	-3.76	-32.23
-100.12	-19.17	25.59	23.88	-4.32	-30.27
-100.19	-19.14	25.68	23.82	-4.74	-30.21
-101.98	-19.24	25.68	23.8	-4.79	-27.34
-104.1	-19.26	25.73	23.82	-5.47	-27.34
-104.05	-19.14	25.59	23.62	-5.47	-26.86
-105.98	-19.14	25.73	23.63	-5.66	-25.39
-106.01	-18.95	25.68	23.53	-6.39	-25.33
-107.86	-19.04	25.76	23.52	-6.45	-22.89
-109.74	-18.95	25.76	23.44	-6.86	-23.5
-109.72	-18.9	25.73	23.44	-6.94	-22.4
-111.52	-18.6	25.76	23.24	-7.53	-19.53
-111.52	-18.37	25.78	23.12	-7.96	-19.53
-113.18	-18.37	25.78	23.1	-8.06	-17.58
-114.89	-17.97	25.78	23	-8.6	-18.49
-114.85	-17.97	25.78	22.65	-8.69	-16.11
-116.41	-17.63	25.78	22.65	-9.3	-14.89
-116.41	-17.19	25.78	22.61	-9.91	-14.71
-117.8	-17.19	25.78	22.63	-9.96	-11.72
-119.19	-16.6	25.78	22.51	-10.55	-11.72
-119.14	-16.6	25.78	22.45	-10.55	-11.72
-120.4	-16.02	25.78	22.41	-11.18	-8.79
-120.36	-15.48	26.12	22.24	-11.82	-9.7
-121.34	-15.54	26.12	22.24	-11.87	-8.79
-122.31	-14.87	25.78	22.22	-12.5	-8.3
-122.31	-14.89	25.78	22.22	-12.6	-3.91
-123.14	-14.36	26.15	22.14	-13.1	-3.91
-123	-13.7	25.78	22.22	-13.78	-3.91
-123.73	-13.78	26.12	22.22	-13.87	-3.91
-124.22	-13.13	26.15	22.22	-14.31	-3.11
-124.16	-13.2	26.15	22.24	-14.36	-2.44
-124.62	-12.35	25.78	22.22	-14.99	-0.98
-124.63	-11.82	25.78	22.24	-15.48	-1.22
-124.8	-11.87	25.78	22.24	-15.58	-0.24
-124.88	-11.13	25.77	22.42	-16.21	-0.06
-124.84	-11.13	25.78	22.46	-16.21	1.46
-124.66	-10.6	25.73	22.44	-16.82	3.91
-124.66	-10.16	25.38	22.65	-17.58	3.91
-124.51	-9.91	25.59	22.65	-17.38	3.42
-124.02	-9.47	24.99	22.65	-18.02	3.91
-124.02	-9.57	24.99	23.1	-18.16	4.39
-123.68	-8.84	24.81	23	-18.6	6.35
-123.58	-8.45	24.61	23.24	-19.34	5.92
-122.95	-8.42	24.62	23.24	-19.29	6.35
-122.27	-7.86	24.19	23.44	-19.92	6.59
-122.31	-7.96	24.17	23.71	-19.87	7.75
-121.58	-7.47	23.72	23.63	-20.41	9.28
-121.44	-7.06	23.24	23.8	-21.11	11.72
-120.65	-7.03	23.13	23.88	-21.12	11.72
-119.68	-6.78	22.65	24.02	-21.7	11.72
-119.68	-6.75	22.65	24.29	-21.69	11.72
-118.66	-6.34	21.96	24.31	-22.27	13.18
-118.65	-6.01	21.48	24.5	-22.8	12.7
-117.58	-6.01	21.44	24.46	-22.8	13.18
-116.55	-5.62	20.68	24.69	-23.54	13.67
-116.62	-5.62	20.68	24.85	-23.49	15.14
-115.53	-5.52	19.91	24.81	-24.22	15.38
-115.45	-5.18	19.29	24.99	-24.8	15.38
-114.47	-5.18	19.13	24.99	-24.63	19.53
-113.33	-5.03	18.45	24.99	-25.39	17.09
-113.33	-5.03	18.51	25.37	-25.32	19.53
-112.26	-4.74	17.55	24.99	-26.07	19.53
-112.34	-4.83	16.87	25.37	-26.61	19.53
-111.33	-4.81	16.85	25.38	-26.61	19.53
-110.35	-4.69	16.01	25.49	-27.39	19.53
-110.45	-4.69	16.01	25.38	-27.39	23.19
-109.47	-4.69	15.43	25.38	-28.08	22.95
-109.42	-4.69	14.6	25.73	-28.91	22.46
-108.69	-4.69	14.65	25.68	-28.91	27.34
-107.96	-4.69	14.04	25.63	-29.7	23.99
-107.96	-4.69	13.96	25.38	-29.69	25.39
-107.28	-4.44	13.28	25.38	-30.48	27.34
-107.33	-4.69	12.88	25.37	-31.2	27.34
-106.67	-4.71	12.84	25.34	-31.29	27.83
-106.25	-4.7	12.35	25.34	-32.14	27.83
-106.25	-4.69	12.3	24.99	-32.18	29.79
-105.79	-4.79	11.91	24.99	-33.01	30.76
-105.88	-4.74	11.79	24.99	-33.99	30.27
-105.62	-4.74	11.69	24.99	-34	32.71
-105.51	-4.98	11.67	24.99	-34.77	31.8
-105.51	-4.88	11.57	24.85	-34.77	33.2
-105.47	-5.13	11.5	24.8	-35.95	35.16
-105.47	-5.27	11.57	24.61	-36.77	35.16
-105.49	-5.47	11.6	24.62	-36.91	35.64
-105.66	-5.47	11.79	24.49	-38.09	35.71
-105.62	-5.47	11.71	24.1	-38.04	37.11
-105.81	-5.57	12.06	24.19	-39.16	38.09
-105.8	-5.66	12.45	23.97	-40.28	38.09
-106.15	-5.66	12.48	23.91	-40.28	39.55
-106.59	-6.01	13.13	23.71	-41.6	39
-106.59	-5.91	13.09	23.49	-41.5	40.04
-107.03	-6.2	13.72	23.39	-42.72	42.97
-107.08	-6.45	14.5	23.22	-43.99	42.97
-107.53	-6.45	14.53	23.12	-44.14	42.97
-108.11	-6.57	15.23	22.9	-45.24	42.97
-108.15	-6.59	15.28	22.56	-45.31	43.46
-108.72	-6.85	16.38	22.63	-46.63	43.95
-108.74	-7.03	17.28	22.26	-47.85	44.43
-109.42	-7.08	17.26	22.26	-48.05	45.41
-110.1	-7.43	18.53	22.17	-49.27	44.92
-110.05	-7.34	18.37	21.92	-49.27	45.41
-110.94	-7.62	19.53	21.95	-50.59	45.9
-110.85	-7.76	20.97	21.53	-51.86	46.45
-111.52	-8.01	21	21.48	-51.87	46.39
-112.35	-8.01	22.16	21.39	-53.17	46.39
-112.26	-8.01	22.24	20.9	-53.13	47.67
-112.99	-8.35	23.51	21	-54.42	47.36
-112.94	-8.6	24.7	20.85	-55.87	47.85
-113.72	-8.61	24.8	20.8	-55.87	48.34
-114.36	-8.81	26.15	20.31	-57.03	47.79
-114.4	-8.99	25.78	20.21	-57.06	47.85
-114.99	-9.01	27.34	20.29	-58.23	50.78
-115.05	-9.38	28.69	19.92	-59.33	50.78
-115.54	-9.47	28.7	20.07	-59.37	48.34
-116.11	-9.57	29.88	19.53	-60.47	50.78
-116.16	-9.57	29.78	19.43	-60.45	50.78
-116.6	-9.96	31.1	19.48	-61.47	50.78
-116.6	-10.21	32.03	19.24	-62.5	47.42
-117.09	-10.25	32.03	19.34	-62.43	48.34
-117.38	-10.45	33.35	19.09	-63.42	50.78
-117.33	-10.57	33.3	18.74	-63.39	50.78
-117.82	-10.69	34.38	18.9	-64.11	48.34
-117.72	-11.04	35.15	18.44	-64.87	50.78
-117.97	-11.13	35.15	18.43	-64.85	47.36
-118.09	-11.33	36.03	18.33	-65.55	47.36
-118.26	-11.38	36.01	18.04	-65.54	48.34
-118.26	-11.74	36.89	17.97	-65.97	46.88
-118.19	-11.94	37.39	17.77	-66.5	46.88
-118.37	-11.91	37.4	17.75	-66.46	45.96
-118.37	-12.35	38.09	17.38	-66.6	46.88
-118.2	-12.3	38.13	17.26	-66.7	45.65
-118.26	-12.5	38.28	17.24	-66.94	45.41
-118.31	-12.89	38.87	16.88	-67.02	44.98
-118.1	-12.94	38.92	16.94	-67.24	45.41
-117.98	-13.23	39.05	16.6	-66.99	44.92
-118.11	-13.2	39.06	16.36	-66.92	44.92
-117.77	-13.5	39.4	16.36	-66.84	43.7
-117.82	-13.78	39.45	16	-66.6	44.43
-117.71	-13.79	39.43	15.99	-66.53	43.95
-117.38	-14.11	39.45	15.63	-66.21	43.82
-117.46	-14.06	39.65	15.43	-66.14	43.46
-117.2	-14.36	39.5	15.43	-65.77	43.03
-117.22	-14.75	39.5	14.84	-65.24	43.46
-116.89	-14.6	39.43	14.84	-65.24	42.97
-116.65	-14.89	39.06	14.65	-64.6	42.97
-116.7	-14.87	39.33	14.06	-64.58	42.97
-116.46	-15.24	39.06	14.06	-63.87	42.97
-116.5	-15.44	38.87	13.87	-63.01	42.97
-116.16	-15.48	38.96	13.77	-63.04	42.48
-115.97	-15.82	38.87	13.26	-62.13	41.99
-115.94	-15.77	38.87	12.84	-62.13	42.97
-115.72	-15.92	38.28	12.49	-61.33	42.97
-115.81	-16.21	38.28	12.18	-60.25	42.97
-115.53	-16.21	38.28	12.16	-60.25	42.97
-115.26	-16.46	37.88	11.61	-59.3	42.97
-115.42	-16.41	37.88	11.01	-59.3	41.02
-115.24	-16.72	37.84	11.01	-58.23	42.97
-115.25	-16.94	37.49	10.4	-57.23	40.53
-115.14	-16.89	37.4	10.15	-57.23	41.02
-114.97	-17.24	37.31	9.74	-56.16	42.97
-114.99	-17.21	37.35	8.98	-56.18	42.97
-114.97	-17.38	37.12	8.89	-55.1	41.02
-115.04	-17.97	36.99	8.2	-53.92	42.97
-114.89	-17.7	37.06	8.2	-54	39.79
-114.99	-17.97	36.71	7.37	-52.86	39
-114.97	-18.01	36.79	6.54	-52.95	41.02
-114.86	-18.37	36.69	6.42	-51.98	39.86
-114.95	-18.51	36.5	5.56	-50.9	39.79
-115.09	-18.6	36.42	5.55	-50.92	39.98
-115.09	-18.95	36.42	4.57	-49.9	40.53
-115.09	-18.95	36.47	3.5	-49.83	42.97
-115.28	-19.19	36.12	3.51	-48.93	39.92
-115.24	-19.65	36.22	2.34	-48	39.79
-115.16	-19.73	36.13	2.34	-48.05	39.61
-115.55	-20.04	36.03	1.46	-47.07	39
-115.48	-20.07	36.02	0.2	-47.07	39
-115.67	-20.51	36.01	0.27	-46.14	38.09
-115.72	-20.92	35.94	-0.83	-45.36	39
-115.82	-20.95	35.82	-0.98	-45.46	39.55
-116.11	-21.58	35.79	-2.35	-44.53	39
-116.02	-21.69	35.94	-3.37	-44.63	38.94
-116.31	-22.07	35.52	-3.44	-43.77	39.79
-116.3	-22.71	35.4	-4.79	-42.97	39
-116.46	-22.85	35.42	-4.88	-42.99	38.09
-116.69	-23.46	35.11	-6.1	-42.21	38.09
-116.68	-23.49	35.13	-7.63	-42.24	38.57
-116.94	-24.41	35.11	-7.57	-41.5	38.09
-116.82	-25	34.72	-9.03	-40.82	38.09
-117.11	-25.2	34.74	-8.99	-40.82	38.15
-117.28	-26.1	34.45	-10.4	-40.06	38.57
-117.19	-26.1	34.45	-12.12	-40.06	37.35
-117.38	-27.08	34.18	-11.91	-39.38	37.11
-117.57	-28.22	33.59	-13.53	-38.62	37.6
-117.47	-28.22	33.59	-13.5	-38.7	35.89
-117.72	-29.3	33.4	-15.05	-37.94	37.11
-117.72	-29.32	33.4	-16.6	-38.09	36.62
-117.77	-30.59	32.81	-16.6	-37.16	35.89
-117.72	-31.94	32.52	-18.26	-36.72	35.64
-117.97	-32.03	32.47	-18.16	-36.72	35.89
-117.88	-33.4	31.98	-19.93	-35.94	35.64
-117.9	-33.45	31.93	-21.5	-35.94	35.16
-118.07	-34.89	31.4	-21.51	-35.16	35.16
-118.05	-36.43	30.76	-23.14	-34.3	35.16
-117.99	-36.72	30.76	-23.05	-34.23	35.16
-118.02	-38.13	30.07	-24.66	-33.64	33.94
-118.06	-38.2	30.08	-26.37	-33.61	33.2
-117.97	-39.97	29.59	-26.32	-32.67	32.71
-117.9	-41.65	28.69	-27.95	-31.95	35.16
-117.97	-41.75	28.86	-27.86	-31.86	35.16
-117.83	-43.58	28.17	-29.49	-30.91	35.16
-117.82	-43.6	27.93	-31.05	-31.01	31.98
-117.77	-45.43	27.34	-31.05	-30.13	31.74
-117.77	-47.46	26.56	-32.63	-29.1	32.04
-117.6	-47.46	26.56	-32.62	-29.1	31.25
-117.47	-49.37	25.78	-34.03	-28.27	31.25
-117.48	-49.51	25.78	-35.45	-28.25	31.25
-117.34	-51.47	24.99	-35.5	-27.2	31.25
-117.21	-53.32	24.51	-36.91	-26.37	30.27
-117.19	-53.52	24.31	-36.77	-26.28	30.27
-116.82	-55.47	23.63	-38.28	-25.31	30.76
-116.94	-55.47	23.53	-39.37	-25.3	29.79
-116.78	-57.37	22.85	-39.47	-24.27	29.79
-116.71	-59.37	22.22	-40.72	-23.14	29.79
-116.43	-59.3	22.22	-40.67	-23.07	29.3
-116.21	-61.38	21.39	-41.85	-22.07	29.3
-116.36	-61.33	21.48	-42.99	-22.19	29.3
-116.02	-63.33	20.68	-42.97	-21.1	29.3
-116.06	-65.24	19.97	-43.95	-20.12	29.3
-115.92	-65.09	20.12	-43.99	-20.12	29.3
-115.63	-67.19	19.34	-44.92	-19.04	29.3
-115.67	-67.02	19.43	-45.75	-19.07	29.3
-115.55	-68.79	18.55	-45.85	-18.02	29.3
-115.53	-70.62	17.97	-46.61	-16.99	29.3
-115.33	-70.51	18.04	-46.63	-16.94	29.3
-115.26	-72.07	17.27	-47.46	-16.04	29.3
-115.28	-72.27	17.28	-48.07	-15.97	29.79
-115.14	-73.88	16.79	-48.07	-14.99	29.3
-115.24	-75.32	15.99	-48.75	-14.11	29.3
-115.14	-75.34	16.01	-48.84	-14.11	29.79
-115.03	-76.81	15.63	-49.37	-13.28	30.27
-115.16	-76.76	15.63	-50.01	-13.19	29.79
-114.94	-78.13	14.82	-49.95	-12.35	30.76
-115.16	-79.49	14.4	-50.51	-11.38	31.25
-115.15	-79.44	14.4	-50.54	-11.52	30.27
-115.38	-80.62	13.67	-50.98	-10.69	30.27
-115.33	-80.57	13.65	-51.42	-10.94	31.25
-115.38	-81.74	13.09	-51.48	-9.96	31.25
-115.53	-82.64	12.46	-51.71	-9.3	31.74
-115.63	-82.57	12.4	-51.81	-9.33	30.76
-115.82	-83.61	12	-52.17	-8.74	31.8
-115.82	-83.6	11.96	-52.44	-8.62	31.74
-116.06	-84.23	11.22	-52.54	-8.13	32.23
-116.11	-84.96	10.79	-52.76	-7.67	32.96
-116.33	-85.06	10.74	-52.84	-7.63	33.2
-116.7	-85.57	10.11	-53.05	-7.15	31.98
-116.65	-85.5	10.11	-53.42	-7.18	35.16
-116.92	-86.13	9.56	-53.42	-6.75	35.16
-116.89	-86.38	8.79	-53.56	-6.4	35.16
-117.29	-86.38	8.79	-54	-6.4	35.16
-117.53	-86.74	8.18	-53.91	-5.96	35.16
-117.48	-86.72	8.18	-53.96	-6.08	35.16
-117.9	-86.77	7.47	-53.96	-5.87	35.64
-117.9	-86.87	6.63	-54.2	-5.52	35.22
-118.07	-86.87	6.84	-54.22	-5.57	35.16
-118.46	-86.77	6.03	-54.25	-5.49	35.16
-118.48	-86.82	6.01	-54.39	-5.47	36.19
-118.6	-86.77	5.35	-54.35	-5.47	35.89
-118.68	-86.45	4.64	-54.49	-5.47	36.13
-118.93	-86.72	4.49	-54.39	-5.47	37.11
-118.99	-86.13	3.86	-54.49	-5.22	37.6
-118.96	-86.18	3.86	-54.35	-5.47	37.11
-119.19	-85.94	3.13	-54.54	-5.47	37.11
-119.22	-85.35	2.29	-54.44	-5.47	37.6
-119.24	-85.35	2.2	-54.35	-5.47	37.6
-119.33	-84.77	1.42	-54.25	-5.49	37.84
-119.23	-84.77	1.37	-54.15	-5.57	38.09
-119.24	-84.2	0.66	-54.2	-5.62	37.84
-119.24	-83.51	-0.2	-53.93	-5.88	38.64
-119.17	-83.6	-0.22	-53.96	-5.96	38.57
-119.02	-82.81	-1	-53.71	-5.96	38.15
-118.95	-82.81	-1.08	-53.32	-6.1	38.57
-118.9	-82.03	-1.87	-53.46	-6.37	39
-118.87	-81.2	-2.74	-53.13	-6.59	39
-118.6	-81.3	-2.65	-53.13	-6.64	38.64
-118.31	-80.13	-3.47	-52.76	-7.03	38.09
-118.36	-80.22	-3.52	-52.35	-7.01	38.57
-117.97	-79.32	-4.1	-52.37	-7.23	38.57
-117.87	-78.22	-5.09	-51.76	-7.72	38.57
-117.59	-78.32	-4.88	-51.76	-7.64	42.97
-117.11	-77.35	-5.57	-51.37	-8.01	39.79
-117.02	-77.35	-5.66	-50.69	-8.01	38.57
-116.69	-76.2	-6.25	-50.7	-8.45	39
-116.67	-75.11	-6.96	-50.12	-8.79	38.57
-116.11	-75.12	-6.94	-50.2	-8.74	38.82
-115.63	-73.93	-7.62	-49.37	-9.19	38.82
-115.58	-73.97	-7.93	-48.68	-9.29	38.82
-114.99	-72.71	-8.01	-48.83	-9.57	38.57
-114.94	-71.53	-8.61	-47.95	-10.16	39
-114.5	-71.53	-8.6	-48	-10.16	38.88
-113.79	-70.31	-8.99	-47.27	-10.46	39.55
-113.88	-70.31	-8.91	-46.34	-10.35	38.57
-113.29	-68.9	-9.3	-46.49	-10.94	39
-113.31	-67.77	-9.42	-45.51	-11.13	39.55
-112.72	-67.72	-9.52	-45.61	-11.04	39
-112.26	-66.41	-9.77	-44.64	-11.72	38.82
-112.3	-66.41	-9.72	-43.76	-11.72	39.61
-111.75	-64.99	-9.76	-43.8	-11.82	39.55
-111.77	-63.58	-9.87	-42.97	-12.26	39
-111.24	-63.39	-9.57	-42.72	-12.21	39.86
-110.74	-62.21	-9.77	-41.92	-12.5	40.04
-110.83	-62.16	-9.77	-40.87	-12.5	42.97
-110.4	-60.69	-9.76	-40.82	-12.84	40.53
-110.46	-59.33	-9.38	-39.89	-13.09	40.53
-110.05	-59.28	-9.38	-39.89	-13.01	42.97
-109.77	-57.81	-9.19	-38.97	-13.29	42.97
-109.86	-57.81	-9.2	-38.01	-13.28	41.5
-109.52	-56.4	-8.8	-38.04	-13.49	42.97
-109.42	-54.88	-8.4	-36.91	-13.6	41.02
-109.38	-54.83	-8.4	-36.91	-13.62	42.97
-109.28	-53.47	-7.82	-36.04	-13.78	42.97
-109.28	-53.47	-7.84	-34.91	-13.67	42.97
-109.29	-51.81	-7.35	-34.96	-13.87	44.01
-109.38	-50.54	-6.57	-34.03	-13.87	42.97
-109.23	-50.51	-6.59	-34.01	-13.88	43.03
-109.47	-49.22	-5.96	-32.86	-13.89	42.97
-109.54	-49.02	-5.87	-31.96	-13.92	43.88
-109.57	-47.7	-5.09	-32.03	-13.88	43.95
-109.65	-46.14	-4.15	-30.91	-13.88	43.95
-110.06	-46.24	-4.15	-30.96	-13.87	44.92
-110.18	-45.04	-3.22	-29.98	-13.7	44.92
-110.28	-44.95	-3.13	-29.1	-13.7	44.98
-110.74	-43.76	-2.36	-28.96	-13.72	45.9
-110.67	-42.53	-1.2	-28.05	-13.49	45.96
-111.06	-42.48	-1.18	-28.08	-13.5	45.9
-111.74	-41.32	-0.1	-27.15	-13.43	46.39
-111.72	-41.41	-0.12	-26.1	-13.43	46.88
-112.21	-40.26	0.78	-26.17	-13.29	46.88
-112.29	-39.21	2.15	-25	-13.19	46.94
-112.89	-39.26	2.15	-25.2	-13.11	47.42
-113.67	-38.43	3.41	-24.24	-12.89	48.34
-113.72	-38.38	3.31	-23.19	-12.99	47.61
-114.45	-37.61	4.47	-23.19	-12.81	48.34
-114.45	-36.82	5.86	-22.46	-12.45	47.91
-115.16	-36.82	5.66	-22.36	-12.5	47.79
-116.06	-36.28	6.98	-21.34	-12.33	47.67
-116.02	-36.13	6.98	-20.61	-12.35	48.83
-116.85	-35.94	8.2	-20.51	-12.13	50.78
-116.89	-35.21	9.42	-19.58	-11.96	48.83
-117.7	-35.3	9.38	-19.56	-12.12	48.58
-118.65	-34.91	10.52	-18.6	-11.74	50.78
-118.58	-34.96	10.45	-17.68	-11.77	50.78
-119.58	-34.77	11.5	-17.63	-11.74	50.78
-119.61	-34.57	12.49	-16.75	-11.43	50.78
-120.41	-34.57	12.49	-16.72	-11.72	48.77
-121.39	-34.68	13.28	-15.77	-11.35	50.78
-121.39	-34.57	13.28	-14.85	-11.43	50.78
-122.27	-34.77	14.36	-14.87	-11.08	50.78
-122.27	-34.86	15.09	-13.87	-11.08	49.74
-123.19	-34.96	15.09	-13.78	-11.13	50.78
-124.07	-35.3	15.77	-12.82	-10.94	50.78
-124.07	-35.25	15.77	-11.72	-11.04	50.78
-125.05	-35.69	16.28	-11.73	-10.94	50.78
-124.99	-36.13	16.75	-10.69	-10.6	50.78
-125.83	-36.13	16.65	-10.6	-10.69	50.78
-126.72	-36.77	16.94	-9.38	-10.74	50.78
-126.61	-36.77	16.8	-8.42	-10.94	50.78
-127.53	-37.4	17.09	-8.4	-10.67	47.79
-127.49	-38.19	17.09	-7.08	-10.6	50.78
-128.31	-38.2	17.19	-7.25	-10.69	50.78
-128.99	-38.99	17.04	-5.96	-10.5	48.58
-129.05	-39.06	17.07	-4.69	-10.55	47.85
-129.59	-39.86	16.77	-4.79	-10.45	47.36
-129.74	-40.82	16.4	-3.44	-10.35	50.78
-130.4	-40.82	16.36	-3.52	-10.3	46.88
-131.01	-41.7	15.7	-2.05	-10.3	46.94
-131.08	-41.82	15.8	-0.79	-10.35	46.88
-131.63	-42.97	15.14	-0.78	-10.18	45.9
-131.73	-43.88	14.06	0.68	-10.16	45.9
-132.24	-43.95	14.31	0.68	-10.17	46.39
-132.78	-45.03	13.28	2.15	-9.96	46.39
-132.73	-45.03	13.27	3.51	-9.96	45.41
-133.21	-46.02	12.2	3.49	-9.91	44.92
-133.31	-47.22	11.03	4.93	-9.79	45.41
-133.69	-47.07	11.12	4.88	-9.77	42.97
-134.13	-48.24	9.76	6.59	-9.57	44.92
-134.23	-48.44	9.76	7.81	-9.68	44.92
-134.59	-49.37	8.54	7.81	-9.47	43.46
-134.57	-50.34	7.02	9.55	-9.3	43.52
-134.96	-50.5	7.01	9.46	-9.33	43.46
-135.35	-51.56	5.56	10.94	-9.19	43.03
-135.28	-51.76	5.55	12.45	-9.11	42.97
-135.68	-52.59	3.9	12.48	-9.01	42.97
-135.69	-53.71	2.54	13.87	-8.8	42.97
-135.98	-53.61	2.34	13.92	-8.35	42.97
-136.34	-54.69	0.78	15.43	-8.64	42.97
-136.24	-54.69	0.78	16.6	-8.62	42.97
-136.52	-55.57	-0.78	16.6	-8.4	42.97
-136.57	-56.45	-2.47	17.93	-8.23	42.97
-136.82	-56.37	-2.44	17.97	-8.25	41.99
-137.01	-57.37	-4.05	19.24	-8.01	42.97
-137.01	-57.35	-3.96	20.56	-7.96	42.97
-137.26	-58.01	-5.62	20.21	-7.81	42.97
-137.3	-58.89	-7.15	21.56	-7.62	42.97
-137.41	-58.81	-7.08	21.48	-7.47	42.97
-137.62	-59.37	-8.72	22.63	-7.53	41.02
-137.51	-59.42	-8.64	23.53	-7.46	42.97
-137.77	-60.16	-10.16	23.51	-7.28	40.77
-137.74	-60.6	-11.72	24.37	-7.15	42.97
-137.89	-60.6	-11.43	24.4	-7.08	42.97
-138.15	-61.23	-12.8	24.99	-6.95	42.97
-138.04	-61.13	-12.72	25.78	-6.86	42.97
-138.29	-61.47	-13.98	25.78	-6.85	42.97
-138.28	-61.91	-15.09	26.37	-6.69	42.97
-138.43	-61.82	-15.09	26.46	-6.69	41.02
-138.57	-62.22	-16.12	26.9	-6.64	42.97
-138.67	-62.16	-16.11	27.2	-6.64	42.97
-138.72	-62.45	-17.19	27.2	-6.64	42.97
-138.67	-62.7	-17.97	27.34	-6.64	42.97
-138.87	-62.55	-17.97	27.34	-6.64	42.97
-138.94	-62.89	-18.58	27.34	-6.64	42.97
-138.96	-62.8	-18.51	27.54	-6.59	40.59
-139.14	-62.89	-19.25	27.64	-6.75	42.97
-139.15	-62.89	-19.68	27.54	-6.76	40.53
-139.17	-62.89	-19.74	27.34	-6.79	42.97
-139.34	-62.88	-20.22	27.25	-6.98	41.02
-139.39	-62.82	-20.14	26.93	-6.98	42.97
-139.43	-62.84	-20.51	26.9	-7.04	40.04
-139.45	-62.65	-20.73	26.51	-7.37	42.97
-139.55	-62.79	-20.73	26.51	-7.42	39.55
-139.54	-62.62	-20.75	25.76	-7.54	40.53
-139.64	-62.5	-20.9	25.29	-7.62	38.88
-139.6	-62.26	-20.92	24.99	-7.91	39
-139.75	-62.16	-20.83	24.29	-8.13	38.57
-139.75	-62.21	-20.85	24.27	-8.23	38.57
-139.77	-62.12	-20.8	23.51	-8.6	38.57
-139.85	-61.96	-20.75	22.44	-8.62	38.57
-139.85	-61.74	-20.7	22.26	-8.99	37.84
-139.79	-61.47	-20.31	21.48	-9.42	38.82
-139.86	-61.47	-20.43	21.36	-9.47	37.11
-139.75	-61.23	-20.07	20.26	-9.77	37.11
-139.77	-61.23	-20.13	19.09	-9.81	36.13
-139.75	-60.95	-19.83	18.99	-10.35	37.11
-139.85	-60.57	-19.34	17.65	-10.94	37.11
-139.7	-60.69	-19.44	17.63	-10.94	35.64
-139.64	-60.3	-19.06	16.3	-11.38	35.16
-139.6	-60.35	-18.95	14.84	-11.43	35.1
-139.4	-60.06	-18.48	14.82	-11.82	35.16
-139.46	-59.72	-18.02	13.28	-12.35	33.2
-139.26	-59.77	-18.02	13.28	-12.45	35.16
-139.06	-59.42	-17.38	11.99	-12.84	35.16
-138.99	-59.37	-17.38	10.52	-12.88	32.71
-138.87	-59.09	-16.85	10.45	-13.28	31.98
-138.84	-58.94	-16.31	8.57	-13.68	32.23
-138.57	-58.89	-16.41	8.98	-13.7	30.27
-138.24	-58.6	-15.72	7.62	-14.16	30.27
-138.21	-58.61	-15.82	5.86	-14.18	30.03
-137.87	-58.3	-14.94	5.93	-14.45	29.3
-137.87	-58.06	-14.48	4.54	-14.89	29.3
-137.48	-58.06	-14.38	4.44	-14.94	27.83
-136.99	-57.72	-13.67	2.93	-15.09	27.83
-137.04	-57.82	-13.7	1.54	-15.09	27.34
-136.62	-57.45	-13.01	1.51	-15.28	27.34
-136.52	-57.23	-12.3	-0.05	-15.48	27.34
-136.07	-57.33	-12.26	-0.01	-15.45	27.34
-135.64	-56.94	-11.72	-1.38	-15.58	27.34
-135.57	-56.95	-11.72	-2.74	-15.44	23.93
-135.06	-56.64	-10.99	-2.68	-15.54	22.95
-135.11	-56.35	-9.96	-3.93	-15.55	22.95
-134.57	-56.25	-9.96	-3.96	-15.58	21.97
-134.03	-56.01	-9.03	-5.18	-15.44	21.55
-134.08	-56.08	-9.01	-6.27	-15.36	21.48
-133.62	-55.57	-8.25	-6.3	-15.24	20.51
-133.6	-55.47	-7.42	-7.44	-14.89	21
-133.11	-55.49	-7.43	-7.47	-14.85	19.53
-132.62	-54.98	-6.64	-8.42	-14.65	19.53
-132.62	-55.09	-6.57	-9.38	-14.58	19.53
-132.06	-54.74	-5.52	-9.3	-14.06	19.53
-132.03	-54.39	-4.88	-10.19	-13.72	17.58
-131.65	-54.35	-4.79	-10.21	-13.72	19.53
-131.18	-54	-3.92	-10.99	-13.13	19.53
-131.23	-54.1	-3.91	-11.72	-13.11	17.09
-130.88	-53.61	-2.98	-11.72	-12.5	15.56
-130.81	-53.43	-2.15	-12.26	-11.91	16.36
-130.47	-53.27	-2.08	-12.35	-11.82	15.38
-130.18	-52.95	-1.28	-12.81	-11.13	15.5
-130.27	-52.95	-1.37	-13.33	-11.23	15.5
-129.88	-52.59	-0.39	-13.23	-10.4	14.65
-129.99	-52.2	0.49	-13.53	-9.81	14.65
-129.88	-52.17	0.38	-13.67	-9.77	15.14
-129.69	-51.81	1.37	-13.89	-9	14.71
-129.74	-51.9	1.42	-14.01	-8.99	14.65
-129.71	-51.18	2.15	-14.01	-8.23	14.65
-129.78	-51.1	2.98	-14.16	-7.45	14.65
-129.78	-51.12	2.98	-14.11	-7.43	13.67
-129.93	-50.81	3.69	-14.21	-6.75	13.67
-129.98	-50.71	3.69	-13.99	-6.76	14.16
-130.09	-50.39	4.44	-14.06	-5.88	13.67
-130.18	-50.1	5.15	-13.97	-5.13	13.67
-130.47	-50.02	5.17	-13.97	-5.13	14.65
-130.8	-49.76	5.86	-13.7	-4.35	14.16
-130.81	-49.71	5.86	-13.48	-4.44	13.73
-131.09	-49.41	6.42	-13.43	-3.91	14.16
-131.25	-49.22	7.03	-13.2	-2.98	14.65
-131.74	-49.22	7.03	-13.11	-2.98	13.67
-132.35	-48.85	7.67	-12.65	-2.54	14.65
-132.25	-48.85	7.71	-12.4	-2.39	14.65
-132.74	-48.63	8.4	-12.33	-1.87	14.16
-132.86	-48.44	8.74	-11.77	-1.42	14.16
-133.48	-48.45	8.59	-11.82	-1.38	15.14
-134.19	-48.1	9.38	-11.43	-0.83	14.65
-134.13	-48.1	9.38	-10.94	-0.83	15.14
-134.86	-48.06	9.66	-10.94	-0.44	15.56
-134.95	-47.8	10.11	-10.3	-0.32	14.95
-135.64	-47.85	10.11	-10.35	-0.01	15.56
-136.47	-47.75	10.52	-9.77	0.38	15.2
-136.42	-47.68	10.4	-9.2	0.29	15.56
-137.2	-47.75	10.74	-9.19	0.73	15.44
-137.21	-47.66	11.01	-8.64	0.78	15.56
-137.98	-47.67	10.89	-8.6	0.78	15.38
-138.72	-47.68	11.22	-8.11	1.15	15.56
-138.68	-47.71	11.22	-7.37	1.15	15.5
-139.5	-47.75	11.4	-7.42	1.27	15.56
-139.52	-47.75	11.67	-6.86	1.51	15.56
-140.16	-47.75	11.6	-6.88	1.51	15.38
-140.92	-47.85	11.69	-6.15	1.51	15.5
-140.92	-47.85	11.72	-5.57	1.46	16.66
-141.6	-48.07	11.77	-5.66	1.55	15.56
-141.6	-48.24	11.89	-4.98	1.52	15.56
-142.23	-48.44	11.81	-4.88	1.55	16.36
-142.77	-48.46	12	-4.35	1.56	16.6
-142.72	-48.49	11.92	-3.71	1.54	15.56
-143.37	-48.73	11.91	-3.71	1.54	16.36
-143.31	-49.02	11.99	-3.05	1.46	19.53
-143.8	-49.22	11.91	-3.13	1.51	16.6
-144.2	-49.27	11.91	-2.39	1.46	16.36
-144.12	-49.22	11.81	-1.9	1.37	19.53
-144.53	-49.63	11.96	-1.88	1.37	15.56
-144.5	-49.9	11.81	-1.22	1.17	16.48
-144.77	-49.95	11.81	-1.18	1.17	16.72
-145.04	-50.34	11.89	-0.51	1.12	16.6
-145.07	-50.5	11.72	0.17	1.07	15.56
-145.26	-50.61	11.79	-0.01	0.78	17.58
-145.29	-51.12	11.71	0.77	0.77	16.6
-145.4	-51.18	11.77	0.73	0.78	16.36
-145.5	-51.49	11.77	1.76	0.68	19.53
-145.46	-51.49	11.71	2.2	0.63	19.53
-145.5	-51.98	11.77	2.15	0.63	16.6
-145.46	-52.25	11.71	2.73	0.34	16.42
-145.53	-52.27	11.72	2.88	0.37	17.09
-145.31	-52.78	11.87	3.41	0.34	16.6
-145.4	-52.75	11.9	4.17	0.29	16.36
-145.28	-52.95	11.91	4.27	-0.04	19.53
-145.26	-53.52	12.01	4.77	-0.01	19.53
-145.06	-53.37	12.11	4.69	-0.02	17.09
-144.9	-53.71	12.3	5.52	-0.2	19.53
-144.9	-53.76	12.11	6.03	-0.2	17.09
-144.55	-54.2	12.49	6.05	-0.24	17.09
-144.58	-54.44	12.49	6.63	-0.39	16.36
-144.33	-54.69	12.49	6.63	-0.32	17.09
-143.9	-54.79	13.18	7.03	-0.31	19.53
-143.93	-54.83	13.16	7.81	-0.34	16.42
-143.55	-55.08	13.28	7.81	-0.38	19.53
-143.51	-55.27	13.92	8.4	-0.39	19.53
-143.16	-55.47	13.92	8.4	-0.38	19.53
-142.74	-55.47	14.4	8.87	-0.42	19.53
-142.74	-55.49	14.4	9.42	-0.51	19.53
-142.21	-55.66	14.84	9.38	-0.38	19.53
-142.38	-55.62	15.63	9.74	-0.39	19.53
-141.75	-55.71	15.53	9.74	-0.39	19.53
-141.2	-55.79	16.26	10.11	-0.39	19.53
-141.31	-55.87	16.28	10.42	-0.3	19.53
-140.63	-55.69	17.04	10.5	-0.39	19.53
-140.63	-55.87	17.67	10.54	-0.22	19.53
-140.12	-55.71	17.82	10.53	-0.24	19.04
-139.5	-55.66	18.64	10.94	-0.31	19.59
-139.6	-55.62	18.41	10.94	-0.22	19.59
-138.88	-55.57	19.48	10.89	-0.19	19.59
-138.91	-55.47	20.31	11.02	-0.29	21.48
-138.29	-55.47	20.31	11.03	-0.2	20.26
-137.65	-55.18	21.29	10.93	-0.2	20.08
-137.6	-55.13	21.34	11.01	-0.15	20.02
-136.88	-54.88	22.24	10.94	-0.2	21.48
-136.99	-54.69	23.24	10.79	-0.15	20.51
-136.19	-54.69	23.24	10.74	-0.19	20.51
-135.4	-54.31	24.21	10.62	-0.31	20.57
-135.5	-54.15	24.17	10.3	-0.32	21
-134.56	-53.91	25.29	10.14	-0.38	20.51
-134.67	-53.43	26.22	10.03	-0.39	20.51
-133.81	-53.32	26.15	10.11	-0.44	21.48
-132.86	-53.04	27.15	9.56	-0.51	21
-132.91	-53.08	27.25	9.18	-0.53	20.57
-132.01	-52.44	28.13	9.18	-0.7	20.57
-132.11	-51.88	28.9	8.59	-0.73	21.48
-131	-51.96	28.9	8.54	-0.78	21.48
-130.09	-51.29	29.78	8.18	-0.99	21.48
-130	-51.29	29.87	7.42	-0.99	21.48
-128.96	-50.79	30.56	7.37	-1.1	20.51
-128.93	-49.93	31.45	6.93	-1.42	20.02
-127.86	-49.9	31.35	7.01	-1.48	21
-126.78	-49.41	32.03	6.1	-1.61	20.51
-126.76	-49.37	32.03	5.42	-1.51	19.59
-125.51	-48.73	32.71	5.54	-1.76	19.53
-125.51	-48	33.35	4.74	-2.08	19.59
-124.32	-48	33.4	4.69	-2.06	19.53
-122.95	-47.27	33.79	3.9	-2.39	19.53
-122.97	-47.27	33.59	3.2	-2.39	19.53
-121.53	-46.5	34.18	3.2	-2.56	19.53
-121.49	-45.65	34.52	2.34	-2.95	19.53
-120.14	-45.72	34.38	2.34	-2.98	19.53
-118.58	-45.03	34.72	1.56	-3.25	19.53
-118.58	-45.03	34.66	0.78	-3.22	16.36
-117.09	-44.24	34.76	0.78	-3.52	15.56
-117.09	-43.51	34.76	-0.01	-3.91	15.56
-115.44	-43.55	34.76	-0.01	-3.93	15.38
-113.82	-42.72	34.76	-0.69	-4.25	14.71
-113.84	-42.72	34.76	-1.47	-4.3	14.65
-112.2	-42.19	34.75	-1.48	-4.69	12.76
-112.19	-41.43	34.56	-2	-4.88	12.7
-110.5	-41.42	34.55	-2.05	-4.88	12.45
-108.72	-40.77	34.42	-2.76	-5.13	12.21
-108.74	-40.72	34.38	-3.32	-5.2	11.72
-107.06	-40.06	33.98	-3.22	-5.62	11.72
-107.08	-39.5	33.59	-4.1	-5.88	11.72
-105.32	-39.45	33.57	-3.96	-5.88	8.54
-103.61	-38.87	33.06	-4.69	-6.35	8.54
-103.61	-38.89	33.08	-5.1	-6.37	7.75
-101.81	-38.21	32.76	-5.08	-6.59	6.84
-101.81	-37.7	31.98	-5.57	-7.04	6.59
-100.1	-37.65	32.01	-5.49	-7.06	5.86
-98.44	-37.16	31.54	-5.98	-7.27	6.84
-98.44	-37.12	31.49	-6.27	-7.32	4.64
-96.5	-36.72	30.81	-6.3	-7.64	3.97
-96.69	-36.08	30.15	-6.69	-7.86	4.39
-95.03	-36.06	30.17	-6.94	-7.81	3.91
-93.41	-35.5	29.49	-6.94	-8.21	3.91
-93.48	-35.55	29.39	-7.08	-8.13	3.91
-91.89	-35.16	28.88	-7.15	-8.45	0.98
-91.81	-34.57	28.13	-7.34	-8.64	0.55
-90.44	-34.57	28.13	-7.25	-8.64	-0.06
-88.78	-34.03	27.34	-7.47	-8.99	-0.12
-88.87	-34.19	27.34	-7.62	-8.99	-0.98
-87.43	-33.61	26.56	-7.54	-9.23	-0.98
-87.43	-33.21	25.78	-7.72	-9.29	-0.98
-86.04	-33.2	25.78	-7.73	-9.23	-1.95
-84.77	-32.54	25.34	-7.67	-9.57	-2.2
-84.86	-32.64	25.29	-7.84	-9.5	-1.04
-83.6	-32.08	24.51	-7.86	-9.57	-3.42
-83.5	-31.45	23.9	-7.86	-9.9	-3.85
-82.43	-31.47	23.9	-7.86	-9.86	-3.42
-81.2	-30.96	23.24	-8.11	-9.91	-2.44
-81.3	-30.96	23.22	-8.06	-10.16	-3.91
-80.47	-30.2	22.61	-8.15	-10.2	-3.91
-80.47	-29.69	22.05	-8.33	-10.21	-3.91
-79.3	-29.7	22.05	-8.35	-10.18	-3.91
-78.51	-28.91	21.39	-8.35	-10.35	-3.91
-78.52	-28.91	21.44	-8.64	-10.35	-3.91
-77.49	-28.13	20.9	-8.64	-10.47	-3.91
-77.59	-27.35	20.31	-8.99	-10.6	-3.91
-76.86	-27.35	20.31	-8.81	-10.64	-3.91
-76.09	-26.47	19.97	-9.23	-10.69	-3.91
-76.12	-26.47	19.97	-9.57	-10.74	-3.91
-75.51	-25.5	19.51	-9.42	-10.94	-3.91
-75.54	-24.63	19.29	-9.96	-11.04	-3.91
-74.85	-24.51	19.13	-9.96	-10.99	-3.91
-74.23	-23.44	18.92	-10.35	-11.13	-3.91
-74.24	-23.44	18.95	-10.99	-11.24	-3.91
-73.56	-22.36	18.63	-10.99	-11.35	-3.91
-73.63	-21.14	18.44	-11.73	-11.73	-3.91
-73.14	-21.14	18.43	-11.72	-11.74	-3.91
-72.71	-20.03	18.26	-12.3	-11.91	-3.91
-72.71	-19.93	18.41	-13.04	-11.77	-3.91
-72.27	-18.6	18.15	-13.13	-12.16	-3.91
-72.31	-17.29	18.26	-13.99	-12.6	-3.91
-71.78	-17.33	18.17	-13.97	-12.43	-3.91
-71.34	-15.82	18.24	-14.89	-12.89	-3.91
-71.4	-15.92	18.24	-15.82	-12.84	-3.91
-70.95	-14.56	18.33	-15.87	-13.09	-3.91
-70.92	-13.04	18.45	-16.85	-13.6	-3.91
-70.51	-13.04	18.37	-16.94	-13.53	-3.11
-70.03	-11.72	18.73	-18.09	-14.06	-3.17
-70.03	-11.72	18.7	-19.26	-13.99	-3.72
-69.64	-10.16	18.85	-19.26	-14.5	-2.87
-69.53	-8.62	19.29	-20.46	-14.94	-2.87
-69.06	-8.6	19.12	-20.56	-14.94	-3.23
-68.58	-7.03	19.51	-21.78	-15.54	-3.36
-68.6	-6.98	19.48	-23.1	-15.45	-2.44
-67.97	-5.57	19.9	-23.24	-16.02	-2.87
-68.07	-3.93	20.21	-24.32	-16.53	-2.44
-67.57	-3.92	20.12	-24.46	-16.6	-1.89
-66.82	-2.49	20.68	-25.98	-17.19	-1.46
-66.85	-2.49	20.65	-27.39	-17.19	-2.38
-66.41	-0.93	20.95	-27.39	-17.68	-1.46
-66.26	0.38	21.68	-28.93	-18.21	-1.65
-65.63	0.38	21.48	-28.92	-18.26	-1.46
-64.99	2	21.92	-30.27	-18.95	-1.95
-65.06	1.9	21.87	-31.84	-18.89	-1.46
-64.47	3.31	22.26	-31.84	-19.45	-1.77
-64.21	4.74	22.64	-33.15	-20.04	-1.22
-63.53	4.77	22.65	-33.25	-20.12	-1.16
-62.65	6.05	23.14	-34.69	-20.51	-1.22
-62.6	6.03	23.19	-35.96	-20.56	-1.22
-61.91	7.37	23.51	-35.99	-21.14	-0.06
-61.91	8.57	23.82	-37.33	-21.51	-0.24
-61.04	8.5	23.9	-37.3	-21.53	-0.49
-60.17	9.56	24.17	-38.6	-22.27	-0.98
-60.18	9.76	24.11	-39.85	-22.07	0.98
-59.2	10.94	24.49	-39.94	-22.66	-0.06
-59.23	11.81	24.66	-40.97	-23	-0.06
-58.33	11.81	24.69	-41.02	-23.05	-0.06
-57.37	12.79	24.99	-42.19	-23.44	0.98
-57.33	12.77	24.99	-43.12	-23.44	-0.06
-56.45	13.62	24.99	-43.02	-23.73	0.98
-56.4	14.45	25.37	-43.99	-23.97	-0.06
-55.47	14.5	25.37	-44.06	-23.93	1.46
-54.44	15.23	25.37	-44.75	-24.22	0.98
-54.49	15.23	25.37	-45.51	-24.27	1.95
-53.32	15.89	25.38	-45.56	-24.27	1.95
-53.47	16.65	25.38	-46.1	-24.46	1.95
-52.44	16.4	25.38	-46.12	-24.62	3.91
-51.37	17.09	25.38	-46.69	-24.62	3.91
-51.47	17.19	25.38	-47.02	-24.62	3.91
-50.49	17.57	25.34	-47	-24.63	3.91
-50.44	17.97	24.99	-47.27	-24.27	3.91
-49.37	18.04	24.99	-47.27	-24.37	3.91
-48.49	18.41	24.99	-47.39	-24.37	3.91
-48.49	18.36	24.89	-47.46	-24.27	3.91
-47.46	18.65	24.8	-47.51	-24.22	4.39
-47.66	19.09	24.41	-47.46	-23.93	4.39
-46.69	19.04	24.41	-47.41	-23.95	5.37
-45.75	19.29	24.11	-47.36	-23.63	5.86
-45.75	19.13	24.07	-47.22	-23.63	5.86
-44.92	19.43	23.8	-47.07	-23.44	6.35
-45.03	19.52	23.24	-46.83	-22.95	6.35
-44.13	19.53	23.32	-46.88	-22.85	6.35
-43.37	19.53	22.65	-46.49	-22.46	6.84
-43.38	19.53	22.83	-46.1	-22.66	7.75
-42.53	19.53	22.26	-46.01	-22.07	7.75
-42.6	19.87	21.87	-45.46	-21.69	7.75
-41.92	19.87	21.83	-45.36	-21.7	9.77
-41.41	19.53	21.09	-44.87	-21.14	9.77
-41.21	19.53	21.29	-44.14	-21.14	11.72
-40.72	19.87	20.65	-43.99	-20.75	11.72
-40.75	19.53	20.12	-43.38	-20.31	11.72
-40.09	19.87	20.21	-43.38	-20.24	11.72
-39.75	19.82	19.38	-42.59	-19.78	11.72
-39.75	19.53	19.38	-41.65	-19.85	13.67
-39.16	19.87	18.82	-41.6	-19.26	13.67
-39.16	19.53	18.06	-40.82	-19.05	13.73
-38.89	19.53	18.16	-40.63	-18.95	15.14
-38.53	19.53	17.37	-39.86	-18.51	15.14
-38.5	19.53	17.38	-38.79	-18.46	15.56
-38.31	19.53	16.67	-38.82	-18.16	16.66
-38.33	19.53	16.01	-37.84	-17.97	17.58
-38.01	19.52	16.01	-37.79	-17.97	19.53
-37.89	19.51	15.43	-36.73	-17.58	19.53
-37.89	19.51	15.33	-35.57	-17.58	19.53
-37.69	19.38	14.65	-35.6	-17.29	19.53
-37.8	19.34	13.92	-34.33	-17.2	19.53
-37.6	19.34	13.96	-34.33	-17.21	20.51
-37.45	19.12	13.26	-33.3	-17.19	21.48
-37.45	19.09	13.26	-32.03	-17.19	21.48
-37.45	19.09	12.39	-32.03	-17.19	22.46
-37.5	18.94	11.72	-30.87	-17.19	22.46
-37.35	18.9	11.77	-30.88	-16.94	22.46
-37.4	18.71	10.94	-29.69	-17.19	22.95
-37.4	18.85	10.89	-28.32	-17.19	23.93
-37.35	18.63	10.13	-28.32	-17.19	24.41
-37.4	18.51	9.38	-26.88	-17.38	24.48
-37.35	18.44	9.38	-27	-17.33	25.45
-37.4	18.36	8.5	-25.7	-17.58	27.34
-37.65	18.26	8.54	-24.24	-17.53	27.34
-37.35	18.24	7.62	-24.27	-17.98	27.34
-37.4	17.97	6.63	-22.9	-18.16	27.34
-37.3	18.04	6.63	-22.96	-18.16	27.34
-37.33	17.83	5.66	-21.51	-18.68	27.34
-37.35	17.85	5.56	-20.26	-18.6	27.83
-37.26	17.65	4.76	-20.41	-19.09	28.32
-37.32	17.43	3.71	-18.8	-19.53	28.32
-37.33	17.37	3.51	-18.8	-19.53	29.3
-37.16	17.24	2.78	-17.53	-20.04	29.3
-37.16	17.19	2.73	-16.16	-20.07	29.3
-37.01	16.99	1.54	-16.06	-20.7	29.36
-37.13	16.67	0.59	-14.85	-21.12	29.3
-36.91	16.65	0.38	-14.86	-21.14	29.3
-36.87	16.39	-0.63	-13.33	-21.79	29.3
-36.82	16.4	-0.78	-12.13	-21.7	28.38
-36.47	16.01	-1.81	-12.21	-22.27	29.54
-36.72	15.81	-2.98	-10.64	-22.9	29.3
-36.43	15.67	-3.05	-10.64	-22.85	30.03
-36.13	15.43	-4.22	-9.47	-23.46	31.25
-36.13	15.43	-4.3	-8.2	-23.49	30.27
-35.94	15.09	-5.52	-8.06	-24.22	30.27
-35.94	14.65	-6.94	-6.98	-24.66	30.33
-35.57	14.7	-6.76	-7.04	-24.66	30.27
-35.35	14.31	-8.15	-5.62	-25.32	30.27
-35.28	14.26	-8.22	-4.49	-25.39	31.25
-34.96	13.87	-9.42	-4.69	-25.83	30.27
-34.91	13.28	-10.94	-3.32	-26.37	31.25
-34.52	13.28	-10.77	-3.27	-26.48	30.76
-34.19	12.88	-12.12	-2.2	-26.81	31.25
-34.19	12.88	-12.12	-1	-26.81	30.27
-33.72	12.49	-13.5	-1	-27.39	31.25
-33.84	12.16	-14.85	-0.04	-27.74	30.76
-33.3	12.06	-14.85	-0.05	-27.78	30.27
-32.81	11.72	-16.06	1.17	-28.17	29.79
-32.86	11.71	-16.21	2.15	-28.13	31.25
-32.37	11.3	-17.29	2.15	-28.52	30.27
-32.34	10.94	-18.6	3.17	-28.96	30.03
-31.94	11.01	-18.6	3.2	-28.92	30.27
-31.35	10.6	-19.74	4.05	-29.1	31.25
-31.25	10.53	-19.75	5.05	-29.05	30.27
-30.87	10.33	-20.95	5.05	-29.44	30.33
-30.76	9.94	-22.07	5.83	-29.69	30.76
-30.22	10.01	-22.07	5.86	-29.69	29.3
-29.74	9.76	-23.14	6.74	-29.79	29.79
-29.71	9.76	-23.1	7.37	-29.88	30.09
-29.05	9.45	-24.22	7.47	-29.83	29.79
-29.1	9.45	-25	8.15	-29.88	29.79
-28.52	9.42	-24.95	8.2	-29.99	29.3
-27.76	9.18	-25.81	8.89	-29.93	29.3
-27.94	9.38	-25.78	9.52	-29.88	28.14
-27.35	9.18	-26.49	9.42	-29.98	28.32
-27.2	9.18	-27.1	10.06	-29.88	29.3
-26.66	9.18	-27.05	9.94	-29.88	27.34
-26.03	9.03	-27.74	10.5	-29.88	27.34
-25.9	9.18	-27.74	10.89	-29.88	27.34
-25.32	9.18	-27.98	10.89	-29.69	27.34
-25.3	9.25	-28.32	11.22	-29.7	27.34
-24.66	9.18	-28.32	11.32	-29.71	27.34
-23.85	9.23	-28.52	11.51	-29.44	27.34
-23.93	9.23	-28.42	11.91	-29.69	27.34
-23.24	9.38	-28.61	11.77	-29.25	27.34
-23.44	9.45	-28.32	11.8	-29.32	25.39
-22.66	9.42	-28.32	11.9	-29.1	23.32
-21.87	9.72	-28.31	11.97	-28.96	23.93
-22.02	9.56	-28.27	11.99	-28.93	23.38
-21.19	9.74	-27.94	11.99	-28.71	21.55
-21.12	10.01	-27.39	11.91	-28.61	22.46
-20.61	10.06	-27.49	11.81	-28.52	21.55
-19.75	10.06	-26.88	11.71	-28.32	21.97
-19.83	10.13	-26.81	11.6	-28.32	20.51
-19.14	10.31	-26.18	11.47	-28.27	19.53
-19.24	10.45	-25.22	11.22	-28.05	19.59
-18.41	10.5	-25.24	11.21	-27.98	19.53
-17.97	10.62	-24.51	10.94	-28.04	19.53
-17.97	10.64	-24.41	10.5	-27.95	19.53
-17.19	10.74	-23.44	10.45	-27.78	16.6
-17.19	10.99	-22.31	10.03	-27.78	15.56
-16.6	10.89	-22.27	10.06	-27.76	15.14
-15.82	11.01	-21.12	9.42	-27.59	15.14
-15.87	10.99	-21.14	8.94	-27.74	13.67
-15.36	11.11	-20.03	8.98	-27.75	12.21
-15.38	11.02	-18.65	8.2	-27.56	12.27
-14.7	11.03	-18.65	8.18	-27.59	10.74
-14.26	10.99	-17.38	7.62	-27.74	10.74
-14.26	11.02	-17.48	6.88	-27.56	11.72
-13.67	10.94	-16.02	6.79	-27.59	7.32
-13.68	10.84	-14.85	6.13	-27.74	7.32
-13.2	10.74	-14.89	6.05	-27.59	6.35
-12.65	10.52	-13.31	5.17	-27.66	6.35
-12.7	10.44	-13.33	4.64	-27.59	4.39
-12.16	10.3	-12.12	4.49	-27.75	1.77
-12.26	9.75	-10.77	3.66	-27.76	3.91
-11.77	9.76	-10.69	3.51	-27.74	-0.06
-11.43	9.52	-9.47	2.93	-27.94	0.98
-11.47	9.42	-9.57	2.1	-27.86	-0.06
-11.08	8.98	-8.15	2.05	-27.94	-1.95
-11.08	8.4	-7.06	1.37	-27.98	-2.44
-10.94	8.4	-7.08	1.27	-27.95	-3.85
-10.64	7.62	-5.71	0.37	-27.95	-3.91
-10.57	7.67	-5.88	-0.44	-27.98	-3.91
-10.35	6.84	-4.71	-0.44	-28.08	-7.81
-10.54	5.91	-3.61	-1.37	-28.05	-8.06
-10.25	5.94	-3.56	-1.47	-27.98	-9.77
-10.25	5.05	-2.74	-2.1	-28.05	-9.77
-10.25	5.07	-2.78	-2.94	-28.08	-11.66
-10.17	3.9	-1.76	-3.05	-27.95	-11.72
-10.21	2.93	-0.88	-3.66	-27.98	-14.16
-10.21	2.93	-0.93	-3.71	-27.95	-15.14
-10.25	1.76	-0.05	-4.42	-27.76	-14.89
-10.21	1.56	-0.19	-5.18	-27.78	-16.85
-10.35	0.63	0.59	-5.1	-27.75	-18.55
-10.35	-0.81	1.37	-5.91	-27.49	-18.49
-10.5	-0.73	1.37	-5.87	-27.54	-19.53
-10.94	-2.05	1.9	-6.47	-27.35	-19.53
-10.6	-2.08	1.9	-7.14	-27.37	-19.53
-10.94	-3.47	2.59	-7.08	-27.08	-23.5
-10.94	-4.74	2.93	-7.72	-26.76	-23.5
-11.13	-4.81	3.13	-7.73	-26.95	-23.93
-11.47	-6.25	3.51	-8.25	-26.49	-24.9
-11.47	-6.29	3.51	-8.79	-26.47	-26.61
-12.26	-7.72	3.9	-8.84	-26.17	-27.34
-11.87	-9.03	4.38	-9.3	-25.83	-27.34
-12.21	-9.13	4.47	-9.33	-25.81	-29.24
-12.7	-10.47	4.69	-9.77	-25.51	-27.34
-12.74	-10.4	4.76	-10.35	-25.59	-30.52
-13.28	-11.87	5.17	-10.25	-25	-32.23
-13.23	-13.11	5.46	-10.69	-24.63	-32.23
-13.7	-13.11	5.47	-10.6	-24.71	-32.71
-14.26	-14.31	5.86	-11.18	-24.22	-32.71
-14.21	-14.45	5.86	-11.72	-24.23	-33.69
-14.89	-15.55	6.1	-11.72	-23.63	-35.16
-14.89	-16.75	6.45	-12.12	-23.44	-34.67
-15.48	-16.75	6.24	-11.96	-23.44	-35.16
-16.16	-17.68	6.59	-12.35	-22.85	-35.16
-16.21	-17.77	6.59	-12.89	-22.97	-35.16
-16.82	-18.6	6.79	-12.81	-22.46	-35.16
-16.8	-19.54	6.93	-13.23	-22.18	-35.16
-17.63	-19.53	6.88	-13.23	-22.02	-38.27
-18.37	-20.41	7.03	-13.59	-21.63	-38.64
-18.37	-20.34	7.03	-13.99	-21.69	-38.09
-19.25	-20.95	7.03	-14.01	-21.31	-39.55
-19.14	-21.7	7.37	-14.47	-20.95	-39.55
-20.03	-21.53	7.37	-14.31	-20.92	-40.04
-20.95	-22.07	7.32	-14.85	-20.75	-40.04
-20.95	-22.07	7.37	-15.28	-20.83	-40.53
-21.8	-22.66	7.37	-15.28	-20.56	-41.5
-21.7	-22.8	7.37	-15.63	-20.51	-41.02
-22.75	-22.85	7.03	-15.58	-20.51	-41.02
-23.54	-23.19	7.03	-16.21	-20.36	-40.53
-23.54	-23.19	7.03	-16.46	-20.43	-41.5
-24.62	-23.45	7.03	-16.46	-20.43	-41.02
-24.62	-23.46	7.03	-17.19	-20.41	-41.02
-25.39	-23.49	6.98	-17.19	-20.41	-41.5
-26.39	-23.54	6.84	-17.38	-20.62	-42.18
-26.47	-23.58	6.63	-17.97	-20.51	-41.5
-27.35	-23.54	6.45	-18.02	-20.72	-41.99
-27.35	-23.54	6.2	-18.26	-21.1	-42.18
-28.22	-23.63	6.1	-18.37	-20.92	-41.99
-28.93	-23.54	5.86	-18.86	-21.14	-41.5
-29	-23.54	5.86	-19.24	-21.22	-41.99
-29.88	-23.44	5.27	-19.26	-21.51	-42.24
-29.88	-23.46	4.97	-19.84	-21.8	-41.99
-30.57	-23.46	4.88	-19.78	-21.8	-42.85
-31.36	-23.19	4.39	-20.24	-22.22	-41.99
-31.45	-23.44	4.39	-20.75	-22.22	-41.93
-32.03	-23.1	3.86	-20.61	-22.66	-41.99
-32.03	-23	3.2	-21.14	-23.07	-42.42
-32.73	-23.1	3.21	-21.24	-23.07	-41.02
-33.23	-23	2.59	-21.69	-23.54	-41.02
-33.15	-23.07	2.64	-22.18	-23.46	-41.93
-33.64	-22.85	1.76	-22.07	-24.22	-41.5
-33.74	-22.95	0.78	-22.68	-24.32	-41.99
-34.01	-22.85	0.78	-22.75	-24.27	-41.5
-34.33	-22.85	0.27	-23.1	-24.8	-42.97
-34.38	-22.85	0.2	-23.63	-24.85	-41.02
-34.57	-22.85	-0.54	-23.84	-25.2	-41.99
-34.57	-22.9	-1.51	-24.22	-25.71	-41.02
-34.77	-22.9	-1.61	-24.22	-25.69	-41.02
-34.77	-23	-2.37	-24.63	-26	-41.5
-34.81	-23.1	-2.47	-25	-26.03	-41.99
-34.77	-23.1	-3.32	-25	-26.39	-41.93
-34.72	-23.44	-4.25	-25.51	-26.56	-41.93
-34.57	-23.44	-4.69	-25.59	-26.61	-42.48
-34.33	-23.58	-5.47	-25.93	-26.95	-41.93
-34.38	-23.49	-5.47	-26.42	-26.9	-41.81
-34.01	-23.85	-6.45	-26.47	-27.1	-41.99
-34.03	-23.85	-7.43	-26.71	-27.17	-42.48
-33.64	-23.97	-7.45	-26.76	-27.25	-42.48
-33.2	-24.41	-8.45	-27.08	-27.17	-42.97
-33.22	-24.32	-8.45	-27.39	-27.2	-42.97
-32.63	-24.76	-9.5	-27.39	-27.17	-42.66
-32.74	-25	-10.55	-27.74	-27	-42.97
-32.03	-25	-10.5	-27.75	-27.05	-44.74
-31.44	-25.39	-11.72	-27.95	-26.88	-42.97
-31.45	-25.39	-11.72	-28.13	-26.9	-42.97
-30.66	-25.83	-12.4	-28.13	-26.61	-42.97
-30.62	-26.12	-13.49	-28.22	-26.31	-44.92
-29.93	-26.17	-13.19	-28.32	-26.37	-42.97
-29.15	-26.66	-14.26	-28.32	-25.83	-42.97
-29.1	-26.47	-14.37	-28.47	-25.83	-44.86
-28.32	-27	-15.24	-28.52	-25.39	-42.97
-28.32	-27.39	-15.77	-28.61	-24.76	-42.97
-27.39	-27.37	-16.02	-28.52	-24.8	-42.97
-26.71	-27.76	-16.8	-28.56	-24.22	-45.41
-26.71	-27.74	-16.81	-28.71	-24.24	-42.97
-25.93	-28.05	-17.38	-28.61	-23.46	-46.14
-25.81	-28.27	-18.07	-28.47	-22.8	-46.94
-25	-28.32	-18.02	-28.61	-22.71	-46.14
-24.27	-28.66	-18.56	-28.47	-21.97	-45.41
-24.27	-28.61	-18.58	-28.32	-21.97	-47
-23.63	-28.71	-19.07	-28.27	-21.14	-46.33
-23.63	-29	-19.44	-28.32	-20.26	-46.94
-22.9	-28.96	-19.38	-28.25	-20.31	-47.85
-22.27	-29.1	-19.83	-28.08	-19.36	-47.61
-22.27	-29.1	-19.78	-27.93	-19.53	-47.12
-21.7	-29.1	-19.94	-27.95	-18.51	-47.85
-21.69	-29.1	-20.22	-27.74	-17.72	-48.1
-21.19	-29	-20.03	-27.74	-17.63	-47.36
-20.51	-29	-19.95	-27.54	-16.7	-48.71
-20.53	-28.96	-20.12	-27.2	-16.75	-48.34
-20.23	-28.71	-20.03	-27.35	-15.82	-47.85
-20.22	-28.52	-19.83	-27.15	-14.99	-48.34
-19.92	-28.52	-19.78	-27.08	-14.97	-49.87
-19.64	-28.08	-19.56	-26.81	-14.16	-49.32
-19.68	-28.05	-19.64	-26.66	-14.09	-50.29
-19.44	-27.74	-19.14	-26.61	-13.19	-50.29
-19.44	-27.08	-18.76	-26.28	-12.6	-50.29
-19.34	-27.1	-18.76	-26.18	-12.45	-50.29
-19.24	-26.56	-18.12	-26.17	-11.72	-50.05
-19.14	-26.49	-18.21	-25.83	-11.73	-50.29
-19.33	-25.69	-17.6	-25.83	-10.99	-50.78
-19.25	-24.93	-16.81	-25.7	-10.25	-50.78
-19.34	-24.85	-16.89	-25.71	-10.25	-50.78
-19.44	-23.95	-16.14	-25.34	-9.77	-50.78
-19.44	-24.22	-16.11	-25	-9.69	-50.78
-19.58	-23.05	-15.28	-25.19	-9.19	-50.78
-19.56	-21.87	-14.4	-24.8	-8.79	-53.22
-19.87	-21.97	-14.48	-24.85	-8.64	-52.73
-20.03	-20.95	-13.5	-24.71	-8.25	-53.22
-20.03	-20.95	-13.5	-24.37	-8.25	-54.75
-20.34	-19.74	-12.61	-24.27	-7.81	-54.75
-20.36	-18.58	-11.72	-24.24	-7.54	-55.18
-20.61	-18.38	-11.72	-24.24	-7.54	-56.15
-21.1	-17.24	-10.55	-23.93	-7.34	-55.66
-20.95	-17.24	-10.6	-23.63	-7.35	-55.66
-21.24	-15.97	-9.57	-23.73	-7.03	-57.13
-21.3	-14.65	-8.6	-23.44	-7.04	-57.62
-21.69	-14.65	-8.6	-23.44	-7.03	-57.13
-21.97	-13.38	-7.45	-23.14	-6.95	-57.62
-22.07	-13.43	-7.45	-22.78	-6.86	-58.59
-22.46	-11.94	-6.56	-22.85	-6.95	-59.81
-22.41	-10.6	-5.57	-22.66	-6.86	-58.59
-22.75	-10.74	-5.57	-22.66	-6.83	-61.52
-23.14	-9.23	-4.69	-22.07	-6.95	-61.04
-23.19	-9.29	-4.69	-21.83	-6.96	-61.52
-23.54	-7.96	-3.71	-21.97	-6.94	-63.48
-23.54	-6.55	-2.88	-21.7	-7.08	-63.48
-23.88	-6.64	-2.94	-21.49	-7.08	-64.39
-24.27	-5.47	-2	-21.12	-7.18	-64.76
-24.22	-5.47	-2.08	-20.61	-7.24	-65.67
-24.62	-4	-1.37	-20.72	-7.43	-66.41
-24.62	-2.94	-0.58	-20.14	-7.42	-66.41
-24.85	-2.78	-0.6	-20.22	-7.43	-68.3
-25	-1.66	-0.02	-19.73	-7.62	-68.36
-25.29	-1.59	-0.01	-19.19	-7.62	-69.27
-25.39	-0.59	0.73	-19.24	-7.72	-71.23
-25.49	0.73	1.15	-18.51	-7.74	-70.31
-25.79	0.73	1.17	-18.65	-7.76	-71.41
-26.08	1.56	1.81	-18.07	-7.73	-71.78
-26.07	1.56	1.56	-17.38	-7.67	-72.75
-26.29	2.78	2.25	-17.38	-7.82	-74.16
-26.37	3.69	2.59	-16.8	-7.72	-74.22
-26.49	3.88	2.54	-16.85	-7.63	-74.22
-26.81	4.69	2.93	-16.02	-7.54	-74.22
-26.81	4.74	2.93	-15.48	-7.62	-74.22
-27	5.46	3.3	-15.48	-7.34	-78.13
-27.1	6.49	3.5	-14.7	-7.08	-77.7
-27.35	6.49	3.49	-14.67	-7.18	-78.13
-27.49	7.03	3.88	-13.89	-6.76	-78.61
-27.54	7.03	3.9	-13.09	-6.74	-80.08
-27.76	8.11	4.08	-13.1	-6.4	-80.32
-27.78	8.84	4.44	-12.21	-5.87	-80.99
-27.94	8.59	4.44	-12.21	-5.87	-82.03
-28.27	9.55	4.49	-11.38	-5.47	-82.03
-28.32	9.52	4.57	-10.55	-5.47	-82.03
-28.51	10.13	4.78	-10.55	-4.7	-82.03
-28.47	10.94	4.88	-9.52	-3.83	-82.03
-28.66	10.94	4.97	-9.57	-3.96	-84.96
-28.91	11.42	5.27	-8.62	-3.08	-84.9
-28.91	11.43	5.17	-7.62	-3.13	-86.18
-29.1	12.18	5.47	-7.62	-2.2	-86
-29.1	12.84	5.56	-6.64	-1.22	-86.91
-29.32	12.77	5.67	-6.74	-1.28	-87.89
-29.69	13.28	5.76	-5.52	-0.2	-87.89
-29.69	13.28	5.76	-4.71	-0.24	-88.87
-29.74	14.04	6.1	-4.69	0.78	-89.84
-29.74	14.7	6.23	-3.47	2.04	-89.84
-30.03	14.65	6.24	-3.61	2.1	-89.84
-30.18	15.23	6.59	-2.44	3.27	-90.09
-30.1	15.23	6.59	-1.39	3.21	-89.84
-30.52	15.81	6.93	-1.42	4.57	-91.8
-30.47	16.39	7.03	-0.39	5.91	-89.84
-30.52	16.38	7.03	-0.32	5.86	-92.77
-30.91	17.19	7.32	0.73	7.03	-93.02
-30.91	17.07	7.37	1.86	7.03	-93.75
-31.08	17.57	7.67	1.9	8.59	-94.24
-31.01	18.36	7.81	2.93	10.01	-95.21
-31.4	18.31	7.81	2.98	10.03	-94.97
-31.45	18.85	8.35	3.9	11.47	-94.73
-31.49	18.9	8.4	5.05	11.41	-95.7
-31.83	19.49	8.58	4.88	12.87	-96.19
-31.64	19.97	9.18	5.96	14.26	-96.92
-31.86	20.12	9.18	6.03	14.33	-97.66
-32.06	20.65	9.46	7.32	15.67	-97.66
-32.08	20.68	9.52	8.15	15.7	-97.66
-32.18	21.29	9.95	8.15	17.14	-97.66
-32.23	21.95	10.42	9.18	18.44	-97.66
-32.47	21.87	10.5	9.18	18.43	-99.61
-32.53	22.25	10.89	10.06	19.87	-97.66
-32.62	22.24	11.01	11.01	19.92	-100.83
-32.81	22.8	11.51	11.03	21.29	-100.1
-32.86	23.32	12.11	11.81	22.61	-101.07
-32.96	23.29	12.16	11.91	22.63	-101.62
-33.06	23.72	12.84	12.84	23.8	-101.81
-33.15	23.71	12.49	13.62	23.8	-101.68
-33.21	24.02	13.28	13.67	24.99	-103.03
-33.15	24.46	14.06	14.44	26.37	-103.45
-33.45	24.46	14.06	14.45	26.37	-103.03
-33.45	24.7	14.84	15.23	27.54	-103.52
-33.45	24.76	14.84	16.01	27.61	-104.49
-33.6	24.99	15.63	16	28.7	-104
-33.64	24.99	16.4	16.77	29.87	-104.49
-33.64	24.99	16.39	16.75	29.83	-105.41
-33.72	24.99	17.19	17.43	30.86	-105.41
-33.8	25.34	17.24	18.14	30.86	-105.47
-33.74	25.34	18.04	18.06	31.98	-105.29
-33.81	25.38	18.95	18.82	32.81	-105.47
-33.81	25.37	18.9	18.9	32.81	-105.47
-33.69	25.34	19.53	19.43	33.79	-105.47
-33.79	25.34	19.53	20.12	33.98	-105.47
-33.8	25.29	20.68	20.12	34.72	-105.47
-33.8	24.98	21.58	20.7	35.69	-105.47
-33.69	24.99	21.48	20.8	35.74	-107.91
-33.64	24.91	22.26	21.48	36.41	-105.47
-33.64	24.95	22.26	21.95	36.38	-105.47
-33.6	24.61	23.19	21.96	37.19	-108.4
-33.6	24.37	23.92	22.61	37.96	-108.4
-33.4	24.31	24	22.56	37.88	-105.47
-33.15	24.07	24.81	23.12	38.67	-107.42
-33.21	24.07	24.7	23.63	38.67	-108.89
-32.93	23.72	25.59	23.62	39.06	-108.28
-33.01	23.44	26.46	24.29	39.84	-107.91
-32.72	23.34	26.37	24.27	39.83	-108.76
-32.53	23.19	27.05	24.85	40.43	-108.34
-32.53	23.03	27.1	25.38	40.43	-108.89
-32.18	22.65	27.73	25.37	40.99	-108.4
-32.13	22.44	28.27	25.78	41.38	-107.42
-32.03	22.44	28.2	25.78	41.36	-107.42
-31.74	22.12	28.86	26.54	41.8	-107.85
-31.64	22.05	28.86	27.29	41.79	-107.42
-31.4	21.95	29.35	27.33	42.14	-107.42
-31.45	21.56	29.78	28.13	42.53	-105.47
-31.01	21.68	29.78	27.81	42.37	-107.42
-30.87	21.37	30.22	28.51	42.65	-108.15
-30.87	21.34	30.17	29.15	42.67	-105.47
-30.47	21.24	30.64	29.17	42.85	-105.47
-30.47	21	30.86	29.86	43.04	-105.47
-30.1	21.07	30.93	29.78	42.97	-105.47
-29.74	21.04	31.4	30.47	43.06	-105.47
-29.74	21.04	31.24	31.24	43.05	-105.47
-29.54	21	31.59	31.35	43.06	-104.98
-29.49	21.07	31.63	31.93	43.06	-105.47
-29.1	21.04	31.84	31.98	43.05	-105.47
-28.96	21.09	31.93	32.62	42.94	-105.41
-28.93	21.29	31.98	33.3	43.02	-103.94
-28.71	21.44	32.03	33.18	42.85	-103.52
-28.71	21.68	32.03	33.98	42.57	-104
-28.61	21.68	32.03	33.98	42.57	-102.97
-28.32	21.95	32.4	34.56	42.38	-102.54
-28.27	21.95	32.4	35.15	42.28	-102.54
-28.22	22.46	32.4	35.33	42.04	-101.07
-28.22	22.8	32.67	35.91	41.7	-101.07
-28.05	22.65	32.67	35.94	41.7	-100.83
-27.98	23.51	32.71	36.72	41.01	-97.66
-28.05	23.49	32.71	37.11	41.31	-97.66
-27.94	24	32.8	37.16	40.7	-97.66
-27.95	24.61	32.81	37.84	40.14	-97.66
-27.98	24.68	32.81	37.84	40.23	-96.92
-27.98	25.34	32.81	38.23	39.6	-97.17
-27.94	25.37	32.98	38.87	39.5	-96.19
-28.13	26.15	33.06	38.96	38.87	-93.75
-28.13	26.93	33.4	39.06	38.23	-93.75
-28.22	26.94	33.2	39.4	38.23	-93.26
-28.42	27.73	33.4	39.83	37.36	-93.26
-28.32	27.93	33.35	40.23	37.3	-91.8
-28.43	28.66	33.57	40.23	36.67	-89.84
-28.44	29.57	33.59	40.63	35.79	-89.84
-28.71	29.64	33.54	40.67	35.89	-88.38
-28.91	30.36	33.88	40.97	35.11	-89.05
-28.91	30.44	33.94	40.99	35.13	-87.89
-29.2	31.42	33.89	41.36	34.23	-86.43
-29.1	32.37	34.23	41.4	33.4	-86.43
-29.32	32.03	34.18	41.65	33.54	-85.39
-29.69	33.4	34.38	41.88	32.62	-85.08
-29.69	33.35	34.38	42.26	32.62	-82.03
-29.83	34.03	34.55	42.19	31.84	-82.52
-29.74	35.01	34.72	42.27	30.86	-81.54
-30.13	35.01	34.72	42.38	30.93	-80.08
-30.27	35.75	34.76	42.54	30.07	-80.57
-30.47	35.79	34.94	42.86	30.05	-79.59
-30.57	36.57	34.95	42.86	29.35	-78.37
-30.57	37.3	35.14	43.04	28.5	-78.13
-30.76	37.26	35.15	43.02	28.51	-77.27
-31.05	37.88	35.15	43.25	27.93	-77.21
-31.08	38.09	35.15	43.43	27.93	-74.22
-31.18	38.62	35.42	43.51	27.29	-74.22
-31.26	39.06	35.52	43.75	26.51	-74.22
-31.45	39.05	35.42	43.8	26.51	-73.73
-31.4	39.65	35.53	44.09	25.78	-73.49
-31.55	39.45	35.54	44.38	25.78	-73.18
-31.56	39.84	35.45	44.34	25.34	-72.2
-31.65	40.23	35.62	44.51	24.99	-71.78
-31.69	40.23	35.6	44.53	24.98	-71.29
-31.64	40.43	35.5	45.12	24.42	-71.72
-31.64	40.53	35.52	45.31	24.56	-70.8
-31.64	40.48	35.5	45.27	24.21	-70.31
-31.64	40.63	35.15	45.9	23.92	-70.56
-31.67	40.43	35.15	45.8	23.88	-69.76
-31.55	40.43	35.15	46.09	23.8	-69.82
-31.55	40.43	35.15	46.92	23.8	-69.76
-31.47	40.23	34.94	46.88	23.63	-69.27
-31.55	39.84	34.91	47.41	23.63	-66.41
-31.3	39.79	34.76	47.26	23.52	-69.82
-31.27	39.65	34.52	48.02	23.71	-69.82
-31.35	39.5	34.55	48.69	23.63	-70.25
-31.01	39.06	34.38	48.61	23.82	-70.5
-31.08	38.63	33.89	49.56	24.07	-70.56
-30.96	38.28	33.98	49.46	24.07	-70.8
-30.62	38.04	33.57	50.34	24.3	-70.5
-30.71	37.87	33.54	51.37	24.4	-71.29
-30.62	37.19	33.15	51.37	24.68	-71.72
-30.57	36.48	32.71	52.03	24.99	-71.72
-30.47	36.52	32.62	52.15	24.99	-73.67
-30.22	35.79	32.03	53.2	25.76	-73.24
-30.18	35.74	32.03	54.17	25.73	-74.04
-29.79	34.94	31.62	54.17	26.37	-74.22
-30	34.18	31.03	55.32	27.15	-74.22
-29.79	34.18	30.94	55.27	26.95	-76.66
-29.69	33.15	30.56	56.45	27.93	-74.22
-29.69	33.11	30.46	57.71	27.78	-79.04
-29.49	32.37	29.78	57.67	28.51	-80.02
-29.52	31.24	29.3	58.79	29.69	-80.08
-29.3	31.23	29.35	58.59	29.69	-82.03
-29.3	30.42	28.51	59.76	30.47	-82.03
-29.39	30.36	28.51	61.13	30.52	-84.23
-29.2	29.44	28.2	61.21	31.59	-86.43
-29.1	28.51	27.34	62.46	32.62	-86.43
-29.2	28.49	27.54	62.48	32.62	-87.89
-29.1	27.59	26.95	63.65	33.84	-87.4
-29.05	27.54	26.95	64.84	33.59	-89.84
-29.25	26.83	26.37	65.04	34.76	-92.29
-29.2	25.78	25.78	66.01	36.03	-92.53
-29.1	25.78	25.78	66.01	35.94	-94.97
-29.32	24.99	25.37	67.33	37.2	-94.85
-29.3	24.99	25.29	68.36	37.19	-96.8
-29.44	24.41	24.9	68.45	38.28	-97.66
-29.35	23.62	24.41	69.53	39.75	-97.66
-29.69	24	24.31	69.53	39.65	-101.07
-29.79	23	24.07	70.85	40.97	-103.03
-29.79	22.9	24.01	71.88	40.99	-105.41
-30.18	22.44	23.63	71.92	42.14	-106.69
-30.13	21.87	23.44	72.65	43.33	-105.47
-30.47	21.87	23.34	72.85	43.36	-109.86
-30.79	21.44	23.1	73.78	44.48	-109.62
-30.71	21.48	23.02	74.61	44.48	-110.84
-31.15	20.9	22.9	74.56	45.65	-113.28
-31.18	20.56	22.64	75.38	46.68	-113.28
-31.64	20.58	22.63	75.59	46.88	-117.25
-32.06	20.17	22.61	76.22	47.65	-116.27
-32.06	20.17	22.51	76.94	47.65	-118.65
-32.63	19.87	22.26	77.05	48.68	-121.09
-32.62	19.48	22.26	77.34	49.61	-121.09
-33.2	19.48	22.26	77.64	49.61	-124.45
-33.69	19.24	22.24	78.3	50.38	-124.02
-33.74	19.24	22.24	78.69	50.38	-126.1
-34.3	18.99	22.26	78.51	51.17	-128.91
-34.28	18.64	22.16	79.25	51.86	-128.91
-34.96	18.7	22.24	79.25	51.83	-130.92
-35.57	18.31	22.22	79.59	52.33	-131.1
-35.57	18.37	22.25	79.88	52.34	-133.79
-36.28	18.05	22.26	79.87	52.93	-135.68
-36.23	17.85	22.44	80.15	53.27	-135.99
-36.82	17.76	22.41	80.13	53.3	-136.72
-37.4	17.47	22.26	80.36	53.47	-138.67
-37.55	17.55	22.26	80.54	53.49	-140.63
-38.11	17.09	22.45	80.52	53.81	-143.62
-38.11	16.7	22.26	80.56	53.69	-143.07
-38.72	16.78	22.45	80.66	53.86	-144.53
-39.11	16.28	22.56	80.66	53.71	-144.53
-39.31	16.36	22.51	80.72	53.51	-147.95
-39.85	15.81	22.26	80.75	53.49	-149.9
-39.87	15.23	22.53	80.56	53.31	-150.33
-40.24	15.23	22.41	80.56	53.3	-152.1
-40.63	14.65	22.26	80.55	53.03	-152.34
-40.63	14.72	22.44	80.35	53.13	-152.34
-40.93	13.96	22.26	80.42	52.54	-156.25
-41.02	13.28	22.22	80.25	51.93	-155.76
-41.41	13.23	22.06	80.13	52	-157.23
-41.46	12.49	22.05	79.78	51.42	-157.71
-41.6	12.45	21.95	79.64	51.46	-159.42
-41.82	11.61	21.68	79.49	50.73	-160.16
-41.7	10.72	21.48	79.17	49.81	-160.16
-41.72	10.69	21.48	79.25	49.86	-163.09
-41.6	9.74	21.09	78.76	49.02	-163.57
-41.8	9.72	21.04	78.17	48.97	-165.04
-41.6	8.59	20.7	78.27	48.13	-166.02
-41.6	7.71	20.21	77.73	47.06	-166.02
-41.5	7.62	20.12	77.73	47.22	-167.48
-41.14	6.59	19.53	77.15	46.08	-166.99
-41.21	6.63	19.53	76.51	46.09	-167.97
-40.92	5.36	19.04	76.46	45.12	-167.97
-40.94	4.25	18.36	75.73	44.09	-169.43
-40.45	4.08	18.31	75.68	43.99	-171.94
-40.09	3.03	17.55	74.98	42.85	-170.9
-40.09	3.13	17.58	74.17	42.92	-171.26
-39.56	1.56	16.75	74.01	41.7	-172.36
-39.5	0.59	15.87	73.34	40.63	-172.36
-38.99	0.68	15.87	73.24	40.63	-172.36
-38.33	-0.71	14.84	72.24	39.43	-172.36
-38.28	-0.78	15.09	71.48	39.4	-172.85
-37.88	-1.88	14.01	71.48	38.18	-173.95
-37.81	-3.13	13.09	70.27	36.97	-173.1
-37.12	-3.13	13.18	70.31	36.9	-173.83
-36.72	-4.3	11.92	69.43	35.74	-173.83
-36.72	-4.3	11.99	68.17	35.84	-173.83
-35.94	-5.47	11.01	68.21	34.55	-173.34
-35.94	-6.47	9.91	67.19	33.35	-173.83
-35.25	-6.47	9.91	67.19	33.2	-173.34
-34.57	-7.53	8.86	65.97	32.03	-172.85
-34.69	-7.63	8.79	64.75	32.03	-172.85
-34.19	-8.45	7.79	64.79	30.91	-172.36
-34.13	-9.33	6.84	63.28	29.74	-172.36
-33.6	-9.38	6.84	63.18	29.76	-172.06
-33.25	-10.2	5.76	62.38	28.47	-172.12
-33.23	-10.21	5.71	61.03	28.47	-171.02
-32.86	-10.99	4.78	61.01	27.33	-170.9
-32.91	-11.73	3.88	59.74	26.15	-170.41
-32.62	-11.72	3.86	59.74	26.12	-167.97
-32.24	-12.3	3.13	58.45	24.95	-168.95
-32.24	-12.3	3.13	57.03	24.95	-168.21
-32.18	-12.82	2.15	57.03	23.72	-166.93
-32.18	-13.28	1.51	55.66	22.65	-166.99
-32.08	-13.21	1.46	55.75	22.61	-166.02
-32.04	-13.7	0.76	54.47	21.56	-166.02
-32.03	-13.62	0.76	53.13	21.53	-164.55
-32.08	-13.99	0.29	53.13	20.31	-163.09
-32.03	-14.16	-0.38	51.56	19.29	-163.57
-32.28	-14.11	-0.32	51.56	19.13	-160.16
-32.45	-14.31	-0.63	50.34	18.15	-160.16
-32.37	-14.4	-0.78	48.91	18.16	-160.16
-32.73	-14.46	-1.03	48.92	17.09	-158.2
-32.72	-14.45	-1.2	47.61	15.99	-159.67
-33.01	-14.5	-1.28	47.61	16	-157.47
-33.42	-14.47	-1.47	46.09	14.82	-157.23
-33.42	-14.38	-1.47	44.92	14.84	-155.7
-33.81	-14.31	-1.37	44.87	13.87	-154.3
-33.84	-14.26	-1.38	43.44	12.79	-152.34
-34.33	-14.21	-1.37	43.82	12.49	-152.34
-34.72	-14.06	-1.12	42.14	11.67	-152.34
-34.77	-14.16	-1.18	40.81	11.69	-151.61
-35.25	-13.98	-0.99	40.97	10.62	-148.93
-35.25	-13.7	-0.69	39.53	9.56	-149.41
-35.69	-13.72	-0.69	39.45	9.64	-148.62
-36.23	-13.53	-0.38	38.26	8.59	-147.95
-36.13	-13.48	-0.3	36.99	8.59	-144.53
-36.72	-13.33	0.29	36.87	7.71	-144.53
-36.72	-12.99	0.73	35.74	6.63	-144.53
-37.01	-13.04	0.76	35.82	6.81	-142.58
-37.23	-12.8	1.37	34.55	5.86	-142.09
-37.3	-12.74	1.46	33.54	5.81	-141.78
-37.69	-12.5	1.94	33.45	4.88	-139.16
-37.65	-12.21	2.73	32.37	4.15	-139.83
-37.89	-12.16	2.73	32.37	4.1	-136.72
-38.09	-11.91	3.47	31.24	3.22	-136.72
-38.09	-11.82	3.42	30.35	3.31	-136.72
-38.01	-11.72	4.44	30.42	2.64	-135.68
-38.11	-11.35	5.17	29.44	1.83	-134.7
-38.19	-11.38	5.17	29.49	1.9	-133.3
-37.94	-11.08	6.06	28.47	1.27	-132.81
-37.98	-11.08	6.14	27.73	1.17	-132.51
-37.89	-10.94	6.93	27.73	0.68	-128.91
-37.84	-10.55	8.01	26.95	-0.01	-130.13
-37.4	-10.57	7.98	26.9	0.17	-128.91
-37.21	-10.18	8.98	26.55	-0.34	-128.91
-37.21	-10.21	8.94	25.73	-0.5	-127.87
-36.72	-10.16	10.03	25.59	-0.73	-125.98
-36.74	-9.52	10.94	24.8	-1.17	-126.22
-36.13	-9.57	10.84	24.99	-1.1	-124.02
-35.45	-9.33	11.81	24.56	-1.28	-124.27
-35.55	-9.33	11.91	24.27	-1.37	-121.09
-34.77	-8.99	12.87	24.21	-1.48	-121.09
-34.86	-8.64	14.01	23.8	-1.48	-120.61
-33.99	-8.64	13.96	23.78	-1.49	-120.12
-33.23	-8.15	14.84	23.63	-1.51	-119.14
-33.22	-8.25	14.84	23.44	-1.49	-117.68
-32.23	-7.82	15.91	23.39	-1.37	-117.25
-32.33	-7.28	16.79	23.39	-1.28	-117.25
-31.36	-7.35	16.78	23.34	-1.2	-113.28
-30.47	-6.84	17.77	23.24	-0.83	-113.28
-30.47	-6.95	17.85	23.39	-0.9	-113.28
-29.3	-6.25	18.73	23.32	-0.39	-111.82
-29.39	-5.66	19.53	23.39	-0.01	-111.33
-28.32	-5.87	19.53	23.29	-0.01	-110.35
-27.35	-5.08	20.51	23.53	0.68	-110.35
-27.35	-5.08	20.51	23.69	0.76	-105.47
-26.22	-4.42	21.58	23.62	1.37	-105.47
-26.22	-3.61	22.24	24.02	2.34	-106.93
-25.22	-3.52	22.24	23.92	2.33	-104.98
-24.22	-2.94	23.12	24.27	3.13	-104.98
-24.22	-2.95	23.1	24.61	3.31	-104.43
-23.44	-1.98	23.82	24.68	4.29	-102.05
-23.44	-1.12	24.78	24.99	5.55	-102.05
-22.36	-1.17	24.66	24.99	5.56	-101.07
-21.58	-0.02	25.37	25.68	6.63	-100.83
-21.51	-0.11	25.38	25.78	6.88	-97.66
-20.65	0.78	26.15	25.78	8.18	-97.17
-20.65	2.2	26.83	26.55	9.56	-97.17
-19.83	2.2	26.56	26.54	9.72	-95.21
-19.13	3.3	27.34	27.15	11.13	-95.52
-19.07	3.31	27.54	27.73	11.21	-93.75
-18.46	4.69	27.93	27.73	12.84	-89.84
-18.41	5.94	28.51	28.17	14.53	-89.84
-17.97	5.95	28.81	28.2	14.44	-89.84
-17.24	7.4	29.19	28.86	16.19	-89.84
-17.21	7.62	29.25	29.25	16.16	-89.05
-16.65	8.84	29.77	29.27	17.97	-86.85
-16.72	10.42	30.27	29.77	19.9	-86.36
-16.21	10.42	30.16	29.78	19.53	-84.47
-15.77	11.91	30.76	30.23	21.68	-82.03
-15.77	11.8	30.86	30.75	21.68	-82.03
-15.28	13.65	31.23	30.86	23.44	-81.05
-15.36	15.23	31.84	31.06	25.38	-81.54
-15.09	15.14	31.63	31.1	25.38	-80.08
-14.66	16.78	32.03	31.59	27.32	-79.59
-14.85	16.87	32.03	31.84	27.29	-77.58
-14.55	18.36	32.62	31.63	29.27	-74.22
-14.48	20.12	32.81	31.98	31.13	-74.22
-14.31	20.17	32.76	32.01	31.1	-74.22
-14.09	21.68	33.2	32.03	33.06	-74.16
-14.16	21.68	33.25	32.03	32.81	-73.49
-13.97	23.34	33.4	32.03	34.75	-70.8
-13.99	24.88	33.59	32.03	36.72	-71.23
-13.79	24.81	33.59	32.03	36.67	-69.82
-13.62	25.78	33.84	32.02	38.28	-69.27
-13.6	26.42	33.79	31.63	38.28	-66.41
-13.48	27.78	34.06	31.88	40.23	-66.41
-13.33	29.19	33.98	31.59	41.89	-66.41
-13.31	29.25	33.98	31.59	41.78	-64.45
-13.09	30.46	34.03	31.1	43.41	-65.86
-13.13	30.47	33.98	30.74	43.44	-63.9
-12.99	31.63	33.98	30.74	45.12	-62.01
-12.89	32.81	33.84	30.16	46.48	-62.01
-12.7	32.81	33.59	30.13	46.48	-61.52
-12.4	33.98	33.54	29.49	47.65	-61.46
-12.45	34.06	33.4	28.81	47.65	-59.57
-12.12	34.96	33.25	28.7	49.29	-58.59
-12.16	35.89	32.71	28.03	50.37	-59.81
-11.87	35.99	32.62	27.98	50.37	-58.59
-11.38	36.52	32.03	26.95	51.54	-58.59
-11.72	36.6	32.03	25.78	51.55	-58.59
-11.13	37.3	31.54	26.12	52.54	-57.13
-11.13	37.88	30.86	24.95	53.51	-57.56
-10.64	37.87	30.76	24.95	53.51	-57.62
-10.21	38.28	29.78	23.92	54.25	-57.62
-10.25	38.28	29.88	22.65	54.25	-56.15
-9.72	38.87	28.86	22.64	55.15	-56.64
-9.77	39.06	28.17	21.68	55.66	-56.64
-9.23	39.06	27.93	21.68	55.74	-56.64
-8.61	39.06	26.56	20.3	56.24	-55.91
-8.64	39.31	26.86	19.13	56.24	-56.64
-8.01	39.44	25.37	19.12	56.98	-56.64
-8.06	39.5	24.07	17.77	57.42	-56.4
-7.34	39.43	24.01	17.58	57.4	-56.4
-6.69	39.45	22.61	16.4	57.76	-56.64
-6.75	39.45	22.45	15.23	57.67	-56.58
-5.91	39.06	21.07	14.75	58.15	-56.64
-5.96	39.06	19.43	13.96	58.4	-56.64
-5.47	39.06	19.34	14.01	58.45	-56.64
-4.44	38.87	17.67	12.48	58.5	-56.64
-4.39	38.87	17.67	11.4	58.57	-58.04
-3.66	38.65	15.81	11.4	58.79	-58.11
-3.71	38.23	14.06	10.11	58.94	-57.62
-2.76	38.18	14.06	10.11	58.98	-58.59
-2.1	37.84	12.26	8.98	59.13	-58.59
-2.1	37.84	12.12	7.71	58.98	-58.59
-1.18	37.19	10.35	7.71	59.23	-58.59
-1.22	36.81	8.5	6.63	59.18	-58.59
-0.49	36.72	8.3	6.62	59.18	-58.59
0.38	36.08	6.59	5.47	59.37	-60.06
0.38	36.02	6.59	4.49	59.23	-62.5
1.17	35.52	4.69	4.49	59.37	-61.46
1.27	34.76	2.73	3.3	59.18	-61.4
2.1	34.76	2.73	3.39	59.18	-62.5
2.73	34.18	0.78	2.54	58.98	-62.01
2.81	34.23	0.78	1.56	59.18	-62.5
3.51	33.45	-0.99	1.56	58.98	-63.48
3.5	32.62	-2.78	0.73	58.79	-62.99
4.35	32.79	-2.76	0.76	58.89	-63.72
4.88	32.03	-4.35	-0.24	58.57	-62.99
4.97	31.93	-4.49	-1.17	58.59	-64.39
5.65	31.23	-6.15	-1.1	58.45	-63.96
5.52	30.47	-7.62	-2	58.08	-64.45
6.2	30.36	-7.72	-2.08	58.15	-64.45
6.63	29.74	-9.19	-2.78	57.71	-64.45
6.63	29.74	-9.2	-3.92	57.71	-64.88
7.03	28.9	-10.3	-3.91	57.03	-64.94
7.03	28.21	-11.82	-4.7	56.88	-64.94
7.67	28.3	-11.82	-4.71	56.88	-64.94
8.11	27.34	-12.94	-5.52	56.24	-64.94
8.15	27.34	-13.01	-6.56	56.24	-65.73
8.4	26.56	-14.06	-6.47	55.56	-64.94
8.4	25.78	-14.89	-7.45	55.03	-64.94
8.59	25.78	-14.99	-7.35	54.97	-65.86
8.84	25.34	-15.82	-8.25	54.17	-65.61
8.79	25.37	-15.77	-9.2	54.25	-65.55
8.98	24.56	-16.5	-9.2	53.47	-65.92
8.98	24	-17.19	-10.16	52.34	-66.35
9.18	24	-17.19	-9.96	52.59	-65.67
9.38	23.34	-17.48	-10.99	51.54	-64.94
9.18	23.34	-17.53	-11.82	51.51	-65.92
9.18	22.65	-17.97	-11.82	50.54	-65.61
9.18	22.16	-18.16	-12.81	49.37	-65.49
9.18	22.06	-18.07	-12.7	49.3	-66.35
8.98	21.57	-18.21	-13.53	48.13	-65.92
8.98	21.68	-18.38	-14.47	48.19	-65.73
8.89	21.05	-18.16	-14.36	46.96	-66.41
8.86	20.58	-18.21	-15.25	45.65	-65.86
8.59	20.65	-18.16	-15.24	45.31	-65.43
8.57	20.07	-17.97	-16.02	44.34	-65.61
8.54	20.12	-17.97	-16.55	44.29	-65.61
8.3	19.53	-17.63	-16.5	42.75	-65.43
8.4	19.24	-17.2	-17.29	41.4	-64.45
8.15	19.13	-17.19	-17.24	41.38	-64.94
7.81	18.85	-16.65	-17.97	39.83	-65.37
7.76	18.92	-16.63	-18.38	39.83	-64.45
7.71	18.43	-16.02	-18.37	38.28	-64.94
7.76	18.06	-15.45	-18.7	36.81	-64.94
7.41	18.06	-15.48	-18.8	36.79	-63.9
7.03	17.66	-14.65	-19.14	35.33	-63.9
7.03	17.75	-14.65	-19.44	35.15	-64.45
6.98	17.36	-14.06	-19.48	33.59	-63.42
6.98	16.94	-13.01	-19.73	32.03	-63.66
6.84	16.99	-12.99	-19.75	32.03	-63.48
6.62	16.67	-12.16	-19.83	30.56	-63.48
6.59	16.75	-12.12	-19.83	30.56	-62.5
6.49	16.16	-11.13	-19.92	29.17	-62.44
6.54	15.89	-10.3	-19.78	27.64	-62.5
6.24	15.77	-10.35	-19.73	27.59	-62.01
6.24	15.43	-9.3	-19.76	26.15	-62.01
6.2	15.43	-9.3	-19.46	26.16	-61.34
6.13	15.04	-8.6	-19.45	24.76	-60.55
6.06	14.65	-7.35	-19.14	23.32	-60.55
6.06	14.45	-7.45	-19.25	23.44	-60.79
6.05	14.04	-6.47	-18.68	22.02	-58.59
6.05	14.01	-6.46	-18.21	21.95	-58.59
6.13	13.28	-5.47	-18.26	20.85	-58.59
6.04	12.87	-4.44	-17.63	19.48	-59.57
6.05	12.84	-4.69	-17.63	19.43	-58.41
6.13	12.11	-3.44	-17.19	18.25	-58.65
6.05	12.11	-3.52	-16.26	18.26	-59.57
6.05	11.6	-2.74	-16.41	17.09	-57.62
6.06	10.84	-1.61	-15.58	16	-57.62
6.23	10.83	-1.65	-15.55	15.99	-57.62
6.24	10.13	-0.89	-14.7	14.84	-57.13
6.23	10.15	-0.83	-13.92	14.83	-56.15
6.24	9.38	-0.01	-13.92	13.96	-55.66
6.24	8.59	0.77	-12.89	12.87	-55.66
6.45	8.54	0.77	-12.84	12.88	-53.96
6.49	7.76	1.56	-11.87	11.91	-54.14
6.45	7.69	1.56	-10.94	11.91	-53.89
6.54	6.88	2.34	-10.94	11.03	-50.78
6.42	6.01	3.13	-9.81	10.15	-50.78
6.59	5.94	3.13	-9.88	10.13	-50.78
6.45	5.15	3.69	-8.72	9.38	-52
6.44	5.17	3.66	-7.67	9.38	-50.78
6.54	4.25	4.27	-7.72	8.4	-50.05
6.54	3.3	4.69	-6.45	7.62	-49.62
6.42	3.3	4.69	-6.56	7.71	-48.83
6.24	2.29	5.32	-5.47	6.63	-48.83
6.24	2.25	5.27	-4.3	6.84	-47.85
6.15	1.51	5.66	-4.1	5.86	-46.14
6.2	0.59	6.15	-3.08	4.97	-46.94
6.05	0.59	6.15	-3.13	5.13	-45.41
5.76	-0.24	6.49	-2.1	4.1	-42.97
5.76	-0.38	6.45	-0.99	4.15	-43.21
5.56	-1.17	6.84	-0.93	3.32	-42.97
5.56	-2.05	6.93	-0.01	2.32	-42.97
5.25	-2	7.01	-0.01	2.3	-41.02
5.03	-2.64	7.03	1.12	1.46	-41.02
4.97	-2.88	7.03	2.15	1.46	-40.04
4.69	-3.64	7.37	2.2	0.38	-35.16
4.69	-4.48	7.62	3.13	-0.51	-35.16
4.28	-4.42	7.47	3.03	-0.54	-36.62
3.81	-4.98	7.71	3.86	-1.61	-37.6
3.88	-5.18	7.62	4.76	-1.61	-34.67
3.39	-5.91	7.71	4.69	-2.76	-33.2
3.47	-6.64	7.71	5.47	-3.96	-33.2
2.98	-6.57	7.71	5.54	-3.92	-31.25
2.54	-7.25	7.71	6.01	-5.1	-30.76
2.54	-7.25	7.76	6.63	-5.13	-29.79
1.94	-7.76	7.71	6.84	-6.55	-27.34
1.93	-8.6	7.62	7.03	-7.81	-27.34
1.51	-8.42	7.62	7.03	-7.86	-26.86
0.78	-8.84	7.47	7.76	-9.2	-26.61
0.78	-9	7.5	8.11	-9.3	-24.9
0.38	-9.47	7.42	8.15	-10.69	-23.93
0.38	-10.06	7.37	8.45	-12.21	-23.68
-0.15	-9.91	7.03	8.45	-12.33	-19.53
-0.6	-10.57	7.03	8.59	-13.87	-22.28
-0.61	-10.45	7.03	8.98	-13.87	-19.53
-1.18	-10.99	6.98	8.84	-15.63	-18.8
-1.12	-11.72	6.88	8.87	-17.21	-19.04
-1.56	-11.43	6.98	8.86	-17.21	-17.58
-2	-11.91	6.62	8.94	-18.99	-17.58
-2.1	-11.87	6.62	8.79	-18.95	-16.11
-2.36	-12.4	6.54	8.79	-20.63	-15.14
-2.37	-12.72	6.2	8.79	-22.46	-15.63
-2.94	-12.74	6.2	8.79	-22.46	-11.72
-3.08	-13.26	6.05	8.4	-24.24	-11.72
-3.17	-13.28	6.05	8.25	-24.24	-11.72
-3.52	-13.62	5.75	8.35	-25.99	-11.72
-3.47	-14.09	5.47	7.81	-27.75	-11.72
-3.91	-14.01	5.42	7.81	-27.74	-10.74
-3.93	-14.45	4.97	7.76	-29.39	-11.66
-3.96	-14.4	5.05	7.03	-29.69	-10.25
-4.1	-14.94	4.78	7.03	-31.18	-9.28
-4.05	-15.26	4.29	6.93	-32.81	-9.77
-4.3	-15.28	4.27	6.93	-32.91	-8.97
-4.3	-15.77	3.9	6.45	-34.47	-8.79
-4.3	-15.65	3.88	6.13	-34.47	-8.79
-4.3	-16.16	3.31	6.1	-36.04	-8.24
-4.39	-16.46	2.93	5.56	-37.6	-8.73
-4.32	-16.71	2.93	5.62	-37.43	-8.3
-4.2	-17.19	2.34	5.32	-39.06	-8.3
-4.1	-17.19	2.29	4.84	-39.06	-7.26
-4	-17.58	1.9	4.78	-40.28	-8
-4	-17.97	1.37	4.57	-41.7	-7.81
-3.96	-18.02	1.17	4.64	-41.6	-7.63
-3.61	-18.41	0.63	4.1	-42.97	-7.26
-3.63	-18.37	0.73	3.89	-42.97	-7.32
-3.32	-18.68	-0.01	3.88	-43.99	-7.32
-3.32	-19.09	-0.59	3.51	-45.12	-3.91
-2.98	-19.14	-0.51	3.5	-45.04	-7.63
-2.76	-19.46	-1.22	3.47	-46.02	-7.75
-2.78	-19.44	-1.28	3.27	-46.12	-7.26
-2.35	-19.84	-1.86	3.2	-46.92	-7.81
-2.37	-20.03	-2.49	3.21	-47.75	-7.08
-2.08	-20.12	-2.49	3.2	-47.71	-7.26
-1.66	-20.24	-3.05	3.13	-48.46	-7.63
-1.76	-20.41	-2.95	3.17	-48.44	-8.06
-1.38	-20.41	-3.76	3.13	-49.24	-7.81
-1.47	-20.8	-4.32	3.17	-49.8	-7.32
-1.03	-20.9	-4.32	3.17	-49.71	-8.3
-0.81	-20.83	-4.83	3.3	-50.38	-8.3
-0.79	-20.85	-4.88	3.47	-50.34	-7.81
-0.44	-21.02	-5.47	3.47	-50.83	-8.3
-0.49	-20.85	-5.91	3.71	-51.38	-7.93
-0.22	-20.92	-5.91	3.69	-51.37	-8.3
-0.01	-20.83	-6.37	3.89	-51.76	-8.06
-0.02	-20.85	-6.44	4.29	-51.66	-9.03
-0.01	-20.73	-6.79	4.28	-52.2	-8.3
-0.01	-20.41	-7.14	4.69	-52.49	-8.97
0.34	-20.51	-7.06	4.58	-52.39	-8.91
0.34	-20.12	-7.43	5.07	-52.78	-9.28
0.34	-20.22	-7.42	5.47	-52.76	-8.79
0.34	-19.83	-7.57	5.44	-53.08	-9.03
0.34	-19.38	-7.82	5.91	-53.32	-9.28
0.34	-19.44	-7.73	5.94	-53.32	-9.03
0.29	-18.9	-7.63	6.32	-53.61	-9.22
0.29	-18.95	-7.86	6.98	-53.52	-9.77
-0.01	-18.19	-7.86	6.98	-53.93	-9.77
-0.01	-17.68	-7.86	7.42	-53.96	-9.28
-0.02	-17.63	-7.74	7.47	-53.96	-9.58
-0.38	-16.85	-7.73	8.01	-54.2	-10.01
-0.39	-16.94	-7.74	8.5	-54.22	-9.28
-0.69	-16.14	-7.53	8.5	-54.39	-10.74
-0.7	-15.28	-7.34	9.08	-54.49	-10.25
-1	-15.26	-7.33	8.89	-54.54	-10.25
-1.47	-14.5	-6.94	9.55	-54.69	-9.77
-1.37	-14.4	-6.94	10.06	-54.69	-10.8
-2	-13.43	-6.64	10.11	-54.88	-10.93
-1.98	-12.6	-6.08	10.53	-54.88	-10.25
-2.44	-12.45	-6.1	10.52	-54.88	-10.99
-3.08	-11.38	-5.66	11.13	-55.09	-11.23
-3.03	-11.43	-5.62	11.61	-55.03	-11.23
-3.71	-10.35	-4.98	11.6	-55.08	-11.23
-3.66	-9.33	-4.69	12.16	-55.13	-11.66
-4.35	-9.3	-4.69	12.28	-55.18	-11.72
-4.98	-8.2	-3.92	12.49	-55.1	-11.72
-4.98	-8.25	-3.91	13.26	-55.1	-11.72
-5.87	-7.03	-3.25	13.28	-55.13	-11.72
-5.71	-5.79	-2.49	13.67	-55.03	-11.72
-6.49	-5.91	-2.39	13.65	-54.98	-11.72
-7.34	-4.74	-1.9	14.31	-54.88	-11.72
-7.33	-4.69	-1.86	14.72	-55.03	-11.72
-8.01	-3.63	-1.03	14.75	-54.74	-13.92
-7.96	-2.37	-0.49	15.43	-54.69	-14.65
-8.84	-2.35	-0.49	15.28	-54.71	-14.16
-9.57	-1.28	0.37	15.8	-54.39	-14.16
-9.72	-1.28	0.34	16.38	-54.35	-14.89
-10.45	-0.01	0.78	16.36	-54.2	-15.14
-10.45	1.07	1.56	16.78	-53.91	-15.14
-11.13	1.12	1.56	16.87	-53.81	-16.11
-12.01	2.25	2.2	17.53	-53.46	-15.87
-12.12	2.29	2.25	17.94	-53.52	-16.85
-12.7	3.3	2.81	17.94	-52.98	-18.8
-12.7	4.37	3.3	18.55	-52.39	-17.58
-13.48	4.29	3.21	18.56	-52.65	-17.58
-13.99	5.16	3.78	19.09	-51.98	-17.58
-14.06	5.25	3.86	19.87	-51.98	-19.47
-14.67	6.2	3.9	19.87	-51.39	-19.53
-14.7	7.01	4.44	20.31	-50.69	-19.47
-15.24	7.03	4.54	20.31	-50.63	-21.42
-15.63	7.81	4.69	21.08	-50.05	-19.53
-15.82	7.81	4.69	21.87	-49.91	-21.48
-16.06	8.58	4.78	21.68	-49.02	-23.5
-16.14	9.45	4.78	22.51	-48.29	-22.95
-16.46	9.42	4.69	22.26	-48.24	-23.86
-16.6	9.96	4.78	23.03	-47.31	-23.56
-16.8	10.06	4.78	23.92	-47.38	-24.9
-16.99	10.63	4.49	23.91	-46.34	-26.31
-16.89	11.11	4.29	24.61	-45.36	-25.39
-17.19	11.02	4.2	24.66	-45.24	-27.34
-17.23	11.72	3.88	25.38	-44.28	-27.34
-17.19	11.67	3.86	26.17	-44.34	-27.34
-17.2	12	3.41	26.37	-43.12	-29.79
-17.19	12.45	2.83	27.29	-42.19	-29.54
-17.19	12.39	2.73	27.25	-42.19	-30.76
-16.89	12.49	2.2	27.93	-40.82	-30.7
-16.89	12.79	2.15	28.86	-40.82	-31.25
-16.75	12.88	1.37	28.86	-39.85	-32.23
-16.85	13.23	0.38	29.76	-38.59	-32.23
-16.43	13.18	0.38	29.69	-38.5	-33.2
-16.21	13.28	-0.59	30.56	-37.5	-34.12
-16.21	13.28	-0.69	31.54	-37.45	-35.16
-15.82	13.28	-1.68	31.42	-36.28	-35.16
-15.82	13.57	-2.78	32.52	-35.21	-35.16
-15.53	13.28	-2.78	32.42	-35.21	-35.16
-15.06	13.28	-4.05	33.4	-34.03	-35.16
-15.14	13.28	-4.1	34.38	-34.01	-38.27
-14.67	13.28	-5.47	34.38	-33.15	-39
-14.85	13.28	-6.64	35.01	-31.73	-39.06
-14.28	13.28	-6.74	35.01	-31.69	-40.04
-13.97	13.28	-8.15	35.99	-30.62	-40.04
-13.88	13.28	-8.22	36.71	-30.57	-40.04
-13.4	13.28	-9.57	36.79	-29.44	-41.02
-13.5	13.28	-10.99	37.74	-28.52	-41.02
-13.19	13.27	-11.13	37.49	-28.47	-41.93
-12.69	13.23	-12.5	38.28	-27.39	-41.02
-12.74	13.23	-12.62	39.31	-27.36	-42.48
-12.4	13.26	-14.09	39.06	-26.48	-42.24
-12.43	13.09	-15.55	40.04	-25.39	-42.48
-12.13	13.18	-15.55	39.84	-25.39	-42.97
-11.91	13.13	-17.19	40.77	-24.51	-42.97
-11.87	12.99	-17.2	41.39	-24.46	-42.97
-11.77	12.88	-18.6	41.38	-23.49	-42.97
-11.74	12.88	-20.13	42.24	-22.67	-42.97
-11.72	12.88	-20.12	42.16	-22.71	-42.97
-11.72	13.09	-21.53	42.77	-21.8	-42.97
-11.72	12.88	-21.51	43.55	-21.83	-42.97
-11.72	13.09	-22.95	43.51	-21.11	-42.97
-11.72	13.09	-24.32	43.9	-20.24	-42.97
-11.72	13.09	-24.27	44.02	-20.26	-42.97
-11.72	13.23	-25.7	44.53	-19.73	-42.97
-11.72	13.23	-25.69	45.12	-19.58	-42.97
-11.77	13.26	-26.9	45.12	-18.95	-42.97
-11.77	13.28	-28.27	45.65	-18.38	-42.97
-12.12	13.28	-28.08	45.61	-18.41	-42.97
-12.21	13.66	-29.32	46.04	-17.97	-42.97
-12.21	13.72	-29.35	46.68	-17.97	-42.97
-12.6	14.01	-30.47	46.58	-17.38	-42.48
-12.6	14.06	-31.55	46.92	-16.85	-42.48
-12.8	14.06	-31.55	47.05	-16.85	-42.48
-13.21	14.65	-32.53	47.26	-16.7	-42.11
-13.33	14.5	-32.63	47.63	-16.6	-42.18
-13.53	14.79	-33.6	47.65	-16.21	-42.24
-13.47	15.43	-34.47	48	-16.02	-42.48
-13.97	15.23	-34.52	48.02	-16.21	-41.02
-14.26	15.63	-35.35	48.24	-15.82	-41.02
-14.21	15.63	-35.3	48.53	-15.97	-41.02
-14.7	16	-36.23	48.58	-16.02	-41.02
-14.66	16.36	-37.01	48.82	-15.94	-40.95
-14.94	16.38	-36.96	48.8	-16.02	-41.02
-15.44	16.87	-37.84	49.1	-16.11	-40.95
-15.24	16.87	-37.84	49.29	-16.16	-41.02
-15.63	17.26	-38.87	49.22	-16.16	-40.53
-15.63	17.67	-39.46	49.61	-16.6	-40.53
-15.92	17.63	-39.28	49.56	-16.8	-39.55
-16.21	18.05	-39.99	49.61	-16.89	-39.55
-16.21	17.97	-39.95	49.95	-16.85	-39.55
-16.46	18.37	-40.63	49.96	-17.38	-39.55
-16.46	18.9	-41.41	50.1	-17.97	-39.55
-16.6	18.74	-41.41	50.2	-17.97	-40.53
-16.81	19.13	-41.99	50.37	-18.51	-40.04
-16.85	19.12	-41.99	50.59	-18.55	-39.31
-16.85	19.34	-42.63	50.59	-19.14	-39.55
-16.85	19.53	-43.37	50.78	-19.97	-39.55
-16.94	19.53	-43.38	50.76	-20.03	-39.31
-16.94	19.87	-43.95	50.78	-20.75	-39.55
-16.94	19.87	-43.95	51.37	-20.73	-39.31
-16.85	20.12	-44.58	51.37	-21.69	-39.55
-16.94	20.21	-45.22	51.54	-22.66	-39.31
-16.8	20.21	-45.26	51.56	-22.51	-39.55
-16.6	20.29	-46	51.86	-23.54	-39.55
-16.6	20.26	-45.9	52.29	-23.63	-39.31
-16.43	20.26	-46.51	52.25	-24.44	-39.55
-16.46	20.29	-47.07	52.59	-25.78	-39.98
-16.16	20.26	-47.22	52.69	-25.69	-39.55
-15.82	20.26	-47.85	52.93	-26.7	-40.04
-15.82	20.17	-47.71	53.47	-26.81	-39.55
-15.58	20.12	-48.54	53.47	-27.94	-40.04
-15.58	20	-49.22	53.88	-28.96	-39.55
-15.09	19.87	-49.22	53.86	-28.93	-40.53
-14.85	19.53	-49.8	54.3	-30.08	-40.53
-14.85	19.53	-49.76	54.78	-30.1	-40.04
-14.18	19.34	-50.42	54.78	-31.15	-40.53
-14.26	19.34	-51.1	55.47	-32.43	-41.02
-13.78	19.34	-51	55.36	-32.35	-40.04
-13.13	18.95	-51.61	55.93	-33.42	-40.04
-13.09	18.99	-51.61	56.63	-33.6	-40.95
-12.5	18.7	-52.35	56.59	-34.52	-40.53
-12.5	18.36	-52.78	57.03	-35.6	-39.98
-11.91	18.33	-52.78	57.03	-35.6	-40.53
-11.08	18.16	-53.47	58.15	-36.72	-40.04
-11.38	18.12	-53.32	58.59	-36.72	-40.04
-10.55	17.66	-53.93	58.59	-37.65	-40.04
-10.55	17.47	-54.39	59.52	-38.59	-41.02
-9.77	17.43	-54.49	59.52	-38.6	-40.28
-9.01	17.14	-54.83	60.15	-39.5	-40.28
-9.03	17.14	-54.88	61.01	-39.47	-40.47
-8.35	16.88	-55.47	61.01	-40.45	-39.55
-8.35	16.58	-55.62	61.81	-41.21	-40.04
-7.53	16.6	-55.66	61.72	-41.26	-39.31
-6.79	16.38	-56.08	62.46	-42.2	-39.55
-6.76	16.39	-56.05	63.09	-42.19	-39
-5.88	16.01	-56.25	63.18	-42.97	-39.06
-5.91	16.01	-56.59	64.01	-43.76	-39.06
-5.18	16.16	-56.59	63.87	-43.6	-37.84
-4.35	15.97	-56.76	64.65	-44.34	-35.16
-4.22	15.97	-56.67	65.43	-44.44	-38.02
-3.52	15.99	-56.94	65.43	-45.13	-36.38
-3.52	15.77	-56.95	66	-45.73	-35.16
-2.55	15.81	-56.94	66	-45.75	-35.16
-1.76	15.99	-56.98	66.75	-46.5	-35.16
-1.81	15.97	-57.04	67.27	-46.49	-35.16
-0.93	16	-56.94	67.26	-47.02	-35.16
-0.98	16.36	-56.96	68.02	-47.66	-35.16
-0.2	16.26	-57.03	68.06	-47.71	-34.42
0.68	16.38	-56.84	68.51	-48.19	-34.12
0.68	16.38	-56.94	68.99	-48.14	-33.2
1.46	16.77	-56.83	69.09	-48.84	-33.14
1.46	17.04	-56.63	69.52	-49.37	-33.2
2.29	17.04	-56.64	69.48	-49.32	-33.2
3.03	17.36	-56.45	70.12	-50.09	-32.71
2.93	17.38	-56.56	70.21	-50.05	-30.76
3.86	17.92	-56.37	70.26	-50.5	-31.25
3.81	18.41	-56.25	70.31	-50.99	-31.25
4.49	18.25	-56.1	70.31	-51.1	-29.79
5.27	18.9	-56.01	70.65	-51.51	-29.79
5.25	18.95	-56.05	70.9	-51.56	-30.27
5.91	19.51	-55.91	71	-52.16	-29.79
5.86	20.12	-55.87	70.79	-52.56	-27.34
6.63	20.12	-55.87	71	-52.74	-27.34
7.37	20.85	-55.87	71	-53.08	-29.3
7.03	20.79	-55.87	70.9	-53.13	-28.5
7.98	21.48	-55.66	70.9	-53.56	-27.34
8.06	22.24	-55.87	70.9	-54.1	-27.34
8.57	22.24	-55.87	70.75	-54.1	-27.34
9.18	23	-55.76	70.56	-54.44	-27.34
9.38	22.92	-55.87	70.31	-54.44	-28.81
9.76	23.9	-55.96	70.26	-54.83	-27.34
9.76	24.61	-56.05	70.12	-55.22	-27.34
10.4	24.61	-56.08	70.12	-55.47	-29.3
10.94	25.59	-56.4	69.53	-55.57	-27.34
10.94	25.59	-56.45	69.34	-55.66	-27.34
11.47	26.37	-56.63	69.13	-55.91	-29.3
11.51	27.29	-57.08	68.95	-56.2	-27.34
12	27.32	-57.13	68.92	-56.34	-29.79
12.49	28.2	-57.53	68.25	-56.4	-29.79
12.45	28.2	-57.53	67.77	-56.49	-30.33
12.88	29.15	-58.03	67.85	-56.74	-30.76
12.87	29.97	-58.6	67.26	-56.84	-30.76
13.28	30.05	-58.6	67.24	-56.94	-31.25
13.77	31.01	-59.3	66.77	-57.08	-31.25
13.87	30.95	-59.2	66.19	-57.04	-31.25
14.31	31.93	-59.91	66.01	-57.14	-32.59
14.31	32.81	-60.94	65.7	-57.25	-32.71
14.65	32.81	-60.69	65.77	-57.24	-33.2
14.84	33.79	-61.72	65.19	-57.24	-33.2
14.84	33.79	-61.52	64.65	-57.25	-34.18
15.31	34.72	-62.44	64.5	-57.23	-34.67
15.23	35.64	-63.28	64.01	-57.23	-34.67
15.63	35.64	-63.28	63.96	-57.34	-35.16
15.81	36.67	-64.27	63.28	-57.28	-35.16
15.8	36.6	-64.36	62.88	-57.34	-35.16
16	37.39	-65.28	62.88	-57.18	-37.11
15.97	38.57	-66.16	62.46	-57.23	-37.35
16.16	38.28	-66.31	62.49	-57.15	-35.16
16.19	39.4	-67.21	61.99	-57.08	-35.16
16.31	39.5	-67.19	61.67	-57.13	-38.57
16.36	40.63	-68.37	61.52	-57.08	-38.57
16.2	41.39	-69.14	61.03	-57.03	-39.06
16.38	41.4	-69.24	61.03	-56.98	-39.55
16.31	42.38	-70.36	60.84	-57.01	-39.55
16.26	42.47	-70.31	60.5	-56.94	-40.04
16.36	43.36	-71.31	60.42	-56.84	-41.02
16.21	44.51	-72.27	60.15	-56.95	-41.02
16.01	44.48	-72.36	60.11	-56.84	-41.02
15.97	45.31	-73.24	59.76	-56.79	-41.02
15.99	45.31	-73.19	59.72	-56.83	-42.42
15.67	46.68	-74.27	59.56	-56.84	-42.42
15.7	47.63	-75	59.45	-56.79	-41.99
15.63	47.56	-74.95	59.42	-56.76	-42.97
15.09	48.72	-75.83	59.37	-56.84	-42.97
15.14	48.78	-75.89	58.98	-56.76	-42.97
14.83	49.79	-76.47	59.18	-56.88	-42.97
14.79	51.12	-77.2	59.18	-57.03	-42.97
14.43	50.78	-77.35	58.98	-56.94	-42.97
13.92	52.15	-77.75	58.98	-57.06	-42.97
13.96	52.2	-77.74	58.94	-57.06	-44.92
13.28	53.47	-78.32	58.59	-57.15	-44.19
13.28	54.69	-78.56	58.79	-57.35	-42.97
12.87	54.64	-78.71	58.59	-57.28	-42.97
12.26	55.95	-78.96	58.55	-57.63	-42.97
12.26	55.91	-78.96	58.59	-57.62	-42.97
11.67	57.03	-79.13	58.79	-57.72	-45.41
11.89	58.59	-79.2	58.84	-58.01	-44.92
10.94	58.58	-79.31	58.59	-58.01	-42.97
10.34	60.03	-79.15	58.79	-58.25	-44.07
10.4	60.11	-79.2	58.89	-58.06	-42.97
9.56	61.5	-79.05	58.94	-58.62	-44.68
[truncated: 48,001 more rows]
