# Supplementary material for: Synchronized activity of sensory neurons initiates cortical synchrony in a model of neuropathic pain
Source: Nat Commun. 2023 Feb 8;14:689. doi: 10.1038/s41467-023-36093-z (PMC9908980; doi:10.1038/s41467-023-36093-z)
Supplement: Supplementary file 7 — Supplementary Software 1 [file 41467_2023_36093_MOESM7_ESM.zip › code/get_fft_results_for_synchrony.m]

function [P_fft, f_fft, f, T, P, filt_EEG] = get_fft_results_for_Chao(Data, window_size, overlap_ratio, high_pass, low_pass, ...
    l_freq, u_freq, l_freq_hp, u_freq_hp, sample_rate, resolution)

do_plot = 0;
[N_sample, N_animal] = size(Data);

for i=1:N_animal
    curr_data = Data(:, i);
    curr_data = curr_data(~isnan(curr_data));
    curr_data = curr_data-mean(curr_data);
    [curr_P_fft, f_fft, S, f, T, curr_P, curr_filt_EEG] = get_signal_spectrum(curr_data, window_size, overlap_ratio, high_pass, low_pass, ...
        l_freq, u_freq, l_freq_hp, u_freq_hp, sample_rate, resolution, do_plot);
    curr_P_fft = curr_P_fft';
    inx = 1:length(f_fft);
    if high_pass
        inx = find(f_fft>=l_freq_hp);
    end
    if low_pass
        inx = find(f_fft<=u_freq);
    end
    P_fft(i,:) =  curr_P_fft(inx);
    P{i} = curr_P;
    filt_EEG(i,:) = curr_filt_EEG';
end
f_fft = f_fft';
f_fft = f_fft(inx);
f = f';
