# Supplementary material for: Synchronized activity of sensory neurons initiates cortical synchrony in a model of neuropathic pain
Source: Nat Commun. 2023 Feb 8;14:689. doi: 10.1038/s41467-023-36093-z (PMC9908980; doi:10.1038/s41467-023-36093-z)
Supplement: Supplementary file 7 — Supplementary Software 1 [file 41467_2023_36093_MOESM7_ESM.zip › code/get_signal_spectrum.m]

%get_signal_spectrum gets the fft and the spectrogram of a signal and plots
%the results
%INPUT: data - the analog data to be analyzed
%               window_size - size of the window (number of samples) to run
%                                               the fft on
%               overlap_ratio - ratio of overlap for the fft - what ratio
%                                                      of the window size is overlapped in the analysis for
%                                                       example 0.8 means 80% overlapp.
%               high_pass - 1 for performing high pass filter and 0 for not
%               low_pass - 1 for performing low pass filter and 0 for not
%               l_freq - lower frequency cut off for the low pass filter
%               u_freq - upper frequency cut off for the low pass filter
%               l_freq_hp - lower frequency cut off for the high pass filter
%               u_freq_hp - upper frequency cut off for the high pass filter
%               sample_rate - sampling rate of the data in Hz
%               resolution - in what frequency resulution will the nfft or
%                                              sectrogram  be performed,
%                                              for example 0.2 means every
%                                              0.2 Hz
%               do_plot - if 1 plots the resutls if 0 does  not
%OUTPUT: P_fft - power of the fft (by pwelch)
%                   f_fft - frequency vector for the fft in Hz
%                   S -  spectrogram
%                   f - frequency vector for the spectrogram in Hz
%                   T - time for the spectrogram
%                   P - power of the spectrogram


function [P_fft, f_fft, S, f, T, P, signal] = get_signal_spectrum(data, window_size, overlap_ratio, high_pass, low_pass, ...
    l_freq, u_freq, l_freq_hp, u_freq_hp, sample_rate, resolution, do_plot)

window_overlap = overlap_ratio*window_size;

data = double(data);
data = data-nanmean(data);
data = data(~isnan(data));
%high pass filter
if high_pass
    hp_signal = high_filter(l_freq_hp, u_freq_hp, sample_rate/1000, data);
else
    hp_signal = data;
end
if low_pass
    signal = low_filter(l_freq, u_freq, sample_rate/1000, hp_signal);
else
    signal = hp_signal;
end
signal = double(signal);


% l_freq_hp = [];  %0.25; %0.5; 
% u_freq_hp = [];  %0.75; %1; 
% l_freq =  45;  %35;  %20;
% u_freq = 50;  %40;  %25;

% resolution = 0.2;
% window_size = 1.56*1000*2;
F = 0:resolution:u_freq;
nfft = round(sample_rate/resolution);

 [P_fft, f_fft] = pwelch(signal,window_size,window_overlap,nfft,sample_rate);
 [S,f,T,P] = spectrogram(signal,window_size,window_overlap,F,sample_rate, 'yaxis');

 if do_plot
     figure;
     set(gcf, 'color', 'w')
     subplot(3,1,1)
     plot(signal)
%      axis([-inf inf -5000 5000]);
%      axis tight;
     axis([-inf inf -0.3 0.3]);
     subplot(3,1,2)
     plot(f_fft, P_fft/mean(P_fft));
%      axis([0 50 -inf inf]);
     axis([0 50 -inf 300]);
     xlabel('Hz')
     ylabel('power')

%           figure;
%           set(gcf, 'color', 'w')
%           surf(T,log10(f),10*log10(abs(P)),'EdgeColor','none');
     subplot(3,1,3)
     surf(T,f,10*log10(abs(P)),'EdgeColor','none');
%      surf(T,log10(f),10*log10(abs(P)),'EdgeColor','none');
     axis xy;
     axis tight;
     colormap(jet);
     view(0,90);
     shading interp
     xlabel('Time');
     ylabel('Frequency (Hz)');
     caxis([-110 -20]);
%      colorbar
%      caxis([-20 60]);
 end
