# Supplementary material for: Synchronized activity of sensory neurons initiates cortical synchrony in a model of neuropathic pain
Source: Nat Commun. 2023 Feb 8;14:689. doi: 10.1038/s41467-023-36093-z (PMC9908980; doi:10.1038/s41467-023-36093-z)
Supplement: Supplementary file 7 — Supplementary Software 1 [file 41467_2023_36093_MOESM7_ESM.zip › code/high_filter.m]

function[filt_sig] = high_filter(l_freq, u_freq, samp, curr_signal)
%the function does a high pass filter according to u_freq (from that
%frequency it passes) and l_freq (lower bound of the frequencies that will
%pass but are not wanted). samp is the sampling rate of the signal that is
%being filtered in KHz. curr_signal - the signal to be filtered.

Wp = u_freq/(samp*1000*0.5);
Ws = l_freq/(samp*1000*0.5);
[n Wn] = buttord(Wp,Ws, 3, 10);
[b a] =  butter(n,Wn, 'high');
filt_sig = filtfilt(b,a,curr_signal);
    
 %figure; plot(filt_sig)
