# Supplementary material for: Synchronized activity of sensory neurons initiates cortical synchrony in a model of neuropathic pain
Source: Nat Commun. 2023 Feb 8;14:689. doi: 10.1038/s41467-023-36093-z (PMC9908980; doi:10.1038/s41467-023-36093-z)
Supplement: Supplementary file 7 — Supplementary Software 1 [file 41467_2023_36093_MOESM7_ESM.zip › code/plot_filled_error_bar.m]

%plots data with error bars as filled area and not bars

function plot_filled_error_bar(inx, data, err, f_col, col, Lwidth)

if nargin<6
    Lwidth = 2;
end

f_err = [];
f_inx = [];
for i=1:length(data)
    f_err(end+1) = data(i)+err(i);
    f_inx(end+1) = inx(i);
end
for i=length(data):-1:1
    f_err(end+1) = data(i)-err(i);
    f_inx(end+1) = inx(i);
end

patch(f_inx, f_err, f_col, 'Linestyle', 'none');
hold on;
plot(inx, data, 'color', col, 'LineWidth', Lwidth);
hold off;
