# Supplementary material for: Synchronized activity of sensory neurons initiates cortical synchrony in a model of neuropathic pain
Source: Nat Commun. 2023 Feb 8;14:689. doi: 10.1038/s41467-023-36093-z (PMC9908980; doi:10.1038/s41467-023-36093-z)
Supplement: Supplementary file 7 — Supplementary Software 1 [file 41467_2023_36093_MOESM7_ESM.zip › comparsion EEG from Chao/comparsion EEG/ATP A317491/A317491.xlsx]

## Sheet: Sheet1
			animal 1	animal 9	animal 11	animal 19	animal 20	animal 35
			-18.85	17.96	-9.01	-76.08	1.93	44.92
			-19.92	18.24	-10.25	-76.56	1.9	46.88
			-20.83	18.16	-10.18	-77.17	1.56	45.9
			-20.9	18.26	-11.23	-77.1	1.73	48.83
			-21.83	18.31	-11.33	-77.94	1.51	49.32
			-21.87	18.36	-12.4	-77.86	1.51	49.29
			-22.85	18.36	-13.53	-78.54	1.37	51.27
			-23.88	18.26	-13.59	-79.31	1.37	50.75
			-23.93	18.45	-14.65	-79.22	1.42	52.73
			-24.95	18.43	-14.65	-79.93	1.46	53.71
			-24.95	18.26	-15.77	-80.08	1.56	53.96
			-26.08	18.31	-16.75	-80.76	1.56	56.64
			-27	18.24	-16.8	-81.37	1.93	56.64
			-27.15	18.06	-17.97	-81.45	1.9	57.01
			-27.95	18.12	-17.72	-82.23	2.25	57.65
			-28.05	17.94	-18.8	-82.25	2.69	57.86
			-29.1	17.77	-19.65	-82.91	2.54	60.55
			-29.98	17.67	-19.75	-83.62	3.13	60.55
			-30.09	17.55	-20.7	-83.64	2.98	61.04
			-31.01	17.55	-20.72	-84.33	3.49	62.47
			-31.1	17.14	-21.59	-84.33	4.1	62.47
			-31.96	16.94	-22.46	-85.21	4.08	62.47
			-32.96	16.79	-22.51	-85.94	4.69	62.47
			-33.01	16.4	-23.44	-85.84	4.76	62.47
			-33.81	16.4	-23.19	-86.72	5.32	62.47
			-33.84	16.19	-24.23	-86.72	5.96	62.5
			-34.77	15.77	-24.93	-87.26	6.1	64.45
			-35.6	15.7	-25	-88.11	6.63	64.45
			-35.69	15.43	-25.83	-88.09	6.63	64.7
			-36.72	15.33	-25.89	-88.72	7.52	65.67
			-36.82	14.82	-26.47	-88.78	8.35	65.92
			-37.35	14.45	-27.35	-89.5	8.35	66.83
			-38.28	14.45	-27.35	-90.24	9.18	66.86
			-38.39	14.01	-27.94	-90.26	9.18	68.36
			-39.06	13.96	-28.03	-90.92	9.91	68.36
			-39.06	13.62	-28.66	-91.02	10.83	68.36
			-39.94	13.18	-29.35	-91.6	10.94	69.34
			-40.82	13.09	-29.32	-92.33	11.51	69.34
			-40.67	12.74	-30.08	-92.38	11.57	69.58
			-41.5	12.84	-30.08	-93.07	12.48	69.82
			-41.6	12.3	-30.62	-93.02	13.28	70.56
			-42.21	11.91	-31.2	-93.8	13.23	70.68
			-43.07	11.99	-31.27	-94.46	14.06	70.71
			-43.07	11.62	-31.74	-94.53	14.06	72.27
			-43.85	11.57	-31.85	-95.31	14.84	72.27
			-43.87	11.33	-32.43	-95.26	15.77	72.27
			-44.68	11.03	-32.86	-95.9	15.77	72.27
			-45.41	11.03	-32.86	-96.69	16.6	72.27
			-45.36	10.94	-33.41	-96.79	16.39	72.27
			-46.3	10.94	-33.33	-97.36	17.26	72.27
			-46.24	10.69	-33.64	-97.36	17.92	72.27
			-47	10.63	-34.28	-98.1	17.82	72.27
			-47.85	10.6	-34.28	-98.83	18.6	72.51
			-47.8	10.52	-34.57	-98.85	18.44	72.51
			-48.63	10.5	-34.57	-99.62	19.12	72.27
			-48.58	10.64	-34.86	-99.62	19.53	72.3
			-49.46	10.62	-35.18	-100.31	19.53	72.51
			-50.39	10.69	-35.16	-101	20.12	72.36
			-50.32	10.74	-35.5	-100.97	20.12	72.27
			-51.22	10.74	-35.35	-101.61	20.65	72.3
			-51.29	10.94	-35.5	-101.66	20.9	72.27
			-52.1	11.13	-35.64	-102.36	20.85	71.75
			-53.05	11.13	-35.6	-103.04	21.09	72.27
			-53.08	11.42	-35.64	-103.05	21.09	72.27
			-54.03	11.52	-35.6	-103.71	21.29	72.27
			-54	11.79	-35.67	-103.79	21.56	72.27
			-55.08	12.18	-35.35	-104.39	21.48	72.27
			-56.05	12.12	-35.45	-105.03	21.68	71.66
			-56.08	12.49	-35.45	-105.08	21.68	71.04
			-57.08	12.49	-35.35	-105.62	21.87	70.8
			-57.08	12.88	-35.01	-105.62	21.68	70.83
			-58.15	13.62	-34.86	-106.3	21.68	69.82
			-59.2	13.62	-34.79	-106.88	21.68	69.82
			-59.19	13.96	-34.3	-106.86	21.68	69.82
			-60.21	14.06	-34.33	-107.47	21.53	69.37
			-60.18	14.65	-33.99	-107.53	21.48	69.09
			-61.33	15.19	-33.31	-108.01	21.39	68.63
			-62.35	15.19	-33.3	-108.6	21.09	68.88
			-62.35	15.8	-32.81	-108.6	21.24	68.36
			-63.59	15.81	-32.73	-109.01	21.04	67.66
			-63.5	16.31	-32.06	-109.08	20.85	68.36
			-64.6	17.09	-31.27	-109.57	20.9	66.38
			-65.55	17.09	-31.43	-109.96	20.61	66.89
			-65.58	17.66	-30.47	-109.94	20.61	66.16
			-66.6	17.65	-30.47	-110.35	20.31	65.43
			-66.6	18.36	-29.69	-110.35	20.12	65.19
			-67.77	19.09	-28.54	-110.74	20.12	64.45
			-68.58	19.04	-28.56	-111.04	19.87	64.45
			-68.6	19.53	-27.74	-111.13	19.53	62.99
			-69.64	19.53	-27.74	-111.35	19.53	62.5
			-69.53	20.21	-26.49	-111.27	19.43	62.53
			-70.56	21.04	-25.54	-111.57	19.13	62.47
			-71.34	21.04	-25.6	-111.74	19.13	62.47
			-71.34	21.68	-24.32	-111.72	19.29	62.47
			-72	21.58	-24.37	-111.91	19.04	62.47
			-72.07	22.26	-23.44	-112.02	18.92	62.01
			-72.85	22.65	-21.97	-111.96	18.92	61.52
			-73.49	22.65	-22.07	-112.11	18.7	61.28
			-73.54	23.51	-20.92	-112.01	18.7	60.55
			-74.02	23.41	-21.1	-112.01	18.8	59.17
			-74.02	23.9	-19.73	-112.01	18.7	58.62
			-74.46	24.51	-18.41	-112.01	18.8	57.16
			-74.9	24.46	-18.58	-111.91	18.74	57.04
			-74.95	24.95	-17.29	-111.91	18.82	56.64
			-75.15	24.81	-17.31	-111.86	18.74	54.69
			-75.15	25.38	-16.11	-111.89	18.99	54.2
			-75.42	25.73	-14.87	-111.82	19.04	53.1
			-75.34	25.68	-14.95	-111.52	19.12	53.1
			-75.5	26.12	-13.78	-111.52	19.12	51.03
			-75.59	26.16	-13.87	-111.33	19.43	50.66
			-75.69	26.22	-12.5	-111.28	19.53	50.29
			-75.49	26.54	-11.72	-111.04	19.53	48.83
			-75.39	26.46	-11.72	-110.85	19.92	48.83
			-75.39	26.56	-10.35	-110.77	20.12	47.61
			-75.05	26.56	-10.35	-110.57	20.26	46.14
			-75.1	26.56	-9.33	-110.5	20.69	45.9
			-74.85	26.56	-8.4	-110.21	20.85	44.92
			-74.37	26.56	-8.42	-109.95	21.08	44.92
			-74.37	26.56	-7.62	-109.91	21.08	43.33
			-73.88	26.56	-7.62	-109.57	21.68	42.76
			-73.93	26.54	-6.64	-109.57	22.22	42.24
			-73.24	26.54	-5.91	-109.28	22.02	41.02
			-72.66	26.46	-5.88	-108.78	22.63	41.26
			-72.67	26.17	-5.08	-108.81	22.63	41.02
			-71.83	26.37	-5.03	-108.54	23.05	38.82
			-71.88	25.78	-4.35	-108.6	23.71	38.57
			-71.1	25.59	-3.71	-108.15	23.68	37.69
			-70.23	25.68	-3.71	-107.84	24.21	37.6
			-70.12	25.38	-3.13	-107.74	24.29	37.11
			-69.19	25.38	-3.13	-107.47	24.8	37.11
			-69.34	24.99	-2.74	-107.34	25.37	37.11
			-68.16	24.62	-2.17	-107.08	25.38	35.13
			-67.2	24.66	-2.17	-106.59	25.78	35.13
			-67.19	24.29	-1.76	-106.64	26.12	34.67
			-66.02	24.17	-1.68	-106.4	26.56	34.18
			-66.02	23.82	-1.48	-106.37	27.29	34.18
			-64.85	23.44	-1.03	-105.96	27.29	33.94
			-63.57	23.39	-1.09	-105.52	27.93	33.94
			-63.6	23	-0.81	-105.71	27.93	33.2
			-62.35	22.95	-0.78	-105.22	28.5	33.2
			-62.35	22.51	-0.69	-105.27	28.9	33.2
			-61.04	22.05	-0.39	-104.98	28.9	31.98
			-59.91	21.96	-0.38	-104.69	29.78	33.2
			-59.77	21.44	-0.2	-104.61	29.83	32.23
			-58.6	21.48	-0.3	-104.35	30.35	32.47
			-58.6	21.04	-0.05	-104.42	31.13	32.1
			-57.33	20.31	-0.01	-103.91	31.11	32.23
			-56.05	20.3	-0.01	-103.71	31.63	32.23
			-55.96	19.87	-0.01	-103.74	31.74	31.74
			-54.79	19.87	-0.01	-103.71	32.5	32.23
			-54.81	19.13	0.2	-103.41	33.15	31.98
			-53.52	18.75	0.29	-103.12	33.15	32.23
			-52.54	18.65	-0.01	-102.78	34.03	31.62
			-52.39	17.97	0.34	-102.78	33.89	32.47
			-51.2	17.94	0.29	-102.55	34.72	31.98
			-51.18	17.38	0.29	-102.49	35.72	31.74
			-50.24	16.75	0.37	-102.16	35.52	32.32
			-49.22	16.69	0.37	-101.76	36.32	32.23
			-49.22	16	0.37	-101.86	36.32	32.26
			-48.24	16	0.37	-101.49	37.3	32.17
			-48.14	15.28	0.38	-101.42	38.23	33.2
			-47.22	14.6	0.38	-101.18	38.18	33.2
			-46.51	14.65	0.37	-100.61	39.06	32.23
			-46.49	13.77	0.68	-100.7	39.36	33.2
			-45.63	13.75	0.38	-100.31	40.23	33.2
			-45.63	13.09	0.63	-100.34	41.31	33.2
			-45.03	12.01	0.73	-99.8	41.36	33.45
			-44.34	11.89	0.63	-99.41	42.38	32.71
			-44.29	11.3	0.73	-99.37	42.27	33.2
			-43.85	11.32	0.68	-98.78	43.65	33.45
			-43.87	10.35	0.76	-98.83	44.53	33.45
			-43.37	9.52	0.78	-98.24	44.53	33.48
			-42.97	9.55	0.78	-97.71	46.04	33.45
			-42.99	8.45	0.78	-97.75	45.9	33.45
			-42.38	8.4	0.78	-97.02	47.06	33.57
			-42.48	7.62	0.78	-97.07	48.43	33.17
			-42.29	6.59	1.12	-96.49	48.49	33.57
			-41.94	6.59	0.78	-95.63	49.76	33.94
			-41.94	5.56	1.07	-95.7	49.61	33.45
			-41.85	5.56	1.17	-94.78	50.78	33.94
			-41.85	4.54	0.78	-94.84	52.25	34.18
			-41.6	3.49	1.12	-93.97	52.2	33.48
			-41.55	3.51	1.12	-93.02	53.47	33.69
			-41.6	2.34	1.15	-92.99	53.49	34.27
			-41.43	2.34	1.16	-92.04	54.69	33.69
			-41.46	1.37	1.37	-92.04	55.75	33.69
			-41.6	0.24	1.37	-90.93	55.86	33.69
			-41.41	0.34	1.37	-89.87	56.98	33.72
			-41.46	-0.89	1.15	-89.87	56.98	33.33
			-41.5	-0.83	1.22	-88.58	58.15	33.48
			-41.5	-2	1.12	-88.67	58.98	33.6
			-41.5	-3.05	1.12	-87.33	58.98	32.71
			-41.6	-3.13	0.78	-85.96	59.96	33.17
			-41.7	-4.35	1.12	-85.99	59.94	33.2
			-41.7	-4.32	1.12	-84.57	60.74	33.2
			-41.65	-5.48	0.78	-84.57	61.52	33.2
			-41.82	-6.64	0.78	-83.12	61.57	32.96
			-41.85	-6.64	0.78	-81.64	62.11	32.47
			-41.94	-7.81	0.73	-81.57	62.18	32.23
			-42.19	-7.54	0.76	-79.98	62.84	32.23
			-42.21	-9.01	0.73	-79.98	63.23	32.26
			-42.19	-10.18	0.38	-78.37	63.26	32.23
			-42.38	-10.25	0.38	-76.67	63.57	31.74
			-42.38	-11.43	0.38	-76.47	63.72	32.1
			-42.38	-11.43	0.34	-74.93	63.87	31.98
			-42.58	-12.69	0.24	-75	64.04	31.74
			-42.6	-13.88	0.34	-73.24	64.04	31.98
			-42.68	-13.97	-0.01	-71.53	64.05	31.34
			-42.63	-15.06	-0.09	-71.61	64.04	30.73
			-42.97	-15.06	-0.05	-69.75	64.06	30.52
			-42.97	-16.41	-0.11	-69.73	63.87	31.49
			-42.97	-17.58	-0.3	-68.12	63.87	30.64
			-43.07	-17.68	-0.2	-66.21	63.77	30.64
			-42.99	-18.95	-0.39	-66.21	63.62	30.67
			-43.07	-18.85	-0.3	-64.6	63.18	30.27
			-43.16	-20.13	-0.39	-64.65	62.74	30.27
			-43.16	-21.53	-0.39	-62.89	62.84	30.3
			-43.16	-21.5	-0.49	-61.28	62	30.52
			-43.21	-22.68	-0.39	-61.18	62.11	30.06
			-43.37	-22.75	-0.51	-59.57	61.41	30.27
			-43.37	-24.22	-0.38	-59.52	60.53	30.27
			-43.21	-25.24	-0.58	-58.01	60.52	29.82
			-43.38	-25.3	-0.39	-56.4	59.76	30.06
			-43.37	-26.47	-0.32	-56.45	59.72	29.88
			-43.26	-26.56	-0.34	-54.88	58.59	30.03
			-43.21	-27.75	-0.34	-55.08	57.71	29.75
			-43.37	-28.91	-0.15	-53.44	57.71	30.27
			-43.26	-29	-0.15	-52	56.42	30.03
			-43.21	-30.08	-0.11	-52.15	56.45	29.75
			-43.37	-30.08	-0.05	-50.7	55.17	29.72
			-43.21	-31.2	-0.01	-50.63	53.86	29.75
			-43.07	-31.95	0.37	-49.41	53.76	29.3
			-43.16	-32.33	0.34	-48.1	52.54	29.33
			-43.02	-33.35	0.59	-48.14	52.34	29.3
			-42.97	-33.35	0.63	-46.97	50.78	29.3
			-42.98	-34.2	0.77	-46.97	49.5	29.33
			-42.97	-35.18	1.12	-45.75	49.5	29.3
			-42.63	-35.25	1.16	-44.84	47.9	29.3
			-42.72	-35.99	1.51	-44.75	47.65	29.33
			-42.72	-36.04	1.42	-43.76	46.36	29.3
			-42.43	-36.82	1.9	-43.8	44.53	29.3
			-42.48	-37.68	2.29	-42.97	44.53	29.3
			-42.29	-37.6	2.15	-41.85	43.06	29.3
			-42.29	-38.28	2.73	-41.8	43.06	29.3
			-42.19	-38.33	2.64	-41.02	41.4	29.3
			-42.04	-38.97	3.13	-40.97	39.84	29.3
			-41.94	-39.58	3.51	-40.24	39.82	29.3
			-41.6	-39.5	3.51	-39.36	38.23	29.3
			-41.65	-40.09	4.09	-39.31	38.23	29.3
			-41.5	-40.05	4.1	-38.6	36.79	29.3
			-41.46	-40.58	4.69	-38.53	35.4	29.3
			-41.11	-41.02	5.16	-37.84	35.15	29.3
			-41.02	-40.87	5.22	-37.13	33.98	29.3
			-41.11	-41.43	5.76	-37.13	33.87	29.3
			-40.72	-41.46	5.86	-36.45	32.62	29.3
			-40.63	-41.8	6.42	-36.47	31.24	28.32
			-40.63	-42.33	7.03	-35.74	31.42	29.3
			-40.09	-42.24	7.03	-35.16	30.06	29.3
			-40.24	-42.58	7.71	-35.17	29.97	29.3
			-39.97	-42.63	7.71	-34.33	28.9	29.3
			-39.89	-42.97	8.4	-34.38	27.93	29.3
			-39.58	-43.26	9.08	-33.81	28.13	29.3
			-39.31	-43.38	8.94	-33.05	27.29	29.3
			-39.4	-43.76	9.76	-33.2	27.15	29.3
			-38.99	-43.68	9.76	-32.53	26.42	29.3
			-38.97	-44.07	10.33	-32.37	25.77	29.3
			-38.78	-44.53	11.11	-31.83	25.76	29.3
			-38.33	-44.45	11.03	-31.07	24.99	29.3
			-38.38	-44.78	11.69	-31.01	25.29	29.3
			-38.04	-44.85	11.67	-30.27	24.85	29.54
			-38	-45.03	12.3	-30.47	24.46	29.54
			-37.6	-45.71	12.87	-29.69	24.49	29.54
			-37.16	-45.56	12.88	-28.76	24.37	29.66
			-37.26	-46.11	13.28	-28.71	24.3	30.06
			-36.74	-46.01	13.28	-27.95	24.27	30.27
			-36.77	-46.5	13.96	-28.08	24.31	30.03
			-36.35	-46.88	14.6	-27.1	24.31	31.62
			-35.94	-46.83	14.55	-26.37	24.5	31.49
			-35.95	-47.27	14.84	-26.37	24.49	31.25
			-35.35	-47.22	14.84	-25.39	24.85	31.98
			-35.5	-47.75	15.43	-25.49	24.99	32.23
			-34.91	-48.05	15.7	-24.62	24.99	32.71
			-34.38	-48.24	15.63	-23.54	25.73	33.2
			-34.38	-48.54	15.99	-23.54	25.73	33.57
			-33.84	-48.49	15.99	-22.77	26.07	34.18
			-33.89	-48.85	16	-22.71	26.9	33.69
			-33.23	-49.27	16.36	-21.69	26.9	34.67
			-32.64	-49.22	16.36	-20.73	27.33	34.18
			-32.64	-49.51	16.36	-20.73	27.34	35.4
			-31.98	-49.62	16.36	-19.58	28.27	35.89
			-32.06	-49.8	16.36	-19.74	28.89	36.16
			-31.45	-49.9	16.19	-18.6	28.89	36.65
			-30.57	-50.01	16.4	-17.6	29.78	37.11
			-30.66	-50.12	16	-17.58	29.74	38.12
			-29.88	-50.2	16.01	-16.55	30.55	38.09
			-29.79	-50.2	15.8	-16.55	31.62	38.94
			-29.22	-50.22	15.5	-15.58	31.59	39.58
			-28.32	-50.34	15.48	-14.55	32.42	40.04
			-28.32	-50.2	15.04	-14.48	32.4	41.02
			-27.74	-50.11	15.04	-13.53	33.4	41.53
			-27.74	-50.19	14.65	-13.5	34.42	41.99
			-26.88	-49.83	14.06	-12.61	34.38	43.21
			-26.12	-49.85	14.01	-11.72	35.15	42.72
			-26.17	-49.62	13.28	-11.72	35.3	44.92
			-25.32	-49.62	13.57	-10.6	36.22	44.92
			-25.34	-49.22	12.49	-10.69	37.2	45.41
			-24.66	-48.75	12.11	-9.77	37.26	46.88
			-23.78	-48.63	12.01	-9.03	38.09	46.88
			-23.88	-48.07	11.38	-9.11	38.23	47.85
			-23.1	-48.07	11.3	-8.21	39.06	48.83
			-23.06	-47.46	10.69	-8.22	40.23	49.07
			-22.36	-46.7	9.64	-7.45	40.14	49.84
			-21.73	-46.7	9.74	-6.74	41.38	49.84
			-21.8	-45.92	8.89	-6.76	41.36	51.24
			-21.12	-46.1	8.89	-6.1	42.27	52.73
			-21.12	-45.03	7.81	-6.1	43.45	52.73
			-20.56	-44.09	7.03	-5.52	43.36	53.25
			-20.13	-44.24	7.02	-4.88	44.43	53.5
			-20.04	-43.07	6.1	-4.88	44.48	54.2
			-19.58	-43.02	6.1	-4.35	45.58	54.93
			-19.73	-42.19	5.17	-4.3	46.68	56.64
			-19.14	-40.97	4.25	-3.91	46.56	56.64
			-18.95	-40.82	4.19	-3.32	47.65	56.64
			-18.95	-39.85	3.3	-3.27	47.65	57.62
			-18.6	-39.85	3.31	-2.86	48.9	57.86
			-18.6	-38.59	2.32	-2.94	49.99	57.5
			-18.46	-37.43	1.42	-2.36	50.1	60.55
			-18.37	-37.35	1.37	-1.98	51.37	59.33
			-18.38	-36.08	0.38	-1.95	51.15	60.55
			-18.37	-36.13	0.38	-1.39	52.54	60.55
			-18.46	-34.89	-0.44	-1.47	53.51	60.55
			-18.46	-33.64	-1.48	-0.99	53.51	61.04
			-18.65	-33.79	-1.47	-0.39	54.83	60.58
			-18.6	-32.53	-2.35	-0.44	54.78	61.52
			-18.89	-32.47	-2.37	-0.05	55.95	61.8
			-18.86	-31.2	-3.22	-0.02	57.03	61.89
			-19.14	-30.18	-4.03	0.68	57.03	62.47
			-19.53	-30.1	-4.1	0.78	58.45	62.01
			-19.54	-28.96	-5.08	1.15	58.4	62.38
			-20.03	-28.91	-5.03	1.81	59.56	62.47
			-20.03	-27.94	-5.88	1.86	60.74	62.47
			-20.43	-26.76	-6.94	2.33	60.89	62.47
			-21.14	-26.87	-6.84	3.13	61.97	62.47
			-21.12	-25.89	-7.72	3.13	61.99	62.47
			-21.69	-25.9	-7.62	3.7	63.18	62.47
			-21.69	-24.93	-8.45	3.7	64.4	62.47
			-22.39	-24.22	-9.3	4.49	64.06	62.47
			-23.07	-24.22	-9.33	5.16	65.43	62.47
			-22.95	-23.14	-10.25	5.16	65.23	62.47
			-23.85	-23.19	-10.21	5.93	66.36	62.47
			-23.78	-22.46	-10.96	6.03	67.27	62.47
			-24.41	-21.69	-11.87	6.84	67.26	62.47
			-25.39	-21.7	-11.96	7.71	68.31	62.47
			-25.32	-21.11	-12.72	7.62	68.25	62.47
			-26.02	-21.14	-12.72	8.5	69.12	62.01
			-26.08	-20.46	-13.67	8.48	70.12	61.98
			-26.76	-19.87	-14.48	9.42	70.12	62.01
			-27.49	-19.93	-14.5	10.14	70.8	61.52
			-27.56	-19.35	-15.34	10.15	70.95	61.28
			-28.22	-19.35	-15.44	11.03	71.68	60.91
			-28.32	-18.87	-16.26	11.03	72.22	61.07
			-28.92	-18.37	-17.29	11.91	72.24	60.55
			-29.69	-18.37	-17.24	12.87	72.81	60.55
			-29.69	-17.97	-18.6	12.79	72.65	60.55
			-30.13	-17.97	-18.12	13.65	73.24	60.55
			-30.1	-17.38	-19.14	13.62	73.82	59.51
			-30.87	-16.99	-20.22	14.65	73.88	59.36
			-31.18	-17.19	-20.22	15.28	74.3	59.05
			-31.15	-16.46	-21.19	15.43	74.22	58.11
			-31.64	-16.46	-21.12	16.16	74.66	57.98
			-31.64	-16.12	-22.07	16.19	74.89	58.11
			-31.96	-15.55	-23.19	16.94	74.98	56.88
			-32.42	-15.48	-23.24	17.66	75.2	57.37
			-32.35	-15.09	-24.23	17.67	75.34	57.01
			-32.47	-15.06	-24.22	18.41	75.29	56.64
			-32.53	-14.56	-25.48	18.36	75.68	56.64
			-32.57	-14.06	-26.37	19.13	75.63	56.64
			-32.64	-14.06	-26.37	19.53	75.59	55.27
			-32.73	-13.48	-27.44	19.87	75.59	54.69
			-32.72	-13.43	-27.49	20.61	75.68	53.96
			-32.73	-12.89	-28.52	20.65	75.34	54.69
			-32.62	-12.21	-29.69	21.09	75.34	53.22
			-32.53	-12.26	-29.69	22.05	75.37	53.16
			-32.54	-11.72	-30.57	21.92	75.34	52.76
			-32.28	-11.72	-30.66	22.26	74.9	52.73
			-32.25	-10.94	-31.64	22.56	74.78	52.73
			-32.15	-10.17	-32.64	23.39	74.7	52.73
			-31.74	-10.18	-32.81	23.91	74.21	52.73
			-31.69	-9.38	-33.74	23.9	74.31	50.29
			-31.45	-9.38	-33.79	24.66	73.91	50.17
			-31.45	-8.72	-34.77	24.61	73.39	50.29
			-30.91	-7.81	-35.64	25.34	73.44	49.07
			-30.66	-7.86	-35.69	26.12	72.83	49.35
			-30.62	-7.08	-36.72	25.78	72.81	48.83
			-30.1	-7.14	-36.72	26.56	72.22	48.13
			-30.13	-6.18	-37.55	26.56	71.53	47.61
			-29.73	-5.47	-38.33	27.34	71.48	47.24
			-29.1	-5.47	-38.39	28.13	70.9	47.39
			-29.1	-4.44	-39.16	28.2	70.65	45.99
			-28.74	-4.44	-39.26	28.7	70.12	45.9
			-28.66	-3.63	-39.89	28.76	69.12	45.9
			-28.13	-2.74	-40.63	29.29	69.09	44.92
			-27.75	-2.74	-40.63	30.05	68.36	44.92
			-27.59	-1.88	-41.26	29.87	68.36	43.95
			-27.1	-1.86	-41.41	30.47	67.47	43.24
			-27.08	-1	-42.19	30.52	66.75	42.48
			-26.66	-0.22	-42.38	31.05	66.67	41.38
			-26.08	-0.31	-42.38	31.59	65.7	42.02
			-26.03	0.58	-42.97	31.59	65.8	41.26
			-25.59	0.59	-42.97	32.02	64.83	41.02
			-25.59	1.37	-43.21	32.03	64.01	41.02
			-25	2.15	-43.48	32.42	64.01	38.94
			-24.62	2.15	-43.51	32.76	63.23	39.55
			-24.62	2.78	-43.84	32.79	63.23	38.82
			-23.88	2.73	-43.76	33.15	62.38	38.09
			-23.95	3.49	-44.06	33.06	61.72	37.48
			-23.54	3.9	-44.09	33.25	61.52	37.11
			-22.97	3.9	-44.13	33.4	60.89	37.11
			-22.95	4.69	-44.14	33.28	60.94	37.11
			-22.46	4.69	-44.29	33.5	60.15	35.89
			-22.46	4.88	-44.14	33.4	59.64	35.13
			-21.83	5.47	-44.19	33.4	59.64	34.67
			-21.5	5.36	-44.24	33.2	59.18	34.67
			-21.34	5.74	-44.05	33.3	59.18	34.18
			-20.85	5.66	-44.05	33.15	58.59	33.57
			-20.83	6.05	-43.99	32.81	58.5	33.45
			-20.24	6.06	-43.76	32.81	58.4	33.17
			-19.65	6.23	-43.76	32.62	58.11	33.2
			-19.68	6.24	-43.58	32.62	58.15	32.26
			-19.06	6.24	-43.57	32.03	57.81	32.23
			-19.05	6.24	-43.37	32.03	57.79	31.98
			-18.37	6.24	-42.99	31.93	57.79	31.34
			-17.72	6.24	-43.12	31.49	57.81	31.74
			-17.68	6.06	-42.97	31.45	57.81	31.28
			-16.89	6.05	-42.97	30.94	58.11	30.3
			-16.92	6.01	-42.77	30.86	58.4	30.27
			-16.21	5.66	-42.48	30.44	58.3	30.27
			-15.36	5.56	-42.38	29.88	58.54	30.52
			-15.44	5.42	-42.38	29.96	58.57	30.27
			-14.65	5.36	-42.29	29.44	59.18	30.03
			-14.58	4.97	-42.19	29.39	59.56	30.3
			-13.67	4.64	-42.19	28.86	59.55	30.27
			-12.89	4.49	-42.19	28.31	60.11	30.27
			-12.82	4.05	-41.92	28.37	60.13	30.36
			-11.82	4.08	-42.04	27.93	60.89	30.27
			-11.82	3.51	-41.99	27.78	61.6	30.3
			-10.99	2.93	-41.94	27.29	61.67	30.36
			-9.89	2.93	-41.94	26.56	62.39	31.25
			-9.91	2.25	-42.19	26.55	62.38	31.34
			-8.99	2.32	-42.19	26.27	63.28	32.07
			-8.99	1.56	-42.24	26.27	64.36	32.23
			-7.86	0.78	-42.38	25.68	64.4	32.26
			-6.78	0.78	-42.48	25.34	65.43	32.47
			-6.85	0.2	-42.68	24.99	65.48	33.23
			-5.57	-0.01	-42.68	24.68	66.58	33.17
			-5.52	-0.54	-43.07	24.66	67.92	33.94
			-4.69	-1.37	-43.38	24.22	67.92	34.21
			-3.32	-1.47	-43.46	23.97	69.04	34.67
			-3.27	-2	-43.85	24	69.09	34.67
			-2.35	-2	-43.87	23.58	70.31	35.64
			-2.35	-2.94	-44.35	23.52	71.88	36.13
			-0.9	-3.64	-44.87	23.14	71.88	37.11
			-0.01	-3.66	-45.03	22.65	73.24	37.11
			-0.01	-4.44	-45.43	22.83	73.29	37.6
			1.46	-4.44	-45.52	22.41	74.61	37.84
			1.46	-5.13	-46.14	22.25	76.17	38.09
			2.34	-6.01	-46.73	22.06	76.15	38.57
			3.7	-6.05	-46.83	21.68	77.54	39.46
			3.69	-6.79	-47.66	21.68	77.73	39.79
			4.78	-6.84	-47.51	21.39	79.37	41.02
			4.69	-7.53	-48.19	21.39	80.74	41.02
			5.93	-8.22	-48.97	20.9	80.56	41.38
			6.98	-8.21	-49.02	20.78	82.42	41.53
			6.93	-8.99	-49.66	20.75	82.62	42.24
			7.81	-8.99	-49.83	20.31	83.98	43.21
			8.06	-9.47	-50.59	20.31	85.79	43.4
			8.98	-10.21	-51.28	20.17	85.74	44.92
			9.75	-10.18	-51.37	19.87	87.2	44.92
			9.74	-10.6	-52	19.92	87.31	44.92
			10.5	-10.6	-52.2	19.53	89.04	44.92
			10.44	-11.23	-52.76	19.53	90.67	45.9
			11.28	-11.72	-53.56	19.43	90.67	46.88
			11.72	-11.72	-53.56	19.13	92.37	46.88
			11.77	-12.12	-54.2	19.12	92.28	46.88
			12.3	-12.12	-54.1	18.99	94.04	48.83
			12.26	-12.4	-54.88	18.92	95.8	48.83
			12.49	-12.71	-55.52	18.74	95.31	48.71
			12.87	-12.82	-55.47	18.63	97.24	48.68
			12.79	-12.81	-56.08	18.53	97.22	48.83
			12.87	-12.99	-56.08	18.41	98.91	49.56
			12.85	-13.13	-56.64	18.37	100.38	49.8
			12.88	-13.13	-57.13	18.16	100.38	49.8
			12.49	-13.28	-57.03	18.06	101.95	50.29
			12.79	-13.28	-57.53	18.12	102.15	50.29
			12.4	-13.19	-57.45	17.85	103.49	51.06
			12.38	-13.21	-57.86	17.94	105.03	50.54
			11.99	-13.21	-58.2	17.92	105.08	52.73
			11.4	-13.29	-58.25	17.66	106.24	51.51
			11.47	-13.19	-58.6	17.65	106.24	52.73
			10.74	-13.11	-58.6	17.57	107.79	51.76
			10.69	-13.09	-58.74	17.57	109.18	52.73
			9.94	-13	-58.91	17.53	109.18	52.73
			8.98	-12.89	-58.99	17.47	110.5	52.73
			8.87	-12.81	-59.11	17.38	110.15	51.76
			7.81	-12.82	-59.01	17.27	111.42	52.73
			7.81	-12.5	-59.2	17.26	112.84	52.73
			6.63	-12.5	-59.19	17.26	112.49	52.73
			5.47	-12.6	-59.2	17.26	113.28	52.73
			5.54	-12.21	-59.2	17.27	113.87	52.73
			4.05	-12.23	-59.2	17.21	114.79	52.73
			3.9	-12.12	-59.19	17.28	115.67	52.73
			2.69	-11.82	-59.2	17.19	115.7	51.67
			1.03	-11.82	-59.2	17.38	116.4	51.27
			1.12	-11.73	-59.01	17.43	116.39	52.73
			-0.44	-11.72	-59.01	17.38	117.26	51.27
			-0.49	-11.72	-59	17.38	117.97	51.27
			-2.17	-11.35	-58.84	17.63	118.04	51.51
			-3.76	-11.38	-58.99	17.76	118.6	51.18
			-3.91	-11.13	-58.84	17.75	118.44	50.78
			-5.52	-11.13	-58.81	18.02	119.13	50.54
			-5.52	-10.99	-58.81	17.97	119.52	50.54
			-7.25	-10.94	-58.6	18.16	119.53	50.05
			-9.03	-10.94	-58.62	18.55	119.92	50.11
			-9.03	-10.67	-58.6	18.56	120	50.05
			-10.94	-10.94	-58.61	18.82	120.26	49.32
			-10.69	-10.5	-58.42	18.92	120.31	49.8
			-12.6	-10.45	-58.35	19.34	120.31	49.32
			-14.21	-10.45	-58.42	19.53	120.65	48.86
			-14.21	-10.35	-58.35	19.53	120.68	48.86
			-16.06	-10.35	-58.35	20.26	120.9	48.83
			-16.06	-10.25	-58.33	20.29	120.31	48.83
			-17.68	-10.16	-58.35	20.68	120.9	47.36
			-19.48	-10.16	-58.4	21.34	120.31	48.83
			-19.53	-10.16	-58.42	21.29	120.9	47.61
			-21.12	-10.06	-58.41	21.92	120.31	46.88
			-21.14	-9.96	-58.62	21.92	120.3	46.88
			-22.85	-9.96	-58.64	22.61	120.29	45.9
			-24.37	-9.91	-58.8	23.19	119.53	45.9
			-24.41	-9.86	-58.84	23.12	119.97	45.41
			-26	-9.77	-58.84	23.82	119.53	44.95
			-26.03	-9.67	-59.19	23.9	119.12	45.41
			-27.56	-9.72	-59.3	24.46	119.12	44.92
			-29.1	-9.69	-59.37	24.99	118.63	44.92
			-29.15	-9.57	-59.57	24.99	118.73	43.91
			-30.52	-9.57	-59.77	25.76	118.02	43.21
			-30.57	-9.47	-60.01	25.76	117.47	43.21
			-32.03	-9.3	-60.3	26.51	117.53	42.48
			-33.6	-9.33	-60.35	27	116.7	42.48
			-33.45	-9.19	-60.74	27.15	116.75	41.99
			-34.96	-9.11	-60.79	27.73	116	41.38
			-34.89	-9.11	-61.13	27.73	115.23	41.99
			-36.18	-8.74	-61.72	28.3	115.23	40.04
			-37.61	-8.81	-61.72	28.88	114.06	41.41
			-37.62	-8.74	-61.96	28.86	114.06	40.04
			-38.87	-8.62	-61.91	29.37	113.26	39.43
			-38.88	-8.33	-62.5	29.35	112.4	39.52
			-40.09	-8.06	-62.82	29.87	112.3	38.33
			-41.21	-8.01	-62.89	30.28	111.21	38.82
			-41.31	-7.74	-63.39	30.17	111.13	37.6
			-42.48	-7.72	-63.4	30.74	110.11	37.6
			-42.5	-7.34	-63.78	30.76	108.98	37.35
			-43.6	-6.86	-64.31	30.94	108.59	37.11
			-44.87	-6.95	-64.37	31.42	107.62	37.11
			-44.83	-6.45	-64.85	31.4	107.76	36.13
			-45.75	-6.49	-64.85	31.59	106.23	35.52
			-45.92	-5.91	-65.24	31.62	104.97	35.13
			-46.88	-5.47	-65.63	31.93	105.07	34.67
			-47.9	-5.48	-65.63	31.98	103.51	34.7
			-47.9	-4.71	-66.06	31.93	103.51	34.18
			-48.88	-4.69	-66.11	32.03	102.32	33.2
			-49.02	-4.1	-66.6	32.03	100.78	33.2
			-49.85	-3.27	-66.85	32.03	100.78	32.47
			-50.81	-3.32	-66.89	32.03	99.29	32.23
			-50.83	-2.56	-67.29	32.02	99.21	31.74
			-51.61	-2.59	-67.24	32.01	97.65	31.62
			-51.68	-1.71	-67.63	31.98	96.09	30.27
			-52.74	-0.93	-67.97	31.98	96.08	30.27
			-53.52	-0.99	-67.97	31.93	94.51	30.27
			-53.52	-0.01	-68.21	31.84	94.51	29.3
			-54.42	-0.01	-68.26	31.59	92.76	29.3
			-54.35	0.78	-68.48	31.63	90.92	29.3
			-55.22	1.93	-68.77	31.59	91	27.71
			-56.05	1.9	-68.77	31.4	89.41	27.74
			-55.96	2.93	-68.97	31.49	89.65	26.4
			-56.84	2.73	-68.99	31.1	87.79	25.88
			-56.76	3.88	-69.25	31.05	86.11	25.85
			-57.63	4.88	-69.44	31.03	86.02	25.63
			-58.25	4.77	-69.53	30.65	84.45	25.39
			-58.2	5.91	-69.58	30.74	84.42	24.17
			-58.99	5.95	-69.68	30.62	82.79	23.9
			-59	6.98	-69.84	30.55	81.11	23.47
			-59.57	8.06	-70.03	30.26	81.1	22.46
			-60.16	8.15	-70.12	30.16	79.74	22.46
			-60.29	9.18	-70.22	30.17	79.54	21.97
			-60.67	8.99	-70.13	29.97	78.17	21.48
			-60.6	10.15	-70.36	30.05	76.56	21.48
			-61.18	11.22	-70.51	29.88	76.56	20.05
			-61.72	11.12	-70.56	29.87	75.29	21.48
			-61.72	12.38	-70.8	29.78	75.2	19.29
			-62.12	12.35	-70.75	29.77	73.9	18.83
			-62.12	13.27	-71	29.71	72.63	18.55
			-62.4	14.45	-71.31	29.69	72.63	17.61
			-62.88	14.55	-71.1	29.78	71.58	17.58
			-62.72	15.24	-71.5	29.76	71.48	17.58
			-62.99	15.43	-71.59	29.83	70.31	16.36
			-63.03	16.4	-71.8	29.78	69.52	15.99
			-63.19	17.28	-72.17	30.05	69.51	15.99
			-63.28	17.28	-72.07	30.16	68.6	15.63
			-63.38	18.36	-72.66	30.15	68.55	14.65
			-63.31	18.37	-72.51	30.52	67.92	14.65
			-63.33	19.13	-72.9	30.55	67.19	14.4
			-63.39	20.26	-73.44	30.86	67.24	13.67
			-63.4	20.21	-73.44	31.4	66.7	13.67
			-63.38	21	-73.88	31.24	66.77	13.43
			-63.28	21	-73.93	31.63	66.01	13.67
			-63.23	21.95	-74.46	31.84	65.8	12.45
			-63.19	22.65	-75.1	32.37	65.8	11.81
			-62.88	22.63	-74.95	32.8	65.63	12.21
			-62.89	23.53	-75.73	32.81	65.53	11.6
			-62.62	23.58	-75.69	33.79	65.43	11.47
			-62.7	24.21	-76.37	33.54	65.23	11.72
			-62.26	24.99	-77.2	34.38	65.14	10.74
			-61.96	24.99	-77.15	35.06	65.04	10.99
			-62.01	25.77	-77.88	35.11	65.09	11.02
			-61.47	25.78	-77.94	35.79	65.09	10.74
			-61.72	26.56	-78.71	35.84	65.04	10.74
			-61.13	27.29	-79.49	36.67	65.04	10.74
			-60.64	27.25	-79.52	37.48	64.84	10.74
			-60.67	28.2	-80.49	37.4	65.14	10.74
			-60.21	28.17	-80.47	38.28	65.23	10.74
			-60.25	28.76	-81.4	38.28	65.23	11.23
			-59.77	29.69	-82.43	39.06	65.24	10.74
			-59.19	29.49	-82.42	40.23	65.43	10.99
			-59.18	30.27	-83.25	40.19	65.43	11.23
			-58.62	30.36	-83.25	40.99	65.63	11.47
			-58.62	31.05	-84.38	40.97	65.63	11.47
			-58.06	31.84	-85.3	41.87	65.67	11.96
			-57.62	31.63	-85.25	42.63	65.67	11.96
			-57.53	32.62	-86.38	42.58	65.67	12.45
			-57.03	32.62	-86.38	43.53	65.82	12.57
			-57.03	33.28	-87.4	43.51	65.99	13.67
			-56.45	34.18	-88.39	44.13	65.81	13.67
			-55.91	34.03	-88.57	44.92	65.97	13.67
			-56.01	34.74	-89.31	44.87	65.99	14.65
			-55.47	34.75	-89.28	45.31	65.97	14.89
			-55.47	35.69	-90.44	45.31	66.01	14.68
			-55.03	36.32	-91.41	46.07	66	16.36
			-54.35	36.4	-91.41	46.48	65.99	16.14
			-54.49	37.19	-92.38	46.48	66.01	17.58
			-54.03	37.12	-92.38	46.95	66	17.67
			-54.05	37.87	-93.21	46.97	65.99	17.58
			-53.52	38.82	-94.19	47.22	65.99	18.55
			-53.32	38.67	-94.24	47.61	65.99	18.55
			-53.22	39.5	-95.03	47.51	66.31	19.44
			-52.88	39.36	-95.03	47.65	65.81	21.48
			-52.94	40.23	-95.91	47.61	65.81	21.48
			-52.56	40.81	-96.69	47.83	65.81	21.51
			-52.35	40.81	-96.7	47.65	65.7	21.48
			-52.36	41.58	-97.39	47.65	65.77	21.91
			-52.08	41.4	-97.46	47.8	65.67	23.47
			-52.08	42.14	-98.1	47.65	65.43	23.71
			-51.88	42.72	-98.83	47.65	65.43	23.9
			-51.61	42.66	-98.88	47.64	65.43	25.39
			-51.66	43.16	-99.34	47.63	65.43	25.39
			-51.56	43.16	-99.41	47.51	65.23	26.12
			-51.48	43.8	-100.02	47.51	65.14	25.88
			-51.47	44.13	-100.54	47.41	64.84	27.34
			-51.28	44.12	-100.6	47.06	64.79	27.1
			-51.22	44.48	-101.07	47.06	64.82	27.8
			-51.28	44.53	-101.08	46.92	64.72	29.3
			-51.28	44.87	-101.47	46.92	64.43	29.3
			-51	45.21	-101.9	46.68	64.43	29.3
			-51.03	45.21	-101.9	46.48	64.31	29.3
			-50.9	45.21	-102.25	46.48	64.06	30.27
			-50.81	45.29	-102.35	46.09	64.06	30.64
			-50.98	45.31	-102.66	46.29	64.01	30.52
			-50.78	45.3	-102.88	46.04	64.01	32.23
			-50.7	45.31	-102.95	45.8	63.72	31.74
			-50.71	45.31	-103.22	45.9	63.67	32.23
			-50.69	45.31	-103.3	45.9	63.28	32.32
			-50.7	45.21	-103.47	45.69	63.28	33.2
			-50.51	45.12	-103.69	45.31	63.27	33.2
			-50.39	45.31	-103.66	45.65	63.23	33.2
			-50.32	44.53	-103.66	45.65	63.23	33.63
			-50.15	44.53	-103.71	45.61	62.88	33.69
			-50.1	44.48	-103.88	45.31	62.79	33.72
			-49.9	44.04	-104	45.65	62.87	34.42
			-49.76	44.09	-104	45.65	62.49	34.18
			-49.71	43.55	-104.21	45.61	62.49	34.67
			-49.41	43.45	-104.1	45.9	62.45	34.67
			-49.62	42.85	-104.22	45.85	62.16	34.91
			-49.22	42.26	-104.41	46	62.2	35.13
			-48.88	42.26	-104.35	46.29	62	34.91
			-48.88	41.38	-104.41	46.29	62.11	35.86
			-48.54	41.4	-104.52	46.68	61.87	35.61
			-48.54	40.63	-104.59	46.48	61.69	35.64
			-48.24	39.79	-104.61	46.92	61.72	37.11
			-47.85	39.79	-104.59	47.06	61.47	37.11
			-47.8	38.96	-104.81	47.06	61.41	37.11
			-47.41	38.87	-104.79	47.46	61.32	37.11
			-47.39	37.79	-104.82	47.61	61.03	37.11
			-46.92	36.81	-104.98	47.65	61.08	37.11
			-46.5	36.81	-105	48.24	60.89	37.11
			-46.49	35.74	-105.1	48.29	60.99	37.14
			-45.92	35.74	-105	48.41	60.69	37.35
			-45.91	34.56	-105.2	48.51	60.5	37.6
			-45.31	33.4	-105.3	48.97	60.62	37.6
			-44.75	33.35	-105.27	49.29	60.15	38.09
			-44.83	32.03	-105.48	49.27	60.33	38.09
			-44.14	32.03	-105.49	49.78	60.06	38.09
			-44.25	30.94	-105.47	49.76	59.75	38.09
			-43.41	29.78	-105.74	50.09	59.75	37.63
			-42.77	29.77	-105.66	50.63	59.56	38.09
			-42.98	28.49	-105.79	50.38	59.56	38.12
			-42.19	28.51	-105.76	50.78	59.37	38.09
			-41.99	27.25	-106.02	50.78	59.18	38.33
			-41.43	25.78	-105.91	51.17	59.18	38.12
			-40.36	25.78	-105.96	51.56	58.59	38.57
			-40.48	24.7	-106.1	51.51	58.59	38.12
			-39.86	24.7	-106.1	51.9	58.4	38.12
			-39.65	23.44	-106.15	51.9	58.15	38.57
			-38.82	22.12	-106.15	52.15	58.15	38.33
			-38.09	22.17	-106.15	52.34	57.79	38.36
			-38.01	20.85	-106.1	52.33	57.79	38.45
			-37.12	20.79	-106.1	52.54	57.37	38.12
			-37.12	19.53	-106.21	52.59	57.03	38.12
			-36.13	18.26	-106.05	52.73	57.03	38.12
			-35.18	18.31	-106.01	52.93	56.62	38.33
			-35.25	17.04	-105.97	52.93	56.59	37.6
			-34.29	17.14	-105.96	53.08	56.24	38.09
			-34.3	15.8	-105.8	53.13	55.93	37.63
			-33.4	14.65	-105.62	53.17	55.87	37.48
			-32.53	14.82	-105.66	53.17	55.56	37.35
			-32.56	13.28	-105.2	53.17	55.62	37.35
			-31.56	13.28	-105.27	53.2	55.07	37.11
			-31.57	12.4	-105.06	53.17	54.78	37.11
			-30.66	11.3	-104.54	53.2	54.87	37.11
			-29.79	11.28	-104.69	53.17	54.57	37.35
			-29.71	10.14	-104.21	53.13	54.54	37.11
			-28.93	10.14	-104.1	53.13	54.29	35.68
			-28.91	9.08	-103.7	53.13	54.05	35.89
			-27.98	8.01	-103.08	52.93	53.9	35.13
			-27.35	8.15	-103.12	52.93	53.9	34.7
			-27.35	7.01	-102.47	52.73	53.9	34.91
			-26.42	6.98	-102.49	52.73	53.81	34.91
			-26.56	5.94	-101.76	52.64	53.7	34.67
			-25.88	4.97	-101.03	52.73	53.76	34.91
			-25	4.88	-100.93	52.33	53.76	34.42
			-25	3.88	-100.3	52.32	53.51	34.18
			-24.51	3.9	-100.34	52.29	53.7	34.18
			-24.51	2.88	-99.41	52.29	53.86	34.18
			-23.85	1.81	-98.54	52.15	53.76	33.45
			-23.44	1.86	-98.63	51.9	53.9	33.45
			-23.44	0.76	-97.66	51.86	53.86	33.23
			-22.71	0.76	-97.71	51.56	53.9	33.17
			-22.71	-0.38	-96.79	51.56	54.27	33.2
			-22.27	-1.48	-95.73	51.51	54.37	33.2
			-21.8	-1.51	-96	51.37	54.54	33.2
			-21.83	-2.74	-94.9	51.37	54.49	33.2
			-21.5	-2.59	-94.92	51.12	54.78	32.75
			-21.49	-3.93	-93.76	51.15	55.13	33.2
			-21.1	-5.08	-92.98	50.78	55.08	33.2
			-20.73	-5.18	-92.97	50.78	55.56	33.2
			-20.75	-6.45	-91.85	50.78	55.47	33.2
			-20.31	-6.45	-91.89	50.73	56.01	33.2
			-20.36	-7.86	-90.82	50.73	56.45	33.2
			-20.13	-9.3	-89.85	50.73	56.45	33.78
			-19.75	-9.3	-89.85	50.73	56.93	33.23
			-19.83	-10.94	-88.97	50.59	56.63	33.72
			-19.58	-10.74	-88.87	50.68	57.4	34.18
			-19.53	-12.3	-87.94	50.68	57.81	34.42
			-19.25	-13.89	-87.12	50.38	57.79	34.67
			-18.97	-13.97	-86.96	50.73	58.4	34.42
			-18.95	-15.55	-85.96	50.78	58.4	36.13
			-18.6	-15.58	-86.04	50.78	58.84	37.11
			-18.6	-17.24	-85.16	50.77	59.37	36.13
			-18.46	-18.95	-84.2	50.78	59.37	37.11
			-18.07	-19.06	-84.2	51.12	59.72	37.35
			-18.16	-20.73	-83.45	51.27	59.66	38.12
			-17.97	-20.75	-83.45	51.51	60.15	38.82
			-17.97	-22.66	-82.62	51.37	60.53	39.79
			-17.53	-24.27	-82.04	51.56	60.54	41.02
			-17.19	-24.27	-81.84	51.9	61.22	41.02
			-17.19	-26.12	-81.07	51.95	61.11	41.99
			-16.82	-26.17	-81.15	52.15	61.32	42.97
			-16.65	-27.78	-80.47	52.15	61.79	43.37
			-16.42	-29.71	-79.79	52.54	61.79	44.92
			-15.82	-29.74	-79.74	52.93	62.11	44.92
			-15.82	-31.4	-79.19	52.93	62.08	46.88
			-15.54	-31.49	-79.2	53.17	62.35	47.39
			-15.54	-33.11	-78.56	53.2	62.48	48.83
			-14.89	-34.89	-78.04	53.49	62.46	49.35
			-14.48	-34.86	-78.03	53.86	62.49	49.32
			-14.48	-36.52	-77.45	53.88	62.49	51.27
			-13.97	-36.52	-77.39	54.08	62.84	52.73
			-13.97	-38.11	-76.96	54.08	62.74	53.22
			-13.48	-39.6	-76.47	54.29	62.84	55.15
			-12.82	-39.67	-76.47	54.64	62.49	55.15
			-12.84	-41.02	-76.17	54.69	62.49	56.92
			-12.33	-41.02	-76	54.96	62.49	57.62
			-12.26	-42.48	-75.59	54.86	62.3	59.08
			-11.74	-43.86	-75.15	55.03	62.26	60.55
			-11.13	-43.77	-75.14	55.17	62	60.58
			-11.13	-45.12	-74.71	55.22	62.11	62.26
			-10.57	-45.22	-74.66	55.16	61.61	62.47
			-10.57	-46.24	-74.32	55.25	61.22	62.47
			-10.16	-47.38	-73.78	55.26	61.28	62.47
			-9.57	-47.36	-73.73	55.07	60.69	62.5
			-9.52	-48.44	-73.29	55.15	60.89	63.26
			-9.13	-48.44	-73.29	55.03	60.14	64.97
			-9.19	-49.24	-72.85	55.05	59.55	65.95
			-8.64	-50.05	-72.36	54.77	59.55	67.38
			-8.23	-50.01	-72.31	54.47	58.89	67.41
			-8.25	-50.78	-71.83	54.49	58.89	68.88
			-7.86	-50.83	-71.7	53.9	57.81	70.68
			-7.81	-51.47	-71.3	53.9	57.03	70.83
			-7.63	-51.88	-70.63	53.51	57.03	72.63
			-7.18	-51.9	-70.7	52.93	56.24	72.63
			-7.28	-52.36	-70.03	52.93	56.2	73.73
			-7.14	-52.35	-70.12	52.32	55.36	74.95
			-7.03	-52.74	-69.34	52.29	54.49	76.17
			-6.95	-52.95	-68.6	51.46	54.39	76.2
			-6.86	-52.94	-68.65	50.76	53.49	76.2
			-6.84	-53.13	-67.77	50.73	53.47	78.13
			-6.85	-53.08	-67.98	49.69	52.33	78.58
			-6.86	-53.13	-67.19	49.7	51.37	78.52
			-6.95	-53.13	-66.16	48.78	51.51	80.08
			-6.95	-53.13	-66.31	47.64	50.34	80.08
			-7.03	-53.05	-65.44	47.65	50.29	80.08
			-7.15	-53.04	-65.28	46.73	49.29	80.81
			-7.18	-52.95	-64.45	46.68	48.04	81.05
			-7.35	-52.59	-63.4	45.31	48.12	81.3
			-7.67	-52.74	-63.4	44.51	47.05	81.42
			-7.73	-52.39	-62.35	44.48	47.02	82.28
			-7.91	-52.39	-62.4	43.26	45.9	82.4
			-8.06	-51.97	-61.28	43.12	44.9	82.28
			-8.35	-51.76	-60.21	42.19	44.97	82.76
			-8.74	-51.68	-60.21	41.01	43.7	82.76
			-8.79	-51.2	-59.19	40.89	43.85	83.98
			-9.23	-51.18	-59.19	39.84	42.85	82.79
			-9.23	-50.69	-58.01	40.04	41.79	83.98
			-9.69	-50.11	-56.86	38.87	41.78	83.98
			-10.21	-50.05	-56.79	37.88	40.97	83.98
			-10.21	-49.46	-55.52	37.87	40.97	83.01
			-10.6	-49.46	-55.62	36.81	39.84	83.98
			-10.74	-48.84	-54.35	36.79	38.96	82.49
			-11.13	-48.19	-53.08	36.03	39.04	83.98
			-11.73	-48.29	-53.13	35.14	38.18	82.52
			-11.74	-47.46	-52	35.15	38.09	82.52
			-12.21	-47.46	-52	34.55	37.38	82
			-12.16	-46.88	-50.69	34.55	36.47	82.46
			-12.65	-46.1	-49.62	33.98	36.41	81.79
			-13.2	-46.14	-49.62	33.45	35.84	81.39
			-13.2	-45.46	-48.44	33.5	35.74	81.54
			-13.53	-45.46	-48.44	33.06	34.91	81.05
			-13.48	-44.73	-47.27	33.15	34.38	80.81
			-13.98	-44.09	-46.11	32.81	34.33	80.54
			-14.18	-44.14	-46.02	32.71	33.55	80.81
			-14.26	-43.41	-44.95	32.71	33.57	80.32
			-14.58	-43.41	-45.03	32.62	32.81	80.08
			-14.5	-42.97	-43.9	32.79	32.03	80.08
			-14.7	-42.21	-42.97	32.76	32.37	80.08
			-14.89	-42.29	-42.97	32.81	31.84	80.08
			-14.94	-41.6	-41.8	33.15	31.88	78.37
			-14.89	-41.6	-41.82	33.28	31.21	78.13
			-14.94	-41.02	-40.82	33.4	30.66	77.39
			-15.24	-40.58	-39.97	33.84	30.74	77.15
			-15.05	-40.63	-39.89	34.23	30.25	77.15
			-14.99	-39.89	-39.11	34.38	30.25	76.2
			-14.99	-39.99	-39.01	34.91	29.74	76.17
			-15.09	-39.67	-38.31	34.76	29.28	76.17
			-14.87	-39.26	-37.6	35.4	29.27	74.55
			-14.67	-39.17	-37.45	36.12	28.89	74.8
			-14.85	-38.87	-36.73	36.19	28.9	73.97
			-14.4	-38.88	-36.74	36.74	28.31	73.24
			-14.37	-38.4	-35.96	36.81	28.13	73.24
			-14.11	-38.19	-35.25	37.49	28.13	72.27
			-13.78	-38.28	-35.21	38.28	27.54	72.27
			-13.7	-37.8	-34.57	38.28	27.59	71.17
			-13.33	-37.89	-34.57	39.06	27.29	70.07
			-13.31	-37.64	-33.84	39.4	26.56	70.07
			-12.74	-37.35	-33.13	40.14	26.86	68.82
			-12.35	-37.35	-33.21	41	26.37	68.85
			-12.4	-37.13	-32.42	40.99	26.42	68.36
			-11.77	-37.16	-32.35	41.85	25.77	67.38
			-11.77	-36.96	-31.79	41.65	25.38	66.38
			-11.35	-36.87	-31.07	42.47	25.38	65.43
			-10.69	-36.82	-30.96	43.06	24.89	65.43
			-10.69	-36.73	-30.47	43.12	24.98	64.45
			-10.21	-36.72	-30.47	43.95	24.46	63.51
			-10.25	-36.72	-29.74	43.92	23.9	63.48
			-9.57	-36.72	-29.05	44.43	23.82	62.47
			-9.19	-36.52	-28.96	45.21	23.41	62.47
			-9.19	-36.52	-28.22	45.12	23.44	62.47
			-8.64	-36.72	-28.25	45.31	22.65	62.47
			-8.61	-36.43	-27.54	45.61	22.22	62.47
			-8.21	-36.72	-26.61	46	22.22	62.01
			-7.81	-36.72	-26.76	46.48	21.48	62.47
			-7.74	-36.72	-25.89	46.39	21.68	61.52
			-7.43	-36.52	-25.93	46.92	20.9	60.79
			-7.53	-36.72	-25	46.88	20.21	60.55
			-7.03	-36.74	-24.22	47.05	20.21	60.55
			-6.95	-36.73	-24.27	47.26	19.51	60.55
			-6.98	-36.82	-23.44	47.25	19.53	57.92
			-6.82	-36.77	-23.44	47.56	18.85	57.13
			-6.64	-36.91	-22.39	47.61	18.24	56.88
			-6.79	-37.13	-21.49	47.63	18.06	56.64
			-6.83	-37.13	-21.4	48	17.37	56.64
			-6.64	-37.41	-20.46	47.64	17.27	54.96
			-6.95	-37.33	-20.41	47.65	16.67	53.96
			-6.86	-37.7	-19.44	47.65	16.26	53.96
			-7.08	-37.89	-18.41	47.65	15.97	53.1
			-7.45	-37.89	-18.38	47.85	15.28	53.22
			-7.47	-38.33	-17.24	47.9	15.43	52.73
			-7.82	-38.33	-17.29	47.65	14.65	52.73
			-7.86	-38.68	-16.21	47.65	14.01	51.36
			-8.4	-38.99	-15.06	47.83	13.92	51.21
			-8.99	-38.99	-15.24	47.65	13.23	51.27
			-8.99	-39.37	-14.11	47.65	13.26	50.05
			-9.57	-39.36	-14.16	47.65	12.74	50.26
			-9.67	-39.89	-13.01	47.64	12.06	49.8
			-10.35	-40.26	-11.87	47.61	12	49.32
			-11.18	-40.28	-11.96	47.63	11.42	49.32
			-11.23	-40.82	-10.94	47.63	11.5	49.07
			-12.13	-40.72	-10.94	47.51	10.89	48.83
			-12.13	-41.21	-9.86	47.46	10.4	48.83
			-13.28	-41.7	-8.81	47.51	10.42	48.83
			-14.11	-41.81	-8.81	47.26	9.76	48.83
			-14.11	-42.19	-7.91	47.26	9.76	48.83
			-15.28	-42.19	-8.01	47.36	9.45	48.83
			-15.28	-42.68	-6.94	47.26	8.98	48.83
			-16.42	-43.16	-6.08	47.26	9.18	48.83
			-17.62	-43.16	-6.08	47.26	8.59	48.83
			-17.68	-43.76	-5.13	47.44	8.59	48.83
			-18.7	-43.6	-5.47	47.26	8.4	48.83
			-18.76	-44.14	-4.44	47.24	7.81	48.1
			-20.04	-44.65	-3.71	47.26	7.98	49.32
			-21.22	-44.73	-3.71	47.24	7.71	48.83
			-21.31	-45.22	-2.95	47.26	7.62	49.1
			-22.46	-45.12	-3.04	47.25	7.37	49.56
			-22.66	-45.71	-2.39	47.26	7.02	49.56
			-23.85	-46.1	-1.95	47.25	7.01	50.29
			-25.24	-46.12	-1.98	47.26	6.88	49.8
			-25	-46.61	-1.49	47.41	6.84	50.32
			-26.48	-46.59	-1.48	47.41	6.54	50.75
			-26.42	-47	-1.22	47.41	6.24	51.03
			-27.86	-47.46	-1.03	47.61	6.23	52.73
			-29.1	-47.66	-0.93	47.63	5.91	52.73
			-29.05	-47.85	-0.83	47.61	5.93	52.73
			-30.52	-47.85	-0.98	47.65	5.71	52.73
			-30.52	-48.29	-0.78	47.65	5.42	53.22
			-31.64	-48.73	-0.98	47.65	5.47	53.74
			-33.11	-48.68	-0.89	48	5.13	53.59
			-33.15	-49.22	-1	48.12	5.07	54.93
			-34.33	-49.22	-0.9	48.03	4.78	54.93
			-34.33	-49.41	-1.22	48.04	4.49	55.18
			-35.69	-49.76	-1.61	48.24	4.44	56.64
			-37.01	-49.91	-1.61	48.39	4.1	56.64
			-36.96	-50.12	-1.98	48.39	4.17	56.64
			-38.33	-50.1	-2.06	48.52	3.86	56.64
			-38.38	-50.42	-2.54	48.51	3.3	57.62
			-39.48	-50.69	-3.08	48.53	3.31	57.65
			-40.82	-50.54	-3.13	48.78	2.93	57.62
			-40.93	-50.83	-3.91	48.82	2.93	58.87
			-42.21	-50.89	-3.71	48.71	2.34	58.96
			-42.2	-50.83	-4.52	48.82	2.03	59.08
			-43.46	-51	-5.47	49.01	2.05	60.55
			-44.78	-51.1	-5.18	49.1	1.37	60.55
			-44.75	-51.03	-6.15	49.07	1.37	60.03
			-46.02	-51.09	-6.15	49.22	0.78	60.64
			-46.12	-51.12	-7.08	49.29	0.34	61
			-47.27	-50.98	-7.96	49.29	0.34	61.07
			-48.63	-50.99	-8.06	49.46	-0.2	61.28
			-48.63	-50.93	-8.99	49.31	-0.2	62.04
			-49.83	-50.98	-8.99	49.31	-0.89	61.95
			-49.8	-50.69	-9.96	49.41	-1.37	62.04
			-51.2	-50.49	-10.94	49.61	-1.37	62.47
			-52.49	-50.49	-10.94	49.39	-2.05	62.47
			-52.35	-50.1	-11.91	49.37	-1.98	62.47
			-53.71	-50.12	-11.91	49.31	-2.56	62.47
			-53.71	-49.76	-12.89	49.37	-3.27	62.47
			-54.88	-49.37	-13.98	49.22	-3.27	62.47
			-56.25	-49.27	-13.97	49.27	-3.71	62.47
			-56.1	-48.85	-14.94	49.01	-3.85	62.47
			-57.42	-48.85	-14.89	49	-4.69	62.47
			-57.25	-48.14	-15.82	48.97	-5.03	62.47
			-58.54	-47.71	-16.75	48.72	-5.08	62.47
			-59.57	-47.68	-16.85	48.52	-5.66	62.47
			-59.67	-46.88	-17.68	48.43	-5.66	62.47
			-60.94	-46.9	-17.72	48.39	-6.2	62.47
			-60.94	-46.14	-18.55	48.29	-6.88	62.47
			-61.96	-45.36	-19.44	48	-6.84	62.5
			-63.09	-45.31	-19.53	47.65	-7.35	62.47
			-63.04	-44.64	-20.23	47.61	-7.33	62.47
			-63.99	-44.58	-20.17	47.26	-7.91	62.47
			-63.98	-43.76	-20.92	47.24	-8.35	62.47
			-65.06	-42.97	-21.69	47.05	-8.4	62.53
			-66.02	-42.97	-21.69	46.68	-8.99	62.74
			-66.02	-41.94	-22.27	46.68	-8.84	62.47
			-67.19	-41.94	-22.27	46.48	-9.3	62.5
			-66.99	-41.2	-22.8	46.29	-9.77	62.59
			-67.97	-40.15	-23.46	46.04	-9.77	62.74
			-68.85	-40.09	-23.54	45.75	-10.17	62.47
			-68.76	-39.4	-23.88	45.78	-10.16	62.77
			-69.53	-39.36	-24.22	45.31	-10.5	62.5
			-69.53	-38.43	-24.46	45.31	-10.94	62.47
			-70.41	-37.62	-24.9	45.31	-10.94	62.74
			-71.02	-37.65	-24.93	45.21	-11.13	62.74
			-71.11	-36.74	-25.38	45.12	-11.13	62.47
			-71.79	-36.72	-25.44	45.26	-11.35	62.47
			-71.8	-36.04	-25.71	45.21	-11.72	62.47
			-72.46	-35.16	-26.12	45.21	-11.72	62.47
			-73	-35.2	-26.28	45.31	-11.76	62.47
			-72.95	-34.38	-26.56	45.31	-11.77	62.47
			-73.58	-34.33	-26.56	45.65	-11.91	62.47
			-73.54	-33.61	-26.98	45.31	-12.01	62.47
			-74.22	-33.06	-27.35	45.9	-12.01	62.47
			-74.62	-33.01	-27.1	46.34	-12.16	62.47
			-74.62	-32.33	-27.74	46.39	-12.21	62.47
			-75.02	-32.35	-27.75	46.88	-12.13	62.47
			-75	-31.84	-27.95	46.92	-12.3	62.47
			-75.3	-31.15	-28.37	47.56	-12.26	62.47
			-75.73	-31.18	-28.32	48.24	-12.31	62.26
			-75.78	-30.62	-28.71	48.24	-12.3	62.01
			-75.81	-30.66	-28.91	48.97	-12.33	61.31
			-75.83	-30.22	-29.32	48.88	-12.35	61.07
			-76.1	-29.79	-29.74	49.95	-12.3	60.79
			-76.17	-29.88	-29.71	50.78	-12.33	60.55
			-76.17	-29.35	-30.18	50.78	-12.26	59.6
			-76.2	-29.3	-30.47	52.05	-12.26	58.99
			-76.22	-29.1	-30.87	52.15	-12.3	58.87
			-76.17	-28.71	-31.49	53.17	-12.26	57.89
			-76.18	-28.7	-31.49	54.28	-12.16	57.86
			-76.17	-28.52	-32.23	54.44	-12.26	57.13
			-75.9	-28.5	-32.14	55.66	-12.16	55.69
			-75.9	-28.13	-32.96	55.55	-12.21	56.64
			-75.7	-27.98	-33.81	56.98	-12.16	55.05
			-75.39	-28.13	-33.74	58.28	-12.21	55.05
			-75.39	-27.94	-34.57	58.4	-12.16	53.74
			-75	-27.98	-34.76	59.75	-12.16	52.73
			-75.11	-27.94	-35.55	59.74	-12.24	52.76
			-74.41	-27.78	-36.72	61.03	-12.13	51.24
			-73.93	-27.86	-36.72	62.45	-12.16	51.51
			-74.22	-27.94	-37.6	62.46	-12.13	50.32
			-73.44	-28.04	-37.6	63.87	-12.21	49.07
			-73.44	-27.95	-38.7	63.87	-12.12	49.07
			-72.68	-28.13	-39.85	65.23	-12.16	48.1
			-71.92	-28.25	-39.85	66.4	-12.16	47.67
			-72.19	-28.42	-41.02	66.4	-12.16	45.9
			-71.19	-28.32	-40.94	67.76	-12.16	45.41
			-71.12	-28.71	-42.19	67.85	-12.21	45.17
			-70.22	-29.1	-43.37	69.09	-12.16	43.21
			-69.36	-28.96	-43.37	70.26	-12.26	44.92
			-69.34	-29.44	-44.58	70.26	-12.21	42.48
			-68.37	-29.49	-44.53	71.29	-12.35	41.26
			-68.37	-29.79	-45.85	71.09	-12.26	41.11
			-67.33	-30.47	-47.07	72.25	-12.26	39.79
			-66.31	-30.47	-46.97	73.22	-12.35	40.04
			-66.21	-30.87	-48.44	73.19	-12.33	38.09
			-65.09	-30.96	-48.44	74.1	-12.16	37.35
			-65.24	-31.55	-49.62	74.02	-12.23	37.63
			-64.01	-32.08	-50.78	74.61	-12.21	36.13
			-62.88	-32.03	-50.83	75.38	-12.12	37.11
			-62.89	-32.81	-52.06	75.38	-12.15	34.91
			-61.72	-32.74	-52	75.78	-12.12	34.58
			-61.72	-33.4	-53.32	75.78	-11.87	33.57
			-60.35	-34.09	-54.44	76.37	-11.82	33.2
			-59.19	-34.01	-54.44	76.54	-11.82	33.2
			-59.19	-34.77	-55.66	76.51	-11.77	31.49
			-57.93	-34.69	-55.66	76.56	-11.72	30.3
			-57.86	-35.35	-56.94	76.9	-11.23	31.34
			-56.49	-36.08	-58.13	76.9	-11.33	29.3
			-55.47	-35.99	-58.13	77.03	-10.94	29.54
			-55.27	-36.77	-59.2	77.05	-10.94	29.3
			-53.96	-36.74	-59.23	76.9	-10.55	29.3
			-53.96	-37.26	-60.45	76.9	-9.96	27.8
			-52.76	-37.94	-61.72	76.56	-10.16	27.34
			-51.29	-37.89	-61.72	76.54	-9.47	27.44
			-51.37	-38.48	-62.7	76.51	-9.57	26.61
			-50.2	-38.4	-62.74	76.22	-8.8	26.37
			-50.15	-39.06	-63.88	76.37	-8.23	26.12
			-48.85	-39.4	-65.06	75.77	-8.3	25.39
			-47.67	-39.46	-65.24	75.38	-7.42	25.39
			-47.66	-39.95	-66.16	75.38	-7.28	25.39
			-46.31	-39.87	-66.16	74.95	-6.64	25.39
			-46.31	-40.24	-67.5	74.95	-5.62	25.39
			-45.22	-40.63	-68.6	74.41	-5.66	24.41
			-43.95	-40.55	-68.7	73.9	-4.71	24.41
			-43.9	-40.82	-69.95	73.97	-4.74	23.71
			-42.97	-40.82	-70.03	73.34	-3.63	23.86
			-42.97	-41.02	-71.22	73.39	-2.56	23.44
			-41.65	-41.16	-72.66	72.63	-2.78	22.8
			-40.63	-41.16	-72.66	72.22	-1.37	22.55
			-40.63	-41.41	-73.93	72.14	-1.38	22.71
			-39.48	-41.26	-73.93	71.68	-0.12	22.49
			-39.5	-41.42	-75.39	71.68	1.37	22.22
			-38.59	-41.41	-76.85	70.9	1.17	22.46
			-37.5	-41.43	-76.81	70.31	2.59	22.46
			-37.6	-41.21	-78.32	70.31	2.64	21.94
			-36.73	-41.26	-78.32	69.53	4.08	22.46
			-36.72	-41.21	-79.93	69.53	5.44	21.94
			-35.94	-41.16	-81.64	69.34	5.44	22.22
			-35.16	-41.06	-81.64	68.74	6.98	21.94
			-35.16	-40.97	-83.23	68.74	6.98	21.97
			-34.2	-41.02	-83.25	68.24	8.5	21.97
			-34.23	-40.63	-85.16	68.31	10.11	21.97
			-33.62	-40.55	-86.91	67.85	10.01	22.46
			-32.81	-40.63	-86.91	67.33	11.52	22.22
			-32.86	-40.28	-88.82	67.38	11.5	22.22
			-32.15	-40.28	-88.88	67.09	13.18	22.49
			-32.24	-40.24	-90.72	66.99	14.65	22.71
			-31.57	-39.85	-92.77	66.65	14.75	22.49
			-31.1	-39.87	-92.77	66.36	16.31	22.46
			-31.1	-39.58	-94.83	66.36	16.28	23.44
			-30.49	-39.65	-94.83	66.01	17.75	23.44
			-30.47	-39.21	-96.88	65.99	19.43	23.68
			-30.03	-38.98	-99.07	65.8	19.38	24.17
			-29.44	-38.99	-98.97	65.63	20.9	24.78
			-29.49	-38.67	-101.22	65.67	20.75	24.29
			-29.03	-38.7	-101.28	65.43	22.26	24.41
			-29	-38.39	-103.37	65.43	23.61	25.39
			-28.44	-38.09	-105.58	65.23	23.62	25.39
			-28.08	-38.09	-105.52	65.09	24.99	25.39
			-28.04	-37.72	-107.73	65.14	24.99	25.91
			-27.49	-37.79	-107.72	64.8	26.46	25.91
			-27.47	-37.26	-109.86	64.79	27.62	25.88
			-26.98	-36.91	-112.14	64.79	27.73	26.76
			-26.47	-36.91	-112.13	64.65	28.89	26.37
			-26.56	-36.47	-114.21	64.75	28.88	27.37
			-25.9	-36.72	-114.16	64.65	30.07	27.83
			-26.09	-36.08	-116.16	64.53	31.05	29.3
			-25.32	-35.55	-118.21	64.55	31.15	29.3
			-24.8	-35.6	-118.21	64.36	32.03	29.3
			-24.73	-35.01	-120.17	64.36	32.03	29.3
			-24.22	-35.16	-120.12	64.06	32.76	29.3
			-24.22	-34.47	-122.02	64.06	34.18	29.54
			-23.46	-33.99	-123.68	63.96	34.03	30.27
			-22.71	-33.99	-123.73	63.75	34.72	30.52
			-22.75	-33.23	-125.27	63.92	34.74	30.36
			-22.02	-33.22	-125.39	63.67	35.5	32.23
			-22.02	-32.53	-127.04	63.77	36.01	32.26
			-21.14	-31.69	-128.42	63.28	36.02	33.2
			-20.51	-31.74	-128.46	63.26	36.6	32.71
			-20.46	-30.91	-129.77	63.26	36.6	33.72
			-19.58	-30.88	-129.64	62.88	37	34.18
			-19.73	-29.83	-130.99	62.88	37.4	34.27
			-18.9	-28.96	-131.98	62.84	37.45	35.13
			-17.99	-28.93	-131.95	62.38	37.49	35.13
			-17.97	-27.74	-133.11	62.35	37.79	37.11
			-17.24	-27.76	-132.96	62.11	37.79	37.11
			-17.21	-26.66	-133.74	62.11	37.87	36.65
			-16.41	-25.3	-134.5	61.67	37.84	37.11
			-15.55	-25.34	-134.52	61.41	37.87	37.11
			-15.58	-24.22	-134.96	61.4	37.88	38.09
			-14.7	-23.93	-135.01	60.94	37.7	39.55
			-14.67	-22.66	-135.5	60.99	37.74	38.82
			-14.05	-21.14	-135.64	60.62	37.67	41.02
			-13.21	-21.11	-135.69	60.13	37.38	41.02
			-13.23	-19.53	-135.84	60.15	37.35	41.02
			-12.61	-19.53	-135.83	59.75	37.11	41.02
			-12.5	-17.97	-135.84	59.76	36.72	41.38
			-11.77	-16.21	-135.84	59.42	36.77	42.24
			-11.35	-16.16	-135.81	59.03	36.42	42.24
			-11.25	-14.55	-135.5	58.98	36.42	43.21
			-10.74	-14.48	-135.54	58.54	36.01	44.92
			-10.64	-12.55	-135.21	58.54	35.54	44.92
			-10.35	-10.94	-134.62	58.15	35.5	44.92
			-9.69	-10.94	-134.76	57.76	35.03	44.92
			-9.77	-8.91	-134.13	57.71	35.11	45.17
			-9.52	-8.81	-134.23	57.03	34.55	45.99
			-9.47	-7.14	-133.42	57.03	34.18	45.41
			-9.19	-5.1	-132.67	56.93	33.98	46.88
			-8.81	-5.1	-132.77	56.24	33.54	47.12
			-8.84	-3.32	-131.76	56.54	33.5	47.61
			-8.64	-3.25	-131.76	55.95	32.81	48.83
			-8.64	-1.47	-130.88	56.05	32.57	48.83
			-8.6	0.37	-129.88	55.65	32.52	49.32
			-8.4	0.38	-129.79	55.25	31.98	49.19
			-8.35	2.29	-128.81	55.25	31.98	49.68
			-8.6	2.29	-128.79	54.86	31.54	50.29
			-8.45	3.9	-127.51	54.86	30.94	50.54
			-8.4	5.76	-126.32	54.49	30.93	51.24
			-8.35	5.83	-126.34	54.15	30.56	51.06
			-8.45	7.47	-125.01	53.9	30.47	52.73
			-8.33	7.5	-125.02	53.69	29.97	52.73
			-8.35	9.38	-123.73	53.51	29.74	52.49
			-8.6	10.82	-122.39	53.3	29.64	53.5
			-8.42	10.79	-122.37	53.03	29.17	53.47
			-8.61	12.4	-121.04	52.83	29.1	53.74
			-8.62	12.48	-121.11	52.34	28.69	54.93
			-8.61	13.96	-119.64	52.34	28.3	55.05
			-8.6	15.43	-118.26	52.15	28.3	56.64
			-8.62	15.63	-118.21	51.56	27.93	56.64
			-8.81	16.77	-116.85	51.55	27.93	56.88
			-8.64	16.77	-116.8	51.15	27.32	57.37
			-8.62	18.26	-115.38	50.78	26.93	57.37
			-8.6	19.53	-113.98	50.73	26.93	58.59
			-8.6	19.53	-113.97	49.99	26.46	58.11
			-8.6	20.9	-112.59	50	26.37	58.84
			-8.33	20.95	-112.63	49.61	25.78	59.57
			-8.45	22.06	-111.04	49.5	25.29	60.55
			-8.3	23.44	-109.77	48.9	25.37	60.55
			-8.21	23.44	-109.68	48.44	24.66	60.79
			-8.23	24.61	-108.22	48.44	24.7	61.55
			-7.96	24.61	-108.23	47.65	24.07	62.01
			-8.01	25.78	-106.76	47.64	23.44	62.26
			-7.86	27.15	-105.27	47.05	23.49	62.47
			-7.43	26.95	-105.3	46.34	22.64	62.47
			-7.53	28.37	-103.82	46.29	22.65	62.47
			-7.23	28.31	-103.64	45.65	22.05	62.47
			-7.18	29.54	-102.35	45.31	21.29	62.47
			-6.85	30.76	-100.89	44.53	21.29	62.47
			-6.64	30.86	-100.88	43.9	20.31	62.47
			-6.57	32.02	-99.41	43.92	20.58	62.9
			-6.3	32.03	-99.32	42.92	19.53	63.48
			-6.35	33.57	-97.95	42.82	18.85	63.48
			-5.88	34.76	-96.3	41.97	18.74	64.45
			-5.52	34.75	-96.3	40.8	17.86	64.7
			-5.66	36.4	-94.9	40.8	17.94	65.43
			-5.13	36.38	-94.87	39.75	17.04	65.92
			-5.1	37.84	-93.16	39.65	15.99	66.16
			-4.79	39.53	-91.8	38.28	16.01	66.28
			-4.69	39.5	-91.6	37.19	15.04	66.65
			-4.44	41.01	-90.06	37.3	15.09	68.36
			-4.15	41	-90.06	35.94	14.01	68.24
			-4.25	42.82	-88.49	35.84	12.88	68.36
			-4	44.53	-86.82	34.72	13.09	69.34
			-3.71	44.51	-86.82	33.15	11.9	69.09
			-3.71	46.48	-85.35	33.2	11.87	69.82
			-3.64	46.44	-85.3	31.63	10.94	70.56
			-3.64	48.24	-83.64	31.62	9.94	71.04
			-3.32	50.34	-81.94	30.17	9.91	71.29
			-3.52	50.34	-82.04	28.5	8.98	71.32
			-3.32	52.25	-80.27	28.51	8.98	72.75
			-3.22	52.15	-80.27	26.95	8.06	72.78
			-3.27	54.35	-78.81	27.05	7.03	72.75
			-3.32	56.24	-77	25.38	7.03	73.73
			-3.42	56.16	-76.96	23.71	6.23	74.1
			-3.42	58.54	-75.42	23.63	6.2	74.22
			-3.71	58.5	-75.34	22.05	5.36	74.74
			-3.64	60.62	-73.58	22.05	4.76	76.17
			-3.71	62.79	-71.97	20.26	4.69	76.17
			-4	62.84	-72.07	18.54	3.9	76.17
			-3.93	64.84	-70.23	18.6	3.9	76.69
			-4.3	64.84	-70.24	16.77	3.3	77.39
			-4.15	67.26	-68.66	16.79	2.83	78.13
			-4.69	69.13	-66.82	15.04	2.73	80.08
			-4.98	69.34	-66.85	13.26	2.29	78.86
			-4.88	71.48	-65.24	13.23	2.29	78.86
			-5.57	71.48	-65.25	11.51	1.86	80.35
			-5.52	73.53	-63.58	11.51	1.54	80.44
			-5.91	75.63	-61.72	9.67	1.56	81.09
			-6.55	75.73	-61.91	7.98	1.46	81.15
			-6.59	77.73	-60.18	7.81	1.37	82
			-7.03	77.64	-60.21	6.23	1.25	83.98
			-6.96	79.78	-58.69	6.24	1.32	82.89
			-7.63	81.84	-56.98	4.59	1.27	84.23
			-7.96	81.62	-57.04	2.93	1.25	83.98
			-8.06	83.59	-55.52	2.93	1.27	84.72
			-8.99	83.59	-55.59	1.37	1.42	85.94
			-8.84	85.4	-53.96	1.37	1.54	85.45
			-9.38	87.2	-52.55	-0.31	1.56	86.88
			-10.08	87.28	-52.55	-1.71	1.9	86.91
			-10.16	88.96	-51	-1.76	1.9	87.34
			-10.64	89.01	-51.18	-3.17	2.29	87.89
			-10.6	90.77	-49.66	-3.27	2.73	87.92
			-11.13	92.14	-48.44	-4.69	2.73	89.11
			-11.74	92.26	-48.44	-5.88	3.2	88.87
			-11.77	93.9	-47.07	-6.01	3.17	89.6
			-12.3	93.8	-47.07	-7.15	3.66	90.12
			-12.35	95.21	-45.85	-7.08	4.25	90.21
			-12.89	96.56	-44.75	-8.25	4.17	90.58
			-13.4	96.58	-44.65	-9.3	4.88	91.8
			-13.33	97.65	-43.6	-9.3	4.77	91.8
			-13.78	97.65	-43.76	-10.3	5.47	91.8
			-13.79	99	-42.6	-10.35	6.2	91.8
			-14.21	100.05	-41.72	-11.13	6.23	92.07
			-14.5	100.2	-41.63	-12.12	6.93	91.8
			-14.48	100.78	-40.82	-11.96	6.84	91.83
			-14.85	101.37	-40.82	-12.62	7.62	92.07
			-14.85	102.29	-39.89	-12.5	8.29	92.04
			-15.05	103.2	-39.36	-13.21	8.4	92.29
			-15.26	103.27	-39.28	-13.7	9.18	92.04
			-15.26	103.9	-38.58	-13.7	9.07	92.32
			-15.38	103.9	-38.59	-14.16	9.74	91.8
			-15.45	104.88	-38.04	-14.21	10.53	91.8
			-15.53	105.55	-37.5	-14.48	10.52	92.04
			-15.48	105.47	-37.41	-14.7	11.28	91.8
			-15.55	106.24	-37.01	-14.85	11.21	91.8
			-15.45	106.24	-36.91	-14.85	11.9	91.8
			-15.48	106.93	-36.47	-14.87	12.49	91.8
			-15.36	107.67	-36.13	-14.89	12.49	90.58
			-15.26	107.42	-36.08	-14.97	13.23	90.3
			-15.24	107.81	-35.74	-14.89	13.26	90.21
			-15.06	108.18	-35.69	-15.06	13.82	88.9
			-15.05	108.59	-35.4	-14.94	14.43	89.11
			-14.87	109.18	-35.16	-14.87	14.43	88.87
			-14.47	109.18	-35.17	-14.85	14.84	88.62
			-14.45	109.55	-34.95	-14.85	14.82	88.13
			-14.11	109.56	-34.89	-14.65	15.63	87.89
			-14.21	109.76	-34.67	-14.67	15.97	87.89
			-13.72	110.15	-34.38	-14.46	15.81	85.97
			-13.33	110.15	-34.38	-14.26	16.31	86.36
			-13.28	110.52	-34.11	-14.28	16.38	85.33
			-12.74	110.5	-34.19	-14.06	16.65	84.47
			-12.81	110.89	-34	-14.06	17.09	84.29
			-12.16	111.01	-33.72	-13.87	17.19	83.98
			-11.72	110.94	-33.64	-13.7	17.38	83.98
			-11.72	111.22	-33.41	-13.72	17.38	82.31
			-11.04	111.13	-33.31	-13.59	17.77	81.79
			-11.13	111.13	-33.06	-13.5	18.06	81.79
			-10.35	111.32	-32.81	-13.43	18.17	80.08
			-9.88	111.22	-32.81	-13.29	18.44	80.57
			-9.77	111.3	-32.35	-13.21	18.43	80.08
			-9.03	111.3	-32.43	-13.19	18.74	78.86
			-9.13	111.22	-32.08	-13.21	19.13	78.86
			-8.45	111.03	-31.55	-13.11	19.13	78.13
			-7.73	111.03	-31.55	-13.04	19.51	78.13
			-7.72	111.03	-31.18	-13.09	19.48	76.42
			-7.03	111.01	-31.08	-13.01	19.92	76.2
			-7.08	110.79	-30.66	-13.01	20.31	76.17
			-6.29	110.53	-30.1	-13.13	20.26	75.07
			-5.66	110.44	-30.18	-13.11	20.9	75.23
			-5.57	110.11	-29.39	-13.09	20.78	74.19
			-4.88	110.11	-29.35	-13.28	21.09	73.24
			-4.88	109.75	-28.93	-13.21	21.87	73.97
			-4.2	109.38	-28.13	-13.29	21.68	73.24
			-3.52	109.18	-28.08	-13.43	22.24	73.24
			-3.52	108.59	-27.55	-13.48	22.25	72.27
			-3.04	108.59	-27.59	-13.65	22.95	71.78
			-2.98	107.81	-26.76	-13.5	23.51	72.27
			-2.36	107.03	-26.08	-13.88	23.53	71.04
			-1.97	107.03	-26.18	-13.97	24.29	71.04
			-1.9	106.59	-25.22	-13.92	24.18	70.07
			-1.39	106.24	-25.24	-14.16	24.95	69.82
			-1.39	105.56	-24.62	-14.11	25.73	69.34
			-1.03	104.54	-23.73	-14.36	25.68	69.34
			-0.6	104.64	-23.85	-14.58	26.46	69.34
			-0.63	103.51	-23	-14.5	26.37	68.39
			-0.39	103.51	-23.06	-14.67	27.2	68.36
			-0.34	102.34	-22.19	-14.7	27.98	68.36
			-0.01	101.37	-21.49	-14.99	27.93	67.38
			-0.01	101.37	-21.5	-15.06	28.69	68.36
			0.15	100.1	-20.63	-15.24	28.71	66.38
			0.34	100	-20.61	-15.36	29.54	65.92
			0.34	98.63	-19.87	-15.28	30.42	65.92
			0.34	97.24	-19.09	-15.54	30.35	65.43
			0.54	97.22	-19.14	-15.58	31.05	65.43
			0.38	95.9	-18.48	-15.63	31.05	64.48
			0.34	95.75	-18.48	-15.77	31.98	64.45
			0.34	94.13	-17.7	-15.72	32.62	64.45
			0.24	92.57	-17.21	-16.02	32.62	64.45
			-0.01	92.57	-17.19	-16.14	33.35	63.48
			-0.01	90.97	-16.5	-16.13	33.4	62.99
			-0.01	90.99	-16.55	-16.21	33.98	62.47
			-0.05	89.06	-16.02	-16.41	34.56	62.47
			-0.32	87.4	-15.53	-16.43	34.55	62.47
			-0.59	87.4	-15.58	-16.46	35.11	62.47
			-0.7	85.74	-15.24	-16.6	35.06	62.47
			-0.98	85.69	-15.24	-16.7	35.62	62.47
			-0.99	83.84	-14.85	-16.55	35.99	62.47
			-1.47	81.98	-14.5	-16.8	36.01	62.47
			-1.76	81.98	-14.5	-16.7	36.38	62.47
			-1.86	79.88	-14.31	-16.8	36.41	62.47
			-2.35	79.97	-14.21	-16.85	36.67	61.89
			-2.35	78.17	-14.16	-16.89	36.81	62.01
			-2.76	76.12	-14.01	-16.82	36.99	61.52
			-3.22	76.12	-14.06	-16.94	36.96	61.52
			-3.32	74.19	-14.11	-16.99	36.9	61.04
			-3.71	74.27	-14.06	-16.89	37.11	60.55
			-3.71	72.22	-14.06	-16.94	37.11	60.55
			-4.3	70.26	-14.26	-17.19	37.19	59.81
			-4.79	70.26	-14.18	-17.19	37.11	59.57
			-4.88	68.15	-14.31	-17.19	36.99	58.93
			-5.18	68.16	-14.4	-17.19	36.81	58.14
			-5.47	66.31	-14.65	-17.19	36.71	58.35
			-5.88	64.06	-14.85	-17.19	36.72	57.86
			-6.3	64.06	-14.86	-17.24	36.42	57.98
			-6.45	62.3	-15.25	-17.24	36.41	57.62
			-6.67	62.29	-15.24	-17.24	36.13	57.04
			-6.85	60.15	-15.54	-17.24	35.84	56.88
			-7.25	58.54	-16.02	-17.29	35.89	56.64
			-7.81	58.54	-15.82	-17.38	35.45	56.4
			-7.74	56.59	-16.26	-17.29	35.5	56.64
			-8.15	56.59	-16.26	-17.38	34.91	56.64
			-8.2	54.69	-16.82	-17.49	34.46	55.69
			-8.6	52.93	-17.21	-17.48	34.55	56.64
			-8.81	52.93	-17.24	-17.68	33.98	56.64
			-8.74	51.15	-17.97	-17.68	33.98	55.21
			-9.2	51.12	-17.72	-17.97	33.5	55.15
			-9.2	49.3	-18.12	-17.97	32.81	55.42
			-9.42	47.65	-18.85	-18.02	32.81	54.72
			-9.77	47.65	-18.76	-18.16	32.03	55.11
			-9.69	46.07	-19.25	-18.16	32.03	55.18
			-9.77	46.07	-19.19	-18.38	31.59	56.64
			-9.89	44.53	-19.73	-18.46	31.05	56.64
			-10.16	42.92	-20.22	-18.78	31.05	56.64
			-10.17	42.82	-20.24	-19.14	30.32	56.64
			-10.18	41.4	-20.75	-19.09	30.42	56.64
			-10.21	41.39	-20.65	-19.45	29.69	55.91
			-10.25	39.84	-21.12	-19.44	29.08	56.64
			-10.25	38.62	-21.53	-19.87	29.05	56.64
			-10.28	38.28	-21.53	-20.31	28.47	56.64
			-10.28	37.01	-21.87	-20.26	28.39	56.88
			-10.25	37.16	-21.92	-20.85	27.73	57.01
			-10.21	35.84	-22.27	-20.83	27.15	57.62
			-10.21	34.45	-22.51	-21.24	26.95	57.65
			-10.16	34.45	-22.66	-21.87	26.37	57.86
			-9.96	33.25	-22.8	-21.83	26.37	58.11
			-9.96	33.15	-22.8	-22.36	25.68	59.33
			-10.07	31.98	-23.07	-22.46	24.98	59.11
			-9.77	30.81	-23.14	-23.07	24.95	60.55
			-9.77	30.75	-23.24	-23.54	24.39	59.54
			-9.77	29.69	-23.24	-23.93	24.37	60.55
			-9.52	29.59	-23.27	-24.27	23.72	60.55
			-9.52	28.51	-23.45	-24.24	23.29	60.82
			-9.42	27.54	-23.44	-24.85	23.1	61.52
			-9.19	27.54	-23.44	-25.51	22.61	61.52
			-9.13	26.56	-23.44	-25.44	22.61	61.61
			-9.11	26.56	-23.44	-26.08	21.97	62.26
			-9.03	25.68	-23.24	-26.09	21.48	62.41
			-8.99	24.81	-23.1	-26.76	21.48	62.47
			-8.72	24.85	-23.14	-27.35	21.04	62.47
			-8.69	23.82	-22.85	-27.35	21	62.47
			-8.62	24.02	-23.05	-27.94	20.31	62.47
			-8.62	23.39	-22.75	-27.95	20.12	62.47
			-8.45	22.64	-22.46	-28.32	20.01	62.47
			-8.3	22.65	-22.66	-28.91	19.53	62.47
			-8.31	22.22	-22.27	-28.96	19.51	62.47
			-8.23	22.17	-22.29	-29.32	19.12	62.47
			-8.25	21.68	-22	-29.25	18.74	62.47
			-8.15	21.29	-21.73	-29.79	18.73	62.5
			-8.06	21.34	-21.78	-29.88	18.45	62.47
			-8.1	20.9	-21.49	-29.88	18.41	63.23
			-8.11	20.95	-21.5	-30.22	18.06	63.23
			-7.96	20.7	-21.14	-30.47	17.92	64.45
			-8.01	20.51	-20.75	-30.57	17.94	64.45
			-7.96	20.31	-20.81	-30.88	17.57	64.45
			-7.96	20.31	-20.53	-30.88	17.57	64.45
			-8.01	20.31	-20.51	-30.96	17.46	64.21
			-7.96	20.29	-20.04	-31.05	17.24	64.45
			-8.01	20.31	-19.92	-31.35	17.19	64.94
			-8.01	20.31	-19.83	-31.45	17.16	64.7
			-8.06	20.31	-19.44	-31.45	17.09	65.19
			-7.96	20.31	-19.44	-31.49	16.85	65.43
			-8.06	20.65	-19.44	-31.75	16.85	64.94
			-8.13	20.61	-18.65	-31.64	16.94	65.95
			-8.01	20.68	-18.76	-31.79	16.75	65.43
			-8.2	20.9	-18.21	-31.94	17.09	65.7
			-8.23	21	-18.37	-31.96	16.67	65.92
			-8.25	21.09	-17.97	-31.88	16.55	66.31
			-8.22	21.53	-17.59	-32.15	16.4	66.28
			-8.35	21.48	-17.58	-32.08	16.4	65.92
			-8.31	21.68	-17.19	-32.08	16.4	67.14
			-8.35	21.73	-17.19	-32.23	16.36	66.89
			-8.25	22.02	-16.72	-32.33	16.28	66.89
			-8.35	22.26	-16.41	-32.23	16.26	67.38
			-8.42	22.26	-16.26	-32.37	16.16	67.38
			-8.4	22.65	-15.82	-32.42	16	68.36
			-8.42	22.65	-15.82	-32.37	15.99	68.36
			-8.6	23	-15.28	-32.45	15.92	68.36
			-8.35	23.39	-14.89	-32.62	15.8	68.36
			-8.6	23.44	-14.87	-32.73	15.7	68.36
			-8.62	23.63	-14.31	-32.72	15.67	68.39
			-8.6	23.63	-14.28	-32.81	15.43	68.36
			-8.61	23.97	-13.78	-32.84	15.23	68.6
			-8.64	24.29	-13.09	-32.96	15.23	68.79
			-8.64	24.27	-13.09	-33.22	14.83	68.85
			-8.64	24.61	-12.5	-33.23	14.84	69.09
			-8.84	24.56	-12.45	-33.35	14.65	69.34
			-8.8	24.8	-11.74	-33.35	14.06	69.58
			-8.89	25.29	-11.04	-33.64	14.06	69.37
			-9.03	24.99	-11.04	-33.99	13.87	69.82
			-9.03	25.38	-10.25	-33.84	13.87	69.85
			-9.03	25.38	-10.21	-34.23	13.28	69.82
			-9.19	25.73	-9.52	-34.23	12.88	70.8
			-9.23	25.78	-8.62	-34.57	12.88	71.29
			-9.47	25.78	-8.6	-35.17	12.3	70.8
			-9.38	26.37	-7.81	-35.16	12.38	72.27
			-9.67	26.37	-7.81	-35.5	11.81	71.29
			-9.77	26.55	-6.85	-35.5	11.3	72.27
			-9.77	26.9	-5.91	-36.04	11.28	72.27
			-10.21	26.86	-5.96	-36.72	10.74	72.27
			-10.21	27.15	-4.88	-36.72	10.79	72.75
			-10.55	27.15	-4.88	-37.3	10.11	72.51
			-10.5	27.34	-4.1	-37.13	9.55	73.24
			-10.99	27.93	-2.94	-37.89	9.55	73.49
			-11.72	27.73	-2.95	-38.68	8.79	73.64
			-11.33	28.17	-1.98	-38.6	8.89	73.73
			-11.77	28.17	-1.96	-39.36	8.4	74.65
			-11.91	28.49	-0.89	-39.36	7.62	75.2
			-12.26	28.9	-0.01	-40.25	7.71	76.17
			-12.89	28.86	-0.01	-41.02	7.01	75.2
			-12.89	29.27	1.15	-41.02	7.01	76.17
			-13.48	29.29	1.15	-41.94	6.4	76.17
			-13.5	29.78	2.25	-42.02	5.86	76.17
			-14.11	30.17	3.3	-42.97	5.81	76.42
			-14.86	30.25	3.21	-43.95	5.27	76.45
			-14.85	30.81	4.27	-43.9	5.22	76.17
			-15.48	30.74	4.25	-44.85	4.69	76.69
			-15.55	31.24	5.27	-44.87	4.2	77.15
			-16.42	31.93	6.23	-46.1	4.08	76.9
			-17.19	31.88	6.2	-46.97	3.66	77.15
			-17.19	32.42	6.98	-46.92	3.66	77.15
			-18.02	32.42	7.03	-48.24	3.13	78.13
			-18.02	33.11	8.08	-48.14	2.93	77.18
			-18.99	33.59	8.98	-49.27	2.78	78.13
			-19.85	33.57	8.98	-50.51	2.32	78.49
			-19.78	34.42	9.74	-50.59	2.25	78.13
			-20.9	34.38	9.76	-51.61	2.1	78.37
			-20.85	34.76	10.54	-51.56	1.56	78.49
			-21.73	35.53	11.13	-52.94	1.55	78.13
			-22.8	35.62	11.3	-54.1	1.46	78.16
			-22.8	36.12	11.96	-54.05	1.46	78.49
			-23.83	36.13	11.91	-55.47	1.12	78.86
			-23.73	36.9	12.49	-55.47	1.12	78.37
			-24.85	37.3	13.18	-56.57	1.25	78.86
			-25.71	37.35	13.09	-57.81	0.76	78.86
			-25.78	37.88	13.28	-57.92	0.77	78.49
			-26.71	37.88	13.28	-59.03	0.76	78.58
			-26.71	38.28	14.01	-59.03	0.68	78.86
			-27.75	38.96	14.06	-60.25	0.59	78.64
			-28.64	39.01	14.31	-61.72	0.73	78.61
			-28.56	39.4	14.65	-61.72	0.68	78.86
			-29.42	39.45	14.5	-62.82	0.59	78.86
			-29.44	39.79	14.82	-62.89	0.38	78.61
			-30.47	40.09	15.04	-63.99	0.38	78.86
			-31.05	40.23	14.84	-65.28	0.59	78.49
			-31.08	40.63	14.84	-65.33	0.38	78.61
			-31.94	40.63	15.04	-66.46	0.68	78.61
			-31.88	40.8	15.04	-66.46	0.63	78.86
			-32.45	41	14.83	-67.97	0.49	78.43
			-33.06	41.01	14.84	-68.95	0.68	78.13
			-33.2	41.01	14.79	-69.06	0.68	78.37
			-33.6	41.01	14.75	-70.22	0.63	78.16
			-33.6	41.36	14.6	-70.23	0.73	78.13
			-34.09	41.36	14.4	-71.34	0.76	78.16
			-34.23	41.36	14.43	-72.66	0.78	78.37
			-34.38	41.39	14.06	-72.67	0.77	78.13
			-34.57	41.36	14.06	-73.73	0.76	78.13
			-34.68	41.31	13.92	-73.84	0.77	78.13
			-34.77	41.19	13.28	-74.95	0.78	78.13
			-34.77	41.16	13.55	-76.22	0.78	77.18
			-34.77	40.99	13.26	-76.2	0.78	77.15
			-34.72	40.99	13.28	-77.44	0.78	76.93
			-34.72	40.71	12.88	-77.59	0.78	77.15
			-34.57	40.43	12.49	-78.66	0.78	77.15
			-34.38	40.48	12.49	-79.98	0.78	77.15
			-34.3	40.11	12.2	-79.98	0.78	76.9
			-34.03	40.23	12.2	-81.15	0.76	76.66
			-34.19	39.75	12.08	-81.18	0.73	76.54
			-33.62	39.4	11.71	-82.45	0.73	76.2
			-33.25	39.34	11.72	-83.69	0.76	76.17
			-33.4	38.92	11.51	-83.69	0.76	76.54
			-32.73	38.87	11.57	-84.99	0.63	76.17
			-32.74	38.28	11.32	-84.89	0.68	76.17
			-32.28	37.87	11.22	-86.18	0.68	76.17
			-31.56	37.87	11.22	-87.55	0.38	76.17
			-31.55	37.4	11.13	-87.45	0.38	76.17
			-30.96	37.3	11.13	-88.72	0.38	75.2
			-30.98	36.79	11.03	-88.79	0.34	76.17
			-30.2	36.3	11.13	-89.97	0.34	74.71
			-29.69	36.22	11.13	-91.41	0.38	76.17
			-29.69	35.69	11.22	-91.21	0.38	76.17
			-28.91	35.69	11.3	-92.58	0.34	76.17
			-28.93	35.13	11.42	-92.58	0.37	76.17
			-28.08	34.55	11.61	-93.8	0.34	75.07
			-27.47	34.64	11.63	-94.95	0.34	76.17
			-27.56	34.38	11.81	-95.03	0.37	74.68
			-26.81	34.18	11.91	-96.24	0.38	76.17
			-26.76	33.57	12.21	-96.12	0.38	75.2
			-26.1	33.15	12.49	-97.46	0.68	76.17
			-25.59	33.11	12.49	-98.46	0.68	74.95
			-25.49	32.71	13.23	-98.46	0.73	76.17
			-24.85	32.62	13.23	-99.66	0.76	76.17
			-24.83	32.03	13.62	-99.51	0.78	76.17
			-24.37	31.63	14.4	-100.63	1.12	76.17
			-23.83	31.63	14.31	-101.76	1.37	76.17
			-23.73	31.42	14.84	-101.68	1.37	76.17
			-23.44	31.35	14.84	-102.59	1.56	76.17
			-23.44	30.93	15.63	-102.68	1.9	76.17
			-22.9	30.64	16.36	-103.61	1.81	76.17
			-22.66	30.55	16.38	-104.35	2.34	76.17
			-22.66	30.17	17.19	-104.39	2.34	76.17
			-22.36	30.16	17.19	-105.18	2.73	76.66
			-22.27	29.87	17.97	-105.22	3.31	77.15
			-22.17	29.57	18.9	-105.88	3.31	77.39
			-21.87	29.54	18.85	-106.55	3.88	77.18
			-21.83	29.25	19.53	-106.59	3.88	78.13
			-21.79	29.1	19.53	-107.14	4.49	78.61
			-21.7	28.86	20.65	-107.08	5.07	80.08
			-21.69	28.41	21.44	-107.73	5.16	80.08
			-21.41	28.31	21.44	-108.03	5.93	80.08
			-21.63	28.03	22.51	-108.05	5.91	80.57
			-21.61	27.93	22.44	-108.51	6.63	81.05
			-21.53	27.34	23.24	-108.42	7.62	80.81
			-21.69	26.93	24.39	-108.69	7.62	82.4
			-21.7	26.95	24.31	-108.84	8.35	82.52
			-21.69	26.51	24.99	-109	8.29	83.98
			-21.79	26.51	25.34	-109.01	9.42	83.74
			-21.8	25.78	26.22	-109.03	10.15	84.23
			-21.79	24.99	27.05	-109.19	10.14	84.99
			-21.92	24.99	27.15	-109.13	11.22	84.96
			-21.97	24.51	28.17	-109.23	11.13	86.67
			-21.92	24.49	27.93	-109.23	12.11	87.89
			-22.07	23.82	28.86	-109.2	13.23	87.89
			-22.27	22.92	29.74	-109.2	13.23	89.23
			-22.27	22.9	29.59	-109.11	14.06	89.14
			-22.22	22.06	30.52	-109.03	14.06	91.8
			-22.46	22.14	30.44	-108.91	15.43	91.8
			-22.41	21.09	31.4	-109	16.16	91.8
			-22.66	20.29	32.01	-108.74	16.21	92.8
			-22.7	20.29	31.98	-108.6	17.28	92.77
			-22.71	19.24	32.76	-108.61	17.27	95.7
			-22.68	19.34	32.71	-108.42	18.24	96.22
			-22.71	18.16	33.5	-108.42	19.34	96.16
			-22.85	16.99	34.18	-108.2	19.29	98.63
			-22.8	17.24	34.18	-108.03	20.21	98.39
			-22.75	16.01	34.72	-108.06	20.12	99.61
			-22.85	16.16	34.74	-107.81	21.09	100.83
			-23	14.84	35.4	-107.74	21.96	101.81
			-22.85	13.87	35.83	-107.59	21.95	103.52
			-22.85	13.72	35.82	-107.32	22.8	103.52
			-22.85	12.49	36.42	-107.42	22.85	104.8
			-22.85	12.49	36.41	-107.18	23.61	105.93
			-22.75	11.42	36.91	-107.24	24.3	107.42
			-22.85	10.15	37.48	-106.79	24.39	108.4
			-22.71	10.15	37.45	-106.84	24.99	108.4
			-22.71	9.18	37.88	-106.79	24.98	110.11
			-22.71	9.18	37.88	-106.49	25.68	111.33
			-22.67	7.98	38.28	-106.64	26.16	111.82
			-22.66	7.03	38.87	-106.37	26.15	113.04
			-22.46	7.03	39.01	-106.29	26.86	113.16
			-22.46	5.94	39.43	-106.34	26.56	115.23
			-22.27	6.05	39.45	-106.1	27.1	115.75
			-22.31	5.07	39.83	-106.1	27.54	116.46
			-22.22	4.19	40.43	-106.01	27.54	119.14
			-22.07	4.25	40.43	-105.87	27.73	119.14
			-22.17	3.47	40.8	-105.79	27.93	119.66
			-22.02	3.31	40.81	-105.66	28.13	120.12
			-22.07	2.73	41.31	-105.66	28.13	123.05
			-21.87	2.15	41.77	-105.57	28.2	123.05
			-21.73	2.15	41.79	-105.47	28.27	123.05
			-21.83	1.56	42.28	-105.32	28.22	125.24
			-21.73	1.54	42.28	-105.27	28.2	125.73
			-21.69	1.17	42.82	-105.27	28.17	126.22
			-21.7	0.78	43.26	-105.08	28.17	127.32
			-21.63	0.78	43.31	-105.08	27.93	127.44
			-21.53	0.76	43.82	-105.08	27.93	128.42
			-21.53	0.73	43.85	-104.88	27.73	129.39
			-21.69	0.63	44.34	-104.93	27.29	129.85
			-21.51	0.68	44.53	-104.78	27.32	130.86
			-21.7	0.59	44.53	-104.69	27.15	130.86
			-21.7	0.68	45.26	-104.69	27.15	131.84
			-21.69	0.73	45.29	-104.59	26.55	133.06
			-21.7	0.78	45.7	-104.59	26.37	132.32
			-21.83	1.17	46.29	-104.39	26.37	133.54
			-21.87	1.15	46.09	-104.35	25.59	133.54
			-21.97	1.56	46.68	-104.3	25.68	134.77
			-22.17	1.51	46.68	-104.19	24.99	133.3
			-22.07	1.94	47.06	-104.1	24.47	134.77
			-22.27	2.54	47.53	-104.03	24.5	134.77
			-22.38	2.34	47.44	-103.81	24	134.77
			-22.51	3.13	47.9	-103.76	23.92	134.77
			-22.8	2.73	47.95	-103.63	23.24	135.25
			-22.71	3.66	48.22	-103.64	22.65	135.01
			-23	4.25	48.53	-103.32	22.65	135.25
			-23.44	4.17	48.52	-103.05	21.97	135.5
			-23.44	4.93	48.72	-103.12	22.02	135.01
			-23.63	4.88	48.8	-102.75	21.39	135.01
			-23.63	5.54	49.01	-102.74	20.65	135.25
			-23.97	6.2	49.22	-102.54	20.59	134.77
			-24.41	6.24	49.21	-102.08	20.12	134.77
			-24.27	6.98	49.41	-102.05	20.12	134.77
			-24.66	6.93	49.31	-101.85	19.34	134.77
			-24.66	7.67	49.51	-101.71	18.8	134.77
			-25	8.15	49.56	-101.37	18.73	133.3
			-25.34	8.28	49.61	-100.9	18.04	133.54
			-25.34	8.98	49.61	-100.93	18.05	132.08
			-25.79	8.86	49.56	-100.49	17.47	131.84
			-25.78	9.55	49.66	-100.49	16.75	131.32
			-26.03	9.95	49.46	-100.01	16.4	130.86
			-26.47	9.94	49.42	-99.37	16.26	130.16
			-26.39	10.35	49.41	-99.46	16.19	129.43
			-26.71	10.15	49.31	-98.85	15.63	128.42
			-26.71	10.69	49.11	-98.85	14.84	127.93
			-27.05	10.84	49.02	-98.14	14.83	127.32
			-27.35	10.89	48.91	-97.46	14.36	126.98
			-27.35	10.94	48.62	-97.66	14.06	125.98
			-27.65	11.02	48.62	-96.79	13.87	125
			-27.59	11.01	48.39	-96.78	13.18	125
			-27.76	11.02	47.83	-96.14	13.09	123.05
			-28.05	11.01	47.65	-95.31	12.45	123.05
			-28.05	10.84	47.56	-95.41	12.49	121.09
			-28.13	10.82	47.46	-94.73	11.79	119.87
			-28.13	10.5	47.05	-94.63	11.03	119.17
			-28.43	10.01	46.48	-93.86	11.02	119.14
			-28.32	10.13	46.48	-93.12	10.3	119.14
			-28.42	9.64	45.9	-93.16	10.15	115.81
			-28.66	9.72	45.9	-92.24	9.56	115.23
			-28.71	8.98	45.29	-92.38	8.59	115.23
			-28.64	8.4	44.53	-91.55	8.59	112.3
			-28.66	8.45	44.53	-90.72	8.01	112.3
			-28.71	7.62	44.09	-90.82	7.81	110.6
			-28.64	7.71	44.09	-89.99	7.01	109.38
			-28.66	6.84	43.21	-89.99	6.21	109.38
			-28.71	5.76	42.47	-89.11	6.15	107.42
			-28.52	5.86	42.58	-88.48	5.22	107.42
			-28.61	4.78	41.75	-88.48	5.25	104.52
			-28.52	4.86	41.67	-87.64	4.3	103.52
			-28.52	3.88	40.99	-87.7	3.3	103.52
			-28.32	2.81	40.23	-86.94	3.3	100.59
			-28.32	2.82	40.23	-86.13	2.29	100.34
			-28.32	1.56	39.44	-86.23	2.29	99.61
			-28.08	1.54	39.5	-85.5	1.27	96.77
			-28.08	0.38	38.77	-85.5	-0.01	96.68
			-28.05	-0.71	37.74	-84.72	0.24	94.73
			-27.88	-0.69	37.88	-84.13	-1	94.48
			-27.78	-1.81	37.16	-84.2	-1	92.04
			-27.78	-1.81	37.11	-83.4	-2.1	90.58
			-27.86	-3.08	36.42	-83.6	-3.32	90.21
			-27.56	-4.1	35.74	-82.81	-3.32	87.89
			-27.44	-4.22	35.79	-82.18	-4.44	87.89
			-27.54	-5.47	35.11	-82.24	-4.69	85.94
			-27.2	-5.47	35.15	-81.64	-5.76	83.98
			-27.36	-6.45	34.52	-81.64	-6.94	83.5
			-27.17	-7.53	33.98	-81.08	-6.98	81.3
			-27	-7.53	33.98	-80.66	-8.25	81.3
			-27.08	-8.6	33.4	-80.59	-8.2	79.1
			-26.9	-8.6	33.4	-80.18	-9.33	78.13
			-26.97	-9.57	32.81	-80.18	-10.74	77.18
			-26.81	-10.45	32.5	-79.74	-10.6	75.2
			-26.68	-10.55	32.71	-79.44	-11.87	76.17
			-26.76	-11.35	32.03	-79.39	-11.77	73.49
			-26.66	-11.38	32.03	-79.1	-13.11	72.27
			-26.76	-12.16	31.98	-79.05	-14.11	71.2
			-26.66	-12.89	31.84	-78.66	-14.26	69.34
			-26.66	-13	31.63	-78.54	-15.34	69.58
			-26.61	-13.6	31.59	-78.61	-15.38	68.36
			-26.66	-13.58	31.59	-78.42	-16.46	65.92
			-26.68	-14.26	31.49	-78.32	-17.58	65.92
			-26.61	-14.85	31.52	-78.32	-17.58	64.45
			-26.86	-14.86	31.42	-78.13	-18.6	64.45
			-26.76	-15.28	31.59	-78.13	-18.51	62.74
			-26.81	-15.44	31.59	-78.13	-19.73	62.47
			-26.87	-15.72	31.54	-78.13	-20.53	62.47
			-27	-16.16	31.84	-78.08	-20.51	62.47
			-27.1	-16.21	31.84	-78.22	-21.53	62.47
			-27.1	-16.5	31.98	-78.22	-21.53	61.52
			-27.36	-16.5	31.93	-78.32	-22.36	60.91
			-27.35	-16.82	32.03	-78.25	-23.44	60.58
			-27.39	-16.99	32.41	-78.37	-23.19	59.08
			-27.75	-17.19	32.03	-78.56	-23.88	60.55
			-27.66	-17.33	32.79	-78.56	-23.88	58.11
			-27.94	-17.31	32.76	-78.91	-24.71	57.37
			-27.94	-17.48	32.81	-78.91	-25.3	57.04
			-28.23	-17.63	33.4	-79.3	-25.39	56.64
			-28.52	-17.97	33.4	-79.3	-25.98	56.64
			-28.52	-17.97	33.54	-79.49	-25.98	55.21
			-28.92	-17.97	33.59	-79.69	-26.56	55.42
			-28.91	-18.02	33.98	-79.54	-27	54.69
			-29.1	-18.21	34.19	-79.88	-27.08	53.96
			-29.69	-18.16	34.18	-80.18	-27.49	53.74
			-29.54	-18.41	34.55	-80.22	-27.39	53.71
			-29.83	-18.46	34.55	-80.57	-27.95	53.71
			-29.88	-18.51	34.72	-80.57	-28.27	53.1
			-30.47	-18.95	35.01	-80.96	-28.32	53.47
			-30.52	-18.87	34.95	-81.3	-28.66	53.22
			-30.52	-19.06	35.11	-81.29	-28.71	53.22
			-31.01	-19.07	35.03	-81.67	-28.93	53.47
			-30.88	-19.44	35.4	-81.57	-29.2	53.22
			-31.3	-19.74	35.4	-81.95	-29.31	53.1
			-31.64	-19.73	35.15	-82.28	-29.39	53.22
			-31.69	-20.12	35.54	-82.34	-29.35	53.71
			-31.86	-20.13	35.5	-82.57	-29.71	54.2
			-31.94	-20.41	35.5	-82.62	-29.74	53.96
			-32.24	-21.1	35.54	-82.91	-29.83	55.27
			-32.35	-20.95	35.55	-83.06	-30.03	55.18
			-32.37	-21.49	35.5	-83.21	-29.93	56.64
			-32.64	-21.34	35.45	-83.35	-30.1	56.67
			-32.67	-21.92	35.5	-83.35	-30.47	56.64
			-32.81	-22.66	35.15	-83.61	-30.18	57.62
			-32.81	-22.46	35.15	-83.74	-30.47	57.16
			-32.91	-23.14	35.15	-83.81	-30.47	58.59
			-32.84	-23.1	35.15	-83.99	-30.49	60.55
			-32.81	-23.63	35.01	-83.99	-30.52	60.55
			-32.91	-24.27	34.75	-84.08	-30.76	61.28
			-32.74	-24.27	34.74	-84.2	-30.87	61.28
			-32.82	-24.85	34.45	-84.2	-30.87	61.77
			-32.81	-24.83	34.45	-84.13	-30.96	62.47
			-32.74	-25.54	34.38	-84.19	-31.26	62.47
			-32.45	-26.08	33.98	-84.2	-31.18	62.47
			-32.28	-26.12	33.94	-84.11	-31.4	62.47
			-32.35	-26.76	33.59	-84.19	-31.45	63.48
			-31.96	-26.71	33.58	-84.11	-31.76	64.45
			-31.94	-27.36	33.25	-84.09	-31.98	64.7
			-31.64	-27.86	32.81	-83.99	-32.08	66.19
			-31.1	-27.78	33.18	-83.74	-32.45	65.92
			-31.25	-28.32	32.62	-83.74	-32.45	67.63
			-30.87	-28.32	32.62	-83.6	-32.81	68.36
			-30.87	-28.91	32.03	-83.6	-33.23	69.58
			-30.22	-29.25	31.84	-83.33	-33.33	71.29
			-29.79	-29.25	31.84	-82.96	-33.79	71.29
			-29.79	-29.69	31.35	-82.96	-33.84	73.49
			-29.1	-29.69	31.4	-82.72	-34.38	73.76
			-29.2	-29.88	30.91	-82.74	-34.96	74.68
			-28.52	-30.47	30.55	-82.25	-34.96	77.15
			-27.94	-30.47	30.54	-81.84	-35.74	76.54
			-27.94	-30.47	29.88	-81.94	-35.69	78.37
			-27.2	-30.47	29.97	-81.3	-36.38	80.08
			-27.35	-30.87	29.59	-81.45	-37.16	80.44
			-26.56	-30.87	29.08	-80.87	-37.16	81.79
			-25.98	-30.87	29.08	-80.47	-38.09	81.79
			-25.9	-30.88	28.51	-80.27	-37.89	84.01
			-25	-30.88	28.51	-79.74	-38.82	84.96
			-25.3	-30.91	28.13	-79.74	-39.6	85.21
			-24.62	-30.96	27.34	-79.1	-39.6	87.89
			-23.68	-31.01	27.59	-78.52	-40.54	87.89
			-23.75	-30.88	26.93	-78.52	-40.54	88.87
			-23.14	-30.91	27	-77.86	-41.41	90.21
			-23.1	-30.88	26.37	-77.84	-42.38	91.8
			-22.46	-30.71	25.76	-77.1	-42.24	91.89
			-21.87	-30.87	25.76	-76.39	-43.16	92.1
			-21.83	-30.69	24.99	-76.37	-43.41	94.48
			-21.3	-30.76	24.99	-75.7	-44.17	95.7
			-21.34	-30.52	24.5	-75.69	-45.12	95.7
			-20.75	-30.49	23.9	-74.9	-45.12	97.41
			-20.24	-30.52	23.9	-73.95	-46.1	97.41
			-20.26	-30.47	23.24	-74.22	-46.11	99.61
			-19.85	-30.47	23.04	-73.14	-46.97	100.34
			-19.85	-30.47	22.56	-73.1	-47.78	100.59
			-19.44	-30.47	21.95	-72.27	-47.8	101.53
			-19.14	-30.22	21.87	-71.31	-48.63	102.02
			-19.14	-30.22	21.36	-71.31	-48.58	103.52
			-18.8	-30.47	21.39	-70.51	-49.51	104.49
			-18.84	-30.22	20.51	-70.46	-50.21	104.74
			-18.7	-30.47	20.07	-69.46	-50.22	107.42
			-18.41	-30.47	20.07	-68.48	-50.9	106.69
			-18.38	-30.49	19.38	-68.46	-50.98	107.45
			-18.41	-30.48	19.43	-67.49	-51.56	108.4
			-18.37	-30.62	18.9	-67.38	-52.1	109.38
			-18.26	-30.87	18.24	-66.46	-52.2	111.33
			-18.41	-30.88	18.24	-65.25	-52.66	110.6
			-18.37	-31.1	17.82	-65.44	-52.56	111.82
			-18.41	-31.05	17.72	-64.28	-53.13	113.04
			-18.38	-31.49	17.19	-64.31	-53.37	113.04
			-18.55	-31.86	16.89	-63.19	-53.93	115.23
			-18.68	-31.94	16.79	-61.96	-53.71	114.53
			-18.79	-32.35	16.39	-61.96	-53.76	115.48
			-19.06	-32.33	16.4	-60.94	-53.93	117.19
			-19.07	-32.91	16.01	-60.69	-54.05	116.7
			-19.34	-33.6	15.87	-59.57	-54.1	117.68
			-19.83	-33.42	15.71	-58.35	-54.05	119.14
			-19.68	-34.13	15.63	-58.4	-54.1	119.14
			-20.04	-34.19	15.67	-57.15	-53.93	119.29
			-20.12	-34.77	15.23	-57.18	-53.81	119.38
			-20.61	-35.74	15.04	-55.88	-53.81	121.12
			-21.1	-35.64	15.11	-54.69	-53.52	120.85
			-20.95	-36.45	14.84	-54.69	-53.56	121.37
			-21.69	-36.47	14.84	-53.32	-53.13	123.05
			-21.53	-37.4	14.84	-53.32	-52.78	123.05
			-22.07	-38.31	14.82	-52.08	-52.86	123.05
			-22.75	-38.28	14.75	-50.73	-52.35	123.05
			-22.75	-39.46	14.82	-50.79	-52.35	123.5
			-23.44	-39.31	14.75	-49.51	-51.78	123.57
			-23.44	-40.28	14.79	-49.46	-51.22	125
			-24.22	-41.46	14.83	-48.24	-51.17	125.24
			-24.63	-41.41	14.82	-47.07	-50.49	125
			-24.66	-42.48	14.79	-47.07	-50.39	125.37
			-25.39	-42.38	14.82	-45.75	-49.62	125.98
			-25.38	-43.46	14.84	-45.75	-48.88	125.49
			-25.98	-44.53	15.19	-44.58	-48.73	125.98
			-26.71	-44.53	15.11	-43.41	-47.8	126.95
			-26.76	-45.65	15.43	-43.37	-47.85	126.95
			-27.39	-45.63	15.43	-42.29	-46.83	126.95
			-27.35	-46.59	15.48	-42.38	-45.83	126.95
			-28.05	-47.66	15.72	-41.14	-45.83	126.95
			-28.91	-47.7	15.89	-40.09	-44.77	126.95
			-28.71	-48.58	16.01	-40.26	-44.85	126.95
			-29.44	-48.58	15.99	-39.06	-43.6	126.22
			-29.49	-49.62	16.4	-39.18	-42.48	126.95
			-30.22	-50.39	16.65	-38.28	-42.38	126.95
			-30.91	-50.34	16.67	-37.33	-41.21	126.95
			-30.96	-51.28	17.19	-37.33	-41.21	126.95
			-31.63	-51.2	17.19	-36.72	-39.94	125.73
			-31.64	-51.96	17.46	-36.72	-38.67	125.98
			-32.42	-52.55	17.96	-35.94	-38.67	125.52
			-33.11	-52.74	17.97	-35.3	-37.4	125.03
			-33.12	-53.05	18.36	-35.25	-37.35	125.03
			-34.01	-53.08	18.44	-34.72	-35.98	125
			-33.99	-53.61	18.99	-34.81	-34.77	125
			-34.67	-53.83	19.43	-34.23	-34.67	123.29
			-35.55	-53.91	19.51	-34	-33.2	123.41
			-35.47	-54.1	20.12	-34.01	-33.23	123.05
			-36.23	-54.05	20.12	-33.64	-31.88	123.05
			-36.34	-54.05	20.68	-33.79	-30.47	121.98
			-37.13	-54.05	21.36	-33.42	-30.47	121.61
			-37.89	-54.1	21.34	-33.4	-28.92	121.43
			-38	-53.91	21.87	-33.42	-28.93	120.51
			-38.87	-53.76	21.92	-33.41	-27.37	120.12
			-38.87	-53.61	22.51	-33.21	-25.9	120.36
			-39.7	-53.04	23.39	-33.6	-25.93	119.14
			-40.58	-52.98	23.34	-33.62	-24.32	119.14
			-40.58	-52.44	24.11	-33.62	-24.27	119.14
			-41.46	-52.55	24.19	-33.99	-22.85	117.55
			-41.5	-51.61	24.8	-34	-21.22	117.22
			-42.53	-50.98	25.73	-34.19	-21.3	116.21
			-43.41	-50.98	25.73	-34.57	-19.78	116.49
			-43.41	-49.85	26.37	-34.52	-19.78	115.23
			-44.53	-49.85	26.42	-35.06	-18.07	115.23
			-44.46	-48.88	27.29	-34.96	-16.55	115.23
			-45.36	-47.66	27.93	-35.5	-16.55	112.3
			-46.53	-47.68	27.93	-36.04	-14.87	113.04
			-46.49	-46.49	28.86	-35.94	-14.89	112.3
			-47.46	-46.53	28.86	-36.72	-13.39	111.33
			-47.66	-45.12	29.49	-36.72	-11.72	111.33
			-48.63	-43.77	30.27	-37.13	-11.72	109.86
			-49.71	-43.86	30.32	-37.7	-9.96	111.33
			-49.71	-42.29	30.95	-37.79	-9.91	109.38
			-50.88	-42.38	30.91	-38.29	-8.25	107.82
			-50.93	-40.93	31.63	-38.28	-6.47	107.42
			-51.86	-39.55	32.37	-38.9	-6.45	107.42
			-53.13	-39.46	32.03	-39.46	-4.79	107.42
			-53.47	-38.09	32.81	-39.4	-4.69	105.22
			-54.3	-38.19	32.81	-39.97	-2.95	104.25
			-54.22	-36.52	33.4	-40.05	-1.12	104.49
			-55.47	-35.18	33.98	-40.33	-1.09	103.52
			-56.56	-35.18	33.94	-40.82	0.76	103.55
			-56.49	-33.64	34.18	-40.82	0.73	101.81
			-57.73	-33.79	34.18	-41.41	2.54	102.05
			-57.72	-32.35	34.56	-41.21	4.47	100.86
			-58.64	-30.96	34.74	-41.8	4.44	100.1
			-59.77	-30.96	34.72	-41.99	6.24	100.1
			-59.77	-29.69	35.01	-42.19	6.24	99.61
			-60.94	-29.71	34.95	-42.33	8.15	98.14
			-60.94	-28.32	34.76	-42.38	10.14	97.6
			-61.91	-27.35	34.91	-42.77	10.11	97.17
			-62.7	-27.2	34.76	-42.97	11.81	97.17
			-62.74	-25.98	34.76	-43.02	12.2	96.19
			-63.7	-25.99	34.67	-43.07	13.87	96.44
			-63.72	-24.85	34.46	-43.02	15.67	95.21
			-64.55	-23.73	34.19	-43.37	15.7	94.48
			-65.36	-23.68	34.38	-43.37	17.53	94.24
			-65.28	-22.71	33.59	-43.37	17.47	93.75
			-66.11	-22.71	33.59	-43.37	19.34	92.25
			-65.97	-21.69	33.18	-43.37	21.04	92.25
			-66.8	-20.53	32.62	-43.19	21	91.89
			-67.29	-20.53	32.62	-43.07	22.65	90.85
			-67.29	-19.53	31.63	-43.16	22.64	91.8
			-67.97	-19.53	31.62	-42.99	24.49	91.8
			-67.97	-18.51	30.94	-42.97	25.78	90.3
			-68.37	-17.38	29.88	-42.97	25.78	89.36
			-68.77	-17.43	29.88	-42.53	27.64	89.36
			-68.89	-16.5	28.9	-42.59	27.61	89.23
			-69.14	-16.46	28.89	-42.29	29.08	88.32
			-69.13	-15.45	27.93	-42.29	30.52	88.32
			-69.46	-14.65	26.56	-41.92	30.54	87.92
			-69.58	-14.6	26.56	-41.65	31.84	88.17
			-69.73	-13.59	25.38	-41.71	31.63	87.28
			-69.85	-13.58	25.38	-41.41	33.06	87.89
			-69.87	-12.69	24.17	-41.41	34.03	87.89
			-70.03	-11.72	22.65	-40.92	34.03	87.89
			-70.12	-11.72	22.65	-40.58	35.15	86.46
			-70.12	-10.94	21.48	-40.55	35.06	86.3
			-70.14	-10.94	21.48	-40.25	35.94	85.36
			-70.22	-9.77	20.17	-40.28	36.72	85.45
			-70.14	-8.99	18.65	-39.87	36.79	85.94
			-70.12	-8.99	18.73	-39.48	37.4	84.96
			-70.22	-8.01	17.19	-39.55	37.39	84.96
			-70.13	-7.96	17.26	-39.06	38.09	84.96
			-70.14	-7.23	15.99	-39.11	38.28	84.96
			-70.04	-6.2	14.55	-38.82	38.28	84.47
			-70.13	-6.2	14.45	-38.29	38.87	84.47
			-70.14	-5.52	13.23	-38.33	38.92	84.47
			-70.03	-5.48	13.18	-38.19	39.06	84.23
			-70.03	-4.69	11.81	-38.2	39.43	84.41
			-70.04	-3.96	10.62	-37.8	39.4	84.35
			-69.97	-3.96	10.54	-37.55	39.4	84.47
			-70.03	-3.08	9.38	-37.45	39.43	84.47
			-70.12	-3.13	9.45	-37.3	39.65	84.23
			-70.22	-2.54	8.18	-37.21	39.45	84.5
			-70.12	-1.66	6.98	-36.96	39.4	84.41
			-70.36	-1.76	7.03	-36.73	39.45	84.23
			-70.24	-1.17	5.94	-36.74	39.45	84.5
			-70.36	-1.22	6.1	-36.72	39.31	84.23
			-70.41	-0.49	4.88	-36.72	39.05	84.72
			-70.56	-0.01	3.9	-36.35	39.06	85.21
			-70.82	-0.01	4.1	-36.13	38.87	84.96
			-70.83	0.73	3.13	-36.13	38.87	84.96
			-71.14	0.73	3.13	-35.99	38.87	84.96
			-71.12	1.16	2.34	-35.96	38.28	84.99
			-71.49	1.86	1.54	-35.79	38.28	84.96
			-71.88	1.76	1.51	-35.64	38.28	85.45
			-71.88	2.29	0.78	-35.55	38.26	85.45
			-72.36	2.25	0.78	-35.45	38.23	85.21
			-72.31	2.93	-0.01	-35.35	38.09	84.5
			-72.7	3.31	-0.3	-35.25	38.09	85.21
			-73.45	3.21	-0.34	-35.16	37.87	85.94
			-73.44	3.88	-1.03	-35.16	37.84	84.99
[truncated: 48,001 more rows]
