# Supplementary material for: Synchronized activity of sensory neurons initiates cortical synchrony in a model of neuropathic pain
Source: Nat Commun. 2023 Feb 8;14:689. doi: 10.1038/s41467-023-36093-z (PMC9908980; doi:10.1038/s41467-023-36093-z)
Supplement: Supplementary file 7 — Supplementary Software 1 [file 41467_2023_36093_MOESM7_ESM.zip › comparsion EEG from Chao/comparsion EEG/ATP A317491/ATP.xlsx]

## Sheet: Sheet1
	animal 4	animal 21	animal 25	animal 26	animal 27	animal 28
	-17.24	-36.16	7.32	-15.87	-83.01	50.05
	-21.82	-41.05	6.84	-20.6	-85.6	46.54
	-19.68	-39.37	6.84	-20.75	-85.6	38.91
	-20.75	-32.96	7.57	-21.51	-78.13	44.1
	-20.6	-33.57	7.32	-23.19	-87.89	38.91
	-15.87	-36.01	7.32	-19.68	-87.74	38.91
	-15.87	-31.89	7.57	-21.82	-92.62	38.91
	-20.6	-41.66	7.69	-24.26	-91.55	38.91
	-12.97	-35.71	7.57	-24.26	-92.77	46.39
	-15.87	-26.25	7.75	-18.31	-93.84	38.91
	-14.19	-37.54	7.75	-20.75	-87.74	38.91
	-10.99	-30.06	7.75	-24.26	-97.5	38.91
	-12.36	-39.37	7.75	-21.82	-95.52	37.99
	-17.24	-36.32	7.75	-19.68	-99.95	34.33
	-7.48	-34.94	7.32	-29.91	-97.2	38.91
	-8.54	-39.22	7.75	-17.7	-101.17	34.33
	-14.19	-30.36	7.75	-18.16	-102.54	36.77
	-7.48	-36.93	8.79	-20.75	-101.17	34.18
	-9.61	-36.47	7.57	-18.16	-96.44	34.33
	-7.48	-30.67	7.57	-24.26	-98.72	34.18
	-3.66	-34.33	7.75	-19.68	-99.95	34.18
	-8.54	-24.72	7.57	-19.68	-102.54	34.18
	-3.51	-37.23	7.39	-31.59	-100.1	19.38
	-7.17	-33.11	7.32	-17.7	-107.42	29.45
	-5.95	-25.33	6.59	-18.16	-102.54	29.45
	-2.59	-36.62	6.84	-21.82	-100.1	29.3
	-2.59	-31.89	7.32	-21.82	-105.59	29.3
	-14.5	-37.08	6.59	-17.4	-107.27	29.3
	-2.59	-39.37	6.35	-19.68	-117.65	34.18
	-1.07	-27.62	5.86	-19.38	-107.42	29.3
	-6.87	-34.33	5.86	-17.24	-117.34	29.3
	0.46	-34.79	4.64	-17.24	-99.95	34.33
	-0.15	-36.77	4.39	-13.28	-107.42	19.38
	-4.43	-26.25	3.97	-13.28	-107.42	19.38
	-0.15	-30.52	3.91	-7.48	-109.71	29.3
	7.48	-27.92	3.91	-16.94	-110.47	18.31
	7.48	-26.09	2.69	-9.61	-117.34	19.38
	-0.15	-28.69	3.91	-14.19	-107.42	19.38
	4.88	-35.4	0.92	-10.99	-110.93	29.45
	4.88	-25.63	0.98	-10.99	-110.47	24.57
	7.48	-27.31	3.91	-9.61	-107.42	24.57
	4.88	-33.87	-0.06	-11.75	-112.15	24.57
	4.88	-34.33	-0.49	-12.36	-109.71	19.38
	5.04	-31.43	-0.24	-5.95	-117.34	27.01
	7.48	-27.16	-1.95	-2.29	-106.2	19.38
	7.48	-32.5	-1.46	-19.07	-117.34	19.38
	7.48	-23.04	-1.22	-10.38	-112.15	18.31
	14.65	-23.65	-1.95	-1.07	-111.85	19.38
	14.65	-32.96	-3.36	-4.73	-117.34	17.24
	14.8	-25.63	-3.42	-4.73	-112.15	18.92
	9.77	-31.59	-3.91	4.88	-117.34	19.38
	8.54	-29.91	-3.91	-0.15	-111.08	14.65
	14.65	-34.94	-3.91	-1.07	-119.48	19.07
	9.77	-34.18	-3.91	-0.15	-117.34	16.48
	8.54	-32.2	-3.91	-10.99	-117.34	17.24
	14.65	-31.13	-3.91	4.88	-110.32	17.55
	14.65	-30.52	-3.91	-0.15	-117.34	17.24
	14.65	-22.43	-3.91	6.1	-107.27	19.38
	14.65	-29.14	-3.91	4.88	-119.48	19.38
	14.65	-25.33	-3.91	4.88	-111.08	19.38
	14.65	-27.16	-3.91	4.88	-119.48	19.38
	19.38	-27.01	-3.91	4.88	-117.34	18.31
	9.92	-25.02	-3.91	4.88	-119.17	14.8
	17.24	-27.16	-3.91	9.92	-117.34	19.38
	18.46	-19.99	-3.91	8.54	-119.48	15.87
	14.65	-26.25	-3.91	7.48	-121.61	19.38
	14.8	-39.22	-3.91	4.88	-117.34	14.8
	17.09	-24.57	-3.91	14.8	-121.92	14.8
	17.55	-28.84	-4.39	9.77	-117.65	17.09
	17.09	-20.45	-2.99	9.77	-118.26	19.38
	19.38	-19.23	-3.17	14.65	-126.8	17.24
	19.38	-19.99	-2.75	14.65	-117.34	17.09
	19.38	-19.38	-2.99	17.24	-121.61	18.31
	19.38	-23.8	-0.98	10.99	-120.85	14.65
	15.87	-17.4	-0.06	14.65	-124.36	14.65
	19.38	-15.87	-0.49	9.92	-121.92	14.65
	14.8	-13.58	1.46	10.22	-122.07	14.65
	19.38	-23.65	1.95	18.31	-122.07	19.38
	19.38	-21.06	2.93	10.99	-126.95	14.65
	19.38	-17.85	4.88	14.65	-125.12	14.65
	19.38	-21.82	4.88	17.24	-124.97	14.8
	25.63	-10.68	5.86	14.65	-126.5	15.11
	29.3	-17.09	5.55	14.65	-126.95	14.65
	24.57	-21.97	7.75	14.65	-126.8	14.65
	34.18	-5.65	7.75	14.65	-130.62	14.65
	24.57	-18.31	8.85	5.04	-129.55	14.65
	26.86	-12.36	11.72	7.32	-129.85	15.87
	19.38	-11.29	11.72	14.8	-124.66	7.48
	29.3	-10.07	11.9	-3.05	-126.95	9.92
	29.3	-9.16	13.67	14.65	-126.95	4.88
	29.3	-7.48	14.65	8.54	-136.87	6.1
	29.3	-9.77	15.38	4.88	-129.55	7.48
	29.3	-2.14	15.56	4.88	-131.68	8.54
	24.57	-4.12	17.58	4.88	-126.8	9.92
	34.18	-4.88	19.53	2.44	-136.87	14.65
	35.4	-5.95	19.53	-4.43	-126.95	8.54
	36.77	-7.02	21.48	-12.05	-136.87	7.48
	34.33	-0.46	21.48	-4.43	-131.68	14.65
	34.18	-1.68	21.48	-3.51	-136.87	5.04
	30.67	-0.76	23.38	-7.48	-137.94	4.88
	29.3	-0.76	24.41	-6.1	-136.87	5.04
	34.18	6.41	27.34	-6.87	-139.16	4.88
	29.45	-0.92	27.34	-19.68	-141.45	-0.15
	34.18	-5.19	27.34	-10.99	-136.87	2.44
	34.33	5.65	27.47	-13.28	-139.01	7.48
	34.33	7.48	27.34	-17.7	-137.94	-0.15
	34.33	13.43	29.3	-15.87	-141.45	2.59
	34.18	4.12	29.3	-18.31	-141.45	-0.31
	38.45	6.41	30.03	-23.96	-141.6	-2.29
	36.77	16.17	31.25	-20.75	-146.33	-1.98
	38.91	10.83	31.25	-20.75	-139.01	-2.59
	34.33	13.28	31.98	-21.82	-137.94	-0.15
	34.64	17.85	31.31	-30.52	-146.48	-9.31
	36.77	12.21	32.71	-35.4	-146.03	-4.73
	35.4	26.55	33.2	-30.52	-145.26	-1.98
	37.84	15.11	35.16	-31.59	-151.21	-7.48
	36.77	19.84	35.16	-36.47	-148.77	-4.73
	36.01	18.31	35.16	-37.84	-147.71	-4.73
	38.91	23.8	35.16	-39.22	-155.03	-15.11
	35.4	25.02	35.16	-43.95	-141.6	-7.48
	47.61	21.97	35.16	-43.79	-151.37	-4.43
	38.91	25.94	35.1	-43.95	-149.99	-9.31
	38.91	28.08	35.16	-50.81	-156.4	-10.38
	38.91	27.92	35.16	-53.56	-151.37	-23.04
	38.91	33.11	35.16	-53.56	-151.21	-10.07
	38.91	26.86	35.64	-58.75	-158.23	-15.87
	38.91	28.08	36.62	-59.81	-151.37	-10.83
	38.91	28.08	36.13	-58.75	-150.15	-18.31
	38.91	39.06	35.64	-63.48	-156.1	-15.87
	38.91	32.96	36.13	-62.26	-161.13	-14.5
	38.91	35.4	36.62	-63.48	-155.03	-21.82
	38.91	30.98	35.64	-63.48	-156.1	-17.24
	38.91	35.1	35.16	-68.51	-158.54	-24.26
	46.54	29.91	36.13	-69.58	-159.76	-20.75
	38.91	44.56	35.64	-63.32	-151.37	-20.75
	38.6	42.42	35.64	-70.65	-155.03	-31.59
	38.91	42.57	35.64	-74.46	-158.54	-21.82
	46.54	43.95	35.64	-87.89	-162.35	-23.04
	38.91	42.11	35.64	-80.72	-164.18	-25.63
	38.91	39.83	35.64	-75.68	-160.98	-22.43
	38.91	32.96	35.64	-80.72	-163.73	-24.26
	38.91	47.15	35.16	-82.86	-163.73	-27.01
	38.91	54.78	35.16	-85.91	-164.18	-29.45
	38.91	47.15	35.64	-85.91	-165.56	-23.04
	48.83	50.51	35.16	-87.74	-161.13	-30.52
	46.54	51.73	35.16	-87.43	-170.75	-31.74
	38.91	51.57	35.16	-87.89	-166.17	-27.92
	48.98	50.2	35.16	-83.01	-167.08	-35.25
	38.91	59.36	34	-93.99	-167.24	-37.84
	29.3	56.3	35.16	-91.55	-169.68	-32.96
	38.91	52.49	35.16	-92.77	-169.68	-35.4
	45.17	54.17	35.16	-92.77	-162.35	-37.23
	38.91	56.76	35.16	-95.37	-175.63	-30.52
	34.18	60.58	35.16	-95.37	-167.24	-37.69
	38.91	61.19	35.16	-92.77	-169.53	-41.05
	38.91	65.16	35.16	-98.72	-170.75	-39.22
	38.91	64.24	35.16	-101.17	-173.8	-41.35
	36.77	65.61	35.16	-95.37	-173.65	-37.84
	34.33	61.8	35.16	-102.54	-178.07	-42.72
	36.77	69.58	35.16	-98.72	-177	-38.91
	34.33	61.04	35.16	-100.25	-178.07	-40.28
	34.64	71.41	35.16	-101.17	-173.95	-43.49
	34.18	65.16	35.22	-102.54	-178.07	-43.79
	38.91	71.41	37.11	-101.32	-180.51	-41.35
	36.77	69.27	35.64	-101.32	-177	-48.68
	34.64	70.34	35.64	-107.42	-177	-53.25
	29.45	71.56	37.11	-105.59	-176.24	-48.68
	34.18	68.82	35.89	-98.72	-179.44	-51.12
	38.91	69.27	35.64	-98.72	-184.17	-48.68
	31.13	76.14	37.11	-107.27	-187.84	-53.56
	29.3	71.11	37.11	-105.13	-186.61	-51.12
	34.18	74.62	37.11	-106.96	-180.21	-48.37
	29.3	65.61	37.11	-106.05	-185.7	-58.75
	29.45	69.58	37.11	-104.83	-180.51	-58.75
	34.18	80.26	37.6	-105.59	-178.07	-58.75
	25.79	73.85	37.11	-105.59	-186.77	-59.05
	25.63	75.53	38.09	-107.27	-183.56	-53.56
	29.3	68.36	38.09	-102.54	-180.51	-59.66
	26.86	70.8	37.6	-107.27	-190.58	-63.32
	34.18	74.77	38.09	-107.42	-191.65	-60.88
	14.65	73.09	38.09	-106.96	-189.21	-61.04
	24.57	78.43	38.09	-107.42	-182.95	-59.66
	24.57	74.31	38.09	-107.27	-191.65	-63.32
	19.38	78.13	38.09	-101.17	-186.61	-60.88
	19.38	83.01	37.84	-105.59	-191.65	-63.48
	19.38	70.34	37.84	-117.34	-180.66	-58.75
	29.3	82.24	37.84	-107.27	-194.09	-70.65
	19.38	73.09	38.09	-102.54	-191.5	-63.32
	19.38	72.94	38.09	-107.27	-193.48	-68.51
	19.38	76.75	38.09	-106.2	-186.77	-63.48
	18.46	76.6	37.6	-105.59	-200.04	-66.07
	26.86	79.65	37.11	-105.29	-186.77	-66.99
	14.65	75.53	37.11	-107.27	-195.47	-76.9
	19.38	74.92	37.17	-107.42	-193.48	-69.58
	19.38	82.09	36.62	-110.47	-194.09	-63.32
	24.57	72.17	37.11	-102.39	-191.65	-62.1
	19.38	82.09	36.87	-122.07	-194.09	-68.51
	14.65	71.56	36.62	-102.54	-197.6	-65.77
	29.3	68.36	35.64	-107.42	-186.77	-63.48
	19.38	75.38	35.64	-117.34	-194.09	-69.58
	18.31	74.46	35.64	-99.95	-186.77	-63.48
	17.24	74.31	35.16	-107.42	-193.48	-60.88
	26.55	74.46	35.16	-107.27	-195.16	-68.51
	19.38	71.41	35.16	-107.27	-191.65	-68.51
	25.63	74.92	33.69	-102.54	-190.28	-68.51
	29.3	69.58	35.16	-112.15	-192.72	-70.65
	19.38	77.21	33.2	-105.59	-194.09	-68.21
	29.3	70.8	35.16	-102.08	-185.7	-63.48
	19.38	68.36	31.98	-110.32	-191.65	-73.24
	17.24	71.56	31.74	-109.71	-189.06	-68.82
	19.38	68.36	35.16	-102.54	-190.89	-59.81
	19.38	72.17	30.33	-106.05	-177.76	-63.48
	19.38	65.16	30.27	-107.42	-190.89	-69.58
	19.38	65.77	30.76	-107.42	-191.65	-60.88
	19.38	76.6	29.3	-106.2	-189.21	-63.32
	19.38	71.11	29.79	-108.64	-193.94	-68.82
	19.38	68.97	29.3	-105.13	-187.84	-61.04
	19.38	67.29	29.3	-107.27	-187.99	-69.43
	19.38	57.07	27.89	-107.42	-186.16	-63.48
	17.24	69.73	27.34	-102.08	-186.77	-62.1
	19.38	66.83	27.34	-107.27	-190.89	-63.48
	24.57	66.53	27.34	-107.27	-189.21	-63.48
	19.38	66.68	27.34	-108.64	-181.88	-74.46
	18.46	64.24	27.34	-105.59	-181.88	-63.48
	19.38	62.71	27.34	-107.42	-186.77	-63.48
	25.79	67.44	27.34	-109.71	-190.28	-63.48
	18.31	63.93	27.34	-117.34	-186.77	-63.48
	19.38	61.65	27.34	-107.42	-186.77	-60.88
	19.38	61.49	23.5	-107.27	-186.77	-60.88
	17.24	59.2	24.23	-110.93	-180.51	-66.99
	19.38	59.2	24.17	-108.64	-183.26	-60.88
	19.38	58.75	23.38	-102.39	-179.44	-59.05
	19.38	58.9	23.93	-102.39	-185.7	-59.66
	19.38	63.93	23.44	-107.42	-180.21	-59.66
	25.63	64.7	23.01	-102.39	-179.44	-52.34
	18.46	60.27	23.19	-102.54	-173.95	-60.88
	14.65	61.95	22.95	-102.39	-179.44	-60.88
	18.31	62.26	23.19	-107.42	-175.93	-60.88
	19.38	54.63	22.95	-108.64	-167.24	-53.71
	14.8	59.05	22.95	-107.27	-175.32	-59.36
	17.24	57.07	23.19	-117.34	-168.91	-58.75
	19.38	57.98	22.95	-110.93	-173.49	-58.75
	17.55	56.46	23.19	-111.08	-175.93	-59.81
	19.38	43.33	23.01	-109.71	-170.44	-53.56
	18.31	64.7	22.52	-110.47	-169.68	-58.75
	19.38	60.27	22.95	-110.17	-170.75	-52.34
	17.09	58.75	23.93	-111.08	-165.86	-58.75
	19.38	55.85	23.19	-110.02	-162.35	-51.12
	19.38	59.66	23.38	-117.34	-167.24	-51.88
	17.24	59.81	24.41	-117.34	-161.13	-48.83
	17.24	42.27	23.93	-110.93	-167.24	-43.95
	19.38	60.12	23.93	-111.08	-160.98	-43.95
	17.09	56.3	23.38	-112.15	-159.76	-50.05
	14.65	55.08	25.39	-110.32	-151.37	-43.95
	14.65	60.12	27.34	-107.27	-151.21	-46.54
	19.38	56.76	27.34	-117.34	-151.37	-50.05
	14.8	57.37	27.34	-117.34	-156.1	-43.95
	14.65	56.46	27.34	-111.08	-149.99	-43.95
	14.8	55.39	27.34	-107.27	-147.71	-47.45
	14.8	64.24	27.34	-108.64	-147.71	-43.49
	14.65	52.19	27.34	-105.13	-145.26	-43.79
	14.65	64.54	27.34	-112.15	-146.33	-43.49
	14.65	53.86	27.34	-117.34	-145.26	-40.28
	8.54	57.07	27.34	-107.27	-136.87	-37.84
	17.09	60.27	27.34	-117.34	-141.6	-41.05
	18.92	62.26	27.34	-107.27	-136.87	-35.4
	9.77	69.43	27.83	-117.34	-137.94	-41.35
	14.65	57.68	27.34	-107.42	-136.87	-35.25
	14.65	57.53	27.34	-112.15	-131.84	-40.13
	7.32	64.39	27.89	-108.64	-126.95	-36.47
	8.54	56.46	27.34	-109.71	-122.07	-39.22
	8.54	58.59	27.34	-102.54	-131.38	-32.96
	5.04	57.83	27.34	-119.17	-126.5	-35.25
	-0.46	57.22	27.34	-109.71	-126.8	-36.47
	9.77	68.36	27.34	-106.05	-126.8	-30.36
	4.88	64.09	26.55	-112.15	-120.85	-34.03
	7.32	70.8	27.34	-117.34	-122.07	-35.25
	7.32	68.36	27.34	-102.54	-119.48	-34.03
	7.32	59.81	27.34	-110.47	-117.34	-30.36
	2.14	69.89	27.34	-107.42	-117.34	-35.4
	7.48	65.61	27.34	-109.71	-111.08	-29.75
	4.88	57.07	27.34	-102.54	-117.34	-31.28
	-0.15	66.83	27.34	-108.64	-112.61	-29.45
	0.15	65.92	27.34	-117.34	-106.2	-31.59
	-3.51	71.26	27.34	-108.49	-117.34	-30.52
	-1.07	68.36	27.34	-108.64	-109.71	-32.81
	1.22	70.04	27.34	-106.2	-107.27	-29.45
	4.88	67.44	27.34	-106.2	-102.54	-26.7
	-2.29	67.44	27.34	-106.2	-106.2	-26.4
	-4.43	68.66	23.5	-104.83	-99.95	-25.63
	1.37	68.66	23.5	-99.95	-99.95	-20.6
	-2.59	78.13	23.19	-105.13	-99.95	-27.47
	-3.51	67.9	23.38	-99.95	-96.44	-24.26
	-7.48	59.36	22.95	-102.39	-98.72	-24.26
	-1.22	73.24	21.97	-104.83	-95.52	-21.82
	-4.43	72.02	21.55	-101.32	-95.37	-23.96
	-4.88	71.72	21.55	-99.95	-95.83	-26.7
	-9.31	73.7	21.48	-102.54	-95.37	-20.75
	-8.39	79.65	21.48	-102.54	-95.37	-23.04
	-10.83	79.5	21.48	-102.08	-87.43	-27.01
	-12.36	74.62	20.51	-98.72	-87.89	-17.24
	-6.87	79.35	20.02	-101.17	-91.55	-21.82
	-9.92	70.34	20.02	-95.06	-92.62	-19.07
	-10.38	78.74	20.02	-90.94	-87.74	-18.16
	-8.54	74.77	19.04	-95.37	-85.6	-13.28
	-12.66	79.5	19.53	-92.77	-86.06	-24.26
	-17.24	82.86	19.53	-98.11	-87.74	-22.43
	-14.19	78.43	19.53	-92.77	-85.6	-25.63
	-13.28	78.89	17.58	-93.99	-87.89	-12.82
	-9.31	83.77	19.53	-95.83	-85.6	-15.87
	-18.31	83.31	19.53	-96.44	-83.01	-20.75
	-15.87	87.89	19.53	-87.89	-83.01	-18.16
	-16.94	87.89	19.53	-92.62	-75.53	-21.82
	-22.28	84.99	19.53	-90.94	-78.13	-16.94
	-18.31	93.54	19.53	-92.62	-81.18	-19.68
	-15.87	81.79	19.53	-87.74	-76.9	-19.68
	-17.24	85.45	19.53	-90.48	-73.24	-15.87
	-17.24	83.47	19.53	-87.74	-69.58	-18.31
	-18.31	87.89	17.33	-91.55	-76.9	-14.5
	-24.26	88.2	17.58	-87.89	-80.72	-9.61
	-24.26	85.75	16.17	-82.55	-73.24	-7.48
	-15.87	88.35	19.53	-87.89	-76.9	-14.5
	-20.6	86.98	19.53	-83.01	-75.68	-13.43
	-23.04	93.99	17.58	-82.86	-70.8	-9.61
	-19.68	92.77	17.58	-83.01	-73.24	-15.26
	-27.01	90.64	19.53	-82.86	-76.9	-16.63
	-30.52	98.57	19.53	-96.44	-76.9	-12.05
	-23.19	93.08	19.53	-73.24	-69.58	-13.43
	-23.19	94.45	19.53	-82.55	-73.24	-14.5
	-30.36	93.38	19.53	-80.87	-70.8	-13.28
	-25.02	90.48	19.53	-73.24	-70.8	-12.36
	-35.4	95.37	19.53	-78.13	-70.65	-10.99
	-25.63	103.15	19.04	-82.55	-73.09	-10.99
	-29.45	93.38	20.51	-69.43	-73.24	-10.99
	-29.45	101.62	21.48	-68.97	-69.43	-10.83
	-32.81	88.2	20.32	-76.9	-73.24	-9.31
	-41.35	87.89	21.48	-77.97	-69.43	-8.54
	-29.45	94.91	21.48	-73.09	-68.21	-6.87
	-24.26	90.48	21.48	-75.53	-68.51	-9.92
	-31.59	100.71	21.55	-69.58	-70.65	-7.48
	-30.36	98.88	21.55	-68.82	-68.51	-1.22
	-31.59	98.27	22.46	-73.09	-71.41	-5.49
	-29.45	91.71	22.46	-72.02	-70.65	-6.87
	-35.25	99.79	23.13	-63.48	-67.14	-6.1
	-35.25	95.37	23.25	-69.58	-63.32	-3.66
	-37.23	99.18	22.95	-70.65	-69.12	-7.48
	-36.47	100.71	24.41	-63.48	-70.65	-3.51
	-34.64	96.44	27.34	-70.8	-68.21	-3.05
	-30.52	100.71	23.93	-70.65	-69.43	-5.49
	-37.84	101.17	24.48	-65.77	-63.48	-4.43
	-35.4	95.83	27.34	-64.7	-66.99	1.83
	-43.79	97.66	27.34	-67.14	-68.51	-4.88
	-34.79	94.3	24.41	-68.21	-63.48	-0.15
	-32.5	90.33	25.15	-63.32	-66.99	4.88
	-37.84	97.96	27.34	-63.48	-65.92	-0.15
	-37.84	92.77	27.34	-63.48	-65.77	9.16
	-37.84	104.52	27.34	-69.58	-69.43	-3.05
	-36.47	100.86	27.34	-63.48	-68.51	-2.59
	-34.64	95.21	27.34	-61.04	-65.92	-0.15
	-32.81	95.83	27.34	-69.58	-63.48	-1.07
	-35.25	97.66	27.34	-75.53	-67.14	-0.46
	-35.4	102.54	23.19	-63.32	-68.51	-1.07
	-39.22	93.99	24.17	-63.48	-61.04	-3.51
	-37.69	92.77	23.38	-59.2	-73.24	-1.22
	-37.69	94.3	23.25	-63.02	-70.65	-1.07
	-37.69	92.93	23.19	-63.48	-65.77	-4.73
	-36.47	92.77	22.95	-68.82	-69.43	4.88
	-37.84	90.64	22.46	-60.88	-68.21	-0.15
	-36.47	88.5	21.48	-63.48	-70.65	4.88
	-32.96	95.83	21.48	-63.48	-70.8	-1.98
	-35.4	92.93	21.48	-63.32	-69.43	-0.15
	-34.64	95.06	20.51	-63.48	-68.82	-1.07
	-39.67	94.6	21.48	-59.66	-69.58	2.44
	-40.13	91.09	20.39	-63.32	-74.46	6.1
	-32.96	93.23	19.53	-63.32	-80.72	-1.07
	-37.69	88.5	19.53	-63.48	-67.14	-0.61
	-39.22	92.16	19.53	-63.32	-69.43	-1.07
	-37.69	90.94	19.53	-63.32	-69.58	-1.98
	-31.59	88.81	16.6	-61.04	-80.41	4.88
	-39.22	78.89	16.6	-59.66	-67.9	-2.59
	-41.66	92.16	17.15	-59.66	-78.13	-2.59
	-31.59	90.64	15.44	-63.48	-73.09	-1.98
	-40.13	81.63	15.14	-63.48	-75.53	-2.29
	-37.84	85.3	14.65	-63.32	-75.68	4.88
	-39.22	93.08	13.67	-63.32	-69.58	-2.29
	-35.25	86.21	13.67	-69.58	-77.97	-6.1
	-42.72	80.87	11.72	-60.88	-75.53	-3.51
	-38.91	84.53	13.67	-65.92	-77.97	4.88
	-37.84	76.6	12.21	-63.48	-80.11	-1.22
	-41.05	90.64	11.72	-63.48	-78.13	-2.9
	-40.13	79.19	11.72	-59.81	-77.97	-1.98
	-37.84	90.79	11.72	-72.02	-75.68	-13.43
	-35.4	79.35	11.72	-63.48	-82.86	4.88
	-36.16	83.01	11.72	-63.48	-77.97	1.22
	-42.57	86.06	11.72	-65.77	-79.35	-2.59
	-41.05	72.33	11.72	-63.48	-76.75	-3.51
	-43.79	83.16	8.73	-70.65	-80.11	4.88
	-41.96	79.8	8.79	-67.14	-80.72	-3.51
	-41.35	79.8	7.75	-69.58	-83.01	-4.73
	-43.79	78.89	7.75	-68.21	-81.63	2.44
	-46.23	72.63	7.75	-73.09	-83.01	-9.61
	-43.49	80.57	7.57	-61.04	-86.52	-2.9
	-47.45	75.53	7.75	-70.65	-75.68	-9.31
	-50.81	70.19	7.69	-70.65	-87.74	-4.73
	-43.79	74.77	6.84	-68.21	-85.6	-10.99
	-43.95	75.53	7.32	-70.8	-81.18	-3.66
	-50.05	75.53	7.57	-76.9	-82.86	-4.73
	-43.79	74.01	7.32	-73.24	-87.74	-4.73
	-52.49	67.6	7.32	-73.09	-87.89	-1.07
	-48.68	79.65	7.75	-73.24	-82.55	-4.73
	-52.49	68.97	7.75	-78.13	-85.6	-1.07
	-51.42	78.13	7.69	-73.24	-87.89	-2.59
	-51.12	66.83	7.63	-75.68	-91.4	-4.73
	-51.88	71.72	8.79	-82.55	-87.74	0.15
	-58.75	68.97	8.79	-73.85	-94.76	-7.48
	-53.25	62.41	7.75	-84.99	-92.62	-8.54
	-58.75	71.72	11.72	-75.53	-93.99	-6.87
	-58.75	63.78	11.72	-85.6	-95.37	-4.73
	-58.75	64.24	11.72	-85.6	-98.88	-3.51
	-58.75	64.09	11.72	-80.87	-96.44	-2.59
	-58.75	61.04	11.72	-82.86	-95.52	-7.93
	-58.75	65	11.72	-82.86	-95.37	-4.73
	-49.9	56	11.72	-87.74	-100.25	-5.95
	-53.56	63.48	12.7	-83.01	-102.54	-4.88
	-58.75	61.95	12.76	-81.79	-97.2	-11.75
	-59.66	62.1	13.67	-85.6	-102.54	-10.99
	-58.75	60.27	14.16	-86.67	-102.39	-10.99
	-59.81	53.25	13.73	-80.87	-99.64	-9.31
	-59.66	54.93	14.16	-82.86	-105.59	-17.7
	-60.88	56.76	15.38	-87.89	-102.54	-9.61
	-58.75	58.59	15.14	-87.89	-104.83	-7.48
	-59.66	56.46	16.17	-91.55	-102.39	-12.05
	-58.75	50.2	15.56	-90.64	-107.27	-9.77
	-60.88	50.05	17.58	-90.94	-102.54	-3.51
	-59.66	55.24	17.58	-92.62	-107.27	-12.05
	-60.88	47.91	19.53	-86.52	-104.83	-10.83
	-61.04	57.22	18.07	-91.55	-110.93	-10.99
	-60.88	49.9	19.53	-87.43	-109.71	-6.1
	-60.88	49.59	19.53	-93.99	-117.34	-14.5
	-60.88	50.05	19.53	-92.62	-117.34	-13.43
	-63.32	51.88	19.53	-92.77	-110.47	-13.28
	-60.88	54.93	19.53	-92.77	-106.05	-12.36
	-59.66	43.95	19.53	-95.37	-118.41	-17.24
	-63.32	40.28	19.59	-99.95	-121.92	-9.31
	-59.66	50.66	19.53	-98.88	-117.34	-14.8
	-59.66	37.08	19.53	-101.17	-117.34	-23.96
	-63.32	46.39	20.02	-96.28	-119.78	-18.31
	-66.99	44.56	19.53	-92.77	-117.8	-12.82
	-54.78	39.06	19.53	-98.72	-121.92	-14.8
	-63.48	45.47	20.26	-97.5	-119.48	-15.87
	-63.48	41.81	19.53	-95.83	-122.07	-12.82
	-60.88	41.05	19.53	-95.06	-121.92	-18.31
	-60.88	35.4	19.47	-99.95	-121.92	-10.99
	-65.77	37.23	19.53	-95.37	-120.24	-19.68
	-63.48	42.27	19.53	-97.81	-122.07	-20.6
	-65.77	35.25	19.53	-92.62	-126.95	-21.82
	-65.77	36.62	19.53	-92.77	-126.95	-14.19
	-63.32	35.4	19.53	-98.27	-126.95	-18.31
	-69.43	32.35	19.53	-96.28	-126.95	-14.5
	-67.14	34.79	19.53	-99.95	-131.68	-23.04
	-67.14	39.06	19.53	-92.62	-126.8	-29.45
	-73.09	35.71	19.53	-98.88	-131.68	-14.5
	-68.97	34.18	16.36	-96.44	-136.87	-18.31
	-70.65	26.86	16.6	-96.44	-131.84	-12.05
	-69.58	31.74	15.5	-97.81	-136.87	-23.96
	-64.7	30.36	15.38	-96.44	-131.68	-23.04
	-73.09	27.77	15.38	-102.08	-139.16	-17.7
	-72.02	31.43	15.14	-87.89	-136.87	-18.16
	-72.78	27.16	14.65	-101.32	-137.94	-23.04
	-73.24	29.45	13.67	-97.2	-139.01	-15.87
	-74.31	18.31	13.67	-98.72	-139.01	-17.7
	-73.09	29.3	12.45	-95.52	-139.16	-17.24
	-72.78	25.94	12.45	-100.25	-137.94	-24.26
	-77.97	23.65	12.45	-99.95	-141.6	-20.6
	-80.72	17.7	11.72	-102.39	-136.87	-20.6
	-75.53	23.5	11.72	-98.72	-141.6	-15.72
	-76.9	33.57	11.72	-102.54	-139.01	-18.31
	-77.97	20.29	11.72	-97.5	-140.38	-23.04
	-70.65	19.84	11.72	-101.32	-141.6	-20.6
	-77.97	25.02	9.28	-100.56	-141.6	-19.99
	-82.55	16.63	9.28	-92.62	-137.79	-15.87
	-82.55	23.5	7.75	-95.37	-141.6	-18.16
	-80.72	15.26	7.75	-99.95	-148.77	-19.99
	-77.97	13.43	7.75	-95.37	-139.01	-23.04
	-80.72	10.07	6.35	-99.95	-148.77	-19.99
	-81.33	12.97	7.32	-97.5	-147.71	-18.31
	-81.18	21.97	6.84	-100.1	-151.37	-14.8
	-82.55	13.43	6.84	-97.81	-146.33	-14.5
	-73.24	12.82	5.86	-101.17	-151.37	-14.19
	-84.23	8.54	5.86	-92.77	-151.37	-19.07
	-82.55	12.05	5.86	-96.44	-154.27	-19.99
	-80.41	21.51	4.88	-96.44	-148.77	-18.16
	-86.52	14.5	3.91	-102.08	-155.79	-20.75
	-85.6	9.77	4.39	-102.39	-151.37	-15.87
	-84.99	7.93	3.66	-97.5	-148.77	-13.43
	-83.01	5.04	3.91	-101.17	-154.27	-17.24
	-83.01	11.75	3.91	-99.95	-146.33	-19.68
	-87.74	7.02	3.91	-96.44	-158.54	-14.19
	-85.6	6.71	3.91	-99.95	-151.37	-17.4
	-82.86	13.12	3.91	-101.17	-157.47	-17.24
	-85.6	6.26	1.95	-96.44	-151.21	-15.87
	-90.48	10.53	1.46	-99.95	-151.37	-15.87
	-83.01	-6.26	1.46	-102.39	-153.81	-19.68
	-82.86	5.95	1.04	-97.2	-151.21	-14.5
	-86.06	5.8	-0.06	-101.17	-146.33	-15.87
	-87.89	0.92	-0.06	-93.99	-156.4	-14.8
	-90.94	7.63	-0.06	-92.62	-155.03	-19.68
	-90.18	0.61	0.49	-100.25	-151.21	-15.87
	-87.43	1.07	-0.49	-97.96	-155.03	-20.6
	-87.74	11.6	-0.98	-98.72	-156.1	-17.7
	-87.74	2.44	-0.98	-101.32	-156.4	-19.68
	-86.06	1.83	-1.89	-96.44	-158.84	-13.28
	-87.74	3.81	-1.95	-101.17	-151.37	-20.6
	-87.89	-2.14	-1.95	-96.44	-157.47	-13.43
	-83.01	2.9	-3.36	-96.44	-155.03	-18.31
	-89.87	-4.27	-2.99	-101.32	-157.47	-14.19
	-90.64	-0.15	-3.91	-98.11	-151.37	-17.24
	-82.55	-11.29	-3.85	-97.81	-157.32	-14.19
	-87.74	-1.83	-3.91	-101.32	-160.68	-15.26
	-96.44	0.15	-3.91	-99.95	-158.54	-19.68
	-86.52	-2.9	-3.91	-95.83	-151.37	-20.14
	-86.52	3.05	-3.91	-99.95	-151.21	-20.6
	-85.6	-7.78	-7.08	-98.88	-151.37	-18.31
	-83.01	-5.8	-7.81	-91.4	-151.37	-19.68
	-86.06	-2.75	-9.77	-87.89	-154.88	-18.31
	-87.43	-8.54	-9.58	-102.39	-153.81	-19.68
	-81.63	-5.04	-10.25	-100.25	-157.47	-16.63
	-83.01	-0.31	-10.68	-92.77	-151.37	-15.72
	-83.01	-7.48	-11.72	-98.72	-155.79	-20.6
	-82.86	1.83	-11.72	-102.39	-156.4	-7.93
	-78.13	-3.05	-11.72	-97.5	-153.81	-17.7
	-85.75	-3.81	-14.83	-100.86	-151.21	-19.99
	-76.9	-9.16	-15.56	-95.83	-155.03	-25.48
	-82.86	-9.61	-16.6	-102.39	-147.71	-17.7
	-81.63	-1.07	-19.47	-100.1	-154.42	-13.28
	-72.02	-8.24	-19.53	-100.25	-151.37	-23.04
	-78.13	-16.33	-19.53	-105.13	-156.4	-21.82
	-87.74	-9.61	-19.53	-99.95	-153.81	-18.16
	-73.24	-5.04	-23.5	-102.08	-157.47	-19.99
	-73.09	-8.09	-24.9	-98.72	-151.37	-20.75
	-76.9	-12.05	-24.41	-96.44	-156.1	-19.99
	-77.97	-10.99	-27.34	-102.39	-150.15	-18.31
	-75.53	-11.9	-27.34	-102.54	-153.96	-21.51
	-78.13	-16.48	-29.79	-105.29	-151.37	-24.26
	-72.78	-10.99	-32.23	-102.39	-146.33	-24.26
	-70.8	-17.24	-32.71	-102.39	-151.37	-17.24
	-72.02	-10.38	-35.1	-102.54	-159.76	-14.95
	-70.65	-18.16	-34.91	-98.72	-151.37	-19.07
	-68.21	-11.14	-37.6	-107.27	-148.77	-15.87
	-69.43	-3.2	-40.28	-102.39	-151.37	-15.87
	-69.58	-15.56	-40.28	-107.42	-148.77	-15.87
	-63.48	-4.73	-42.97	-105.13	-141.6	-9.77
	-70.8	-10.22	-42.48	-107.27	-141.45	-23.04
	-63.32	-9.77	-42.97	-110.63	-148.77	-15.87
	-63.02	-8.54	-48.58	-111.85	-145.11	-14.5
	-71.87	-8.7	-49.8	-121.92	-151.21	-19.68
	-63.48	-13.12	-50.78	-107.42	-146.48	-21.82
	-63.32	-7.48	-50.78	-108.64	-151.21	-14.19
	-60.88	-13.12	-54.93	-109.86	-148.77	-19.68
	-63.48	-1.53	-56.64	-117.34	-146.48	-18.31
	-65.77	-17.4	-57.13	-107.42	-148.77	-18.16
	-63.48	-4.43	-58.59	-117.34	-146.33	-15.87
	-63.32	-12.82	-60.55	-112.15	-147.71	-18.31
	-63.32	-9.92	-62.5	-117.34	-146.03	-19.68
	-60.88	-10.53	-66.41	-109.71	-144.65	-5.49
	-58.75	-11.14	-65.49	-117.34	-144.35	-19.68
	-63.32	-9.31	-66.41	-117.34	-148.77	-20.6
	-60.58	-16.02	-66.41	-117.34	-141.6	-17.24
	-58.75	-15.11	-71.29	-117.34	-141.6	-17.24
	-63.48	-7.48	-73.73	-117.34	-141.6	-20.6
	-62.1	-14.04	-73.73	-126.8	-139.01	-12.82
	-60.88	-5.8	-76.6	-112.15	-141.6	-9.31
	-58.75	-13.89	-77.58	-119.48	-141.6	-19.99
	-59.81	-10.22	-79.1	-117.34	-136.87	-16.94
	-59.81	-9.92	-82.03	-117.34	-139.01	-17.24
	-63.48	-12.36	-82.03	-117.34	-141.14	-19.68
	-61.04	-11.29	-84.29	-117.8	-141.6	-14.5
	-63.48	-15.11	-83.98	-117.34	-139.01	-19.68
	-58.75	-14.04	-87.4	-112.15	-131.84	-15.72
	-59.66	-8.24	-89.36	-117.34	-141.45	-15.87
	-60.88	-7.02	-89.84	-117.34	-131.84	-13.43
	-58.75	-3.97	-89.84	-117.34	-136.87	-17.7
	-63.48	-11.6	-92.29	-111.08	-130.46	-14.5
	-59.66	-11.14	-93.75	-119.17	-131.84	-15.87
	-59.05	-1.53	-96.92	-117.34	-131.84	-16.94
	-60.58	-17.24	-97.17	-119.78	-131.68	-13.43
	-58.75	-7.32	-97.66	-110.47	-126.95	-15.87
	-63.02	-10.99	-97.66	-117.34	-126.95	-15.87
	-63.02	-1.53	-102.36	-121.61	-131.68	-15.72
	-60.88	-17.4	-103.03	-118.26	-122.07	-15.87
	-59.81	-6.1	-103.52	-108.64	-126.95	-15.87
	-59.66	3.05	-105.47	-109.71	-125.73	-20.14
	-62.26	-6.71	-105.47	-117.34	-126.95	-14.19
	-54.93	-2.44	-108.34	-117.34	-125.73	-13.43
	-63.32	-4.12	-110.84	-112.15	-119.48	-14.8
	-53.56	-1.98	-110.84	-117.34	-119.17	-14.5
	-61.65	-3.36	-113.28	-117.34	-117.34	-14.8
	-59.66	-1.98	-112.79	-117.34	-119.48	-17.24
	-58.75	-2.44	-113.28	-117.34	-117.34	-13.28
	-63.32	2.59	-117.25	-117.34	-118.26	-14.5
	-60.88	-5.65	-117.49	-110.47	-117.34	-14.5
	-60.88	-4.27	-120.12	-117.34	-117.34	-9.61
	-59.81	-0.92	-119.63	-117.34	-109.86	-13.43
	-58.75	-2.59	-121.52	-117.34	-112.15	-12.36
	-60.88	0.61	-125	-107.27	-105.13	-14.8
	-53.71	2.75	-124.94	-117.34	-107.42	-17.7
	-65.77	-1.37	-126.46	-117.34	-107.42	-13.28
	-58.75	-5.65	-126.46	-109.71	-106.05	-15.72
	-63.02	-3.36	-128.91	-117.34	-104.83	-12.05
	-70.8	3.36	-131.35	-107.27	-111.08	-15.11
	-63.48	6.1	-131.77	-117.34	-102.54	-13.28
	-63.48	1.83	-133.79	-106.05	-99.64	-12.66
	-61.65	-6.87	-134.22	-117.34	-100.25	-10.99
	-63.02	-3.36	-136.17	-109.71	-95.37	-15.11
	-60.88	9.77	-136.72	-103.76	-95.37	-12.05
	-59.66	3.05	-136.72	-117.34	-96.44	-15.72
	-66.99	3.66	-140.14	-106.96	-91.55	-9.61
	-63.32	0	-140.63	-112.15	-87.89	-13.28
	-67.14	0.46	-143.07	-107.27	-87.43	-9.61
	-65.77	4.88	-144.53	-117.34	-92.62	-12.82
	-69.43	-0.15	-144.53	-117.34	-87.43	-15.72
	-67.9	-3.97	-148.25	-107.27	-83.01	-10.99
	-60.88	3.05	-147.89	-112.3	-86.52	-10.83
	-69.58	6.26	-149.41	-117.34	-85.6	-9.61
	-59.36	5.04	-152.34	-111.08	-75.53	-6.1
	-58.75	0	-152.34	-112.15	-82.55	-10.99
	-63.48	3.05	-152.34	-109.86	-80.41	-15.87
	-67.14	3.81	-154.79	-109.71	-78.13	-21.82
	-69.58	1.53	-156.25	-112.15	-73.09	-13.28
	-69.58	6.1	-158.2	-112.15	-75.53	-13.43
	-70.65	-4.43	-158.14	-102.39	-73.09	-10.99
	-67.14	11.29	-160.16	-112.15	-73.09	-12.05
	-69.58	-3.05	-160.16	-109.71	-70.65	-9.61
	-68.97	0.92	-160.16	-102.39	-69.58	-15.87
	-68.82	2.14	-163.57	-107.42	-65.77	-14.19
	-63.48	0	-164.31	-105.13	-63.32	-12.36
	-72.02	5.04	-164.98	-107.42	-65.77	-14.8
	-68.51	2.44	-165.04	-99.95	-60.88	-13.28
	-70.65	3.66	-166.99	-108.64	-63.48	-12.05
	-69.58	10.99	-167.97	-107.42	-63.48	-12.05
	-72.02	9.77	-167.91	-106.96	-61.04	-10.83
	-69.43	7.02	-167.97	-102.54	-58.75	-6.1
	-70.65	9.77	-167.97	-107.42	-59.66	-9.61
	-70.8	0.46	-167.97	-99.64	-48.68	-8.54
	-70.65	6.87	-170.41	-102.39	-58.75	-5.49
	-69.58	3.66	-171.94	-97.96	-53.56	-9.31
	-70.8	5.49	-171.94	-107.27	-51.12	-9.61
	-70.65	0	-171.94	-102.54	-51.12	-7.93
	-77.97	2.44	-172.85	-105.44	-58.75	-10.83
	-70.65	11.44	-172.12	-102.39	-51.12	-9.61
	-63.32	-0.76	-172.79	-96.44	-41.35	-10.99
	-70.65	9.77	-173.77	-97.81	-46.23	-8.39
	-72.02	7.93	-173.34	-101.32	-43.95	-10.99
	-74.46	6.41	-172.85	-96.44	-48.68	-4.73
	-69.43	3.97	-172.36	-108.64	-43.95	-2.59
	-65.77	0	-173.83	-99.95	-43.95	-6.87
	-70.34	5.49	-172.85	-101.17	-43.79	-4.43
	-68.82	-9.46	-172.85	-95.37	-41.05	4.88
	-67.14	0.31	-172.85	-95.37	-43.79	-5.95
	-65.77	8.09	-173.22	-92.77	-41.35	-1.98
	-69.58	-2.59	-172.85	-92.77	-31.59	-4.73
	-66.99	1.53	-171.33	-95.83	-40.28	-4.43
	-68.51	-6.41	-171.94	-90.94	-37.84	-4.73
	-60.88	1.68	-170.41	-92.62	-35.4	-0.15
	-63.48	4.88	-170.41	-90.48	-37.69	-4.73
	-59.66	-6.71	-171.33	-95.83	-32.96	-0.15
	-63.48	0.76	-167.97	-87.89	-37.84	-0.15
	-59.66	-8.09	-167.97	-92.62	-31.74	4.88
	-59.81	-9.61	-167.97	-90.94	-35.4	-0.15
	-58.75	-3.51	-167.48	-90.94	-35.4	4.88
	-51.27	-2.75	-167.42	-87.74	-24.26	4.88
	-53.56	5.49	-167.36	-85.6	-30.36	9.77
	-58.75	-10.07	-166.99	-87.89	-30.52	4.88
	-53.71	-9.46	-164.55	-82.86	-21.82	-0.15
	-53.56	-7.78	-164.55	-87.43	-25.63	4.88
	-48.37	-5.8	-164.49	-85.91	-31.59	5.04
	-53.56	-0.76	-163.02	-95.37	-31.59	2.44
	-46.54	-10.83	-160.16	-76.9	-27.01	4.88
	-43.49	-10.99	-160.16	-81.02	-19.68	14.65
	-48.83	-2.75	-160.16	-78.13	-28.08	4.88
	-48.68	-13.89	-160.1	-77.97	-27.01	5.04
	-42.57	-0.15	-159.42	-80.11	-24.41	4.88
	-43.79	-12.36	-159.48	-73.24	-24.72	4.88
	-43.79	-13.58	-157.23	-73.24	-20.6	5.04
	-30.52	-8.54	-157.23	-77.97	-20.6	4.88
	-32.96	-11.75	-156.25	-75.53	-19.68	4.88
	-34.33	-5.95	-154.79	-76.9	-23.96	9.77
	-35.4	-9.77	-154.3	-73.09	-19.68	7.32
	-31.59	-12.82	-152.34	-73.09	-23.96	9.92
	-27.47	-14.19	-152.28	-73.09	-13.43	-0.15
	-32.35	-10.83	-151.37	-70.65	-17.24	6.71
	-23.04	-13.12	-151.37	-75.68	-15.26	14.65
	-24.26	-14.19	-151.86	-73.09	-14.19	4.88
	-21.82	-20.29	-149.84	-63.32	-13.43	9.77
	-21.82	-15.26	-148.93	-69.58	-15.87	14.65
	-21.82	-22.13	-148.86	-63.48	-15.72	7.32
	-16.94	-9.16	-144.53	-69.58	-12.05	8.54
	-18.16	-18.31	-147.46	-65.77	-10.99	9.77
	-14.19	-17.55	-144.53	-60.58	-12.05	1.22
	-12.05	-16.17	-144.53	-68.51	-9.61	5.04
	-23.96	-19.53	-145.51	-62.1	-10.99	9.92
	-6.1	-16.94	-144.53	-63.48	-9.31	9.77
	-9.92	-18.16	-144.53	-64.7	-4.88	6.1
	-3.51	-17.4	-143.86	-60.88	-4.73	7.48
	-2.59	-20.75	-143.07	-60.88	-2.59	5.04
	-0.15	-20.29	-143.55	-63.48	-0.15	4.88
	4.88	-12.97	-142.52	-58.75	-5.95	5.04
	4.88	-22.74	-142.09	-61.04	-0.15	9.77
	7.32	-20.14	-141.6	-59.66	2.59	4.88
	5.04	-19.53	-141.11	-61.04	4.88	6.26
	7.32	-27.01	-140.63	-58.75	4.88	4.88
	8.54	-17.4	-140.14	-58.75	9.77	14.65
	14.65	-11.6	-140.81	-58.75	4.88	4.88
	9.92	-21.06	-139.83	-48.68	9.77	4.88
	17.24	-14.19	-139.16	-51.12	7.32	7.48
	14.8	-12.51	-139.1	-63.32	9.77	4.88
	19.38	-13.58	-137.7	-49.9	9.77	7.32
	19.38	-23.19	-137.94	-51.12	9.77	7.32
	18.92	-23.35	-136.72	-53.56	14.8	4.88
	29.75	-19.53	-136.72	-48.68	14.65	-0.46
	19.38	-22.43	-136.72	-50.05	14.8	-0.15
	36.77	-10.99	-136.66	-43.79	17.09	4.88
	34.18	-20.29	-136.72	-60.58	7.48	1.83
	19.38	-23.65	-135.99	-46.54	29.3	4.88
	34.33	-18.31	-134.77	-46.54	17.09	7.48
	37.84	-20.75	-134.77	-47.45	17.24	-7.48
	34.33	-10.68	-133.73	-47	18.92	-1.98
	38.91	-15.11	-133.79	-43.49	19.38	4.88
	38.91	-22.74	-133.3	-43.95	24.87	7.32
	46.23	-20.6	-132.81	-43.49	29.45	1.37
	38.91	-16.48	-132.32	-34.79	34.33	1.22
	50.2	-17.85	-128.91	-39.22	24.57	-0.15
	38.91	-19.99	-128.91	-36.47	29.3	-0.15
	53.71	-19.99	-128.91	-35.4	29.3	1.22
	46.54	-9.31	-128.91	-35.4	35.4	-1.98
	45.17	-18.31	-128.91	-38.91	29.3	-0.15
	50.2	-9.92	-127.44	-40.13	34.18	-1.07
	48.83	-22.89	-127.87	-32.81	34.18	6.1
	53.71	-18.77	-126.95	-30.52	37.84	-1.07
	53.71	-13.73	-125	-47.45	34.33	-4.73
	53.86	-12.97	-125	-32.96	34.18	7.32
	53.86	-6.87	-124.02	-32.35	34.18	5.04
	60.42	-17.24	-123.54	-30.52	34.33	-0.15
	58.44	-14.04	-121.09	-32.96	36.77	-1.07
	60.73	-10.68	-120.61	-30.52	34.33	-1.22
	60.88	-8.54	-120.36	-37.69	36.77	-3.51
	60.73	-12.97	-118.65	-34.33	38.45	-1.07
	63.48	-16.48	-118.65	-29.91	38.91	-2.59
	63.63	-15.11	-117.25	-29.45	37.99	-6.87
	65.61	-8.39	-114.75	-29.45	35.4	-1.22
	67.14	-15.87	-113.28	-30.52	37.84	-1.07
	68.51	-9.16	-113.28	-29.45	38.91	5.04
	73.24	-9.16	-113.28	-27.92	38.91	-0.15
	73.39	-8.54	-111.82	-27.92	45.93	-1.98
	68.82	-1.83	-109.86	-29.45	38.91	4.88
	73.39	-9.16	-110.35	-37.84	38.91	-4.73
	73.39	-1.37	-108.34	-30.52	38.91	-5.95
	72.02	-10.99	-105.47	-26.7	38.91	-4.73
	81.79	-6.41	-105.47	-30.52	48.83	-4.43
	79.35	-1.83	-103.52	-29.45	38.91	-3.51
	78.13	-12.36	-103.52	-29.45	48.83	-4.43
	83.01	-1.37	-103.03	-26.7	38.91	-6.87
	84.23	-6.56	-102.05	-31.59	38.91	-6.87
	83.01	-3.36	-97.66	-33.72	50.05	-8.39
	79.96	0	-99.06	-29.45	45.17	-2.29
	87.74	-2.59	-97.66	-30.36	48.83	-7.48
	81.79	-8.7	-95.7	-31.74	45.17	-3.51
	80.72	-3.81	-96.19	-29.45	45.17	-2.59
	85.45	0.76	-94.73	-32.81	48.98	-3.51
	83.16	-0.31	-93.02	-30.36	48.83	-3.05
	89.26	-0.76	-92.29	-26.7	53.71	-2.29
	86.67	-1.98	-91.25	-31.59	56.3	-2.75
	86.82	-3.2	-91.8	-37.69	48.98	-9.92
	88.35	-1.68	-88.87	-36.47	46.54	-9.61
	87.74	2.44	-87.4	-35.25	53.71	-5.49
	92.77	6.1	-87.83	-33.72	53.86	-6.87
	87.74	2.14	-86	-35.4	48.98	-4.73
	92.93	-5.49	-86	-35.4	56.3	-2.59
	92.77	7.02	-84.47	-30.52	50.66	-7.48
	90.48	5.49	-82.03	-43.49	53.86	-1.07
	92.93	2.9	-83.25	-30.52	50.66	-4.73
	95.37	6.26	-82.03	-34.03	53.71	1.83
	92.93	6.1	-81.54	-37.23	53.71	-1.07
	92.77	0.92	-80.08	-32.81	53.86	-2.59
	96.59	8.54	-79.53	-35.4	54.17	-4.73
	95.37	9.77	-79.1	-37.69	53.71	-2.59
	95.21	8.7	-77.64	-42.57	53.71	-2.29
	96.59	9.77	-78.06	-40.28	56.3	-4.73
	97.5	5.49	-77.39	-42.57	54.17	-0.15
	97.5	11.75	-74.22	-37.84	54.93	-3.66
	97.5	13.73	-74.22	-41.35	53.86	-1.22
	106.35	6.71	-74.22	-41.05	55.08	-1.07
	97.5	5.65	-74.22	-43.79	54.93	-0.15
	103.76	10.38	-74.22	-37.84	57.37	-2.29
	97.5	14.95	-73.55	-42.57	56.15	-0.15
	97.5	8.09	-73.73	-47.61	56.3	-1.07
	97.5	13.28	-72.27	-43.95	53.86	-1.22
	97.5	15.87	-71.78	-43.79	55.54	5.04
	102.54	12.66	-71.78	-48.68	53.71	-1.07
	105.13	19.53	-70.8	-50.05	57.98	-1.98
	97.5	14.95	-71.47	-45.93	56.3	5.04
	104.98	22.43	-70.56	-42.57	56.3	4.88
	109.25	15.41	-70.8	-50.05	54.93	-1.98
	105.13	14.65	-70.25	-48.68	62.26	4.88
	106.35	19.53	-68.85	-43.79	56.3	4.88
	114.9	12.82	-69.58	-53.56	57.37	4.88
	97.5	21.06	-66.41	-52.49	56.15	6.26
	105.13	17.85	-66.41	-48.83	56.3	7.48
	108.8	23.19	-66.41	-51.12	56.3	4.88
	107.57	24.41	-66.41	-53.71	56.3	4.88
	107.88	24.41	-66.41	-47.45	58.75	9.77
	107.57	20.9	-66.41	-58.75	56.3	7.32
	112.46	24.41	-66.41	-50.05	53.71	4.88
	112.3	19.53	-66.35	-52.49	56.3	5.04
	107.57	24.41	-66.41	-58.75	57.37	14.65
	112.46	19.84	-65.92	-58.75	56.3	4.88
	106.2	24.41	-65.43	-58.75	56.3	4.88
	108.64	24.41	-64.94	-58.75	58.44	4.88
	112.46	24.57	-64.45	-53.71	51.42	6.1
	112.3	29.91	-63.72	-58.75	58.14	4.88
	112.3	22.43	-63.42	-58.75	57.37	8.54
	118.41	27.62	-63.54	-58.75	57.98	9.92
	112.3	22.89	-63.48	-63.32	53.86	9.77
	109.71	29.45	-62.74	-59.66	54.93	7.32
	112.3	35.25	-62.5	-59.81	59.81	9.92
	113.68	21.97	-62.01	-63.48	53.86	8.54
	112.3	37.69	-61.46	-63.48	53.71	7.48
	112.46	29.3	-60.55	-60.88	58.29	7.48
	115.97	36.01	-60.55	-71.87	63.48	15.87
	112.3	32.5	-60.06	-60.88	58.44	17.09
	112.46	35.25	-58.59	-63.32	53.71	14.65
	112.46	41.5	-58.59	-63.48	56.61	14.65
	114.9	29.3	-59.08	-68.51	63.63	14.65
	112.76	29.3	-58.59	-63.48	48.98	14.8
	107.57	35.71	-58.11	-69.43	56.3	14.8
	114.9	36.62	-58.59	-70.8	53.71	18.46
	97.5	26.55	-56.64	-63.32	57.37	14.65
	112.76	23.19	-57.13	-69.58	58.44	14.65
	114.9	39.06	-56.64	-70.8	60.73	17.24
	112.3	38.3	-55.18	-72.02	56.3	14.8
	108.8	41.2	-55.66	-69.43	53.86	17.24
	112.3	40.44	-55.91	-72.02	56.3	17.09
	114.9	34.94	-55.66	-72.02	50.2	8.54
	118.56	35.4	-54.93	-73.24	63.48	8.54
	112.46	43.03	-54.75	-68.21	56.3	17.24
	113.68	43.18	-54.87	-75.68	56.3	18.31
	115.2	43.18	-54.75	-82.55	55.69	19.38
	112.3	43.49	-54.75	-78.13	53.71	19.38
	122.22	42.72	-53.96	-77.97	60.88	17.09
	112.3	47	-50.78	-78.13	57.37	19.38
	109.71	45.17	-53.65	-77.97	54.93	29.3
	112.3	47.91	-52.73	-74.46	58.44	19.38
	116.12	48.83	-53.71	-75.53	60.42	19.38
	107.88	42.88	-50.78	-81.79	47.61	18.31
	112.3	47.61	-52.73	-78.13	63.48	19.38
	107.57	49.13	-50.78	-78.13	53.86	19.38
	108.8	46.39	-50.78	-78.13	58.44	19.38
	112.76	53.71	-50.78	-75.68	58.44	19.38
	116.73	49.44	-52.25	-82.86	60.88	25.79
	107.57	39.98	-52.25	-73.24	60.42	29.3
	109.71	46.84	-50.78	-76.75	58.44	19.38
	107.88	51.27	-50.78	-77.97	60.73	19.38
	108.8	47.61	-50.78	-83.01	57.37	19.38
	106.2	52.03	-50.78	-78.13	68.36	25.63
	112.46	54.32	-50.78	-82.55	62.26	34.18
	103.91	52.8	-52.67	-82.86	57.37	29.3
	107.57	58.75	-50.78	-92.62	57.37	19.38
	105.13	48.83	-50.78	-80.72	57.37	29.3
	93.99	52.49	-52.73	-78.13	63.48	25.63
	107.57	60.12	-50.78	-82.86	63.48	19.38
	106.2	60.88	-52.25	-82.86	58.44	26.86
	103.76	58.75	-50.78	-78.13	60.88	29.3
	103	55.85	-50.78	-83.01	60.42	29.45
	97.5	52.49	-50.78	-78.13	63.48	29.3
	102.54	57.83	-52.67	-75.53	59.81	26.86
	97.5	59.66	-50.78	-82.55	63.48	25.63
	106.2	66.53	-52.73	-77.97	68.51	25.63
	103	61.65	-54.75	-82.55	63.63	24.41
	97.5	57.53	-53.16	-81.79	58.44	19.38
	95.37	59.81	-50.78	-77.97	68.51	29.3
	97.5	61.04	-50.78	-78.13	63.48	29.3
	97.5	57.98	-50.78	-77.97	59.81	29.3
	97.5	60.58	-53.22	-78.13	62.26	29.3
	97.5	61.19	-52.73	-73.09	64.7	29.3
	97.5	60.12	-53.22	-75.53	63.63	29.3
	96.44	60.58	-52.73	-77.97	55.85	26.25
	96.44	67.6	-50.78	-69.58	68.36	24.57
	95.37	61.19	-52.92	-75.53	60.42	29.3
	96.59	56.76	-53.71	-77.97	63.63	34.18
	95.37	65.16	-52.73	-75.68	68.36	29.45
	94.15	57.37	-50.78	-73.09	62.26	29.3
	95.37	68.82	-50.78	-69.58	57.98	34.18
	97.5	62.56	-52.73	-73.09	63.63	29.45
	95.37	65.46	-50.78	-73.09	63.63	29.3
	95.37	64.09	-50.78	-74.46	70.5	25.63
	96.44	60.42	-50.78	-73.09	63.63	29.3
	95.21	70.34	-51.27	-73.24	60.42	29.3
	92.93	59.81	-50.78	-70.65	64.7	24.57
	92.77	62.71	-50.78	-72.02	63.63	30.52
	87.74	68.82	-50.78	-69.58	60.88	27.01
	97.5	60.58	-49.74	-70.65	63.63	27.01
	96.44	64.24	-49.8	-63.32	56	29.3
	92.93	58.59	-49.56	-74.46	63.63	19.38
	92.77	59.36	-48.83	-66.99	63.48	25.63
	97.5	61.34	-48.1	-70.65	63.63	19.38
	95.21	59.97	-48.1	-69.58	63.63	29.3
	95.21	62.26	-46.14	-70.8	63.48	25.63
	95.37	68.36	-46.94	-73.09	63.48	34.33
	97.5	59.81	-44.92	-67.14	63.63	19.38
	92.93	65.46	-42.97	-70.65	64.7	29.3
	97.5	58.59	-42.97	-69.58	73.24	19.38
	97.5	69.43	-42.97	-63.48	68.36	29.3
	92.93	59.66	-42.97	-69.58	59.97	24.57
	96.44	59.2	-41.99	-66.99	68.51	29.3
	97.5	65.46	-41.02	-63.32	64.7	26.25
	95.37	62.26	-40.53	-68.82	63.48	25.63
	92.77	64.09	-39.18	-66.99	63.63	19.38
	96.59	54.47	-38.57	-58.75	73.39	29.3
	96.59	61.95	-35.16	-64.7	63.93	29.3
	86.67	49.13	-35.16	-63.48	63.48	29.3
	97.5	53.86	-35.16	-60.88	54.17	29.45
	95.21	59.97	-34.18	-63.48	68.51	24.57
	97.5	52.8	-34.18	-63.48	62.87	29.3
	97.5	53.25	-32.71	-63.48	65.31	19.38
	97.5	58.59	-32.23	-58.75	63.63	29.3
	97.5	60.42	-31.25	-58.75	63.48	19.38
	97.5	57.07	-27.34	-63.32	63.48	19.38
	110.02	56.3	-27.34	-58.75	73.39	19.38
	95.37	53.1	-27.34	-60.58	63.63	18.31
	106.2	48.22	-26.37	-60.88	62.26	18.46
	106.35	49.44	-26.86	-58.75	65.61	19.38
	105.13	47	-25.39	-58.75	68.36	19.38
	112.3	52.19	-25.88	-58.75	58.44	19.38
	102.69	52.49	-23.93	-52.49	68.36	19.38
	112.3	58.59	-22.95	-58.75	68.36	24.87
	107.57	45.78	-23.5	-58.75	68.36	17.24
	112.3	48.07	-19.53	-58.75	63.48	19.38
	105.13	45.47	-19.53	-53.56	68.36	19.38
	112.46	47.61	-19.53	-58.75	63.63	19.38
	114.9	52.64	-18.8	-52.49	63.48	17.24
	114.9	47	-19.47	-42.57	63.63	18.31
	117.34	48.98	-18.07	-53.56	60.88	19.38
	118.41	47.3	-18.62	-63.48	56.3	17.24
	116.58	40.28	-17.09	-53.56	58.44	17.09
	123.29	48.83	-16.11	-53.56	63.63	19.38
	124.51	42.72	-16.6	-51.12	58.44	14.8
	112.3	50.05	-14.89	-53.56	64.7	17.09
	112.76	42.72	-14.71	-53.56	57.53	14.8
	123.29	46.54	-14.77	-53.25	60.42	14.8
	125.73	45.17	-11.72	-51.12	57.37	14.65
	121.92	36.77	-13.61	-58.75	63.48	19.23
	130.62	43.18	-11.72	-53.71	60.42	14.8
	131.99	41.35	-11.72	-52.34	64.7	14.65
	129.24	36.62	-11.72	-58.75	58.44	9.92
	133.06	37.23	-10.99	-52.34	60.42	14.65
	126.8	34.48	-11.72	-58.75	57.98	14.65
	126.8	39.22	-11.54	-58.75	58.29	9.16
	129.55	39.67	-11.23	-58.75	59.81	14.65
	126.8	31.74	-11.66	-58.75	55.08	7.32
	128.78	43.33	-10.01	-60.88	58.29	6.1
	136.57	36.32	-10.68	-58.75	58.44	6.1
	138.55	35.71	-10.93	-52.49	57.53	14.65
	135.65	35.1	-11.23	-58.75	58.44	1.22
	128.78	26.09	-10.25	-58.75	56.3	4.88
	135.65	33.11	-10.86	-59.66	48.98	7.32
	135.5	31.13	-10.8	-58.75	57.53	4.88
	137.94	35.71	-9.77	-58.75	53.71	4.88
	135.65	34.48	-10.19	-48.37	56.3	4.88
	137.94	26.7	-10.25	-59.05	53.71	4.88
	135.65	30.82	-9.77	-58.75	53.86	9.92
	133.21	30.98	-9.77	-58.75	53.71	2.44
	139.01	39.06	-9.77	-52.49	55.08	4.88
	138.55	33.72	-10.25	-69.58	63.48	4.88
	136.11	26.09	-9.83	-59.81	53.86	-3.51
	136.57	39.06	-10.01	-58.75	53.71	-0.15
	135.5	28.08	-11.23	-63.32	56.3	-2.29
	136.57	20.9	-9.77	-62.26	53.71	-4.43
	133.06	29.75	-10.01	-60.88	53.71	-0.15
	136.57	33.87	-9.77	-63.48	50.05	-6.1
	135.5	32.5	-9.77	-58.75	53.71	-1.07
	131.99	32.04	-9.7	-60.88	56.3	-5.95
	133.06	37.23	-10.25	-63.32	56.3	-1.07
	131.99	24.41	-9.77	-68.51	53.86	-6.87
	133.21	26.25	-9.7	-70.65	48.98	-1.22
	133.06	32.96	-9.77	-63.48	48.98	-6.1
	135.65	28.08	-9.77	-68.51	48.83	-7.48
	124.66	29.3	-9.28	-68.21	53.71	-1.07
	131.84	25.79	-9.28	-70.8	50.05	-8.54
	126.8	25.63	-8.79	-70.65	46.54	-10.99
	123.29	19.68	-8.79	-70.65	48.83	-12.05
	130.62	26.09	-8.3	-68.51	53.71	-9.61
	122.22	32.35	-9.03	-70.8	53.86	-10.38
	125.73	28.08	-9.03	-75.53	48.83	-14.5
	119.02	28.08	-8.06	-73.09	44.1	-9.31
	117.03	33.72	-8.06	-63.32	38.91	-9.61
	116.12	29.91	-8.06	-73.24	38.91	-12.66
	112.76	29.45	-6.9	-78.13	38.91	-20.75
	120.85	24.41	-7.81	-76.75	37.84	-9.31
	114.75	29.3	-7.08	-82.86	38.91	-12.36
	112.46	30.98	-6.9	-77.97	36.77	-12.36
	107.27	27.01	-3.91	-78.13	38.91	-8.54
	107.57	32.96	-6.84	-76.9	38.91	-3.51
	107.57	26.4	-3.91	-75.68	38.91	-20.6
	102.69	25.33	-3.91	-76.9	29.75	-9.31
	103	32.04	-6.1	-79.35	34.18	-10.99
	107.57	24.57	-3.91	-83.01	34.18	-12.05
	97.5	24.87	-3.91	-83.01	37.84	-10.99
	103.76	31.89	-3.91	-74.46	34.64	-9.61
	97.2	34.18	-4.94	-87.89	37.84	-12.05
	92.77	26.55	-3.91	-83.01	35.55	-9.61
	95.21	32.35	-3.91	-80.41	34.64	-9.61
	92.93	34.18	-3.91	-82.86	34.33	-12.05
	87.74	29.91	-3.91	-87.89	34.18	-13.28
	92.77	30.82	-3.91	-84.23	29.45	-10.99
	91.55	32.35	-3.91	-81.79	34.18	-4.88
	87.74	29.45	-3.91	-87.74	34.18	-17.24
	85.45	32.96	-3.91	-82.86	34.18	-12.82
	85.45	25.63	-3.91	-82.86	34.18	-4.73
	85.6	35.86	-4.94	-97.81	28.08	-13.28
	78.13	30.82	-3.91	-87.89	34.18	-10.99
	78.13	29.45	-3.91	-85.6	29.3	-9.61
	85.45	40.28	-3.91	-93.99	25.63	-9.61
	79.35	28.08	-3.91	-90.48	29.3	-12.82
	73.39	34.03	-3.91	-87.89	19.38	-21.51
	73.24	31.13	-3.91	-87.89	29.3	-9.61
	73.39	30.52	-3.91	-87.89	19.38	-15.26
	68.51	39.98	-3.91	-92.77	29.3	-12.66
	70.65	34.79	-3.91	-87.74	24.57	-10.99
	68.36	33.26	-3.91	-90.48	19.38	-12.05
	63.63	32.81	-3.91	-95.06	19.23	-12.05
	65.61	32.96	-3.91	-91.55	25.79	-10.83
	68.51	37.99	-7.75	-87.89	24.57	-7.48
	63.93	29.91	-7.81	-87.89	18.31	-9.61
	57.98	34.79	-7.81	-90.94	19.38	-10.83
	58.44	39.06	-8.79	-87.89	19.38	-12.36
	63.48	32.5	-9.22	-93.99	24.57	-19.68
	60.88	30.98	-9.28	-92.62	19.38	-12.05
	58.44	32.5	-9.77	-87.89	19.38	-9.61
	56.3	30.52	-10.25	-87.89	19.38	-14.5
	53.86	37.69	-10.99	-102.54	19.38	-14.19
	53.71	39.83	-11.23	-92.62	17.24	-13.43
	56	35.4	-11.72	-92.62	19.38	-9.61
	53.71	32.96	-11.72	-92.62	17.24	-10.99
	48.83	24.41	-11.72	-97.5	19.38	-13.28
	48.83	37.69	-14.77	-92.77	19.38	-15.26
	38.91	30.06	-14.16	-91.4	19.38	-9.61
	47.61	39.83	-14.65	-93.99	19.38	-8.54
	48.83	31.13	-15.08	-91.4	17.24	-14.5
	50.96	34.18	-16.6	-87.43	18.31	-17.24
	38.91	33.42	-16.6	-90.64	19.38	-13.28
	48.83	39.67	-16.6	-86.06	17.09	-12.05
	38.91	39.67	-18.55	-92.32	19.38	-10.99
	38.91	21.06	-18.55	-85.6	19.38	-14.8
	36.77	27.01	-18.07	-92.62	14.8	-12.36
	38.91	37.69	-19.53	-87.89	19.38	-7.48
	38.91	37.38	-19.53	-87.89	14.65	-16.94
	36.77	34.64	-19.53	-87.43	14.8	-14.5
	34.64	39.06	-19.53	-91.4	15.87	-9.31
	35.4	32.35	-21	-87.89	14.65	-15.26
	34.18	43.03	-19.53	-85.6	14.65	-15.72
	38.91	36.16	-21.97	-87.89	14.65	-17.55
	35.55	47.61	-22.95	-87.74	17.09	-15.72
	34.18	34.18	-22.95	-85.75	14.65	-15.87
	29.45	39.52	-22.95	-87.74	14.65	-15.72
	34.18	37.23	-24.41	-83.01	14.65	-13.28
	37.84	33.26	-24.41	-83.01	10.99	-17.24
	34.18	39.06	-24.41	-81.18	12.21	-15.72
	31.13	27.01	-24.41	-80.72	14.65	-14.5
	34.18	34.79	-24.41	-95.37	14.65	-18.16
	29.3	46.69	-24.9	-80.72	9.77	-17.24
	34.18	34.64	-24.66	-82.86	14.65	-14.5
	34.18	43.95	-25.39	-82.86	9.92	-15.87
	34.18	35.1	-25.39	-83.01	14.65	-15.72
	34.18	33.57	-25.39	-80.72	10.22	-14.5
	34.33	41.35	-25.39	-78.13	14.65	-15.87
	35.4	35.71	-25.39	-85.6	8.54	-15.87
	29.45	39.22	-23.93	-85.6	9.77	-17.55
	34.18	35.4	-24.9	-80.72	14.65	-17.24
	34.18	32.2	-25.39	-87.74	9.16	-19.68
	29.45	39.06	-24.66	-86.06	9.77	-15.26
	34.18	35.86	-24.41	-83.01	17.09	-12.82
	38.45	42.11	-24.41	-83.01	14.65	-5.95
	29.75	40.74	-24.41	-85.6	10.99	-20.75
	34.18	34.79	-23.5	-82.86	14.8	-10.99
	34.18	42.27	-22.71	-79.35	7.48	-9.61
	35.4	37.23	-23.56	-85.6	8.54	-15.26
	26.86	41.81	-19.53	-79.35	5.04	-13.43
	34.33	35.86	-21.97	-83.01	10.99	-12.66
	35.55	44.71	-19.53	-78.13	9.77	-13.43
	34.18	45.47	-19.53	-95.83	5.04	-14.8
	34.33	36.32	-19.53	-80.11	9.92	-9.61
	38.91	41.66	-21	-87.89	14.65	-10.99
	34.33	40.44	-19.53	-83.01	5.04	-10.99
	34.33	44.4	-19.53	-83.01	9.92	-10.99
	36.77	41.2	-19.53	-75.68	9.77	-4.73
	38.91	43.03	-19.53	-83.01	6.1	-12.36
	38.91	40.44	-18.55	-81.79	7.32	-9.61
	35.4	39.06	-18.07	-83.01	9.77	-16.63
	38.91	37.84	-17.58	-82.55	9.92	-9.61
	36.77	39.22	-16.85	-91.4	4.88	-9.77
	38.91	41.2	-17.52	-76.9	14.65	-7.48
	38.91	49.44	-16.6	-82.86	7.32	-9.61
	45.17	43.64	-16.6	-86.06	9.77	-13.28
	38.91	46.08	-16.11	-81.18	4.88	-9.31
	38.91	42.27	-15.63	-82.86	5.04	-12.82
	36.77	43.95	-15.63	-87.43	4.88	-4.73
	37.84	39.67	-14.89	-87.74	14.65	-7.48
	38.91	40.89	-14.83	-83.01	5.04	-7.48
	44.1	39.98	-15.14	-85.75	7.48	-4.73
	38.91	42.27	-14.89	-87.74	4.88	-5.95
	38.91	39.06	-11.72	-86.67	8.54	-4.73
	38.91	43.18	-14.16	-86.06	5.04	-6.1
	38.91	41.35	-13.73	-87.89	14.65	-12.36
	37.08	39.52	-12.94	-83.01	7.48	-4.73
	38.91	40.28	-11.72	-83.01	14.65	-5.95
	38.91	42.42	-11.72	-87.89	4.88	-2.59
	38.91	45.93	-13.18	-83.01	10.99	-3.51
	38.91	39.52	-11.72	-83.01	5.04	1.22
	48.98	43.95	-12.76	-81.79	-1.98	-4.43
	37.99	47	-11.72	-86.06	-0.15	-3.66
	38.91	44.86	-11.72	-82.86	4.88	4.88
	48.83	48.83	-11.72	-97.2	5.04	-1.98
	38.91	35.71	-11.72	-85.75	3.66	-1.22
	37.99	45.93	-11.72	-85.6	9.92	-0.61
	38.91	50.51	-13.61	-87.89	4.88	2.44
	38.91	43.03	-13.67	-87.89	-1.22	-0.15
	36.77	53.71	-11.72	-91.55	-1.98	4.88
	38.91	52.03	-11.72	-90.94	4.88	8.54
	38.91	43.95	-11.72	-92.62	1.22	4.88
	36.77	45.17	-11.72	-83.01	-0.15	9.77
	38.91	45.47	-11.72	-87.74	4.88	7.32
	38.91	49.13	-11.72	-91.4	4.88	7.32
	36.77	49.44	-13.79	-87.89	-3.51	2.44
	36.77	51.88	-11.72	-92.62	-0.15	6.26
	36.62	48.83	-11.72	-90.64	-0.15	9.77
	36.77	48.83	-11.72	-92.77	-3.51	7.48
	36.77	40.44	-11.72	-92.62	4.88	4.88
	36.77	47	-11.72	-102.39	-2.29	7.48
	38.91	48.83	-11.72	-92.77	-1.22	1.22
	34.18	49.59	-11.72	-93.99	-4.73	5.04
	35.55	47.91	-13.61	-95.37	-1.07	14.65
	38.91	55.08	-11.72	-92.62	-0.15	14.65
	34.64	45.78	-11.72	-99.95	-3.51	9.92
	35.55	48.22	-11.72	-93.99	-2.29	14.8
	35.55	51.57	-11.72	-99.95	-0.15	14.65
	36.47	51.88	-11.72	-97.5	7.32	9.92
	34.18	51.88	-11.72	-102.08	-5.04	14.65
	29.45	58.59	-11.72	-95.83	-4.43	18.31
	29.3	53.1	-11.72	-90.48	-2.29	17.09
	19.38	55.69	-11.23	-97.5	-10.22	14.65
	25.63	52.8	-11.23	-93.38	-7.48	17.09
	24.87	56.76	-11.23	-98.72	-7.17	17.09
	34.18	55.85	-11.72	-90.48	-4.73	14.65
	29.3	50.96	-10.8	-99.95	-4.73	18.31
	19.38	58.59	-10.25	-95.37	-3.66	14.8
	29.3	55.54	-10.25	-107.27	-7.48	16.48
	29.3	56.15	-9.77	-102.54	-7.48	18.31
	19.38	55.08	-8.79	-92.62	-4.73	19.38
	25.63	54.93	-9.22	-104.83	-4.73	19.38
	19.38	61.95	-7.87	-102.54	-4.43	19.38
	19.38	54.93	-7.63	-101.17	-8.39	19.38
	19.38	62.26	-7.26	-98.88	-7.48	19.38
	19.38	49.13	-7.75	-102.54	-9.92	24.87
	19.38	57.83	-3.91	-97.2	-4.43	19.38
	18.31	59.36	-5.86	-102.39	-6.87	24.57
	18.31	58.59	-3.91	-102.54	-4.73	24.57
	19.38	63.93	-3.91	-105.59	-4.73	19.38
	19.38	44.25	-3.91	-107.27	-3.51	24.41
	17.24	56.15	-3.85	-105.59	-4.73	19.38
	17.24	64.7	-2.44	-106.2	-4.88	18.46
	14.8	59.81	-2.38	-106.2	-4.73	19.38
	17.24	66.68	-1.95	-107.27	-3.51	19.38
	14.65	59.2	-1.89	-107.27	-7.17	19.38
	9.92	61.95	-0.24	-102.39	-0.15	19.38
	14.8	69.58	-0.06	-105.59	-4.43	14.8
	14.8	62.1	-0.06	-107.27	-4.43	18.46
	15.11	69.12	1.46	-109.71	-3.51	19.38
	14.65	66.38	1.46	-105.59	-4.73	18.46
	17.24	66.53	1.95	-109.71	-4.73	19.38
	14.65	65.77	3.91	-107.27	-0.15	19.38
	19.38	62.87	2.44	-108.64	-2.9	18.31
	15.87	61.95	3.91	-107.42	-4.43	18.46
	14.65	58.75	3.91	-110.47	-2.29	19.38
	14.8	64.54	3.91	-102.54	-1.07	29.3
	14.65	59.66	3.91	-111.08	-1.98	24.87
	17.24	66.68	3.91	-107.27	-4.73	19.38
	10.99	68.66	4.09	-107.42	5.04	19.38
	4.88	62.87	4.39	-117.34	-3.66	19.38
	18.31	64.54	4.46	-109.71	-10.99	18.31
	18.31	67.6	4.88	-108.64	-0.15	19.38
	17.09	63.78	4.64	-118.41	-1.98	19.38
	17.24	65.31	4.64	-111.08	1.22	19.38
	19.38	65.61	3.91	-117.34	-1.98	19.38
	17.24	68.36	4.64	-109.71	-2.59	29.3
	19.38	69.89	4.15	-112.15	4.88	17.55
	17.24	62.26	4.7	-107.27	-0.15	17.09
	14.65	73.85	5.86	-109.86	-0.46	19.38
	17.24	69.58	4.64	-107.42	4.88	17.24
	26.86	65.77	4.39	-121.92	1.22	18.46
	19.38	70.95	4.64	-117.34	5.04	18.31
	19.38	66.53	4.64	-102.54	4.88	17.09
	17.24	68.66	3.91	-111.85	5.04	16.48
	19.38	63.63	3.91	-107.27	4.88	14.65
	19.38	70.8	3.91	-108.64	5.04	9.77
	24.57	68.36	3.42	-107.42	6.1	18.92
	19.38	67.44	3.91	-108.64	7.32	4.88
	26.86	69.12	3.91	-104.83	8.54	9.77
	24.57	66.22	3.91	-109.71	7.48	7.48
	29.45	69.27	3.91	-109.71	6.1	-3.51
	18.31	63.63	1.95	-109.86	5.04	7.32
	29.3	73.24	3.91	-107.27	11.6	5.04
	34.18	72.94	-0.06	-107.27	10.99	-2.59
	34.18	64.85	1.04	-107.27	9.77	1.22
	34.18	60.42	1.46	-102.54	7.32	4.88
	30.67	68.36	0.98	-106.2	9.77	4.88
	34.18	66.53	-0.06	-112.15	9.77	1.22
	34.18	69.43	0.49	-102.39	9.92	0.15
	30.52	65.92	0.49	-102.39	7.48	7.32
	34.18	67.14	-0.06	-102.39	14.65	-1.98
	38.91	72.78	-0.06	-107.27	8.54	4.88
	36.77	74.31	-0.79	-102.54	14.65	-1.22
	38.91	74.77	-0.49	-102.39	8.54	-1.22
	38.91	68.82	-0.98	-105.13	14.65	-7.48
	38.91	65.46	-0.49	-106.96	14.65	-8.39
	38.91	71.87	-1.16	-105.29	14.65	-4.43
	48.98	60.73	-1.46	-105.13	19.23	-9.31
	38.91	63.48	-1.22	-102.54	8.54	-9.31
	48.98	70.19	-0.98	-105.13	9.92	-3.66
	46.39	72.02	-1.4	-105.13	9.92	-10.83
	46.08	79.8	-0.98	-105.29	14.8	-12.05
	45.17	69.58	-0.98	-97.5	14.65	-7.48
	46.54	72.63	-1.22	-95.83	16.63	-12.82
	48.98	71.56	-1.46	-101.32	14.65	-15.26
	53.71	69.58	-1.16	-102.39	17.24	-9.61
	48.98	75.53	-1.04	-99.95	14.65	-19.68
	50.2	69.12	-0.98	-102.54	14.65	-20.6
	48.83	73.24	-1.4	-99.95	14.65	-20.6
	48.83	63.48	-0.12	-95.83	19.38	-20.6
	53.71	66.53	-0.06	-98.72	14.8	-23.04
	50.66	76.45	1.46	-101.17	17.09	-22.58
	60.88	69.89	1.04	-93.99	18.31	-27.01
	53.71	76.9	0.98	-92.77	18.31	-23.19
	53.71	69.58	1.77	-95.67	17.09	-27.92
	53.86	71.11	3.91	-92.62	19.38	-24.26
	53.86	71.72	3.91	-91.55	18.31	-27.01
	53.86	73.85	2.5	-92.62	19.07	-27.92
	63.48	76.9	4.39	-90.94	19.38	-29.45
	48.83	60.12	3.91	-92.32	19.38	-25.63
	53.71	71.87	4.94	-87.74	18.31	-31.74
	53.71	80.57	6.35	-97.81	14.65	-34.03
	50.05	72.02	5.92	-87.89	18.92	-31.59
	60.42	81.33	6.84	-81.63	17.24	-37.69
	53.71	70.5	6.84	-90.48	18.31	-30.52
	58.44	71.41	7.75	-85.6	24.87	-37.84
	57.37	76.75	9.28	-87.74	29.3	-35.4
	53.71	70.5	9.77	-82.55	19.38	-41.66
	53.71	74.62	11.72	-83.01	17.24	-35.4
	48.98	70.04	11.72	-85.6	19.38	-37.84
	53.86	71.87	11.72	-82.55	19.38	-43.79
	50.66	77.36	13.67	-82.86	25.63	-43.79
	50.05	73.55	13.67	-78.13	19.38	-43.79
	48.83	79.65	12.76	-82.86	19.38	-43.95
	48.98	71.56	14.71	-82.86	19.38	-48.37
	48.83	73.7	16.17	-78.13	17.24	-43.95
	46.23	77.21	16.66	-75.53	19.38	-43.79
	48.83	68.36	19.53	-82.86	9.77	-49.29
	38.91	71.87	19.53	-81.79	19.38	-48.68
	38.91	74.46	18.62	-80.72	17.09	-50.05
	38.91	72.48	20.45	-76.75	19.38	-48.68
	36.77	78.89	21.48	-76.9	17.24	-53.56
	38.91	81.02	21.48	-76.9	25.79	-51.73
	38.91	78.43	21.55	-77.97	18.31	-53.56
	38.91	77.21	21.73	-81.63	19.23	-58.75
	37.99	78.74	23.38	-77.97	18.46	-51.12
	37.84	80.26	24.17	-76.9	25.63	-51.27
	34.64	86.06	27.34	-80.72	19.07	-59.66
	34.64	84.23	27.34	-80.87	17.09	-58.75
	34.18	75.23	27.34	-75.68	16.02	-58.75
	34.18	75.99	26.86	-74.46	14.65	-58.75
	34.18	79.35	28.32	-81.02	16.48	-63.02
	29.3	86.06	27.4	-77.97	14.8	-59.81
	29.45	86.06	29.3	-73.09	15.87	-59.81
	19.38	75.38	29.3	-80.11	14.65	-63.48
	34.18	81.33	30.33	-78.13	14.65	-59.81
	19.38	85.91	31.98	-80.72	14.65	-64.7
	9.77	80.57	31.25	-77.97	14.65	-60.88
	19.38	83.01	35.16	-76.9	14.65	-70.65
	17.24	81.79	35.16	-76.9	17.24	-63.48
	16.02	78.74	35.16	-82.86	14.65	-75.53
	9.92	83.31	34.67	-79.35	5.04	-75.53
	14.65	82.09	35.16	-73.24	14.65	-67.14
	14.65	90.03	35.16	-60.88	14.65	-68.51
	9.92	78.58	35.16	-86.67	7.32	-70.65
	9.92	85.14	36.13	-77.97	9.77	-69.43
	8.54	84.53	37.6	-81.79	9.77	-63.32
	-1.07	87.89	37.11	-74.46	7.32	-69.58
	4.88	83.47	39.55	-77.97	5.34	-63.32
	-2.59	85.75	38.88	-77.97	14.65	-70.65
	-1.07	78.28	39.79	-76.75	9.92	-69.58
	-7.17	90.48	42.97	-82.86	9.77	-70.8
	-12.36	79.65	41.02	-75.53	4.88	-68.51
	-9.61	89.11	42.97	-78.13	4.88	-69.43
	-10.38	82.09	42.97	-81.18	4.88	-65.77
	-14.19	84.84	44.43	-77.97	4.88	-68.21
	-15.72	86.98	44.92	-78.13	-1.22	-68.51
	-14.5	86.36	45.9	-82.55	4.88	-75.23
	-17.24	84.23	46.39	-73.24	-3.51	-74.31
	-20.6	86.67	46.39	-78.13	-1.98	-70.65
	-19.99	85.75	47.36	-81.63	-6.1	-74.31
	-27.92	85.91	50.78	-78.13	-1.22	-65.77
	-25.63	76.29	50.78	-74.31	-5.49	-63.48
	-21.51	83.01	50.29	-73.09	4.88	-69.43
	-27.01	79.65	50.78	-73.24	-3.66	-70.65
	-32.96	82.7	51.51	-73.24	-6.87	-67.9
	-35.4	84.23	52.49	-78.13	-6.87	-68.97
	-33.72	80.26	52.73	-87.74	-8.54	-69.58
	-41.35	85.91	54.2	-80.87	-4.73	-69.58
	-32.96	81.79	54.69	-75.68	-0.15	-70.65
	-37.84	84.53	55.66	-82.55	-8.39	-70.65
	-41.05	88.04	58.59	-77.97	-13.28	-68.82
	-43.95	79.19	58.59	-80.72	-4.73	-63.48
	-37.84	84.99	58.59	-70.65	-10.38	-63.48
	-43.79	86.52	58.59	-81.63	-14.8	-63.48
	-43.49	75.68	61.04	-76.9	-10.83	-65.77
	-47.45	87.59	61.34	-82.86	-8.54	-63.48
	-48.68	78.13	62.19	-72.02	-7.93	-63.48
	-53.71	86.36	66.41	-76.9	-10.83	-63.48
	-53.56	89.11	66.41	-73.24	-11.75	-63.48
	-50.81	76.75	66.41	-82.86	-15.87	-63.02
	-50.81	83.62	67.38	-83.01	-8.54	-62.26
	-58.75	79.5	68.36	-82.86	-13.43	-59.2
	-53.71	83.01	68.85	-76.9	-9.61	-58.75
	-50.81	74.46	68.42	-85.6	-15.87	-61.04
	-58.75	78.43	70.25	-80.72	-12.36	-63.48
	-59.66	78.43	72.27	-81.79	-14.5	-59.66
	-58.75	78.58	74.22	-80.41	-19.68	-59.66
	-61.04	84.53	74.22	-82.86	-15.11	-60.88
	-59.81	75.38	74.22	-82.86	-12.82	-53.56
	-59.66	74.77	76.17	-86.52	-21.82	-53.25
	-66.99	81.79	77.15	-87.74	-7.48	-58.75
	-63.32	76.75	77.15	-82.86	-18.16	-58.75
	-60.88	74.46	77.7	-83.01	-12.05	-48.68
	-58.75	71.56	77.21	-85.6	-19.07	-53.56
	-61.04	75.23	82.03	-87.43	-16.94	-53.56
	-60.88	74.46	81.05	-85.75	-14.5	-52.34
	-65.92	77.36	82.03	-87.43	-19.68	-53.25
	-63.48	76.75	82.52	-85.6	-15.26	-51.12
	-64.7	73.85	82.52	-87.43	-16.63	-47.61
	-60.88	73.39	82.03	-87.74	-19.68	-51.27
	-68.51	73.55	84.47	-87.89	-13.43	-42.72
	-63.48	77.51	84.17	-86.67	-13.43	-51.12
	-65.77	73.85	84.96	-87.74	-10.99	-48.68
	-63.48	74.01	85.69	-83.01	-9.61	-48.37
	-59.66	69.89	85.88	-87.74	-15.87	-43.79
	-63.32	79.65	86.49	-83.01	-15.11	-37.69
	-58.75	63.63	86.43	-87.74	-18.31	-41.66
	-60.58	68.36	87.89	-86.52	-14.8	-37.84
	-68.51	67.29	86.91	-91.4	-13.43	-43.95
	-58.75	70.65	89.84	-87.89	-17.7	-42.57
	-63.48	71.11	89.84	-87.43	-23.96	-41.66
	-61.04	64.24	89.84	-85.91	-9.61	-37.84
	-58.75	72.02	89.84	-87.43	-15.72	-37.23
	-59.66	60.58	89.84	-87.89	-15.26	-30.52
	-58.75	60.42	89.84	-80.72	-14.19	-31.59
	-58.75	57.53	89.84	-86.67	-14.19	-35.4
	-53.56	60.12	89.84	-85.91	-14.19	-35.4
	-59.66	61.95	89.84	-86.67	-8.39	-30.52
	-53.25	62.26	89.84	-83.01	-7.48	-31.28
	-51.73	60.12	89.84	-87.43	-10.83	-29.45
	-53.71	56.76	89.84	-85.6	-9.77	-30.36
	-49.9	58.59	89.84	-81.79	-3.66	-30.52
	-48.68	59.51	89.84	-82.86	-11.75	-25.63
	-48.37	54.78	89.84	-82.55	-3.05	-30.36
	-49.9	52.03	89.84	-82.55	-5.95	-23.96
	-42.57	54.02	89.84	-81.63	-9.61	-29.14
	-58.75	58.59	89.84	-78.13	-10.99	-20.6
	-43.95	61.95	89.84	-75.53	-4.73	-20.75
	-48.68	46.39	89.84	-78.13	-7.48	-20.6
	-41.35	47.61	89.84	-78.13	-0.46	-17.7
	-34.79	54.47	87.89	-70.8	-7.48	-20.6
	-40.13	47.15	88.38	-67.9	4.88	-20.6
	-29.45	52.64	89.84	-68.51	-3.05	-19.68
	-37.84	51.88	89.84	-75.68	-2.9	-17.24
	-29.45	51.27	87.4	-73.24	-0.46	-15.87
	-30.36	50.51	86.67	-69.43	-2.29	-16.94
	-26.7	39.06	86.79	-73.24	-2.59	-13.43
	-30.36	49.59	89.84	-73.09	8.54	-15.87
	-25.48	45.32	89.84	-70.65	4.88	-10.83
	-27.92	44.4	86.43	-75.53	4.88	-6.1
	-26.4	50.35	89.84	-69.43	4.88	-13.43
	-29.45	37.38	86.67	-69.43	5.04	-9.61
	-30.52	45.17	86.43	-65.77	14.65	-12.05
	-23.96	39.67	89.84	-68.82	8.54	-15.87
	-33.72	22.58	86.43	-63.48	7.48	-6.87
	-18.16	42.27	85.82	-70.65	12.21	-9.61
	-21.51	33.42	85.88	-63.32	7.48	-1.07
	-18.31	36.47	85.75	-69.58	7.48	-10.22
	-21.51	32.35	86.43	-63.32	14.65	-2.29
	-17.55	35.4	85.69	-61.04	14.8	-6.87
	-16.94	36.16	86.67	-67.9	9.92	4.88
	-14.5	25.33	86.43	-76.9	17.24	-1.98
	-12.05	31.89	85.69	-63.32	14.65	1.22
	-9.77	28.23	85.75	-63.32	14.65	-3.51
	-14.19	31.43	86.61	-63.02	19.38	7.48
	-10.83	32.5	85.88	-58.75	18.46	1.22
	-9.61	30.06	86.43	-58.75	19.38	4.88
	-6.1	34.18	89.84	-60.88	19.38	-1.98
	-13.43	24.41	89.84	-58.75	19.38	4.88
	-10.99	29.3	89.84	-59.66	29.3	1.22
	-9.61	26.25	87.65	-63.02	24.57	-1.07
	-10.99	22.43	89.84	-59.66	19.38	4.88
	-0.15	27.92	88.38	-54.93	29.3	4.88
	-1.07	21.06	87.4	-59.66	24.57	7.32
	-9.61	20.29	89.84	-59.81	29.3	4.88
	-7.48	15.26	89.84	-59.81	29.3	7.48
	-9.31	18.01	89.84	-58.75	34.18	14.65
	-5.95	24.72	89.9	-58.75	29.3	4.88
	-9.61	21.06	89.6	-58.75	34.18	6.1
	-7.93	18.01	89.84	-61.04	38.76	7.32
	-11.75	23.5	90.82	-60.88	34.18	9.77
	-14.5	18.62	90.82	-59.81	34.33	8.54
	-13.43	19.53	90.82	-60.88	34.18	14.65
	-10.99	13.28	90.82	-61.04	34.18	8.54
	-10.99	17.85	91.86	-59.66	35.4	14.8
	-12.05	16.33	91.8	-63.02	29.3	8.54
	-17.24	14.65	91.86	-58.75	38.91	14.65
	-15.72	26.09	92.35	-60.88	38.91	-1.07
	-17.24	12.21	92.77	-58.75	38.91	9.77
	-13.28	11.44	92.77	-58.75	38.91	14.65
	-17.24	16.17	93.81	-58.75	38.91	8.54
	-20.75	14.65	93.75	-58.75	45.32	15.87
	-19.68	15.11	93.75	-58.75	38.91	14.65
	-17.4	12.82	93.75	-67.14	45.32	18.31
	-18.16	21.06	94.24	-60.88	48.98	14.65
	-20.75	12.82	94.24	-63.32	37.84	19.38
	-14.19	19.53	94.24	-60.88	48.83	9.77
	-23.04	15.26	94.67	-59.66	48.83	9.92
	-24.26	7.32	94.73	-58.75	56.3	19.38
	-27.31	14.65	94.48	-63.32	48.83	14.65
	-27.01	19.53	97.66	-60.88	53.86	14.8
	-20.6	5.49	94.79	-62.1	53.71	14.65
	-29.45	3.97	94.73	-63.32	55.69	19.38
	-27.92	10.38	94.3	-68.51	53.86	14.65
	-29.45	8.54	95.7	-68.51	63.48	17.24
	-35.4	12.51	94.6	-66.99	54.93	14.65
	-43.79	9.77	94.48	-63.02	56.3	14.65
	-35.4	12.82	94.48	-68.51	56.3	19.38
	-39.22	7.32	94.48	-66.99	65.31	17.09
	-40.13	11.29	93.93	-58.75	68.36	19.38
	-43.79	11.6	93.75	-63.48	60.88	14.8
	-42.57	8.09	93.75	-63.32	65.31	18.46
	-43.49	10.68	92.77	-63.48	73.39	18.31
	-42.57	10.07	93.75	-63.48	68.36	17.09
	-40.13	9.77	93.75	-59.66	70.65	17.24
	-43.49	18.31	92.53	-68.51	78.13	19.38
	-46.54	11.29	92.29	-63.48	68.51	14.65
	-52.49	12.51	91.8	-65.77	68.36	17.09
	-48.37	6.56	91.8	-65.77	68.82	19.38
	-48.68	5.49	90.82	-70.65	68.36	14.8
	-58.75	12.97	90.64	-69.43	73.24	17.55
	-58.75	11.29	90.88	-63.32	73.39	14.65
	-53.56	15.87	89.84	-62.26	80.57	14.8
	-58.75	5.04	89.84	-69.43	78.13	15.87
	-60.88	7.93	89.84	-63.02	81.79	17.09
	-60.88	15.72	89.84	-69.43	80.72	19.07
	-49.9	12.82	89.84	-68.97	81.79	14.65
	-63.02	16.33	87.89	-69.58	81.79	18.31
	-61.04	10.99	89.84	-68.51	86.67	17.09
	-60.88	14.65	86.98	-69.58	80.72	18.31
	-63.48	16.02	85.88	-69.58	83.01	19.38
	-60.88	12.21	85.82	-68.51	83.01	17.24
	-68.51	23.04	85.45	-68.51	85.45	14.8
	-64.7	16.17	84.96	-69.58	86.67	19.38
	-68.51	16.33	84.96	-68.51	87.74	19.38
	-69.58	19.53	83.01	-63.32	87.28	14.8
	-63.32	9.77	83.98	-65.92	86.67	14.65
	-70.65	22.58	83.98	-68.51	85.45	15.87
	-70.8	19.53	84.47	-63.02	92.77	14.8
	-70.65	21.06	83.98	-63.32	81.79	16.02
	-73.09	14.65	83.5	-59.81	87.74	17.09
	-69.58	22.13	83.01	-59.05	89.11	19.38
	-75.53	25.94	82.03	-63.32	92.77	14.65
	-69.43	23.5	82.52	-60.88	81.79	18.31
	-75.53	26.86	82.52	-63.32	97.2	19.38
	-70.8	22.28	82.03	-63.48	92.77	19.38
	-75.53	22.58	82.03	-66.99	92.77	19.38
	-74.46	31.28	82.03	-69.58	92.93	18.46
	-70.65	29.3	82.52	-70.65	95.21	19.38
	-75.68	24.41	82.03	-67.9	92.77	25.63
	-74.46	31.89	82.03	-67.14	97.5	19.38
	-81.18	22.13	82.03	-63.48	92.93	19.38
	-77.97	29.3	82.03	-60.88	97.5	24.57
	-70.8	26.86	82.03	-63.48	95.37	24.57
	-82.86	19.53	82.52	-63.48	95.37	19.38
	-79.19	20.75	82.52	-64.7	97.5	24.57
	-75.68	30.36	82.52	-65.77	95.37	29.3
	-73.24	22.13	83.98	-69.43	97.5	19.38
	-75.53	30.67	83.01	-63.48	97.2	19.38
	-73.09	28.08	83.98	-69.43	97.5	19.38
	-76.9	39.06	84.47	-70.65	97.5	19.38
	-80.11	28.69	84.47	-68.51	97.5	28.08
	-75.68	40.74	84.96	-68.51	106.2	29.3
	-75.68	31.13	84.96	-68.51	102.69	19.38
	-69.43	32.96	85.94	-70.65	97.5	29.3
	-75.53	39.06	86.43	-69.43	104.98	29.3
	-77.97	29.91	89.84	-69.43	97.5	19.38
	-73.24	35.25	89.84	-67.9	109.86	29.45
	-73.24	37.54	89.84	-67.14	106.35	29.45
	-74.46	32.35	89.84	-68.21	107.57	26.86
	-73.24	39.06	89.9	-70.8	105.13	34.18
	-76.9	41.2	90.33	-70.8	112.46	29.45
	-75.53	40.13	90.82	-73.24	106.2	29.75
	-72.78	30.98	91.8	-66.38	106.35	31.89
	-72.02	40.89	92.29	-71.87	106.35	38.91
	-81.33	44.56	92.77	-69.58	110.02	31.59
	-70.65	33.42	92.77	-66.99	112.46	34.18
	-69.43	49.29	94.24	-63.48	107.57	34.18
	-73.09	39.06	94.24	-66.99	113.53	29.3
	-68.51	41.35	95.21	-69.58	112.3	34.18
	-72.02	40.89	96.19	-69.58	114.9	34.18
	-63.02	43.03	97.66	-72.02	112.46	34.64
	-63.48	43.18	97.66	-76.9	118.41	19.38
	-68.51	39.06	97.66	-73.24	112.46	34.18
	-69.43	37.99	98.63	-76.9	114.29	36.62
	-63.48	48.37	98.63	-74.46	116.12	35.55
	-67.14	47	98.63	-73.24	114.9	38.45
	-59.66	42.27	100.1	-75.68	122.22	34.33
	-60.88	40.28	101.07	-70.65	124.51	38.91
	-63.48	41.81	100.59	-73.24	115.97	38.91
	-67.14	47	102.48	-73.24	118.41	37.84
	-65.77	49.13	101.5	-69.58	121.92	38.91
	-60.88	44.56	102.11	-69.43	120.85	38.91
	-63.48	39.67	102.05	-70.65	118.56	38.45
	-63.32	37.54	103.27	-73.09	120.85	38.91
	-58.75	47.61	105.47	-73.24	118.41	38.91
	-58.75	39.67	103.52	-73.09	120.85	38.91
	-62.1	46.23	105.47	-75.53	123.29	38.91
	-59.81	41.05	105.47	-73.09	120.85	38.91
	-53.56	40.28	104.25	-75.53	113.53	48.83
	-63.32	40.59	105.47	-76.75	108.8	38.91
	-61.04	39.67	106.02	-72.02	124.66	38.91
	-51.12	49.13	105.47	-70.8	120.85	38.91
	-59.2	39.67	105.47	-74.46	116.12	38.91
	-60.88	43.18	106.2	-70.8	120.85	50.05
	-54.93	40.28	106.2	-73.09	121	38.91
	-52.34	47	106.2	-73.09	120.85	45.17
	-62.1	45.17	107.42	-73.09	125.73	38.91
	-58.75	28.38	107.42	-73.24	126.8	47.61
	-53.56	39.83	106.93	-73.24	120.85	38.91
	-48.83	27.16	107.36	-75.53	126.8	47.61
	-58.75	41.2	107.42	-68.51	120.85	48.98
	-53.71	48.07	107.42	-74.46	126.8	50.66
	-53.56	43.95	107.42	-75.53	119.02	45.17
	-54.78	39.06	107.91	-76.75	115.97	48.98
	-58.75	42.42	107.42	-76.75	126.34	46.54
	-51.57	39.06	107.42	-78.13	124.66	50.05
	-58.75	41.2	107.97	-78.13	118.41	46.54
	-53.25	37.08	107.48	-80.72	120.85	46.39
	-58.75	32.65	107.42	-87.89	117.34	46.54
	-59.66	43.03	108.4	-82.55	116.12	38.91
	-61.04	39.06	108.4	-76.14	114.9	48.98
	-53.71	48.83	107.48	-79.35	123.29	48.83
	-58.75	31.28	107.42	-82.86	111.08	38.91
	-59.81	40.44	107.91	-82.86	112.46	48.83
	-58.75	41.2	108.4	-82.86	115.97	45.32
	-58.75	33.42	107.91	-85.6	112.76	48.83
	-58.75	43.95	108.89	-86.06	118.41	47.61
	-60.88	36.01	108.4	-78.13	112.46	46.54
	-53.25	32.65	108.89	-85.6	106.2	46.54
	-59.66	41.66	108.89	-85.6	114.29	53.71
	-61.04	32.65	108.89	-82.86	110.02	38.91
	-63.32	39.83	108.4	-87.43	112.3	47.61
	-53.56	31.59	108.4	-87.74	116.12	38.91
	-73.09	34.64	108.89	-83.01	115.97	38.91
	-58.75	39.06	108.15	-87.89	107.88	45.17
	-63.48	31.89	108.4	-92.62	112.3	38.91
	-65.77	41.05	108.89	-87.89	107.57	38.76
	-63.48	35.4	108.89	-87.43	116.12	38.91
	-68.51	37.38	108.89	-87.43	108.64	48.83
	-66.99	39.83	108.89	-87.43	107.57	38.91
	-63.32	40.59	108.4	-100.71	112.3	37.99
	-65.77	34.48	108.4	-92.77	106.2	38.91
	-65.77	33.26	108.4	-93.38	109.25	34.64
	-73.09	27.92	108.4	-92.62	107.57	38.91
	-69.43	45.78	107.91	-99.64	112.3	38.91
	-71.87	35.71	107.42	-102.54	106.2	19.38
	-74.46	39.06	107.91	-97.2	95.37	34.33
	-73.09	34.48	107.42	-95.83	112.3	34.33
	-68.21	39.67	106.45	-102.39	108.8	34.18
	-75.53	39.83	106.93	-102.39	102.69	37.99
	-72.02	31.59	107.42	-102.39	107.57	34.18
	-73.24	39.52	106.45	-100.25	106.2	35.4
	-76.75	32.96	105.96	-102.39	112.46	34.18
	-74.46	33.26	106.02	-101.32	109.71	34.33
	-73.09	35.86	105.47	-102.08	107.27	29.3
	-78.13	34.64	105.53	-101.17	106.35	30.52
	-81.63	43.95	105.47	-102.54	103.91	29.3
	-73.24	35.71	105.47	-102.39	114.75	29.3
	-80.11	37.99	103.58	-105.59	107.57	19.38
	-73.24	39.06	105.47	-107.27	107.57	17.09
	-78.13	32.04	105.47	-102.39	107.57	19.38
	-78.13	41.5	101.5	-99.64	107.88	19.38
	-78.13	37.54	101.5	-105.59	108.64	19.38
	-75.68	34.33	101.07	-107.27	106.2	19.38
	-83.01	37.99	99.61	-107.27	112.3	19.38
	-77.97	35.86	99.61	-105.59	106.81	17.24
	-80.41	41.81	98.63	-107.27	102.69	17.09
	-82.86	43.03	99.12	-110.93	108.64	16.02
	-80.41	39.22	97.66	-117.34	102.69	14.8
	-85.6	42.88	97.66	-112.15	105.13	9.77
	-82.86	42.11	97.66	-107.42	105.13	14.8
	-81.63	46.39	93.75	-107.27	105.13	14.65
	-80.11	37.23	93.75	-107.42	97.5	6.1
	-82.86	34.79	92.77	-117.34	102.69	14.65
	-80.41	48.83	89.84	-109.71	107.57	6.1
	-75.53	48.22	89.9	-117.34	97.5	14.65
	-82.86	50.05	89.84	-112.15	103.76	6.1
	-80.41	48.83	89.84	-112.15	103.76	14.65
	-82.55	44.86	85.51	-117.34	97.5	-2.59
	-82.86	50.2	84.47	-110.47	95.21	4.88
	-74.46	45.01	83.98	-108.64	106.2	1.83
	-70.65	49.74	82.03	-109.71	97.5	-0.15
	-80.72	47.3	82.03	-109.71	97.5	-0.15
	-78.13	56.15	78.86	-117.34	97.5	-4.73
	-78.13	50.81	77.15	-117.34	97.5	-3.51
	-80.41	56.76	76.17	-117.34	97.5	-4.73
	-75.53	52.19	74.46	-110.32	97.5	-2.59
	-74.46	53.71	74.95	-110.47	108.8	2.44
	-75.53	55.24	74.22	-110.93	97.5	-5.49
	-77.97	58.59	70.07	-117.34	96.44	-4.43
	-76.9	62.1	69.82	-105.59	92.77	4.88
	-68.51	54.93	67.38	-117.34	106.2	-4.73
	-73.09	54.47	67.38	-107.42	92.93	-4.43
	-77.97	57.83	66.41	-107.42	97.5	-7.93
	-70.65	65	62.99	-117.34	87.74	-0.61
	-72.02	59.81	62.26	-117.34	97.5	-8.39
	-70.65	65.16	60.61	-117.34	94.15	-9.61
	-69.43	63.02	60.55	-107.42	92.93	-1.07
	-68.51	61.95	58.59	-111.08	97.5	-7.48
	-68.21	67.44	55.91	-109.86	95.37	-7.48
	-60.88	66.99	58.59	-110.02	93.99	-7.48
	-63.32	70.04	53.71	-107.27	95.21	-4.43
	-75.53	69.89	53.47	-111.08	92.93	-9.61
	-63.02	63.63	51.7	-107.42	92.77	-1.98
	-68.51	69.43	50.78	-109.71	92.93	-6.1
	-59.66	76.29	50.78	-112.15	86.67	-2.59
	-63.32	81.79	48.58	-121.92	87.74	-9.61
	-59.05	76.29	48.34	-109.71	86.82	-6.87
	-53.71	78.28	45.9	-109.71	84.23	-4.43
	-53.56	79.35	44.92	-102.54	87.74	-4.43
	-54.78	73.39	44.92	-102.08	86.67	-3.05
	-58.75	78.43	43.46	-109.71	85.45	-1.98
	-58.75	76.45	42.97	-108.64	86.82	3.66
	-51.12	78.89	42.97	-109.71	92.93	-10.99
	-52.49	89.57	42.97	-107.27	85.6	-2.29
	-46.54	79.04	40.53	-107.42	80.72	-1.98
	-48.68	88.2	42.97	-111.08	83.01	4.88
	-49.9	83.62	40.04	-99.64	84.23	4.88
	-46.54	86.36	38.09	-107.27	81.79	14.65
	-41.35	88.04	37.84	-107.42	80.72	4.88
	-43.95	92.01	37.6	-109.71	83.16	6.1
	-43.49	89.72	37.11	-107.27	86.67	5.04
	-41.35	85.91	35.71	-106.96	80.72	6.71
	-42.72	92.93	36.13	-99.95	78.13	9.77
	-41.05	101.17	35.16	-99.95	80.57	9.77
	-41.05	92.01	35.16	-102.39	73.39	14.65
	-41.05	100.56	35.16	-107.42	81.79	9.77
	-37.69	101.62	35.16	-107.27	78.13	18.31
	-36.47	103.76	33.2	-108.64	78.13	18.31
	-37.69	108.18	35.16	-105.29	73.39	17.24
	-35.4	104.22	35.16	-107.42	73.39	17.24
	-30.36	107.73	32.71	-101.17	74.46	17.09
	-34.03	101.78	35.16	-105.13	73.39	19.38
	-27.92	111.54	32.71	-106.96	73.24	19.38
	-30.52	109.86	31.74	-107.27	68.82	19.38
	-35.4	114.29	31.74	-107.42	68.51	29.45
	-30.36	110.47	31.31	-107.27	70.65	25.63
	-26.7	106.51	32.23	-102.54	69.73	29.45
	-40.13	114.44	31.25	-106.2	63.48	34.33
	-26.7	118.41	30.76	-102.54	68.36	34.18
	-29.14	115.97	31.25	-102.54	69.58	34.18
	-30.36	117.65	29.36	-105.13	68.51	34.18
	-20.6	114.75	29.85	-107.27	68.51	34.64
	-25.48	118.41	30.33	-98.88	68.36	38.91
	-25.48	117.03	28.81	-105.13	68.36	37.84
	-23.19	118.56	29.36	-107.27	63.48	38.91
	-21.82	125.12	29.3	-101.32	68.36	38.91
	-24.26	130.92	29.3	-117.34	63.63	38.91
	-21.97	124.21	28.32	-106.96	62.26	49.29
	-21.51	115.66	28.32	-106.96	56.3	50.05
	-20.6	136.41	28.32	-101.32	63.63	48.98
	-25.63	132.45	27.34	-111.08	58.44	53.71
	-25.63	124.36	27.34	-106.05	59.81	53.71
	-24.26	133.06	27.34	-107.42	57.98	56.3
	-20.6	133.51	27.34	-102.39	53.86	54.93
	-21.82	128.78	27.34	-107.42	63.63	53.71
	-24.26	134.12	25.39	-98.72	57.37	54.93
	-24.41	132.9	27.34	-106.05	60.88	63.48
	-15.87	129.24	23.93	-102.54	59.81	63.48
	-17.24	135.04	23.25	-105.59	57.37	63.48
	-21.82	135.5	22.95	-106.96	48.83	68.36
	-23.96	133.06	21.97	-106.2	58.75	68.36
	-23.04	133.97	21.97	-108.64	53.71	73.24
	-23.04	137.63	21.48	-100.25	63.63	73.24
	-20.6	142.97	20.02	-99.95	56.15	68.82
	-22.43	140.38	19.59	-107.27	53.71	73.24
	-19.68	140.99	19.53	-108.64	53.71	73.24
	-24.26	138.4	19.53	-102.39	38.91	73.7
	-23.04	141.3	17.64	-111.85	53.71	78.13
	-28.08	144.04	16.48	-109.86	53.71	86.67
	-25.48	144.65	16.36	-105.29	50.66	84.23
	-22.28	147.09	15.14	-107.42	53.71	83.01
	-23.19	146.94	15.14	-102.54	38.91	83.16
	-22.58	144.81	14.16	-106.05	53.71	83.16
	-27.47	147.71	12.7	-105.59	48.98	92.77
	-23.04	142.52	12.45	-105.59	38.91	86.82
	-23.04	138.55	11.78	-107.42	49.29	92.93
	-27.01	150.6	11.72	-105.13	46.39	92.77
	-25.63	148.01	9.52	-108.03	48.98	92.93
	-29.45	157.17	9.03	-109.71	45.17	92.77
	-28.08	146.94	11.72	-104.83	48.83	95.37
	-30.52	156.25	7.32	-100.25	48.83	96.59
	-28.08	149.54	7.32	-104.83	36.77	90.48
	-28.84	147.86	5.92	-108.64	38.91	97.5
	-31.59	153.35	4.94	-102.39	38.91	96.59
	-19.68	153.66	4.39	-102.54	34.18	97.5
	-32.96	156.25	4.64	-107.27	38.91	96.44
	-23.19	147.71	3.91	-109.71	38.91	97.5
	-32.2	153.05	3.91	-112.15	36.77	97.5
	-32.96	156.25	1.95	-117.34	35.55	106.2
	-30.36	154.57	3.91	-107.42	38.91	97.5
	-31.59	157.32	-0.12	-111.85	36.77	103.76
	-32.81	141.75	0.55	-112.15	36.01	103.76
	-30.52	152.89	-1.1	-107.27	37.99	103.91
	-39.22	159.3	-1.95	-104.83	34.33	106.2
	-34.79	152.59	-1.95	-109.71	34.18	102.69
	-31.59	157.78	-2.44	-110.93	34.18	104.98
	-34.64	156.25	-2.99	-102.54	36.77	106.2
	-35.4	152.89	-3.91	-105.59	30.52	112.3
	-40.13	159.76	-3.91	-107.27	29.45	102.69
	-37.84	153.66	-3.91	-102.54	29.3	112.46
	-41.35	158.54	-5.86	-102.54	29.3	107.88
	-32.96	156.4	-3.91	-98.72	25.63	97.5
	-40.13	157.17	-3.91	-102.39	19.38	105.13
	-32.81	158.69	-7.08	-102.39	24.57	107.57
	-36.77	151.52	-6.9	-105.59	19.38	104.98
	-41.35	161.13	-7.32	-107.27	29.45	107.88
	-41.35	155.33	-7.75	-98.72	29.3	97.5
	-46.54	155.94	-8.79	-97.81	29.45	108.64
	-42.57	159.3	-8.06	-100.71	19.38	106.2
	-46.23	162.81	-8.3	-103.76	19.38	97.5
	-43.79	159	-9.28	-101.17	29.3	106.2
	-37.84	163.42	-9.77	-102.39	19.38	97.5
	-38.91	157.93	-9.77	-96.44	19.38	102.69
	-43.79	156.86	-10.74	-92.62	19.38	107.88
	-47.45	155.03	-9.77	-99.95	17.24	97.5
	-48.68	157.47	-11.17	-101.32	19.38	90.48
	-43.49	156.56	-10.25	-92.62	14.8	97.5
	-50.05	147.86	-11.23	-99.95	14.65	97.5
	-47.45	156.25	-11.23	-100.4	14.8	97.5
	-49.9	153.66	-11.23	-98.27	14.65	97.5
	-48.68	157.47	-12.21	-98.11	14.65	96.59
	-47.61	151.37	-11.72	-96.44	11.6	96.59
	-46.23	152.59	-11.72	-97.5	9.77	97.2
	-50.81	155.49	-13.18	-95.83	14.65	97.5
	-49.9	154.57	-12.88	-97.5	9.92	95.37
	-46.23	161.29	-11.72	-95.06	14.65	92.93
	-58.75	152.13	-11.72	-95.37	14.65	96.44
	-49.9	151.06	-11.72	-96.44	-0.15	95.21
	-51.27	162.05	-14.16	-97.2	8.54	97.5
	-51.12	149.54	-14.59	-92.77	8.54	97.5
	-52.34	149.99	-15.56	-95.37	-3.51	95.37
	-47.61	150.6	-15.63	-95.37	7.32	92.93
	-50.05	148.32	-15.63	-92.62	7.32	95.21
	-49.9	157.93	-17.03	-87.74	7.48	92.77
	-58.75	153.66	-16.6	-93.99	-0.15	92.77
	-58.75	150.6	-16.6	-98.72	9.77	95.37
	-58.75	137.94	-17.09	-92.62	4.88	86.82
	-54.78	147.55	-18.49	-97.2	4.88	95.37
	-58.75	143.89	-19.04	-93.99	-0.15	92.77
	-58.75	144.5	-18.8	-92.62	-0.46	92.77
	-55.69	150.91	-19.53	-95.37	1.22	97.5
	-58.75	146.79	-19.53	-91.55	-2.29	86.67
	-58.75	140.84	-19.53	-92.62	5.04	92.93
	-60.88	149.38	-19.53	-92.62	-0.15	94.15
	-59.05	141.6	-19.53	-91.55	-1.22	92.77
	-60.88	141.75	-22.64	-96.44	-2.29	90.48
	-59.66	142.82	-22.89	-87.89	4.88	97.5
	-59.66	139.47	-24.41	-95.37	-1.98	87.43
	-60.88	145.26	-24.41	-95.52	-2.59	92.77
	-58.75	132.45	-24.35	-95.37	-4.73	92.77
	-51.12	145.26	-26.37	-87.89	4.88	94.15
	-53.25	138.85	-25.39	-95.37	-2.59	87.43
	-61.04	135.96	-26.31	-106.05	-7.17	92.77
	-66.99	133.36	-27.34	-97.2	-7.17	87.74
	-59.66	135.35	-27.34	-97.81	-9.61	86.67
	-70.8	141.3	-27.34	-95.37	-4.73	87.74
	-59.66	138.85	-27.34	-92.77	-8.54	92.93
	-63.32	132.9	-30.21	-95.37	-5.95	97.5
	-59.81	139.31	-30.52	-95.37	-7.93	87.74
	-63.32	126.95	-30.52	-95.83	-7.48	96.44
	-59.66	138.4	-31.25	-92.77	-13.28	92.93
	-58.75	127.87	-31.25	-97.81	-8.54	90.48
	-63.02	133.36	-32.23	-96.28	-10.38	92.77
	-53.71	138.7	-32.65	-97.81	-12.05	92.93
	-63.48	130.62	-32.71	-102.39	-14.5	92.77
	-63.32	141.75	-33.2	-96.44	-17.55	97.5
	-63.48	130	-33.2	-101.17	-10.99	92.77
	-63.48	130.77	-34.18	-102.39	-16.63	97.5
	-60.88	128.48	-33.2	-102.54	-19.68	96.44
	-58.75	128.63	-34.42	-92.77	-21.97	96.44
	-63.32	130.62	-35.16	-97.81	-10.99	92.93
	-63.02	123.44	-35.16	-98.27	-14.8	97.5
	-63.32	122.53	-35.16	-95.52	-17.24	96.44
	-60.88	141.3	-35.16	-102.39	-10.99	95.21
	-63.48	124.97	-35.16	-106.96	-20.75	95.37
	-63.48	127.56	-35.16	-102.54	-15.26	95.37
	-63.32	121.15	-35.16	-102.54	-18.16	96.59
	-63.32	127.11	-35.16	-105.59	-21.97	96.59
	-63.48	129.55	-35.16	-107.42	-21.82	97.5
	-67.14	122.07	-34.97	-105.59	-19.68	97.5
	-66.99	124.05	-36.07	-102.54	-23.96	97.5
	-61.04	117.65	-35.16	-107.27	-24.41	103.76
	-59.66	126.95	-35.16	-107.27	-24.26	97.5
	-59.81	120.85	-35.16	-111.08	-25.48	107.57
	-63.48	113.07	-35.16	-107.42	-27.92	97.5
	-66.22	120.09	-35.16	-110.93	-25.02	97.5
	-60.88	121.15	-34.42	-109.71	-26.4	97.5
	-69.58	114.59	-34.3	-112.15	-28.84	97.5
	-63.32	115.81	-32.71	-117.34	-31.59	105.13
	-68.82	116.42	-33.2	-109.71	-28.08	105.13
	-69.43	123.44	-33.2	-112.15	-20.14	106.2
	-68.82	121.77	-33.2	-117.34	-27.92	105.13
	-69.43	114.14	-32.71	-117.34	-24.26	104.52
	-66.07	121.15	-32.23	-117.34	-30.36	106.35
	-70.8	111.85	-32.17	-119.48	-32.81	97.5
	-63.32	116.88	-30.76	-119.78	-27.47	103.76
	-72.02	109.86	-31.25	-121.61	-29.75	105.13
	-68.82	115.51	-30.76	-122.07	-27.92	106.2
	-68.51	120.54	-29.42	-119.48	-32.96	105.13
	-70.8	111.39	-29.3	-118.41	-31.59	107.42
	-68.51	110.63	-27.34	-126.8	-26.7	106.2
	-66.07	114.59	-29.3	-119.17	-31.74	105.13
	-63.48	109.41	-27.34	-118.26	-30.36	113.53
	-70.34	114.44	-27.4	-122.07	-32.96	108.64
	-70.8	115.81	-27.34	-126.95	-34.03	106.2
	-70.8	111.39	-26.37	-129.24	-31.59	112.3
	-68.21	103.15	-25.88	-126.95	-32.81	108.8
	-60.88	101.32	-25.88	-126.95	-31.28	103.76
	-63.32	113.37	-23.93	-126.95	-36.47	112.46
	-69.58	113.83	-24.41	-126.95	-31.74	112.46
	-68.21	107.27	-24.41	-130.62	-34.79	110.02
	-68.21	104.68	-24.66	-129.24	-40.13	112.3
	-69.58	103.45	-23.5	-122.07	-27.92	112.46
	-70.8	110.02	-22.71	-130.62	-31.59	112.3
	-67.14	99.49	-22.71	-131.84	-35.4	105.13
	-68.51	107.42	-19.53	-131.68	-34.94	112.3
	-63.48	97.66	-19.53	-131.68	-39.22	115.97
	-63.48	100.71	-19.53	-136.87	-40.28	107.57
	-63.48	104.98	-19.53	-131.84	-40.28	112.46
	-63.02	101.32	-19.53	-136.87	-37.69	113.68
	-68.51	109.41	-19.53	-136.87	-40.13	117.03
	-62.26	101.47	-19.53	-137.79	-40.13	112.3
	-59.66	100.86	-19.47	-137.94	-41.81	112.3
	-61.04	103.15	-19.04	-136.87	-38.91	109.25
	-63.32	103.15	-19.53	-131.84	-35.4	120.85
	-63.32	97.66	-18.49	-139.77	-43.79	106.35
	-59.66	104.22	-18.49	-136.87	-41.35	108.8
	-59.81	100.71	-18.55	-131.84	-41.96	109.86
	-63.32	105.74	-17.4	-131.68	-43.79	105.13
	-61.04	103.61	-17.58	-136.87	-43.79	109.86
	-58.75	109.41	-18.07	-139.01	-43.79	105.13
	-59.66	99.18	-18.07	-139.16	-43.95	112.3
	-61.04	101.01	-17.09	-139.16	-47.61	105.13
	-63.32	101.62	-17.58	-131.84	-40.28	106.35
	-58.75	106.05	-17.58	-140.23	-43.95	117.34
	-60.58	103.3	-17.58	-137.33	-47.45	104.98
	-51.27	94.45	-17.58	-141.45	-43.95	107.57
	-58.75	94.6	-17.58	-139.01	-49.9	107.57
	-53.71	103	-18.07	-131.68	-53.56	97.5
	-58.75	103.61	-18.07	-137.79	-45.93	102.69
	-49.9	101.78	-18.49	-136.87	-53.56	102.54
	-51.12	103.3	-18.07	-138.7	-43.79	108.64
	-53.56	95.83	-18.07	-136.87	-53.56	102.69
	-51.12	100.56	-19.47	-136.87	-52.34	97.5
	-47.45	98.72	-19.47	-136.87	-53.25	97.5
	-58.75	102.54	-19.53	-136.87	-53.71	96.44
	-50.81	101.78	-18.8	-136.87	-58.75	97.5
	-48.37	93.69	-19.53	-136.87	-52.34	95.37
	-51.12	101.17	-18.8	-139.01	-53.56	95.21
	-48.83	93.38	-19.53	-137.79	-58.75	97.5
	-48.37	100.25	-19.53	-130.62	-58.75	95.37
	-48.68	98.88	-20.02	-130.62	-63.48	87.74
	-53.56	89.72	-19.53	-126.95	-53.56	96.44
	-49.29	97.96	-19.53	-136.87	-62.1	95.21
	-46.23	96.28	-19.53	-139.16	-61.04	92.77
	-47.45	98.27	-19.53	-136.87	-63.32	95.21
	-50.81	101.17	-22.28	-136.87	-63.32	90.48
	-46.23	95.83	-22.52	-131.68	-68.82	92.77
	-48.37	101.17	-22.4	-131.84	-68.51	87.74
	-46.54	96.28	-21.48	-129.55	-63.32	85.45
	-43.95	103.15	-23.86	-137.79	-70.65	86.67
	-43.95	101.78	-22.95	-131.84	-67.9	83.01
	-43.95	96.44	-22.95	-131.84	-70.65	83.16
	-37.84	98.27	-23.68	-130.46	-69.58	86.67
	-46.23	95.52	-23.5	-136.87	-73.09	79.35
	-43.95	102.39	-23.5	-136.87	-69.58	80.57
	-46.54	98.27	-23.5	-136.87	-70.65	78.13
	-42.57	90.03	-23.68	-130.46	-73.09	73.24
	-45.93	95.67	-22.95	-126.95	-75.68	78.13
	-46.23	92.93	-23.68	-131.84	-73.24	73.7
	-46.23	98.42	-25.39	-126.95	-74.46	80.57
	-43.95	100.25	-24.41	-126.95	-77.97	73.39
	-48.37	102.84	-24.9	-126.95	-76.9	70.19
	-47.45	100.71	-24.48	-126.8	-78.13	78.13
	-48.83	94.6	-24.9	-126.95	-76.9	68.36
	-43.49	101.17	-23.93	-126.8	-82.86	68.36
	-47.45	98.42	-23.93	-126.5	-77.97	68.51
	-47.45	98.88	-23.86	-139.01	-83.01	64.7
	-48.37	92.62	-22.95	-126.95	-82.86	65.31
	-46.54	98.27	-23.68	-126.95	-86.06	73.24
	-42.57	90.79	-23.86	-121.92	-83.01	64.85
	-48.68	98.27	-23.93	-120.7	-87.74	59.81
	-43.49	97.66	-24.41	-131.68	-82.86	63.48
	-48.83	98.88	-23.93	-126.8	-85.6	60.42
	-40.13	87.89	-23.93	-117.95	-87.89	57.98
	-50.05	102.84	-23.93	-129.24	-87.74	59.81
	-47.61	91.09	-23.5	-126.5	-87.89	57.98
	-43.95	98.88	-23.56	-117.34	-91.55	59.05
	-50.81	108.95	-22.95	-122.07	-87.89	50.05
	-53.25	97.66	-23.5	-121.92	-85.6	54.17
	-51.27	97.66	-23.5	-119.17	-87.43	46.54
	-51.88	97.66	-23.62	-122.07	-95.37	53.71
	-48.68	101.17	-22.71	-121.61	-87.89	48.98
	-54.93	97.66	-23.93	-122.07	-95.83	53.71
	-53.56	94.3	-23.93	-121.92	-96.44	38.91
	-48.83	100.56	-23.68	-122.07	-98.88	48.98
	-53.56	97.66	-23.5	-117.34	-90.64	48.83
	-51.12	100.1	-24.41	-125.12	-101.32	38.91
	-60.58	100.86	-23.93	-124.66	-97.5	45.17
	-60.88	95.52	-24.6	-121.92	-92.62	45.78
	-53.25	98.72	-25.33	-120.24	-97.2	38.91
	-58.75	98.11	-25.39	-120.85	-102.39	38.91
	-62.1	93.99	-25.39	-121.61	-95.37	38.91
	-58.75	98.27	-26.37	-118.41	-97.81	36.77
	-60.88	93.69	-26.86	-126.5	-102.39	38.91
	-59.66	97.66	-27.28	-126.8	-102.39	38.91
	-59.81	100.4	-27.34	-121.92	-98.72	38.91
	-59.66	101.32	-28.81	-122.07	-100.71	38.45
	-63.32	105.44	-27.34	-121.92	-102.39	36.77
	-61.04	97.96	-29.54	-122.07	-101.17	38.91
	-63.32	101.17	-30.76	-121.92	-102.54	38.91
	-65.77	101.78	-29.79	-125.12	-100.56	34.18
	-60.88	103.15	-32.23	-126.5	-102.39	38.91
	-63.32	103.15	-34.12	-121.92	-96.28	38.91
	-63.48	105.59	-33.2	-122.07	-102.54	34.18
	-63.48	97.66	-34.67	-126.95	-99.95	38.91
	-63.32	98.27	-35.4	-121.92	-102.54	36.77
	-63.32	97.96	-37.11	-126.8	-102.54	34.18
	-63.48	103.76	-38.64	-121.92	-97.5	37.99
	-67.9	95.83	-39.31	-139.16	-99.95	36.47
	-63.48	100.1	-41.02	-126.95	-102.08	34.18
	-61.04	97.66	-41.99	-131.68	-105.13	34.33
	-69.43	102.84	-41.99	-131.38	-102.39	34.18
	-60.88	103.91	-45.41	-131.38	-95.37	34.33
	-73.09	97.66	-44.98	-131.68	-102.54	34.18
	-68.66	93.38	-47.36	-131.68	-102.54	34.18
	-64.7	99.49	-47.36	-130.46	-101.17	34.18
	-63.48	104.83	-49.8	-131.84	-102.39	34.18
	-69.43	105.13	-50.78	-136.87	-102.54	29.45
	-63.48	88.04	-50.78	-129.85	-102.39	29.45
	-68.21	105.59	-54.75	-126.95	-101.32	34.18
	-63.02	97.2	-54.93	-136.87	-102.54	34.18
	-66.99	101.32	-56.64	-136.87	-99.95	34.18
	-68.51	104.06	-58.59	-137.94	-99.64	34.33
	-60.88	99.49	-58.53	-137.79	-102.39	25.79
	-66.99	103.61	-58.59	-136.87	-102.54	30.52
	-70.65	97.66	-58.59	-139.01	-99.95	19.38
	-69.58	96.74	-63.48	-139.01	-100.1	26.25
	-70.65	112.76	-64.45	-140.38	-102.54	34.18
	-71.87	105.9	-64.58	-141.6	-109.71	31.74
	-62.1	105.74	-66.41	-141.6	-107.42	29.45
	-69.58	97.96	-66.41	-141.6	-99.64	30.52
	-68.21	103.15	-66.41	-146.33	-99.95	19.38
	-70.65	106.2	-71.23	-139.01	-96.44	29.3
	-68.51	98.27	-71.29	-140.38	-101.17	19.38
	-70.65	101.62	-72.27	-155.03	-99.95	29.45
	-69.58	97.66	-72.2	-151.37	-97.5	29.45
	-70.65	93.38	-74.22	-156.1	-100.56	19.38
	-63.32	107.42	-74.22	-148.77	-102.39	19.38
	-72.02	99.18	-74.22	-147.71	-92.77	19.38
	-73.24	111.69	-77.39	-146.48	-98.11	19.38
	-69.43	100.1	-77.64	-151.21	-97.2	19.38
	-68.51	98.42	-79.1	-148.93	-95.37	19.38
	-72.78	102.54	-80.57	-148.77	-96.44	29.3
	-71.87	99.03	-80.08	-151.37	-91.4	19.38
	-70.65	109.71	-81.97	-146.48	-92.77	18.31
	-72.78	99.33	-81.54	-151.37	-92.62	19.07
	-68.97	100.1	-82.03	-147.71	-96.28	19.38
[truncated: 48,001 more rows]
