# Supplementary material for: Synchronized activity of sensory neurons initiates cortical synchrony in a model of neuropathic pain
Source: Nat Commun. 2023 Feb 8;14:689. doi: 10.1038/s41467-023-36093-z (PMC9908980; doi:10.1038/s41467-023-36093-z)
Supplement: Supplementary file 7 — Supplementary Software 1 [file 41467_2023_36093_MOESM7_ESM.zip › comparsion EEG from Chao/comparsion EEG/ATP A317491/SNI 3d (ttx pre).xlsx]

## Sheet: Sheet1
	animal 6	animal 25	animal 33	animal 15	animal 16	animal 33
	15.87	-36.06	39.03	46.68	17.77	-39.55
	15.63	-36.82	39.03	46.58	18.55	-39
	17.46	-36.74	39.03	47.06	19.48	-38.15
	19.29	-37.21	39.03	47.51	19.43	-39.55
	19.41	-37.35	40.53	47.41	20.12	-38.09
	21.24	-37.89	38.82	47.61	20.21	-38.57
	21.36	-38.28	39.03	47.9	21.04	-37.6
	23.44	-38.33	38.33	48.13	21.57	-38.57
	24.87	-38.78	39.03	48.61	21.44	-37.11
	25.33	-38.79	39.03	48.52	22.24	-35.16
	27.22	-39.16	40.77	48.82	22.26	-35.16
	27.1	-39.58	39.03	48.82	22.63	-35.16
	29.3	-39.5	40.77	49.21	23.39	-35.16
	31.01	-39.85	40.77	49.49	23.39	-36.62
	31.22	-39.75	40.77	49.56	23.53	-35.16
	33.17	-40.06	40.77	49.8	23.53	-35.16
	33.17	-40.26	40.28	49.7	23.91	-36.38
	35.13	-40.24	39.03	49.99	24.19	-35.16
	38.09	-40.45	38.82	50.38	24.22	-34.67
	36.5	-40.48	38.97	50.38	24.31	-35.1
	40.28	-40.54	39.03	50.73	24.51	-34.67
	40.41	-40.67	38.82	50.68	24.41	-34.61
	41.75	-40.72	38.57	50.78	24.4	-34.18
	42.94	-40.72	37.08	51.12	24.41	-34.18
	42.94	-40.72	37.02	50.78	24.39	-33.2
	45.38	-40.82	38.57	51.51	24.31	-33.69
	44.92	-40.82	37.08	51.37	24.19	-33.2
	47.33	-40.82	36.62	51.51	23.82	-33.2
	48.77	-40.92	36.87	51.56	23.82	-32.71
	48.77	-40.94	36.87	51.56	23.51	-32.71
	50.72	-40.87	37.6	51.56	23.53	-33.14
	50.75	-41.02	37.84	51.86	23.02	-32.17
	52.22	-40.92	35.13	52.05	22.63	-32.04
	53.71	-40.82	37.02	51.94	22.61	-31.25
	54.69	-40.92	34.91	51.95	21.92	-31.25
	55.11	-40.94	35.13	52.1	21.95	-31.25
	54.69	-40.97	35.13	51.94	21.29	-31.25
	57.1	-41.02	33.17	51.95	20.48	-31.19
	57.98	-41.04	33.11	51.93	20.31	-30.76
	57.86	-41.02	33.17	51.86	19.53	-30.76
	59.54	-41.06	32.14	51.56	19.53	-31.25
	58.59	-41.21	34.42	51.56	18.8	-29.79
	60.55	-41.14	33.17	51.56	18.04	-30.27
	61.77	-41.21	32.96	51.37	18.06	-29.54
	61.52	-41.32	32.96	51.37	17.04	-29.24
	62.38	-41.41	31.01	50.78	17.19	-27.34
	62.47	-41.5	33.17	50.78	16.28	-27.34
	62.47	-41.46	32.96	50.63	15.31	-29.79
	62.47	-41.6	32.96	50.15	15.23	-29.3
	62.47	-41.7	33.17	50.17	14.45	-27.34
	62.47	-41.7	33.08	49.51	14.6	-29.3
	62.47	-41.99	32.96	49.51	13.65	-27.34
	62.47	-41.92	32.96	48.97	12.87	-27.34
	62.47	-42.04	30.64	48.13	12.88	-29.3
	62.47	-42.04	31.98	48.24	12.18	-29.3
	62.47	-42.29	31.22	47.51	12.12	-27.34
	62.47	-42.24	32.96	47.44	11.5	-29.79
	62.47	-42.33	32.17	46.48	10.99	-29.3
	62.47	-42.38	33.08	45.31	11.01	-29.79
	63.45	-42.38	32.96	45.31	10.52	-30.4
	64.33	-42.48	34.42	44.48	10.42	-30.52
	64.21	-42.6	34.91	44.48	10.11	-30.52
	64.33	-42.58	32.96	43.37	9.76	-30.76
	62.47	-42.48	34.91	42.04	9.94	-31.25
	64.33	-42.63	32.96	42.09	9.56	-31.25
	64.33	-42.48	34.42	40.72	9.56	-31.25
	63.72	-42.38	33.17	40.81	9.75	-32.47
	64.21	-42.48	33.17	39.4	9.72	-32.65
	64.42	-42.33	31.22	37.88	9.72	-33.2
	63.96	-42.29	33.17	38.09	9.76	-33.2
	64.42	-42.19	32.96	36.41	9.95	-34.42
	64.42	-41.85	34.91	36.42	10.13	-34.67
	65.19	-41.85	34.67	34.95	10.62	-34.12
	65.31	-41.55	35.13	33.4	10.54	-35.16
	65.8	-41.46	35.13	33.5	11.13	-35.16
	65.67	-41.16	35.13	31.84	11.11	-35.16
	65.31	-40.63	35.13	31.84	11.81	-35.16
	65.67	-40.55	35.13	30.07	12.45	-35.16
	65.92	-40.09	36.87	28.47	12.49	-39.12
	64.42	-40.16	35.13	28.47	13.28	-40.04
	65.92	-39.4	37.63	26.56	13.28	-39.98
	65.67	-38.87	36.99	26.56	14.33	-41.26
	65.67	-38.92	38.57	24.99	15.8	-40.53
	66.35	-38.09	38.09	23.41	15.63	-42.48
	66.16	-38.09	36.87	23.39	16.4	-42.97
	66.35	-37.21	38.12	21.87	16.4	-42.97
	66.38	-36.33	38.57	21.87	18.02	-42.97
	66.38	-36.38	37.6	20.12	19.13	-44.92
	67.75	-35.35	38.82	18.55	19.13	-45.96
	66.38	-35.35	38.57	18.45	20.58	-47.12
	68.3	-34.38	39.03	16.94	20.68	-47.85
	68.24	-33.35	40.99	16.99	22.05	-48.34
	68.24	-33.33	41.99	15.63	23.51	-48.34
	69.09	-32.15	41.5	14.06	23.51	-49.93
	69.21	-32.18	40.77	14.06	24.99	-50.78
	69.34	-31.05	41.5	12.84	24.99	-50.78
	69.58	-29.83	41.99	12.79	26.56	-53.53
	70.07	-29.88	42.94	11.5	28.21	-52.8
	70.19	-28.64	41.87	10.5	28.3	-53.22
	70.07	-28.71	45.93	10.35	29.97	-55.73
	71.26	-27.37	41.99	9.42	29.44	-55.18
	71.04	-26.12	42.85	9.42	31.63	-56.15
	71.26	-26.28	42.94	8.4	33.37	-56.15
	72.14	-24.85	44.92	7.62	33.35	-57.92
	72.14	-24.85	42.94	7.5	34.95	-59.08
	72.2	-23.63	44.37	6.93	35.01	-58.59
	72.75	-22.27	45.9	6.84	36.81	-60.55
	73.24	-22.27	45.35	6.23	39.01	-60.55
	73.97	-21.12	44.92	5.66	38.28	-60.55
	73.73	-21.14	47.33	5.56	40.11	-62.99
	75.07	-19.75	46.88	5.26	40.33	-62.5
	75.07	-18.68	48.8	5.22	41.79	-63.29
	75.44	-18.65	49.74	4.97	43.45	-63.42
	76.42	-17.33	49.8	4.49	43.75	-64.51
	76.42	-17.38	48.8	4.77	45.3	-64.94
	77.15	-16.21	48.8	4.74	45.12	-64.88
	77.15	-15.06	50.29	4.64	47.02	-65.92
	78.37	-15.14	47.82	4.69	48.51	-65.67
	78.58	-14.01	50.05	4.83	48.39	-66.35
	79.07	-13.89	50.29	4.69	50.17	-66.41
	79.07	-12.94	51.76	4.86	50.15	-66.41
	79.07	-11.96	50.72	4.87	51.37	-66.41
	79.07	-11.91	52.49	5.05	53.2	-66.41
	80.05	-10.94	52.19	5.36	53.13	-66.41
	80.05	-10.94	53.22	5.44	54.69	-66.41
	80.99	-9.96	52.67	5.86	54.54	-68.6
	80.93	-9.03	53.22	5.86	55.95	-69.76
	82	-9.03	54.69	6.23	57.03	-70.31
	80.05	-8.4	53.71	6.63	57.03	-70.25
	82	-8.42	55.11	6.84	58.59	-70.68
	83.47	-7.62	54.69	7.03	58.59	-70.56
	83.44	-7.03	54.69	7.03	59.74	-70.8
	83.86	-7.06	56.4	7.81	60.94	-70.8
	84.78	-6.49	56.12	8.3	61.03	-71.72
	84.84	-6.47	55.54	8.4	62	-71.78
	84.9	-5.96	54.69	8.94	62.01	-71.72
	84.84	-5.47	55.63	8.98	63.13	-73.18
	85.94	-5.52	57.1	9.55	64.06	-72.27
	85.94	-5.13	55.63	10.15	64.06	-72.27
	85.94	-4.88	57.37	10.15	65.11	-72.75
	86.4	-4.88	56.55	10.74	64.84	-73.73
	86.4	-4.74	57.1	10.79	65.81	-73.49
	86.4	-4.71	57.01	11.32	66.79	-73.43
	87.83	-4.69	56.61	11.81	66.77	-74.16
	87.37	-4.69	57.5	11.96	67.47	-75.07
	87.89	-4.69	57.59	12.49	67.55	-74.22
	88.26	-4.69	56.61	12.49	68.33	-74.22
	88.35	-4.69	57.07	13.23	69.09	-74.22
	88.35	-4.79	57.56	13.87	69.09	-74.22
	88.13	-4.83	56.09	13.87	69.53	-76.66
	90.3	-4.98	56.61	14.45	69.87	-76.66
	89.32	-5.47	57.62	14.43	70.29	-76.42
	90.3	-5.47	56.12	15.23	71.08	-76.35
	90.3	-5.57	56.12	15.8	71	-77.88
	90.09	-5.62	56.52	15.77	71.68	-78.06
	90.3	-6.1	55.63	16.39	71.48	-78.13
	90.79	-6.64	55.63	16.4	72.06	-79.1
	90.7	-6.57	56.12	17.09	72.56	-79.35
	90.79	-7.18	55.15	17.77	72.56	-79.35
	90.3	-7.15	55.11	17.77	73.14	-80.57
	90.82	-7.72	54.93	18.41	73.05	-80.08
	91.25	-8.42	55.63	18.41	73.53	-80.57
	91.28	-8.6	55.63	19.09	73.82	-80.08
	91.83	-9.01	54.44	19.53	73.82	-82.03
	91.8	-9.03	52.7	19.87	74.17	-82.03
	91.8	-9.77	52.25	20.58	74.17	-82.03
	94.21	-10.4	52.49	20.58	74.56	-82.03
	93.02	-10.35	49.71	21.34	74.8	-82.03
	93.51	-11.33	52.12	22.05	74.62	-83.92
	93.23	-11.13	50.75	22.05	74.98	-85.45
	94.6	-11.82	51.7	22.65	74.98	-84.9
	94.48	-12.7	49.77	22.8	75.15	-85.08
	94.48	-12.62	49.77	23.53	75.29	-85.21
	95.46	-13.28	52.49	24.4	75.1	-86.43
	95.46	-13.28	48.8	24.41	74.99	-87.4
	95.09	-13.98	50.54	25.29	75.15	-86.91
	95.46	-14.36	49.56	25.37	74.99	-87.83
	95.67	-14.47	48.8	25.78	74.7	-87.4
	95.67	-14.94	47.82	26.95	74.7	-87.89
	95.67	-14.89	47.27	26.94	74.61	-88.99
	97.53	-15.38	47.82	27.82	74.42	-88.38
	97.41	-15.82	47.73	27.93	74.1	-88.87
	97.63	-15.72	47.12	28.69	73.82	-89.11
	99.49	-16.02	47.12	29.64	73.82	-89.84
	99.49	-16.01	45.9	29.54	73.24	-90.33
	99.55	-16.21	44.68	30.27	73.24	-89.84
	100.1	-16.26	47.61	30.52	72.65	-89.84
	100.95	-16.21	45.9	31.4	72.02	-89.84
	101.01	-16.41	44.92	32.03	72.02	-91.31
	101.44	-16.42	45.9	32.03	71.48	-92.59
	102.51	-16.16	47.12	33.06	71.48	-92.29
	102.78	-16.02	45.9	33.06	70.31	-92.29
	103.39	-16.11	45.93	33.86	69.53	-92.83
	104.74	-15.75	44.71	34.55	69.92	-93.26
	104.49	-15.67	46.14	34.45	68.9	-93.26
	105.22	-15.45	46.88	35.15	68.95	-93.75
	105.22	-14.99	45.9	35.15	68.06	-93.75
	105.44	-14.89	45.41	35.84	67.09	-93.75
	106.69	-14.6	44.89	36.32	67.04	-94.24
	106.93	-14.55	46.88	36.32	66.19	-95.21
	107.91	-13.87	46.88	36.81	66.21	-95.64
	109.38	-13.42	46.88	36.8	65.23	-94.73
	109.38	-13.43	47.24	37.26	64.06	-95.21
	110.81	-12.72	46.88	37.45	64.06	-96.19
	110.29	-12.7	46.39	37.4	63.09	-95.7
	110.81	-12.12	46.88	37.79	63.13	-95.7
	110.32	-11.33	46.88	37.74	62.19	-95.7
	112.06	-11.28	47.12	37.84	61.13	-95.7
	113.16	-10.6	47.36	37.84	61.12	-96.68
	112.67	-10.6	47.82	37.84	60.06	-97.47
	113.74	-9.81	47.82	37.49	60.06	-97.11
	114.2	-9.19	48.58	37.49	59.18	-97.17
	114.62	-9.19	48.8	37.3	58.11	-96.68
	114.99	-8.4	48.34	36.89	58.2	-97.66
	117.65	-8.33	49.56	36.9	56.98	-97.66
	115.69	-7.81	48.8	36.32	57.02	-97.66
	115.2	-6.96	50.75	36.42	56.06	-97.66
	117.19	-7.08	52.25	35.69	55.08	-97.66
	117.19	-6.25	50.75	34.76	55.17	-97.66
	117.19	-6.3	51.7	34.94	54.2	-97.66
	118.1	-5.66	50.75	33.94	54.29	-97.66
	117.65	-5.1	53.71	33.98	53.27	-97.66
	118.59	-5.1	51.76	32.81	52.34	-97.66
	119.6	-4.35	53.71	31.62	52.54	-100.1
	119.6	-4.69	53.71	31.63	51.46	-99.61
	118.13	-3.93	52.7	30.35	51.56	-100.59
	120.09	-3.37	52.7	30.36	50.73	-101.68
	121.09	-3.44	51.76	28.88	49.89	-101.62
	121.12	-3.08	52.49	27.33	49.95	-101.81
	121.09	-3.05	55.11	27.34	49.12	-102.54
	121.55	-2.56	54.14	25.76	49.17	-103.03
	121.52	-2.36	55.15	25.63	48.44	-102.97
	121.55	-2.35	56.61	23.92	47.65	-103.45
	122.44	-1.95	54.69	22.24	47.65	-104.49
	122.07	-1.95	55.15	22.16	46.96	-104.49
	122.04	-1.66	54.69	20.3	47.02	-104.74
	122.04	-1.48	54.69	20.31	46.09	-105.47
	123.05	-1.47	55.15	18.36	45.51	-105.47
	123.05	-1.22	55.05	16.36	45.7	-105.47
	123.05	-1.28	54.69	16.39	45.12	-105.47
	123.9	-1.03	56.03	14.26	44.92	-106.87
	123.5	-0.89	54.69	14.31	44.34	-107.91
	123.41	-0.9	58.47	12.2	43.8	-108.46
	123.9	-0.69	55.05	10.11	43.56	-109.5
	123.9	-0.7	52.67	10.11	42.97	-109.86
	123.9	-0.58	54.44	7.81	43.05	-110.29
	123.5	-0.38	54.2	8.01	42.38	-111.33
	123.78	-0.34	54.69	5.81	41.77	-111.08
	124.02	-0.31	54.2	3.69	41.75	-111.27
	124.02	-0.2	55.54	3.51	41.2	-112.55
	124.27	-0.04	52.61	1.44	41.16	-113.28
	124.51	-0.01	54.93	1.51	40.43	-113.22
	124.02	-0.01	52.49	-0.69	39.84	-113.28
	124.27	0.38	52	-2.78	39.8	-113.28
	124.02	0.34	52.7	-2.78	39.06	-113.28
	124.45	0.63	52.49	-4.88	39.06	-113.28
	124.45	0.78	50.75	-4.79	38.65	-115.66
	124.45	0.76	50.75	-7.14	37.79	-115.97
	124.48	0.78	51.7	-9.01	37.79	-117.25
	124.48	0.78	50.54	-9.03	37.2	-117.43
	124.76	1.42	51.51	-11.04	37.02	-117.68
	124.88	1.17	50.54	-11.08	36.3	-117.68
	124.88	1.56	50.54	-13.08	35.82	-117.68
	124.97	1.95	48.8	-14.99	35.74	-118.96
	124.27	1.93	47.82	-15.06	34.91	-119.08
	124.97	2.25	48.74	-16.8	34.74	-118.65
	124.97	2.64	48.58	-16.85	34.06	-118.65
	124.97	2.73	47.12	-18.8	33.11	-119.14
	124.97	3.03	47.24	-20.51	33.15	-118.65
	124.97	2.93	45.9	-20.61	32.37	-119.63
	124.97	3.49	44.19	-22.31	32.03	-119.14
	124.97	3.76	44.95	-22.27	31.2	-119.14
	124.97	3.86	45.17	-24.22	30.27	-119.57
	124.97	4.2	44.92	-25.73	30.27	-119.63
	124.97	4.27	42.72	-25.79	29.27	-118.65
	124.97	4.74	45.17	-27.35	29.17	-118.65
	124.97	5.16	42.72	-27.35	28.2	-119.14
	124.97	5.15	42.94	-29.05	26.9	-119.14
	124.97	5.56	42.02	-30.57	26.86	-118.59
	124.97	5.64	42.72	-30.57	25.78	-118.16
	124.97	6.2	42.48	-32.23	25.68	-118.65
	124.97	6.62	41.5	-32.25	24.4	-117.68
	124.97	6.59	39.92	-33.64	23	-117.68
	124.97	7.03	40.53	-35.21	23.02	-117.43
	124.97	7.03	39.03	-35.25	21.68	-116.46
	124.97	7.67	39.03	-36.72	21.68	-116.64
	124.97	8.35	38.09	-36.72	20.26	-115.72
	124.97	8.2	38.12	-38.2	18.65	-116.15
	124.97	8.79	37.08	-39.65	18.6	-115.23
	124.97	8.79	37.08	-39.6	17	-113.28
	124.97	9.45	35.13	-41.21	16.99	-113.28
	124.97	9.91	34.91	-41.14	15.48	-113.28
	124.97	9.86	34.67	-42.53	13.87	-113.28
	124.97	10.62	34.67	-43.95	13.94	-113.28
	124.97	10.54	32.71	-44.05	12.01	-111.33
	124.97	11.13	33.17	-45.31	12.12	-111.82
	124.97	11.77	33.17	-45.31	10.4	-112.3
	124.97	11.8	30.79	-46.78	8.59	-111.82
	124.97	12.45	33.08	-48.19	8.79	-110.78
	124.97	12.38	32.71	-48.17	6.93	-109.86
	124.97	13.23	31.22	-49.63	7.01	-110.35
	124.97	13.96	30.55	-49.71	5.27	-109.44
	124.97	13.87	29.72	-51.08	3.51	-109.44
	124.97	14.79	28.84	-52.39	3.51	-108.89
	124.97	14.65	27.37	-52.59	1.76	-107.91
	124.97	15.43	27.8	-53.96	1.81	-107.67
	124.97	16.26	27.31	-53.93	-0.01	-107.42
	124.97	16.19	25.85	-55.47	-1.66	-107.42
	124.97	16.94	26.34	-56.84	-1.61	-105.47
	124.97	16.87	24.84	-56.83	-3.32	-105.47
	124.97	17.67	24.35	-58.25	-3.32	-105.47
	124.97	18.26	22.46	-58.3	-4.88	-105.47
	124.97	18.36	22.83	-59.67	-6.49	-105.47
	124.97	19.13	23.9	-61.13	-6.64	-105.47
	124.97	19.13	22.43	-61.08	-8.25	-105.47
	124.97	19.82	21.94	-62.4	-8.06	-105.47
	124.97	20.65	20.45	-62.43	-9.77	-105.47
	124.97	20.65	17.55	-63.78	-11.13	-105.47
	124.97	21.29	17.55	-65.09	-11.18	-105.47
	124.97	21.09	18.98	-64.99	-12.6	-105.47
	124.97	21.95	19.04	-66.41	-12.7	-105.47
	124.97	22.61	15.87	-66.41	-14.16	-105.47
	123.99	22.46	16.11	-67.38	-15.26	-105.47
	124.27	23.19	15.63	-68.6	-15.44	-105.47
	124.27	23.24	14.65	-68.6	-16.81	-105.47
	123.29	23.62	15.63	-69.73	-16.6	-105.47
	123.47	24.22	11.69	-69.68	-17.97	-105.47
	122.53	24.22	9.64	-70.71	-19.14	-105.47
	122.53	24.56	10.99	-71.5	-19.14	-105.47
	121.52	24.58	9.74	-71.58	-20.12	-105.47
	121.09	24.99	11.47	-72.36	-20.31	-106.93
	121.09	25.34	10.19	-72.27	-21.3	-105.47
	120.54	25.37	8.79	-73.07	-22.07	-105.47
	119.6	25.73	7.78	-73.58	-22.27	-105.47
	120.12	25.68	6.84	-73.54	-23.14	-105.47
	119.57	25.78	7.78	-74.22	-23.1	-105.47
	119.51	26.12	9.16	-73.93	-23.93	-107.91
	119.14	26.15	3.88	-74.32	-24.63	-107.91
	118.1	26.37	5.62	-74.44	-24.71	-107.42
	118.04	26.27	3.88	-74.44	-25.32	-107.91
	118.13	26.37	5.77	-74.62	-25.39	-107.42
	117.65	26.37	3.81	-74.62	-26.09	-107.42
	117.55	26.42	3.42	-74.41	-26.49	-107.42
	116.21	26.42	3.42	-74.24	-26.47	-107.91
	116.21	26.37	1.71	-74.37	-27.06	-105.47
	115.48	26.37	-0.21	-73.88	-27.2	-107.36
	115.72	26.32	1.92	-73.88	-27.55	-107.42
	115.6	26.27	1.71	-73.58	-28.05	-107.42
	114.99	26.15	-0.03	-72.85	-27.95	-106.81
	115.11	25.78	1.71	-72.85	-28.32	-105.47
	115.11	26.15	-0.03	-72.39	-28.32	-105.47
	115.17	25.78	-1.19	-72.27	-28.61	-105.47
	114.72	25.78	-2.47	-71.49	-28.96	-105.96
	114.23	25.78	-1.01	-70.65	-28.91	-105.47
	114.23	25.78	-0.12	-70.7	-29.05	-105.47
	114.23	25.78	-0.73	-69.68	-29.2	-105.47
	114.2	25.78	-0.03	-69.64	-29.1	-105.47
	114.2	25.78	-1.5	-68.7	-29.49	-105.47
	113.74	25.78	-1.92	-67.48	-29.49	-104
	113.74	25.78	-3.66	-67.59	-29.44	-103.52
	113.74	25.78	-1.22	-66.41	-29.7	-103.52
	114.23	25.78	-1.01	-66.5	-29.69	-102.78
	113.16	25.78	-2.47	-65.06	-29.79	-103.03
	113.16	26.27	-0.95	-63.87	-29.74	-102.54
	113.16	26.27	-1.95	-63.98	-29.88	-101.07
	113.04	26.51	-0.95	-62.5	-29.88	-101.62
	112.27	26.56	-0.46	-62.5	-29.88	-100.59
	113.25	26.56	-1.92	-61.43	-30.08	-100.83
	111.3	27.15	-0.95	-59.96	-30.03	-97.66
	111.3	27.15	-1.37	-59.96	-30.18	-97.6
	111.3	27.59	-3.54	-58.64	-30.27	-97.66
	111.3	28.13	-2.96	-58.69	-30.47	-96.92
	110.32	28.13	-1.43	-57.35	-30.47	-96.92
	111.21	28.51	-1.22	-56.08	-30.47	-96.62
	110.32	28.51	-1.22	-56.08	-30.47	-95.64
	110.32	29.27	-0.64	-54.74	-30.47	-94.73
	110.32	29.88	1.83	-54.98	-30.52	-93.57
	110.32	29.78	-1.92	-53.66	-30.66	-93.75
	109.41	30.66	-1.71	-52.49	-30.57	-92.29
	109.62	30.66	-0.46	-52.47	-30.76	-89.84
	109.74	31.63	-0.03	-51.39	-30.66	-89.84
	109.62	32.42	-1.22	-51.48	-30.71	-89.84
	107.91	32.41	-0.03	-50.32	-30.87	-89.36
	107.42	33.4	-0.03	-49.37	-30.87	-89.36
	107.42	33.4	-0.98	-49.37	-30.47	-87.89
	106.45	34.38	-1.43	-48.44	-30.76	-87.89
	106.87	35.15	-1.5	-48.44	-30.9	-86.43
	106.45	35.33	-0.52	-47.66	-30.87	-86.43
	105.41	36.21	-0.46	-46.79	-30.76	-85.45
	105.44	36.22	-0.03	-46.7	-30.66	-84.96
	105.44	37.35	-0.03	-46.1	-30.76	-82.03
	105.93	38.28	-1.04	-46.1	-30.57	-82.03
	105.22	38.24	-0.7	-45.31	-30.47	-82.03
	105.22	39.36	-1.37	-44.83	-30.47	-82.03
	104.74	39.4	-0.73	-44.83	-30.47	-80.08
	104.49	40.43	-0.98	-44.44	-30.18	-80.51
	104.37	41.36	-0.24	-44.24	-29.88	-80.02
	103.94	41.38	0.98	-43.8	-29.69	-80.08
	102.42	42.26	-1.53	-43.41	-29.69	-78.61
	102.54	42.24	-1.59	-43.38	-29	-77.33
	102.42	43.24	-1.5	-43.07	-29.03	-78.31
	102.48	44.13	-0.55	-43.16	-28.63	-74.22
	102.42	44.1	-0.03	-42.97	-27.86	-74.22
	101.53	45.12	-0.03	-42.68	-27.98	-74.22
	102.48	45.21	-1.5	-42.6	-27.35	-74.22
	102.29	46.04	-1.53	-42.38	-27.17	-73.73
	101.53	46.92	-1.95	-42.29	-26.51	-72.75
	102.91	46.95	-0.55	-42.33	-25.69	-73.24
	102.48	47.83	-0.12	-42.24	-25.71	-72.27
	103.52	47.85	-1.53	-42.19	-24.66	-70.8
	102.51	48.72	-0.61	-42.29	-24.62	-70.8
	102.91	49.61	-0.98	-42.19	-23.63	-70.25
	102.91	49.56	-1.95	-42.21	-22.27	-69.76
	103.27	50.68	-3.94	-42.33	-22.45	-69.34
	103.39	50.73	-1.95	-42.19	-21.22	-66.41
	103.27	51.46	-0.98	-42.29	-21.14	-66.41
	102.51	52.34	-1.5	-42.24	-19.83	-67.5
	103.49	52.34	-1.95	-42.38	-18.51	-66.41
	103.39	53.49	-2.2	-42.38	-18.6	-65.86
	103.27	53.47	-1.95	-42.38	-17.19	-64.94
	104.25	54.49	-2.99	-42.59	-17.19	-65.43
	103.91	55.54	-2.5	-42.48	-15.63	-63.48
	103.49	55.56	-0.98	-42.63	-13.98	-63.48
	103.49	56.84	-1.95	-42.77	-13.97	-63.72
	103.94	56.63	-1.95	-42.77	-12.4	-62.5
	103.45	57.81	-1.71	-42.97	-12.6	-62.01
	103.52	59.23	-3.45	-42.72	-10.94	-61.52
	103.97	59.18	-0.73	-42.97	-9.19	-61.04
	103.49	60.5	-1.22	-42.97	-9.28	-58.59
	103.94	60.35	-1.22	-42.97	-7.53	-58.59
	104.86	61.89	-0.95	-43.02	-7.63	-60.49
	104.49	63.28	-0.03	-42.99	-5.98	-58.59
	104.74	63.26	-0.73	-42.97	-4.35	-58.59
	104.98	64.79	-0.73	-42.99	-4.3	-58.59
	104.98	64.82	-0.98	-42.98	-2.74	-57.13
	104.25	66.36	-0.95	-42.97	-2.78	-57.62
	104.98	67.97	-1.22	-42.97	-1.08	-57.62
	104.74	68.02	-0.03	-42.63	0.38	-57.62
	104.37	69.53	-0.03	-42.58	0.34	-56.15
	104.37	69.51	-0.73	-42.6	1.95	-56.64
	104.49	71.29	-2.96	-42.43	1.93	-56.64
	104	73.02	-0.24	-42.48	3.49	-56.64
	103.94	73	-0.06	-42.21	4.78	-55.66
	104.49	74.79	-0.24	-41.94	4.77	-56.15
	104	74.81	-0.52	-42	6.23	-55.66
	104.37	76.46	-0.03	-41.6	6.06	-55.66
	103.94	78.3	-0.03	-41.6	7.62	-55.66
	104.25	78.27	-1.92	-41.41	8.79	-55.18
	103.27	79.88	0.73	-40.82	8.84	-54.75
	103.76	79.97	1.71	-40.82	10.06	-54.81
	103.49	81.62	0.85	-40.55	10.01	-55.18
	102.97	83.15	1.92	-40.54	11.02	-54.75
	103.39	83.18	1.71	-39.89	12.2	-54.75
	102.51	84.72	1.92	-39.5	12.2	-54.75
	102.97	84.74	1.92	-39.48	13.28	-53.96
	102.42	86.13	1.46	-38.89	13.28	-54.75
	102.42	87.7	1.22	-38.97	14.26	-53.71
	102.42	87.79	1.92	-38.43	15.23	-54.75
	101.32	88.87	0.95	-37.8	15.23	-53.96
	100.83	88.87	2.93	-37.81	16.01	-54.75
	100.59	90.14	1.92	-37.33	16.19	-54.75
	99.55	91	1.92	-37.3	16.99	-53.71
	100.1	91	2.93	-36.72	17.78	-53.71
	100.59	92.09	1.92	-35.99	17.86	-53.71
	100.1	92.14	1.92	-36.04	18.46	-53.22
	99.49	92.77	1.92	-35.3	18.65	-53.71
	99.55	93.43	3.42	-35.35	19.43	-54.75
	99.85	93.45	3.42	-34.77	20.12	-53.71
	99	93.85	1.92	-34.19	20.21	-53.71
	97.63	93.85	3.42	-34.09	20.8	-54.75
	97.63	94.13	3.88	-33.6	20.9	-53.77
	97.63	94.48	3.66	-33.64	21.48	-53.22
	97.63	94.43	3.88	-32.81	21.96	-53.71
	97.63	94.48	3.88	-32.42	22.24	-54.75
	97.63	94.43	3.88	-32.35	22.65	-53.96
	97.41	94.34	3.88	-31.64	22.65	-53.22
	97.41	94.09	3.42	-31.75	23.34	-53.22
	97.53	93.95	1.46	-31.08	23.91	-54.75
	95.67	93.43	3.75	-30.47	24	-53.89
	95.67	93.38	3.88	-30.47	24.62	-54.75
	95.67	92.92	1.92	-29.88	24.68	-54.75
	95.67	92.04	3.88	-29.83	24.99	-53.96
	95.58	92.16	3.66	-29.2	25.74	-54.75
	95.67	91.01	1.92	-28.71	25.73	-54.75
	95.67	91.01	1.46	-28.66	26.37	-54.75
	95.46	90.23	3.78	-28.05	26.37	-54.75
	95.67	89.04	3.17	-28.05	26.86	-54.87
	95.67	89.01	1.92	-27.55	27.34	-55.11
	95.46	87.65	3.42	-27	27.34	-55.18
	95.67	87.67	3.42	-26.96	27.93	-55.6
	95.67	86.31	1.92	-26.56	28.13	-55.18
	95.58	84.74	1.92	-26.49	28.31	-54.93
	95.58	84.74	1.71	-25.93	28.9	-54.87
	95.67	83.25	1.71	-25.58	28.86	-55.66
	95.46	83.18	-1.1	-25.51	29.3	-55.18
	95.21	81.54	0.98	-25	29.37	-55.66
	95.46	79.64	1.83	-25	29.78	-56.64
	95.64	79.64	1.22	-24.63	30.17	-56.15
	95.58	77.34	-0.03	-24.22	30.07	-55.18
	95.67	77.73	0.73	-24.22	30.56	-56.64
	95.67	75.74	0.98	-23.78	30.65	-56.64
	95.67	73.53	-0.12	-23.63	30.86	-56.15
	96.68	73.63	-0.06	-23.19	31.32	-55.66
	97.41	71.68	-0.03	-23.06	31.24	-56.64
	97.53	71.68	-0.03	-22.85	31.54	-56.64
	97.63	69.43	1.46	-22.41	31.35	-56.64
	97.53	67.26	-0.03	-22.41	31.73	-56.64
	97.63	67.26	-0.24	-22.07	31.93	-56.64
	97.63	65.04	-0.73	-21.7	31.93	-57.13
	97.63	64.84	-0.03	-21.69	32.02	-57.62
	99.98	62.84	-0.03	-21.49	32.03	-57.62
	99.85	60.45	-0.55	-21.49	32.03	-57.62
	99.58	60.42	-0.61	-21.1	32.03	-58.11
	101.32	58.15	-0.03	-20.75	32.03	-58.41
	101.44	58.2	-0.24	-20.8	32.03	-58.11
	102.42	55.76	0.73	-20.43	31.98	-57.62
	101.53	53.49	0.73	-20.36	32.03	-58.11
	102.97	53.51	-0.03	-20.23	32.01	-58.59
	103.97	51.12	1.71	-19.78	31.93	-57.62
	103.76	51.17	2.93	-19.83	32.01	-57.62
	105.35	48.97	1.71	-19.53	31.84	-58.53
	105.35	46.48	1.92	-19.58	31.59	-57.62
	106.45	46.68	1.89	-19.14	31.45	-57.62
	108.4	44.34	2.69	-19.05	31.45	-57.98
	107.88	44.43	3.42	-19.06	31.13	-57.13
	109.38	42.04	1.92	-18.68	31.05	-57.56
	109.74	39.83	3.66	-18.6	30.65	-57.56
	110.81	39.79	2.93	-18.46	30.44	-57.56
	112.18	37.49	3.88	-18.19	30.35	-56.58
	111.3	37.7	3.88	-18.16	29.88	-56.64
	114.23	35.5	3.78	-17.98	29.97	-56.64
	113.74	33.4	3.88	-18.12	29.54	-56.15
	114.99	33.45	3.88	-17.97	28.9	-55.91
	117.55	31.4	3.88	-17.58	29.08	-55.66
	117.58	31.42	5.62	-17.72	28.51	-54.75
	117.65	29.38	3.88	-17.33	28.66	-54.81
	117.65	27.59	6.84	-17.38	28.17	-53.96
	120.12	27.59	7.78	-17.24	27.34	-54.75
	121.55	25.68	7.32	-17.19	27.59	-50.78
	122.07	25.73	9.28	-17.19	26.95	-50.78
	123.47	23.97	8.76	-17.01	27	-50.78
	123.05	22.25	8.54	-16.89	26.51	-50.78
	124.94	22.25	9.52	-16.82	25.78	-50.78
	124.97	20.75	9.52	-16.94	25.78	-50.78
	124.97	20.8	7.35	-16.85	24.99	-48.83
	124.97	19.13	9.74	-16.82	24.99	-50.05
	124.97	17.75	10.62	-16.85	24.71	-49.32
	124.97	17.82	11.23	-16.8	24.3	-48.83
	124.97	16.31	11.47	-16.82	24.31	-47
	124.97	16.38	13.21	-16.89	23.82	-46.94
	124.97	15.23	11.69	-16.85	23.8	-47.12
	124.97	13.96	13.46	-16.99	23.44	-42.97
	124.97	13.96	14.65	-16.89	22.94	-44.92
	126.46	12.87	13.7	-17.19	23.02	-42.97
	125.95	12.84	15.14	-17.19	22.41	-43.21
	126.92	11.71	16.05	-17.19	22.46	-42.97
	126.89	10.82	16.57	-17.2	22.06	-42.91
	128.17	10.79	15.99	-17.33	21.87	-42.97
	128.85	9.74	16.08	-17.43	21.92	-41.02
	128.88	9.76	17.33	-17.43	21.69	-40.04
	128.88	8.79	17.55	-17.97	21.68	-40.53
	128.88	7.96	19.04	-17.63	21.29	-39.12
	128.88	7.81	18.52	-17.72	21.09	-39.31
	130.83	7.03	17.55	-18.07	21.29	-39
	131.23	7.03	17.33	-18.02	21	-35.16
	131.35	6.14	17.55	-18.07	21.04	-35.16
	130.83	5.36	20.51	-18.16	20.9	-35.16
	132.08	5.35	19.04	-18.21	20.9	-35.16
	132.08	4.49	19.29	-18.37	20.9	-35.16
	131.84	4.44	19.5	-18.37	20.9	-35.16
	132.57	3.51	18.52	-18.41	21.04	-35.16
	132.57	2.73	17.55	-18.41	21	-34.67
	131.84	2.59	17.55	-18.41	21.08	-34.67
	131.84	1.56	20.75	-18.46	21.09	-35.16
	131.84	1.76	19.47	-18.41	21.09	-34.42
	130.83	0.73	18.49	-18.37	21.29	-34.18
	131.59	-0.34	19.5	-18.26	21.48	-34.67
	131.59	-0.39	18.49	-18.37	21.68	-34.18
	130.62	-1.37	17.46	-18.02	21.68	-33.2
	130.74	-1.39	17.55	-17.97	21.87	-34.24
	130.74	-2.37	18.8	-17.97	21.97	-33.2
	130.62	-3.52	16.05	-17.97	22.07	-33.2
	128.88	-3.61	17.55	-17.38	22.46	-32.71
	128.88	-4.69	18.8	-17.19	22.47	-33.2
	128.88	-4.7	17.03	-17.19	22.65	-33.14
	128.78	-5.76	16.85	-16.55	22.61	-33.69
	128.66	-6.94	17.55	-16.6	23	-32.9
	128.42	-6.95	17.52	-16.11	23.32	-32.71
	126.92	-8.06	16.97	-15.44	23.24	-32.17
	126.92	-8.11	16.48	-15.48	23.53	-32.23
	126.92	-9.19	15.63	-14.85	23.63	-32.23
	126.71	-10.35	15.63	-14.75	23.62	-31.74
	126.22	-10.25	16.97	-14.06	24.07	-31.25
	124.97	-11.43	16.48	-13.11	24.1	-31.25
	124.97	-11.43	14.65	-13.23	24.31	-30.76
	124.97	-12.35	15.99	-12.21	24.21	-31.25
	124.97	-13.43	15.87	-12.21	24.5	-32.23
	124.97	-13.48	14.65	-11.43	24.78	-31.19
	124.97	-14.4	15.63	-10.28	24.62	-30.58
	124.97	-14.38	15.63	-10.25	24.9	-30.76
	124.97	-15.26	15.63	-9.3	24.81	-30.7
	124.97	-16.02	14.89	-9.38	24.99	-29.3
	124.97	-16.06	16.54	-8.22	24.98	-27.34
	124.97	-16.8	15.87	-7.23	24.99	-27.34
	124.97	-16.8	15.63	-7.33	24.99	-27.34
	124.97	-17.38	16.08	-5.96	24.99	-27.34
	124.97	-18.02	15.63	-5.91	24.99	-27.34
	124.97	-17.97	15.14	-4.98	24.99	-27.34
	124.97	-18.46	13.95	-3.71	24.95	-27.34
	124.97	-18.41	16.36	-3.91	24.99	-27.28
	124.97	-18.79	15.87	-2.76	24.99	-27.28
	124.97	-19.14	14.68	-2.76	24.98	-25.39
	124.97	-19.14	14.65	-1.61	24.81	-23.86
	124.97	-19.24	15.87	-0.54	24.8	-25.33
	124.97	-19.34	16.48	-0.69	24.68	-23.68
	124.97	-19.43	15.63	0.38	24.62	-23.93
	124.97	-19.36	16.48	0.38	24.49	-23.62
	124.97	-19.38	15.87	1.51	24.13	-23.93
	124.76	-19.24	16.48	2.32	24.11	-19.53
	124.76	-19.26	16.48	2.32	23.72	-19.53
	124.97	-19.09	15.87	3.2	23.83	-19.53
	124.76	-18.47	15.63	3.17	23.53	-19.53
	123.5	-18.8	15.87	4.08	23.24	-19.53
	123.08	-18.41	15.87	4.69	23.14	-19.53
	123.5	-18.38	16.57	4.69	22.61	-17.4
	122.5	-18.02	16.57	5.47	22.64	-18.49
	123.05	-17.48	16.54	5.42	22.26	-17.09
	123.05	-17.38	14.89	6.03	21.87	-17.09
	122.44	-17.19	15.99	6.62	21.87	-15.63
	122.44	-17.19	17.33	6.59	21.09	-15.63
	122.53	-16.41	16.57	7.01	21.09	-15.63
	122.01	-15.82	16.36	6.98	20.75	-11.72
	121.55	-15.82	16.36	7.42	20.12	-11.72
	122.07	-15.24	15.87	7.71	20.26	-11.72
	124.51	-15.09	15.87	7.71	19.48	-11.72
	121.09	-14.55	15.63	8.01	19.48	-11.72
	121.09	-13.79	15.63	7.81	18.92	-11.66
	122.07	-13.87	15.87	8.08	18.16	-11.54
	121.09	-13.28	15.87	8.18	18.24	-9.77
	121.46	-13.23	15.63	8.18	17.58	-9.77
	121.34	-12.5	15.63	8.11	17.65	-8.97
	121.09	-11.91	15.87	8.15	16.79	-8.79
	121.09	-11.91	15.63	8.15	16.26	-8.79
	121.09	-11.33	11.69	7.81	16.26	-8.79
	120.85	-11.38	15.63	7.81	15.63	-9.22
	120.85	-10.94	14.68	7.81	15.63	-7.81
	120.09	-10.28	14.16	7.76	15.04	-7.26
	119.6	-10.35	14.68	7.47	14.33	-6.96
	119.6	-9.91	15.63	7.03	14.26	-6.35
	119.6	-9.96	13.7	7.03	13.67	-6.35
	119.6	-9.57	15.87	6.93	13.87	-6.35
	120.06	-9.2	13.18	6.98	13.18	-3.91
	119.87	-9.3	12.73	6.62	12.49	-3.91
	119.6	-9.01	11.69	6.24	12.74	-5.8
	119.6	-8.99	13.7	6.2	12.12	-3.91
	119.6	-8.84	13.67	5.86	12.18	-3.91
	119.54	-8.81	11.69	5.86	11.72	-5.86
	119.6	-8.81	11.23	5.44	11.33	-3.91
	119.11	-8.81	11.23	5.13	11.22	-3.91
	119.38	-8.84	10.5	5.06	11.03	-3.91
	119.11	-8.84	9.28	4.59	11.03	-3.91
	119.38	-9.03	9.74	4.69	11.22	-3.91
	118.19	-9.11	7.75	4.29	10.63	-3.91
	118.62	-9.2	10.74	3.86	10.72	-5.37
	119.14	-9.23	10.74	3.86	10.54	-6.35
	118.13	-9.47	9.52	3.51	10.45	-3.91
	117.65	-9.77	11.47	3.51	10.44	-6.77
	118.13	-9.77	9.64	3.2	10.55	-6.77
	117.65	-10.18	9.16	3.13	10.11	-5.37
	117.65	-10.2	10.13	3.03	10.64	-7.02
	118.13	-10.55	9.64	2.54	10.74	-7.32
	118.13	-11.13	9.7	2.64	10.94	-3.91
	117.65	-11.08	8.79	2.34	11.22	-6.9
	118.04	-11.38	9.16	2.25	11.18	-7.32
	117.65	-11.72	9.03	2.29	11.6	-6.35
	117.19	-12.01	7.78	1.95	11.11	-6.77
	117.65	-12.45	7.78	2.15	12.11	-7.32
	117.55	-12.6	8.79	1.9	12.49	-7.75
	116.18	-13.01	9.22	1.9	12.49	-7.81
	116.15	-13.04	9.7	1.9	13.23	-8.73
	115.97	-13.53	7.78	1.76	13.23	-8.73
	115.69	-14.11	9.77	1.81	13.87	-8.3
	115.2	-14.36	9.52	1.83	14.84	-8.3
	115.17	-14.5	9.28	1.93	14.65	-9.22
	114.99	-14.48	7.32	1.9	15.67	-8.79
	114.26	-14.89	8.79	2.15	15.43	-9.03
	114.69	-15.33	7.75	2.05	16.39	-9.03
	114.26	-15.36	5.83	2.15	17.38	-9.7
	113.25	-15.92	11.17	2.34	17.28	-9.77
	113.74	-15.72	3.88	2.33	18.43	-9.77
	113.25	-16.02	7.32	2.61	18.36	-9.77
	113.25	-16.46	5.83	2.59	19.34	-9.28
	113.04	-16.43	7.57	2.93	20.51	-9.28
	113.04	-16.55	7.57	3.22	20.31	-9.77
	112.18	-16.6	7.78	3.3	21.68	-9.28
	111.3	-16.85	6.84	3.51	21.58	-9.28
	111.3	-16.99	5.62	3.51	22.65	-10.19
	111.27	-17.04	5.83	3.9	23.78	-9.77
	110.32	-17.2	6.35	4.44	23.8	-9.28
	110.32	-17.19	6.59	4.29	24.99	-9.03
	109.83	-17.24	6.84	4.76	24.99	-9.28
	109.83	-17.33	6.35	4.76	26.32	-8.79
	109.38	-17.29	3.88	5.27	27.34	-8.3
	109.74	-17.38	5.37	5.66	27.54	-8.3
	109.8	-17.29	5.62	5.66	28.51	-8.12
	109.74	-17.38	6.59	6.2	28.51	-8.24
	109.38	-17.29	5.62	6.15	29.97	-7.32
	109.38	-17.29	5.62	6.62	31.01	-7.81
	108.28	-17.33	5.37	7.03	31.03	-7.26
	107.79	-17.29	3.88	7.03	32.47	-7.02
	107.42	-17.24	5.62	7.52	32.32	-3.91
	107.18	-17.21	3.66	7.62	33.57	-3.91
	106.81	-17.24	3.88	7.98	34.76	-6.16
	107.18	-17.19	3.88	8.3	34.94	-3.91
	106.69	-17.21	3.78	8.45	35.94	-3.91
	105.22	-17.19	1.86	8.89	36.01	-3.91
	105.44	-17.19	1.71	8.79	37.7	-3.91
	106.2	-17.19	-0.24	9.18	38.28	-3.91
	104.86	-17.19	1.71	9.55	38.28	-2.93
	105.35	-17.19	1.71	9.55	39.75	-2.87
	105.22	-17.19	1.46	9.76	39.82	-3.42
	104.86	-17.19	-0.03	9.76	40.77	-1.46
	104.37	-16.94	-0.09	10.15	42.08	-1.46
	104.49	-17.2	-0.06	10.42	42.19	-0.92
	104.74	-17.21	-0.03	10.42	43.17	-0.06
	103.49	-17.29	-0.95	10.74	43.06	-0.06
	104.37	-17.33	-1.01	10.64	44.51	0.98
	104.25	-17.24	-2.41	10.82	45.59	0.49
	103.76	-17.63	-1.92	11.03	45.31	1.46
	103.49	-17.63	-1.43	11.02	46.88	3.91
	103.49	-17.97	-2.08	11.03	46.88	2.44
	103.49	-18.02	-5.89	11.12	48	3.91
	103.27	-18.02	-5.89	11.23	49.11	3.91
	103.39	-18.41	-4.15	11.13	49.17	3.91
	103.39	-18.07	-5.92	11.22	50.2	4.46
	102.78	-18.7	-5.4	11.28	50.29	5.37
	103	-19.14	-6.87	11.3	51.37	5.86
	102.91	-19.14	-8.06	11.28	52.59	4.88
	102.78	-19.56	-7.35	11.12	52.34	5.86
	102.54	-19.53	-9.28	11.13	53.76	6.35
	104.49	-20.03	-10.77	11.02	53.86	6.35
	102.91	-20.51	-10.22	11.03	54.78	7.57
	102.91	-20.56	-10.01	11.01	56.05	7.57
	103.39	-20.9	-11.75	10.89	56.13	7.32
	103.27	-21.1	-13.92	10.84	57.03	8.85
	103.27	-21.51	-11.75	10.64	57.4	7.75
	103.45	-22.02	-13.92	10.79	58.4	8.79
	103.45	-22.07	-13.7	10.5	59.56	7.75
	103.39	-22.68	-14.77	10.15	59.56	11.72
	103.39	-22.68	-16.57	10.35	60.94	11.72
	103.49	-23.24	-14.89	10.05	60.94	11.72
	103.49	-23.84	-15.38	10.11	62.12	11.72
	103.39	-23.75	-16.6	9.76	63.28	11.72
	103.49	-24.32	-15.26	9.56	63.28	11.72
	104.49	-24.41	-17.58	9.72	64.54	11.72
	103.55	-24.95	-18.07	9.52	64.45	11.72
	103.94	-25.54	-18.55	9.47	65.81	11.72
	104.37	-25.61	-19.56	9.38	67.09	11.72
	104.98	-26.1	-17.82	9.06	66.99	11.72
	104.49	-26.18	-18.55	9.03	68.37	11.72
	105.22	-26.61	-17.58	8.79	68.27	11.78
	104.98	-27.15	-18.07	8.89	69.51	11.72
	105.22	-27.15	-19.56	8.54	70.95	11.96
	105.41	-27.59	-20.08	8.3	70.9	12.21
	105.44	-27.59	-20.26	8.2	72.06	12.21
	105.22	-28.05	-21.03	8.06	72.05	12.7
	105.41	-28.42	-19.56	8.15	73.25	12.45
	106.45	-28.32	-18.55	7.76	74.31	12.7
	106.32	-28.91	-19.56	7.71	74.3	12.45
	106.45	-28.93	-19.59	7.71	75.59	12.7
	107.42	-29.05	-18.8	7.4	75.34	12.7
	106.69	-29.39	-19.56	7.4	76.37	12.76
	106.81	-29.39	-17.64	7.03	77.34	13.18
	107.42	-29.44	-18.55	6.98	77.33	12.76
	107.42	-29.49	-18.55	6.98	78.2	13.67
	107.18	-29.69	-19.56	6.84	78.42	14.16
	107.18	-29.74	-17.58	6.84	79.19	12.7
	106.93	-29.71	-17.33	6.59	79.69	13.67
	106.87	-29.79	-17.55	6.24	79.69	13.67
	109.38	-29.71	-15.63	6.24	80.44	14.16
	107.42	-29.71	-16.6	6.05	80.28	14.16
	107.42	-29.7	-16.6	6.06	80.75	15.14
	106.9	-29.69	-15.38	5.75	81.23	14.65
	107.85	-29.44	-15.63	5.47	81.23	15.14
	107.67	-29.39	-15.38	5.42	81.49	15.14
	107.42	-29.2	-14.89	5.25	81.45	15.56
	107.42	-29	-12.82	5.26	81.84	15.56
	107.67	-28.96	-13.92	4.78	81.63	15.56
	107.42	-28.91	-13.92	4.69	81.63	16.6
	106.45	-28.81	-13.92	4.59	81.63	15.56
	107.42	-28.32	-11.84	4.19	81.59	16.6
	107.42	-28.05	-11.96	4.1	81.49	19.53
	107.42	-28.08	-10.77	3.86	81.06	18.31
	106.69	-27.75	-10.77	3.31	81.2	19.53
	107.42	-27.59	-11.75	3.31	80.56	19.53
	106.69	-27.36	-8.06	3.03	80.56	19.53
	107.18	-26.98	-9.03	2.93	80.26	19.53
	106.81	-27	-7.45	2.34	79.49	20.02
	106.41	-26.59	-8.3	1.9	79.54	21.48
	106.38	-26.51	-6.38	1.86	78.9	20.02
	105.44	-26.09	-5.89	1.37	78.88	21.48
	105.44	-25.81	-7.35	1.37	77.93	22.52
	105.41	-25.83	-5.98	0.73	77.15	22.95
	105.44	-25.44	-9.03	0.17	77.15	23.19
	105.44	-25.51	-8.06	-0.01	75.78	23.93
	104.98	-25.29	-5.4	-0.44	75.78	24.41
	105.22	-24.9	-4.39	-0.49	74.9	27.34
	105.44	-25	-4.91	-1.2	73.74	27.34
	105.35	-24.8	-4.43	-1.87	73.63	27.34
	105.22	-24.8	-3.45	-1.76	72.44	27.34
	105.22	-24.71	-5.13	-2.59	72.61	27.34
	105.22	-24.66	-5	-2.74	71.04	27.83
	104.74	-24.66	-2.11	-3.13	69.53	27.34
	104.74	-24.62	-1.92	-3.96	69.53	27.4
	104.74	-24.62	-0.95	-3.96	68.21	29.3
	103.49	-24.71	-2.69	-4.69	68.36	28.81
	103.97	-24.76	-2.47	-4.69	66.79	29.3
	104.25	-24.8	-3.45	-5.47	65.23	29.36
	104.74	-25	-1.5	-5.96	65.28	30.27
	103.45	-25	-0.95	-5.91	63.87	30.46
	103.97	-25.31	-0.46	-6.59	63.87	31.25
	104	-25.61	-0.24	-6.59	62.2	31.74
	103.45	-25.59	-0.95	-7.28	60.64	31.74
	104.74	-26	-0.49	-7.86	60.72	31.25
	104.74	-25.98	-1.43	-7.81	58.99	32.71
	103.97	-26.47	-0.89	-8.4	59.18	32.23
	104.49	-26.86	-0.12	-8.25	57.62	32.71
	104.74	-26.88	-0.73	-8.89	55.86	32.23
	104.25	-27.39	-1.43	-9.33	55.76	35.16
	104.86	-27.39	-0.03	-9.3	54.27	35.16
	104.86	-27.93	-0.03	-9.86	54.37	35.16
	105.22	-28.52	-0.03	-9.81	52.64	35.16
	105.22	-28.52	0.73	-10.17	51.15	35.16
	105.35	-28.96	1.71	-10.45	50.78	35.16
	105.22	-29.05	1.92	-10.55	49.31	35.16
	104.46	-29.69	1.92	-10.94	49.5	35.22
	104.98	-29.98	2.93	-10.6	47.65	35.16
	105.22	-30.18	1.83	-10.99	46.29	35.16
	105.44	-30.66	3.17	-11.13	46.09	35.64
	105.44	-30.66	2.93	-11.04	44.53	36.13
	106.45	-31.05	2.93	-11.13	44.53	36.13
	106.45	-31.64	1.89	-11.13	43.06	35.89
	106.81	-31.59	1.83	-11.23	41.65	37.11
	109.38	-31.98	0.92	-11.13	41.4	37.11
	107.42	-32.03	3.88	-11.13	40.04	37.6
	107.67	-32.35	3.88	-11.13	40.04	37.6
	107.18	-32.64	3.88	-11.06	38.57	37.11
	109.38	-32.64	5.8	-10.94	37.2	38.09
	109.38	-32.86	6.1	-10.64	36.99	38.82
	109.62	-33.01	6.84	-10.69	35.52	38.57
	109.83	-33.03	5.62	-10.5	35.45	38.82
	110.11	-33.13	6.84	-10.45	33.98	39.79
	110.6	-33.13	7.78	-10.16	32.62	39.79
	111.3	-33.06	8.73	-9.77	32.52	40.04
	111.3	-33.01	9.03	-9.81	31.05	42.97
	111.3	-32.96	9.22	-9.38	31.06	42.97
	111.76	-32.72	10.74	-9.33	29.69	42.97
	113.04	-32.74	10.74	-9.01	28.13	42.97
	113.25	-32.42	9.74	-8.42	28.13	42.97
	113.22	-32.45	12.7	-8.6	26.81	42.97
	114.69	-31.98	13.18	-8.01	26.56	42.97
	114.69	-31.64	11.69	-7.96	24.99	44.01
	115.26	-31.55	15.63	-7.62	23.9	44.01
	117.43	-30.96	14.65	-7.15	23.83	44.92
	117.65	-30.91	14.1	-7.18	22.26	44.92
	117.65	-30.47	15.63	-6.64	22.26	44.98
	117.65	-29.69	17.52	-6.57	21.09	45.9
	119.6	-29.69	17.49	-6.1	19.53	45.9
	120	-28.71	17.46	-5.57	19.53	46.88
	120.09	-28.91	18.46	-5.66	18.37	46.88
	121.49	-27.94	16.48	-5.18	18.17	47.79
	121.55	-26.95	19.29	-5.13	16.99	48.34
	121.55	-27	19.5	-4.71	15.77	47.91
	122.04	-26.07	21.45	-4.3	15.81	50.78
	123.05	-25.93	23.44	-4.44	14.45	50.78
	122.44	-25	21.36	-3.91	14.44	50.78
	124.02	-23.97	24.38	-3.92	13.28	50.78
	124.97	-23.93	25.36	-3.61	12.01	50.78
	124.97	-22.85	23.9	-3.13	12.01	50.84
	124.97	-22.85	26.61	-3.31	11.03	50.84
	124.97	-21.8	25.85	-2.95	11.02	50.78
	124.97	-20.73	25.76	-2.98	10.01	51.76
	124.97	-20.72	27.8	-2.65	8.89	51.76
	124.97	-19.56	27.22	-2.55	9.07	51.64
	124.97	-19.53	28.2	-2.49	7.81	52.73
	124.97	-18.46	28.29	-2.35	7.81	52.73
	124.97	-17.38	28.29	-2.35	7.03	52.73
	124.97	-17.38	27.8	-2.16	6.16	52.73
	124.97	-16.43	29.17	-2.05	6.23	53.71
	124.97	-16.41	29.66	-2	5.33	53.22
	124.97	-15.26	32.17	-1.9	5.27	53.22
	124.97	-14.26	30.52	-2	4.59	52.73
	125.85	-14.26	30.24	-1.86	3.9	54.2
	126.83	-13.33	31.01	-1.96	4.05	53.47
	126.4	-13.31	33.08	-1.9	3.32	54.2
	126.89	-12.45	31.22	-1.86	3.31	54.44
	126.92	-11.47	32.96	-1.81	2.93	53.71
	127.87	-11.72	32.71	-1.97	2.29	53.71
	128.3	-10.69	32.1	-1.96	2.33	54.2
	128.66	-10.69	32.71	-1.88	1.86	53.47
	128.85	-9.96	31.22	-2	1.95	53.22
	128.78	-9.23	31.22	-2.05	1.37	53.22
	128.88	-9.2	33.17	-1.98	1.17	53.77
	130.62	-8.62	31.98	-2.15	1.27	52.73
	130.62	-8.6	32.71	-2.08	0.77	54.2
	130.74	-8.01	32.71	-2	0.78	52.8
	128.88	-7.47	31.22	-2.08	0.63	52.73
	131.1	-7.45	31.22	-2.1	0.38	52.25
	131.59	-6.96	30.73	-2.08	0.59	52.25
	130.83	-6.98	31.22	-2.08	0.37	51.51
	130.74	-6.49	32.96	-2	0.38	51.7
	131.35	-6.01	31.01	-2.06	0.38	51.7
	131.84	-6.05	31.19	-1.98	0.38	50.84
	131.84	-5.57	29.82	-1.88	0.34	50.78
	131.84	-5.57	29.27	-1.9	0.34	50.78
	130.83	-5.47	27.37	-1.76	0.37	50.78
	131.84	-4.88	30.3	-1.66	0.38	50.78
	132.32	-4.88	28.29	-1.59	0.38	50.78
	132.32	-4.69	26.12	-1.22	0.37	50.78
	132.57	-4.69	28.78	-1.2	0.68	50.78
	132.69	-4.25	29.75	-1.08	0.59	48.34
	133.67	-3.96	28.29	-1	0.73	48.34
	132.08	-4.02	29.05	-0.69	1.12	50.78
	132.57	-3.71	28.75	-0.3	0.78	47.67
	132.57	-3.64	27.28	-0.3	0.78	46.88
	131.77	-3.32	27.8	0.2	1.17	46.88
	132.08	-2.95	26.82	0.24	1.18	45.72
	131.84	-2.95	25.85	0.73	1.46	45.9
	130.8	-2.59	27.34	1.37	1.37	46.88
	130.8	-2.75	26.31	1.32	1.56	44.92
	130.83	-2.15	28.29	1.81	1.51	44.92
	130.8	-1.81	25.33	1.74	1.83	44.92
	128.88	-1.9	23.44	2.34	1.9	44.92
	128.88	-1.37	23.8	3.13	1.76	44.01
	130.31	-1.37	23.9	3.17	1.76	43.7
	128.88	-0.98	25.39	3.76	1.83	44.01
	128.88	-0.39	24.84	3.86	1.93	43.95
	128.88	-0.32	23.86	4.38	1.56	43.46
	128.66	0.15	24.38	5.26	1.56	43.82
	128.66	-0.01	24.35	5.17	1.56	42.97
	127.81	0.76	23.86	5.87	1.56	42.97
	128.3	1.37	22.95	6.01	1.37	43.88
	126.89	1.32	23.44	6.63	1.15	43.82
	126.83	1.95	23.86	7.47	1.12	43.46
	126.71	1.95	21.94	7.42	0.76	43.46
	124.97	2.59	22.71	8.4	0.38	43.7
	125.95	3.3	26.25	8.2	0.37	43.46
	124.97	3.21	22.46	8.98	-0.39	42.97
	124.97	3.86	21.42	9.74	-0.39	43.46
	124.97	3.86	23.44	9.66	-0.9	43.46
	124.97	4.57	22.46	10.42	-0.97	43.46
	124.97	5.13	22.46	10.4	-1.67	43.95
	124.97	5.13	20.94	11.13	-2.78	43.88
	124.97	5.75	20.94	11.79	-2.54	43.76
	124.97	5.76	21.36	11.69	-3.52	44.43
	124.97	6.44	21.36	12.49	-3.52	44.92
	124.97	7.02	20.48	12.49	-4.35	43.82
	124.97	7.03	18.31	13.09	-5.62	44.92
	124.97	7.62	19.5	13.87	-5.66	45.41
	124.97	7.62	17.49	13.67	-6.64	44.92
	124.97	8.19	19.5	14.06	-6.74	44.98
	124.97	8.59	19.29	14.06	-7.96	46.39
	124.97	8.59	18.52	14.79	-9.38	46.39
	124.97	9.18	18.52	15.19	-9.33	45.9
	124.97	9.18	15.99	15.23	-10.94	46.88
	124.39	9.55	18.52	15.7	-10.96	46.88
	124.02	9.94	17.55	15.72	-12.8	45.9
	124.02	10.11	16.48	16	-14.01	46.88
	123.05	10.15	16.57	16.36	-13.99	47.61
	122.53	10.3	17.46	16.36	-15.63	47.36
	123.05	10.63	16.54	16.6	-15.63	47.36
	122.07	10.89	14.89	16.4	-17.33	47.85
	121.55	10.94	15.87	16.94	-19.14	50.78
	121.52	11.12	14.65	17.09	-18.85	50.78
	119.6	11.13	15.63	17.09	-21.1	48.34
	120.57	11.3	15.63	17.28	-20.92	48.83
	121.09	11.5	13.67	17.28	-22.85	47.79
	121.09	11.47	12.94	17.36	-24.76	48.34
	120.09	11.42	11.47	17.47	-24.63	50.78
	120.09	11.57	11.69	17.55	-26.61	50.78
	120.48	11.67	10.99	17.57	-26.56	50.78
	119.6	11.72	11.23	17.47	-28.42	50.78
	119.6	11.72	7.57	17.75	-30.47	50.78
	119.14	11.72	10.25	17.72	-30.47	50.78
	118.62	11.81	7.78	17.67	-32.43	48.83
	117.65	11.72	7.57	17.76	-32.35	48.83
	118.13	11.79	9.64	17.67	-34.33	47.91
	117.65	11.87	7.78	17.77	-36.23	48.58
	117.65	11.81	6.35	17.86	-36.23	47.79
	117.65	11.77	6.84	17.85	-38.23	47.61
	117.65	11.91	7.78	17.65	-38.2	47.61
	117.65	11.91	5.83	17.76	-40.04	47.36
	117.55	11.91	6.35	17.85	-41.75	47.85
	117.19	12.11	5.62	17.97	-41.89	46.88
	116.58	12.11	3.88	17.97	-43.69	45.9
	116.21	12.1	3.88	18.06	-43.55	45.9
	116.46	12.38	3.88	18.06	-45.41	44.98
	116.09	12.35	3.66	18.16	-47.07	44.98
	115.2	12.45	3.88	18.26	-47.02	45.41
	115.69	12.49	1.92	18.31	-48.63	43.95
	115.11	12.87	3.42	18.36	-48.78	43.76
	115.2	13.13	3.42	18.36	-50.4	43.46
	114.14	13.09	1.92	18.63	-51.76	43.95
	114.14	13.28	1.92	18.8	-51.86	42.97
	114.23	13.28	1.92	18.7	-53.32	42.97
	113.25	13.87	1.71	19.04	-53.32	42.97
	113.04	14.4	3.42	19.09	-54.83	42.97
	112.3	14.4	0.89	19.43	-56.15	40.53
	111.3	14.79	1.71	19.53	-56.2	39.79
	111.3	14.75	1.46	19.53	-57.42	38.57
	112.06	15.53	1.92	20.01	-57.53	38.57
	111.3	16.01	0.73	20.12	-58.79	38.09
	110.32	15.97	1.89	20.31	-59.91	37.6
	110.32	16.77	1.46	20.9	-60.16	36.13
	109.83	16.69	0.98	20.95	-61.13	35.64
	109.62	17.38	-0.06	21.39	-61.18	35.16
	109.38	18.16	1.4	21.53	-62.4	35.16
	109.38	18.24	0.98	21.87	-63.58	35.16
	107.67	19.09	1.83	22.61	-63.58	35.16
	107.67	18.99	1.71	22.61	-64.5	31.74
	107.67	20.02	1.92	23.03	-64.65	31.31
	107.42	20.85	-0.03	23.04	-65.63	30.76
	105.44	20.7	1.92	23.72	-66.55	31.25
	105.41	21.87	-0.03	24.41	-66.6	29.36
	106.45	21.87	1.89	24.31	-67.77	29.3
	104	22.65	1.71	24.99	-67.77	29.3
	104.49	23.82	1.92	24.99	-68.65	28.32
	103.94	23.8	1.92	25.76	-69.83	27.83
	102.78	24.76	2.93	26.56	-69.73	27.34
	102.91	24.69	1.92	26.51	-70.63	25.88
	102.48	25.78	1.92	27.25	-70.72	26.37
	102.48	26.9	-0.03	27.2	-71.58	27.34
	101.44	26.95	3.88	27.98	-72.46	27.34
	101.53	28.13	1.34	28.51	-72.46	24.48
	101.07	28.13	3.88	28.51	-73.29	23.38
	100.83	29.1	3.66	29.38	-73.49	23.68
	100.34	30.26	5.8	29.44	-74.22	22.46
	100.04	30.25	5.62	30.03	-75.2	22.52
	97.63	31.4	3.88	30.76	-75.2	21.97
	99.37	31.42	6.84	30.76	-75.89	22.22
	97.63	32.42	3.88	31.49	-75.98	21.97
	97.63	33.5	5.74	31.35	-76.76	21.48
	97.63	33.55	5.83	32.03	-77.54	21.55
	97.6	34.64	6.84	32.71	-77.56	21.48
	97.63	34.72	7.57	32.67	-78.22	20.51
	97.41	35.74	7.08	33.4	-78.32	20.02
	97.17	36.69	6.84	33.4	-78.92	20.02
	97.53	36.72	3.88	33.89	-79.69	19.53
	97.05	37.7	6.84	34.45	-79.54	21.48
	95.67	37.49	8.67	34.45	-80.47	19.53
	97.05	38.65	7.32	34.94	-80.47	19.53
	97.17	39.65	9.03	34.76	-80.91	19.53
	96.56	39.55	9.52	35.42	-81.63	19.53
	96.68	40.43	7.78	35.89	-81.45	19.53
	95.67	40.43	7.78	35.84	-82.14	19.53
	95.67	41.21	6.35	36.32	-82.12	18.07
	95.67	41.99	7.78	36.22	-82.57	17.58
	96.92	41.99	9.52	36.67	-83.11	19.53
	95.67	42.47	7.57	37.11	-82.91	19.53
	95.67	42.58	8.7	37.11	-83.35	19.53
	97.17	43.25	9.52	37.38	-83.39	17.15
	96.92	43.63	10.99	37.39	-83.6	19.53
	96.56	43.7	7.78	37.84	-83.99	19.53
	96.92	44.24	9.64	38.09	-83.8	17.58
	96.92	44.12	9.03	38.09	-84.09	17.58
	96.62	44.51	7.78	38.28	-84.09	19.53
	96.68	44.87	8.67	38.28	-84.2	16.6
	97.41	44.87	7.78	38.62	-84.29	16.42
	97.6	44.97	7.78	38.87	-84.2	17.58
	97.53	44.97	8.54	38.92	-84.38	16.36
	99.06	45.12	8.79	39.06	-84.29	15.56
	97.63	45.21	9.52	39.06	-84.19	16.11
	99.37	45.12	8.76	39.45	-84.11	16.11
	100.52	45.21	7.78	39.65	-84.19	15.38
	99.58	45.26	7.78	39.65	-84.03	15.5
	100.46	44.92	7.78	39.84	-84	15.56
	100.34	44.53	8.54	39.84	-83.84	14.71
	101.07	44.87	6.84	40.14	-83.61	15.38
	101.44	44.51	7.32	40.43	-83.5	15.14
	101.32	44.43	8.67	40.43	-83.15	14.4
	102.54	44.34	7.78	40.63	-83.15	14.16
	102.48	43.7	7.78	40.7	-82.86	15.14
	103.27	43.75	7.57	40.97	-82.42	15.14
	104.49	43.36	7.57	41.01	-82.54	14.16
	104.25	43.37	7.78	41.01	-82.04	14.16
	104.98	42.76	7.57	41.4	-81.96	13.67
	104.98	42.26	6.84	41.4	-81.59	13.67
	106.45	42.26	5.74	41.67	-80.97	13.67
	106.69	41.55	5.83	42.04	-81.09	13.67
	107.42	41.4	5.83	42.04	-80.47	12.7
	108.4	40.99	5.83	42.19	-80.47	13.67
	109.38	40.23	3.88	42.26	-79.88	13.67
	109.62	40.23	3.88	42.57	-79.05	13.67
	109.83	39.53	3.42	42.85	-79.2	12.21
	109.83	39.6	3.88	42.86	-78.61	12.27
	111.08	38.87	5.37	43.16	-78.42	12.7
	110.32	38.09	3.88	43.21	-77.84	11.72
	111.3	37.87	3.42	43.36	-77.16	11.72
	112.27	37.16	3.88	43.8	-77.35	11.72
	112.24	37.11	3.17	43.85	-76.49	11.72
	113.25	36.5	1.92	44.09	-76.47	11.72
	114.2	35.74	1.46	44.09	-75.83	11.72
	114.69	35.54	-0.73	44.38	-75.05	11.72
	116.09	34.76	-0.03	44.53	-75	11.72
	116.09	34.76	1.46	44.52	-74.46	11.72
	117.19	34.08	1.89	44.92	-74.62	11.72
	117.19	33.2	1.71	44.9	-73.75	11.72
	117.65	33.45	-0.24	45.12	-73.14	11.72
	118.62	32.62	-1.5	45.31	-73.19	11.72
	118.62	32.62	-0.98	45.31	-72.46	11.72
	120.06	32.01	-2.56	45.31	-72.66	11.72
	120.36	31.14	-2.47	45.31	-72.07	11.72
	121.09	31.23	-2.08	45.68	-71.63	11.23
	122.04	30.62	-3.48	45.8	-71.69	11.72
	122.04	30.54	-3.66	45.68	-71.22	11.72
	122.53	29.96	-4.15	45.9	-71.29	11.72
	122.53	29.35	-5.4	45.95	-71.02	11.72
	124.27	29.44	-5.4	45.9	-70.53	11.72
	124.39	28.81	-6.38	45.9	-70.72	11.72
	123.5	28.86	-5.43	45.9	-70.36	11.72
	124.97	28.31	-5.89	45.9	-70.41	11.78
	124.94	27.73	-7.39	45.7	-70.24	12.21
	124.97	27.78	-7.57	45.65	-70.46	12.7
	124.97	27.32	-8.06	45.65	-70.31	12.21
	124.97	27.32	-8.06	45.58	-70.46	12.7
	124.97	26.9	-9.83	45.31	-70.61	12.7
	124.97	26.37	-8.3	45.31	-70.63	13.67
	124.97	26.51	-10.22	45.12	-70.92	12.7
	124.97	25.78	-10.38	44.87	-70.91	14.65
	124.97	25.78	-11.75	44.9	-71.49	13.67
	124.97	25.73	-11.75	44.53	-71.5	14.16
	124.97	25.29	-12.73	44.52	-71.79	14.65
	124.97	25.29	-11.96	44.13	-72.46	14.65
	124.97	24.99	-11.96	43.7	-72.46	14.4
	124.97	24.98	-13.7	43.54	-73.07	15.38
	124.97	24.4	-14.89	43.26	-73.24	14.71
	124.97	24.19	-13.92	43.24	-74.22	15.14
	124.97	24.17	-13.92	42.77	-74.91	14.65
	124.97	23.62	-14.68	42.28	-74.83	15.56
	124.97	23.68	-15.26	42.27	-75.98	15.38
	124.97	23.29	-15.63	41.75	-75.93	15.38
	124.97	22.65	-16.11	41.6	-76.98	15.56
	125.92	22.83	-17.33	41.16	-78.13	16.36
	126.71	22.26	-15.38	40.53	-78.13	15.56
	126.83	22.26	-16.6	40.48	-79.49	16.36
	126.83	21.68	-17.55	39.84	-79.44	15.56
	126.71	21.09	-16.6	39.84	-80.87	15.56
	126.92	21.09	-16.36	39.06	-82.37	15.56
	126.92	20.31	-16.6	38.62	-82.23	16.11
	126.92	20.31	-17.06	38.92	-83.79	15.56
	126.92	19.53	-18.07	37.88	-83.74	15.56
	128.17	18.9	-17.33	37.88	-85.25	15.56
	126.92	18.75	-16.85	37.35	-86.94	16.36
	128.66	17.94	-17.58	36.61	-86.84	15.5
	128.66	18.02	-17.55	36.72	-88.7	15.56
	128.66	16.99	-23.47	36.13	-88.59	15.56
	126.92	16.09	-18.55	36.03	-90.44	15.14
	128.42	16.16	-18.55	35.52	-92.19	15.14
	128.66	15.14	-16.6	34.97	-92.19	15.5
	128.66	14.84	-18.07	35.06	-93.84	15.14
	128.88	14.01	-16.6	34.55	-93.85	14.16
	128.85	12.84	-18.55	34.55	-95.8	14.65
	128.66	12.79	-19.62	34.18	-97.56	14.65
	128.88	11.79	-19.56	33.58	-97.66	14.16
	128.88	11.77	-19.56	33.59	-99.46	12.45
	128.78	10.52	-21.51	33.35	-99.37	13.67
	128.78	9.46	-18.52	33.4	-101.36	12.7
	128.88	9.46	-19.56	33.15	-103.12	12.7
	128.66	8.18	-19.78	32.79	-103.22	11.9
	128.78	8.2	-18.52	32.79	-104.99	11.78
	128.88	7.03	-18.68	32.62	-104.88	11.72
	128.78	5.91	-19.56	32.62	-106.88	11.72
	128.66	5.94	-18.04	32.62	-108.52	11.72
	128.88	4.93	-18.52	32.03	-108.69	11.72
	128.81	4.88	-19.56	32.37	-110.46	9.83
	128.3	3.88	-17.58	32.41	-110.38	11.72
	128.42	2.93	-18.07	32.4	-112.15	8.48
	128.42	2.93	-18.04	32.37	-113.82	8.79
	128.66	1.9	-17.33	32.71	-113.96	8.79
	128.42	1.9	-18.52	32.62	-115.44	7.75
	128.66	0.78	-17.55	32.71	-115.38	7.75
	128.78	0.34	-18.52	32.76	-117.1	7.75
	128.66	0.29	-17.58	33.06	-118.51	7.75
	128.88	-0.38	-19.56	33.25	-118.55	7.32
	128.88	-0.39	-17.55	33.2	-120.04	6.84
	128.66	-1	-17.55	33.59	-120.22	7.32
	128.66	-1.51	-17.7	33.79	-121.53	5.92
	128.88	-1.49	-17.58	33.98	-122.8	6.84
	128.88	-2	-18.55	34.56	-122.94	6.35
	128.88	-2.08	-19.56	34.56	-124.22	6.35
	128.88	-2.35	-21	35.06	-124.25	5.86
	126.83	-2.75	-19.56	35.11	-125.39	5.92
	128.78	-2.74	-20.26	35.74	-126.56	6.35
	128.88	-2.95	-18.55	36.28	-126.48	5.86
	128.88	-2.95	-20.26	36.13	-127.45	6.35
	128.88	-3.17	-21.48	36.99	-127.63	5.86
	128.88	-3.32	-19.56	37.01	-128.45	5.86
	128.88	-3.32	-20.51	37.49	-129.29	6.84
	128.88	-3.47	-19.56	38.28	-129.44	6.84
	128.88	-3.44	-19.59	38.28	-129.98	6.84
	130.74	-3.52	-21.06	39.04	-130.09	6.84
	131.59	-3.71	-20.26	39.06	-130.62	7.39
	130.62	-3.52	-19.56	39.84	-131.25	6.84
	130.8	-3.56	-19.56	40.67	-131.05	7.57
	131.84	-3.63	-19.78	40.7	-131.64	7.75
	131.71	-3.66	-21.06	41.4	-131.74	8.54
	131.59	-3.71	-19.56	41.65	-131.97	8.79
	132.57	-3.66	-19.56	42.26	-132.08	8.79
	132.69	-3.92	-20.02	43.14	-132.23	11.72
	132.32	-3.71	-19.56	43.15	-132.24	9.77
	133.67	-3.76	-19.78	43.95	-132.26	11.72
	133.76	-4	-21	43.82	-132.12	12.21
	133.76	-3.93	-21.55	44.53	-131.94	12.21
	134.74	-3.96	-20.26	45.31	-131.93	12.45
	134.7	-3.96	-20.51	45.31	-131.49	14.65
	135.13	-4.22	-21.24	46.24	-131.49	14.65
	134.74	-4.32	-20.51	46.29	-130.91	15.56
	136.47	-4.35	-23.47	46.95	-130.49	15.14
	136.6	-4.7	-22.09	47.65	-130.32	16.6
	136.6	-4.69	-21	47.63	-129.63	19.53
	137.7	-4.83	-23.47	48.39	-129.64	19.53
	137.57	-5.47	-21.73	48.32	-128.64	19.78
	138.06	-5.18	-23.47	49.02	-127.75	19.53
	139.65	-5.49	-23.93	49.57	-127.59	20.26
	139.04	-5.52	-24.17	49.66	-126.51	22.46
	140.63	-5.91	-24.17	50.34	-126.51	22.46
	140.63	-6.4	-23.47	50.34	-125.2	23.19
	140.99	-6.4	-24.41	50.78	-123.73	23.44
	141.57	-6.94	-25.45	51.51	-123.75	27.34
	141.57	-6.86	-27.37	51.56	-121.81	27.34
	141.57	-7.43	-24.41	52	-122.24	27.34
	141.57	-7.96	-24.41	51.94	-120.63	27.83
	142.52	-8.01	-27.37	52.59	-118.87	29.79
	143.52	-8.62	-25.39	52.93	-118.85	29.3
	143.43	-8.6	-27.37	53	-117.14	31.25
	143.98	-9.11	-27.37	53.49	-116.99	31.25
	144.04	-9.57	-27.37	53.49	-115.06	31.74
	144.5	-9.57	-28.32	53.9	-113.31	31.74
	145.45	-10.28	-27.37	54.28	-113.19	35.16
	145.48	-10.25	-28.08	54.38	-111.13	35.16
	145.94	-10.94	-29.36	54.5	-111.13	33.26
	146.42	-11.33	-30.82	54.76	-109.28	35.64
	146.36	-11.38	-31.74	54.88	-107.15	35.89
	146.85	-11.74	-32.75	55.36	-107.12	36.8
	146.45	-11.72	-31.86	55.44	-105.09	37.6
	146.85	-12.26	-32.23	55.76	-105.03	38.57
	146.45	-12.5	-33.33	55.67	-102.98	38.57
	146.45	-12.61	-32.81	56.1	-100.97	38.82
	146.45	-13.01	-32.47	56.54	-101.07	39.55
	146.24	-13.03	-33.33	56.54	-98.93	42.97
	146.42	-13.19	-35.13	56.63	-98.68	40.53
	146.45	-13.48	-34.79	56.63	-97.07	41.75
	145.94	-13.5	-35.68	57.03	-94.92	42.97
	145.94	-13.6	-36.65	57.03	-94.92	42.97
	146.36	-13.62	-37.14	57.37	-93.16	43.46
	145.48	-13.78	-35.4	57.71	-92.99	42.97
	145.48	-13.72	-37.23	57.71	-91.21	43.03
	145.87	-13.78	-37.23	57.8	-89.37	43.03
	144.5	-13.7	-37.14	58.2	-89.55	44.43
	144.47	-13.68	-38.7	58.18	-87.89	44.92
	144.41	-13.48	-39.31	58.4	-87.7	44.43
	144.41	-13.33	-39.79	58.4	-86.23	45.41
	142.55	-13.39	-38.82	58.59	-84.77	45.9
	142.55	-13.04	-40.04	58.59	-84.67	45.9
	142.55	-13	-39.76	58.84	-83.33	45.96
	141.57	-12.72	-41.05	59.06	-83.5	46.94
	141.57	-12.4	-40.16	59.03	-82.14	46.63
	141.08	-12.3	-42.11	59.18	-80.91	46.39
	139.65	-12.06	-41.26	59.45	-81.08	47.36
	140.63	-11.96	-41.11	59.52	-79.83	47.36
	139.04	-11.72	-39.79	59.55	-79.88	47.36
	138.92	-11.13	-43.21	59.55	-79.05	50.78
	137.7	-11.13	-42.11	59.75	-78.32	47.73
	136.66	-10.6	-43	59.76	-78.32	50.78
	136.6	-10.69	-43.21	59.74	-77.47	50.78
	134.7	-10.18	-43	59.94	-77.64	50.78
	135.62	-9.62	-42.02	59.94	-76.98	50.78
	134.16	-9.77	-39.55	60.01	-76.56	50.78
	132.69	-9.33	-42.05	60.15	-76.56	50.78
	132.78	-9.3	-43	60.15	-76.08	50.78
	131.84	-8.84	-42.02	60.13	-76.1	50.78
	130.83	-8.61	-41.05	60.15	-75.83	50.78
	130.62	-8.6	-41.05	60.15	-75.69	50.78
	128.88	-8.15	-40.28	60.15	-75.69	50.78
	128.81	-8.25	-40.01	60.15	-75.5	51.76
	126.92	-7.86	-41.5	60.5	-75.59	51.82
	128.17	-7.63	-39.06	60.35	-75.49	51.76
	124.97	-7.64	-40.28	60.44	-75.49	51.82
	124.97	-7.43	-39.03	60.5	-75.5	52.73
	124.97	-7.25	-38.33	60.42	-75.69	53.22
	124.97	-7.23	-39.31	60.42	-75.61	51.82
	124.97	-7.23	-39.31	60.35	-75.69	52.73
	124.97	-7.15	-37.63	60.15	-75.97	52.73
	124.97	-7.03	-37.14	60.15	-75.89	53.22
	124.97	-7.03	-37.14	60.14	-75.99	54.2
	124.97	-7.06	-36.16	60.15	-76.03	53.77
	124.97	-6.96	-36.16	60.15	-76.17	54.5
	124.97	-6.98	-35.4	60.03	-76.56	54.2
	124.48	-7.03	-38.7	60.06	-76.56	54.69
	124.27	-7.06	-33.66	59.86	-76.66	55.18
	123.47	-6.98	-36.19	59.74	-76.71	54.69
	123.5	-7.15	-33.11	59.56	-76.95	58.59
	121.55	-7.15	-30.4	59.64	-77.2	58.59
	120.54	-7.14	-30.76	59.42	-77.15	55.18
	120.54	-7.18	-30.52	59.37	-77.44	56.4
	119.08	-7.34	-29.54	59.23	-77.37	58.59
	119.02	-7.35	-27.59	59.18	-77.47	58.59
	118.13	-7.37	-27.4	58.94	-77.78	56.15
	115.72	-7.62	-28.08	58.59	-77.59	58.59
	117.19	-7.54	-26	58.5	-77.88	58.59
	115.17	-7.62	-25.88	58.35	-77.76	58.59
	116.15	-7.74	-25.88	58.4	-77.78	58.59
	114.23	-7.76	-23.47	58.15	-77.84	56.58
	114.14	-8	-23.56	57.67	-77.75	55.73
	113.25	-7.91	-22.58	57.47	-77.94	55.66
	111.79	-8.22	-25.42	57.42	-77.94	55.54
	112.27	-8.33	-23.47	57.41	-77.74	55.6
	111.27	-8.35	-22.46	57.03	-77.65	55.42
	109.8	-8.61	-20.51	56.93	-77.74	54.87
	110.32	-8.64	-18.13	56.98	-77.36	53.71
	109.74	-8.79	-19.56	56.59	-77.36	54.2
	109.74	-9.03	-18.55	56.59	-77.2	54.5
	107.7	-9.19	-17.09	56.24	-76.86	54.2
	107.3	-9.3	-17.58	55.95	-76.71	53.22
	107.18	-9.33	-18.55	56.1	-76.42	52.8
	105.44	-9.77	-15.63	55.95	-76.39	52.73
	105.44	-9.89	-13.79	55.76	-75.88	51.27
	104.98	-9.96	-14.4	55.66	-75.29	51.27
	103.45	-10.35	-14.4	55.56	-75.39	50.78
	103.45	-10.25	-14.89	55.56	-74.56	50.78
	103.39	-10.6	-15.26	55.46	-74.46	50.78
	102.97	-11.04	-11.75	55.44	-73.88	50.78
	102.02	-11.04	-10.8	55.47	-72.95	47.79
	99.98	-11.33	-11.75	55.36	-72.8	46.88
	101.44	-11.33	-10.25	55.44	-72.06	45.9
	100.83	-11.74	-10.99	55.47	-71.88	46.39
	100.34	-12.12	-11.75	55.47	-70.91	43.88
	99.58	-12.13	-10.01	55.56	-69.75	44.43
	99.37	-12.45	-8.79	55.66	-69.92	43.95
	99.12	-12.4	-7.45	55.71	-68.55	42.97
	97.63	-12.89	-8.06	55.75	-68.51	42.97
	97.63	-13.23	-8.91	55.86	-67.38	42.97
	97.53	-13.28	-6.96	56.1	-65.82	42.97
	96.92	-13.53	-9.28	56.24	-65.82	39
	96.68	-13.59	-6.38	56.24	-64.5	38.27
	95.67	-13.97	-5.4	56.63	-64.6	38.57
	95.67	-14.21	-6.41	56.63	-62.99	36.62
	95.67	-14.07	-5.89	56.98	-61.38	37.11
	95.21	-14.58	-5.4	57.57	-61.72	35.71
	94.7	-14.7	-5.13	57.62	-59.86	35.16
	95.15	-14.85	-6.87	57.81	-59.72	35.16
	95.15	-15.25	-3.66	57.81	-58.2	35.16
	94.6	-15.25	-3.66	58.5	-56.45	33.39
	94.6	-15.45	-4.12	59.18	-56.57	35.16
	94.7	-15.48	-3.97	58.99	-54.74	31.25
	94.18	-15.75	-2.47	59.64	-54.79	31.74
	94.18	-15.97	-2.47	59.74	-53.13	30.27
	94.6	-15.94	-1.5	60.14	-51.29	29.79
	93.23	-16.16	-3.14	60.94	-51.37	29.3
	92.77	-16.21	-2.2	60.94	-49.41	28.32
	92.8	-16.41	-2.47	61.42	-49.62	27.83
	92.77	-16.6	-2.69	61.47	-47.85	27.4
	91.8	-16.55	-1.22	62.19	-46.19	27.34
	92.71	-16.6	-1.43	62.87	-46.14	26.86
	92.77	-16.8	-1.5	62.87	-44.46	27.34
	92.25	-16.85	-1.92	63.72	-44.58	25.88
	92.25	-16.94	-1.68	63.28	-42.97	24.11
	92.25	-16.94	-0.46	64.06	-41.31	27.34
	92.22	-17.2	-1.92	64.84	-41.42	23.93
	91.8	-17.19	-2.47	64.84	-39.67	22.46
	92.25	-17.24	-1.1	65.7	-39.85	23.01
	92.25	-17.29	-0.55	65.67	-38.33	22.95
	91.8	-17.24	-0.95	66.21	-36.96	22.95
	92.22	-17.33	-1.22	66.79	-36.87	21.48
	92.25	-17.38	-0.95	66.77	-35.6	20.02
	91.28	-17.38	-1.98	67.47	-35.6	21.48
	92.77	-17.48	-1.92	67.38	-34.28	19.59
	91.8	-17.38	-1.5	68.05	-33.25	19.53
	90.79	-17.53	-3.66	68.61	-33.22	20.02
	91.55	-17.48	-3.94	68.65	-31.95	19.53
	91.28	-17.38	-2.41	69.13	-32.23	19.53
	91.28	-17.59	-1.62	69.13	-30.91	19.53
	90.79	-17.53	-2.2	69.53	-30.07	19.53
	90.27	-17.38	-1.5	70.17	-29.99	19.53
	89.87	-17.38	-2.96	70.12	-29.2	17.09
	89.32	-17.53	-0.89	70.7	-29.25	17.33
	88.87	-17.29	-3.91	70.26	-28.22	16.6
	89.11	-17.29	-4.15	71	-27.59	15.56
	88.87	-17.38	-6.38	71.48	-27.59	16.11
	88.84	-17.29	-3.88	71.48	-26.68	14.65
	88.35	-17.21	-3.45	71.88	-26.86	14.65
	88.84	-17.19	-5.13	71.88	-26.17	14.16
	88.35	-17.19	-1.5	72.06	-25.59	14.22
	87.86	-16.92	-6.38	72.26	-25.51	13.67
	87.83	-16.85	-7.45	72.41	-25	12.21
	86.88	-16.8	-4.52	72.63	-25	13.18
	86.4	-16.5	-5.89	72.65	-24.44	12.7
	83.37	-16.5	-6.41	72.92	-24.22	11.78
	85.94	-16.41	-5.92	73.19	-24.22	11.72
	84.96	-16.41	-4.15	73.04	-23.54	10.74
	84.96	-16.02	-5.98	73.34	-23.46	10.25
	84.9	-15.77	-5.98	73.29	-23.14	11.72
	83.86	-15.82	-5.89	73.53	-22.77	9.77
	83.44	-15.48	-5.89	73.53	-22.67	7.75
	83.74	-15.45	-6.1	73.63	-22.46	7.75
	82	-15.25	-7.39	73.82	-22.46	7.75
	82	-14.85	-5.92	73.8	-21.83	6.84
	82	-14.85	-7.81	73.9	-21.69	6.84
	81.02	-14.36	-8.36	74.02	-21.73	6.35
	81.02	-14.46	-8.79	74.17	-21.19	4.15
	80.99	-13.98	-6.96	74.03	-21.19	3.97
	80.05	-13.67	-7.45	74.11	-20.92	3.91
	79.96	-13.72	-8.3	74.22	-20.51	3.91
	79.96	-13.21	-7.45	74.21	-20.41	2.44
	79.56	-13.28	-9.03	74.29	-20.07	1.95
	78.58	-12.81	-8.79	74.41	-20.31	1.95
	79.07	-12.16	-9.83	74.31	-19.63	0.55
	78.49	-12.21	-8.06	74.46	-19.07	-0.06
	77.15	-11.77	-8.79	74.51	-19.14	-0.49
	78.13	-11.72	-9.83	74.6	-18.55	-1.95
	76.63	-11.13	-9.8	74.61	-18.41	-2.32
	76.6	-10.6	-8.79	74.61	-18.07	-2.87
	76.6	-10.64	-8.79	74.9	-17.38	-3.17
	76.42	-9.96	-9.03	74.8	-17.38	-3.91
	76.42	-10.17	-9.89	74.8	-16.99	-3.91
	75.93	-9.38	-10.38	74.89	-16.89	-3.91
	76.17	-8.74	-11.84	74.98	-16.2	-3.91
	76.17	-8.74	-9.8	74.96	-15.44	-6.29
	75.2	-8.13	-9.86	75.24	-15.48	-7.81
	75.56	-8.15	-8.3	75.29	-14.7	-9.03
	75.2	-7.45	-9.49	75.29	-14.58	-8.79
	75.44	-6.84	-9.28	75.34	-13.78	-9.28
	75.16	-6.84	-9.03	75.38	-13.03	-8.97
	75.44	-6.08	-10.01	75.59	-13.09	-10.8
	74.19	-6.05	-10.01	75.68	-12.12	-11.72
	75.2	-5.47	-9.31	75.77	-12.12	-11.72
	73.97	-4.69	-8.27	75.77	-10.96	-11.72
	75.44	-4.69	-10.01	75.78	-10.16	-11.72
	75.44	-3.91	-9.03	76.15	-10.17	-11.72
	74.19	-3.92	-9.8	76.15	-8.81	-11.72
	75.2	-2.98	-9.03	76.37	-8.99	-14.59
	75.2	-2.35	-9.28	76.37	-7.76	-11.72
	75.44	-2.35	-9.83	76.46	-6.69	-14.16
	76.17	-1.37	-11.75	76.56	-6.74	-15.14
	76.17	-1.38	-10.99	76.56	-5.57	-15.93
	76.17	-0.51	-9.8	76.9	-5.47	-15.63
	76.63	0.38	-10.01	76.93	-4.05	-16.11
	78.13	0.37	-10.01	77.15	-2.78	-15.63
	78.37	1.17	-10.77	77.3	-2.86	-16.85
	78.13	1.25	-10.01	77.25	-1.56	-17.09
	78.98	2.2	-10.77	77.34	-1.51	-16.85
	79.04	3.13	-11.75	77.34	-0.12	-17.09
	79.07	3.13	-11.96	77.64	1.16	-16.11
	80.05	4.1	-11.84	77.73	1.37	-17.58
	80.05	3.9	-11.75	77.83	2.59	-17.09
	80.93	4.93	-11.96	77.93	2.54	-16.6
	80.05	5.86	-11.75	77.73	3.9	-17.52
	81.79	5.86	-12.79	77.93	5.44	-16.6
	82	6.88	-13.7	77.93	5.54	-16.11
	81.97	6.81	-13.7	78.13	6.93	-16.6
	82.98	7.76	-13.7	78.17	6.93	-16.36
	84.41	8.57	-14.68	78.13	8.45	-15.63
	83.98	8.59	-13.7	78.13	9.91	-15.63
	85.94	9.56	-16.11	78.17	9.94	-15.63
	85.94	9.55	-14.68	78.03	11.33	-14.89
	86.4	10.5	-14.16	78.17	11.38	-14.71
	86.4	11.32	-17.82	78.13	12.84	-11.72
	87.77	11.33	-15.63	77.93	14.26	-14.59
	88.35	12.11	-16.57	78.03	14.4	-13.73
	88.75	12.18	-15.63	77.93	15.77	-11.72
	89.84	13.18	-16.6	77.73	15.81	-11.72
	88.87	13.92	-17.55	77.69	17.19	-11.72
	89.87	13.87	-18.07	77.54	18.8	-11.72
	91.28	14.7	-18.07	77.25	18.7	-11.72
	91.25	14.72	-19.78	77.29	20.12	-9.77
	91.8	15.53	-19.56	77.15	20.17	-10.25
	92.25	16.26	-19.56	76.95	21.49	-9.77
	94.18	16.36	-21.58	76.56	22.65	-10.25
	94.67	16.94	-21	76.51	22.92	-8.79
	95.46	16.95	-21.97	76.46	24.13	-8.06
	95.67	17.66	-23.47	75.78	24.08	-8.3
	95.67	18.36	-23.47	75.78	24.99	-7.32
	96.92	18.31	-23.47	75.76	26.56	-6.35
	97.63	18.95	-24.17	75.38	26.56	-3.91
	97.63	19.04	-27.59	75.34	27.93	-3.91
	97.63	19.49	-24.41	74.96	27.73	-3.91
	97.63	20.12	-24.41	74.95	28.86	-3.91
	99.49	20.12	-25.88	74.5	29.88	-3.91
	100.04	20.58	-27.37	74.19	29.78	-3.85
	100.1	20.56	-28.32	74.11	30.93	-3.23
	101.07	21.08	-25.88	73.72	30.87	-3.17
	101.07	21.39	-27.47	73.63	31.84	-1.95
	101.53	21.44	-29.33	73.51	32.62	-1.95
	102.54	21.87	-30.4	72.9	32.62	-1.95
	103.45	21.87	-29.36	73.03	33.25	-0.85
	103.88	22.05	-28.32	72.56	33.35	-0.98
	103.49	22.41	-27.83	72.46	33.98	-0.06
	104.86	22.25	-31.49	72.05	34.55	-0.43
	105.41	22.53	-30.52	71.69	34.45	-0.06
	105.22	22.61	-30.82	71.68	35.15	-0.06
	106.69	22.63	-27.37	71.09	34.91	-0.06
	106.45	22.63	-32.75	71.09	35.15	1.95
	106.81	22.65	-32.78	70.9	35.69	1.71
	107.79	22.65	-32.2	70.31	35.74	3.91
	107.85	22.61	-32.75	70.29	35.82	3.91
	107.85	22.53	-31.25	69.92	35.74	3.91
	107.88	22.26	-34.7	69.92	36.22	3.91
	109.38	22.25	-31.22	69.51	35.74	3.91
	109.8	22.05	-34.7	69.12	35.74	3.91
	109.8	22.05	-35.22	69.13	35.91	3.91
	110.81	21.68	-34.7	68.66	35.74	3.91
	110.32	21.29	-33.94	68.65	35.53	3.91
	110.81	21.09	-35.13	68.33	35.15	3.97
	112.24	20.8	-34.21	67.77	34.76	3.91
	112.27	20.8	-34.7	67.77	35.03	3.91
	112.67	20.26	-36.25	67.53	34.96	4.15
	112.76	19.53	-33.94	67.38	34.56	3.91
	113.22	19.53	-34.7	66.94	33.99	3.91
	113.25	19.04	-36.16	66.65	34.18	3.91
	113.74	18.85	-36.25	66.4	33.59	3.91
	114.99	18.14	-35.4	66.01	33.29	3.91
	114.62	17.33	-36.16	66.01	32.81	3.91
	115.11	17.26	-35.4	65.67	32.37	3.91
	115.69	16.55	-36.16	64.84	32.32	3.91
	115.2	16.4	-36.74	65.04	31.63	3.91
	116.09	15.7	-34.91	64.65	31.62	3.91
	115.97	14.84	-35.4	64.65	30.95	3.91
	116.09	14.84	-37.14	63.96	30.18	3.91
	116.21	13.96	-36.38	63.28	30.25	3.91
	116.21	13.87	-36.16	63.28	29.39	3.91
	117.19	13.18	-37.17	62.49	29.39	3.91
	116.21	12.19	-36.38	62.74	28.69	3.91
	116.46	12.2	-36.25	62.21	27.83	3.91
	117.19	11.47	-36.87	61.41	27.93	1.46
	117.19	11.42	-36.38	61.42	26.95	0.85
	117.65	10.69	-35.16	60.94	27.15	0.79
	117.19	9.96	-36.38	60.89	26.22	-0.24
	117.55	10.06	-37.35	60.01	25.38	-0.49
	117.65	9.38	-36.19	59.37	25.38	-0.18
	113.04	9.38	-34.7	59.42	24.62	-1.1
	117.43	8.79	-35.4	58.54	24.7	-1.1
	117.55	8.18	-35.89	58.54	24	-1.46
	117.19	8.18	-37.14	57.76	23.24	-1.95
	116.21	7.62	-35.13	56.84	23.41	-3.11
	116.21	7.76	-33.45	56.93	22.61	-3.72
	115.66	7.03	-35.13	55.95	22.63	-3.42
	114.2	6.93	-33.81	56.05	22.02	-3.91
	115.17	6.98	-33.45	55.07	21.48	-3.91
	114.69	6.59	-33.23	54.27	21.48	-3.91
	114.26	6.59	-32.68	54.35	21	-6.35
	114.23	6.59	-33.17	53.31	21.04	-6.77
	114.99	6.23	-33.26	53.31	20.68	-7.75
	113.25	6.24	-31.77	52.54	20.31	-7.81
	113.25	6.23	-32.2	51.56	20.21	-9.22
	113.22	6.2	-32.96	51.51	20.02	-9.77
	112.24	6.2	-29.79	50.76	20.12	-9.7
	112.24	6.24	-29.54	50.73	19.82	-11.66
	111.79	6.23	-32.2	49.69	19.53	-11.66
	110.32	6.23	-29.33	48.92	19.53	-11.72
	110.32	6.21	-27.37	48.92	19.82	-11.72
	110.32	6.4	-28.32	48.02	19.9	-14.16
	110.23	6.59	-27.37	48.02	19.82	-15.56
	109.38	6.54	-25.88	47.24	20.21	-15.14
	109.38	6.59	-27.37	46.44	20.12	-16.6
	107.45	6.62	-24.41	46.29	20.29	-18.37
	106.81	6.63	-25.88	45.68	20.31	-17.58
	106.87	6.93	-24.9	45.68	20.71	-19.53
	106.81	6.88	-23.47	44.53	21.09	-19.53
	105.44	7.01	-22.43	44.13	21.09	-21.48
	105.44	6.98	-21.73	44.13	21.87	-22.95
	105.22	7.03	-23.47	43.45	21.87	-23.5
	105.22	7.37	-21.97	43.45	22.51	-24.41
	103.88	7.32	-20.14	42.85	23.51	-24.41
	103.39	7.32	-21.73	42.26	23.39	-26.86
	102.97	7.42	-18.55	42.26	24.21	-27.34
	102.42	7.37	-17.58	41.77	24.3	-27.34
	102.42	7.57	-18.13	41.77	25.34	-30.33
	101.32	7.52	-18.55	41.01	26.42	-30.27
	99.49	7.62	-16.11	40.77	26.37	-31.25
	100.34	7.62	-14.22	40.71	27.73	-33.69
	99.37	7.62	-13.92	40.23	27.54	-33.2
	99.37	7.62	-14.71	40.28	28.71	-35.16
	97.63	7.52	-13.7	39.84	30.17	-35.16
	96.68	7.67	-11.75	39.55	30.18	-35.16
	96.92	7.71	-10.5	39.45	31.59	-39.12
	95.64	7.62	-12.33	39.06	31.4	-39.31
	95.67	7.71	-9.8	39.06	32.81	-42.24
	94.7	7.67	-8.79	39.01	34.42	-41.99
	93.2	7.76	-8.3	38.65	34.38	-42.97
	92.77	7.71	-7.35	38.28	35.94	-45.41
	92.25	7.62	-7.81	38.28	35.84	-45.41
	93.02	7.62	-6.41	38.28	37.31	-46.94
	90.79	7.76	-5.4	38.28	38.96	-46.14
	89.87	7.81	-6.87	38.09	38.96	-48.83
	90.21	7.81	-2.96	38.09	40.43	-50.29
	88.35	8.01	-2.99	37.88	40.48	-50.29
	88.26	8.25	-2.93	37.88	42.09	-50.78
	86.88	8.2	-0.55	37.79	43.56	-50.78
	85.94	8.45	-1.1	37.65	43.55	-53.77
	84.96	8.4	-2.04	37.7	45.21	-55.66
	83.44	8.86	0.98	37.4	45.21	-54.87
	83.44	9.18	2.69	37.49	46.68	-56.64
	81.3	9.07	1.92	37.49	48.34	-56.64
	80.05	9.64	3.66	37.12	48.24	-58.59
	80.02	9.55	3.88	37.28	49.68	-58.59
	78.13	10.11	3.88	37.2	49.78	-59.81
	78.58	10.79	5.62	37.12	50.78	-61.52
	76.17	10.74	6.84	37.11	52.73	-61.04
	74.1	11.28	7.78	37	52.54	-61.52
	73.73	11.22	9.28	37.06	53.9	-64.39
	76.17	12.11	8.67	36.8	53.88	-64.45
	72.14	12.87	9.74	36.81	55.05	-64.45
	70.07	12.88	11.69	36.81	56.42	-64.45
	68.3	13.92	11.69	36.6	56.24	-66.41
	68.33	13.87	11.69	36.61	57.03	-66.41
	66.28	14.83	12.73	36.61	57.33	-66.41
	66.28	15.89	13.7	36.6	58.54	-66.41
	64.39	15.97	13.7	36.38	59.18	-66.41
	62.47	17.04	15.63	36.22	59.19	-68.36
	62.47	16.94	17.46	36.3	60.13	-69.4
	62.47	18.24	15.87	36.03	60.15	-68.85
	62.47	19.43	17.55	36.13	60.79	-69.52
	62.38	19.38	21.36	35.99	61.22	-69.82
	60.55	20.61	19.29	35.64	61.22	-70.31
	60.97	20.75	19.29	35.69	61.53	-70.31
	58.07	22.02	19.29	35.53	61.69	-70.31
	58.07	23.32	20.48	35.52	61.81	-70.8
	56.58	23.39	21.91	35.3	62.01	-71.29
	54.69	24.66	22.89	35.11	61.87	-70.8
	55.15	24.61	23.44	35.11	62	-71.53
	52.7	26.15	21.36	34.72	62.08	-70.8
	53.1	27.54	23.9	34.74	61.81	-70.8
	51.24	27.34	24.84	34.45	61.53	-70.8
	49.68	28.9	23.19	34.18	61.67	-71.35
	49.68	29.08	25.27	34.18	61.12	-70.56
	47.82	30.32	23.9	33.59	61.03	-70.31
	47.82	31.79	26.82	33.86	60.74	-70.8
	46.88	31.63	25.33	33.4	59.76	-70.31
	44.92	33.15	25.33	33.06	59.76	-70.13
	45.17	33.15	27.28	33.15	59.37	-70.56
	44.19	34.45	25.85	32.62	59.18	-70.56
	44.19	35.69	27.1	32.62	58.4	-69.82
	42.72	35.69	24.38	32.03	57.03	-69.82
	41.75	36.96	27.1	31.59	57.4	-69.76
	41.99	36.99	26.31	31.62	56.06	-69.34
	40.41	38.23	27.1	31.14	56.05	-66.41
	40.01	39.06	26.61	31.2	55.07	-69.58
	39.79	39.36	26.73	30.56	53.81	-69.34
	38.57	40.32	26.31	30.07	53.7	-68.85
	38.09	40.23	25.85	29.97	52.34	-69.34
	38.94	41.36	29.27	29.54	52.34	-69.34
	38.33	42.26	24.38	29.59	50.78	-66.41
	37.08	42.28	25.85	28.9	49.5	-66.41
	37.84	43.16	27.77	28.47	49.51	-66.41
	37.54	43.24	25.63	28.47	47.86	-66.41
	36.99	43.9	23.44	27.93	47.95	-66.41
	37.08	44.53	26.31	27.93	46.29	-68.42
	37.08	44.53	24.87	27.29	44.53	-68.79
	36.99	45.29	25.27	26.56	44.87	-66.41
	36.87	45.26	23.19	26.56	43.06	-66.41
	37.6	45.9	25.36	26.12	43.15	-66.41
	36.99	46.48	25.36	26.12	41.4	-69.27
	37.08	46.44	24.38	25.59	39.84	-68.79
	37.84	46.88	24.29	24.88	39.94	-68.85
	37.6	46.88	23.44	24.95	38.18	-69.58
	38.09	47.05	23.19	24.46	38.18	-69.27
	38.09	47.41	22.71	24.31	36.47	-69.76
	38.82	47.25	22.71	23.83	34.74	-70.37
	39.52	47.61	22.34	23.39	34.76	-70.25
	39.03	47.56	21.39	23.24	33.15	-70.74
	39.92	47.63	23.19	22.85	33.25	-70.8
	40.99	47.61	20.87	22.65	31.45	-71.29
	41.87	47.64	21.45	22.26	29.76	-70.8
	42.91	47.65	20.48	21.87	29.76	-72.27
	42.85	47.65	19.5	21.87	28.2	-72.75
	44.19	47.64	19.5	21.39	28.13	-73.24
	43.95	47.65	20.48	21.29	26.46	-73.49
	45.9	47.63	18.8	20.9	24.7	-74.22
	47.24	47.61	17.55	20.31	24.62	-74.22
	46.88	47.51	17.46	20.31	23.12	-74.22
	47.82	47.44	18.52	19.92	23.05	-74.22
	51.24	47.22	17.55	19.9	21.29	-74.22
	49.74	47.22	17.55	19.53	19.53	-74.22
	51.64	47.24	18.31	19.09	19.53	-77.21
	51.24	47.22	15.87	19.13	17.94	-77.64
	52.67	47.05	16.57	18.9	18.02	-78.13
	52.67	46.92	15.87	18.66	16.21	-79.28
	55.11	46.95	16.36	18.36	14.45	-79.1
	56.64	46.68	15.63	17.97	14.45	-79.1
	57.07	46.68	15.63	18.05	12.79	-80.57
	58.59	46.68	15.99	17.67	12.79	-81.48
	58.96	46.44	13.7	17.65	10.94	-81.54
	59.97	46.39	13.18	17.38	8.99	-81.3
	62.26	46.34	13.64	16.99	9.06	-82.03
	62.44	46.09	14.65	16.99	7.03	-82.03
	62.47	46.09	12.7	16.67	7.03	-82.03
	62.47	46.08	14.65	16.67	5.27	-84.11
	62.47	46.07	11.69	16.2	3.49	-83.98
	64.33	46	12.94	15.99	3.3	-85.21
	64.33	45.95	12.7	15.99	1.46	-86.18
	66.38	45.95	11.23	15.63	1.55	-86.18
	66.28	45.9	11.69	15.67	-0.59	-86.43
	68.12	45.85	12.94	15.48	-2.36	-86.91
	70.07	45.85	11.69	14.84	-2.54	-86.91
	69.82	45.78	13.18	14.84	-4.44	-87.89
	71.72	45.85	11.69	14.65	-4.35	-87.4
	71.72	45.7	11.47	14.7	-6.54	-88.87
	73.67	45.78	11.6	14.36	-8.6	-88.38
	75.2	45.65	11.69	13.96	-8.45	-87.89
	76.54	45.68	12.7	14.01	-10.6	-89.84
	78.49	45.9	11.69	13.65	-10.55	-89.84
	78.37	45.59	11.69	13.55	-12.5	-89.84
	79.07	45.65	11.47	13.18	-14.6	-89.84
	81.79	45.56	11.47	12.84	-14.48	-90.82
	81.02	45.65	12.57	12.84	-16.43	-91.06
	82.89	45.56	10.74	12.3	-16.55	-89.84
	83.25	45.31	13.06	12.4	-18.16	-91.8
	85.94	45.31	10.5	11.87	-20.31	-92.29
	86.88	45.26	11.69	11.41	-20.36	-89.84
	86.4	45.26	12.7	11.5	-22.07	-93.26
	88.13	45.21	11.47	10.94	-22.07	-93.02
	88.35	44.92	13.67	10.89	-23.85	-93.02
	89.84	45.02	11.47	10.42	-25.63	-93.02
	91.28	44.53	13.43	9.76	-25.6	-93.75
	91.06	44.87	11.69	9.76	-27.25	-93.75
	92.53	44.53	13.67	9.38	-27.17	-93.75
	92.25	44.34	12.7	9.38	-28.66	-94.97
	93.51	44.34	14.65	8.4	-30.08	-94.67
	94.7	43.95	12.7	8.15	-30.08	-94.97
	95.15	43.95	14.65	8.08	-31.49	-95.58
	96.68	43.55	11.47	7.42	-31.47	-95.7
	96.68	43.14	14.65	7.42	-32.73	-95.7
	97.6	43.12	13.67	6.88	-33.64	-95.7
	99.12	42.66	15.63	6.16	-33.8	-96.62
	99.49	42.77	13.67	6.2	-34.77	-96.62
	100.34	42.19	15.63	5.47	-34.77	-96.62
	100.34	41.85	15.63	5.56	-35.55	-97.17
	101.32	41.75	17.55	4.87	-36.43	-97.17
	102.02	41.21	15.63	4.27	-36.45	-97.66
	102.29	41.21	15.99	4.25	-37.12	-97.66
	103.27	40.7	15.99	3.69	-37.12	-97.66
	103.27	40.14	16.48	3.51	-37.7	-97.66
	103.49	40.09	16.08	3.13	-38.18	-97.66
	103.97	39.55	16.97	2.34	-38.09	-97.66
	104.43	39.55	17.46	2.33	-38.53	-100.1
	104.49	38.87	16.54	1.9	-38.58	-97.66
	104.49	38.23	16.05	1.76	-38.7	-100.59
	105.41	38.26	16.57	1.27	-39.06	-100.59
	105.44	37.49	17.55	0.76	-39.11	-100.1
	105.35	37.49	16.57	0.73	-39.06	-101.07
	106.45	36.9	15.63	0.24	-38.98	-101.5
	106.87	36.13	15.63	0.19	-39.25	-101.62
	106.45	36.12	18.31	-0.22	-39.11	-101.07
	107.42	35.62	17.55	-0.69	-39.11	-102.05
	107.42	35.54	17.55	-0.79	-39.26	-102.05
	107.18	34.75	19.41	-0.98	-39.06	-101.81
	107.42	34.38	19.41	-1.08	-39.06	-102.05
	107.42	34.38	19.41	-1.47	-38.97	-102.54
	107.3	33.5	19.29	-1.66	-38.89	-102.54
	108.15	33.4	17.55	-1.71	-38.78	-102.54
	108.15	32.79	20.48	-2	-38.7	-102.48
	107.67	31.98	21.45	-2.05	-38.68	-102.78
	107.3	31.98	20.94	-2.08	-38.6	-102.78
	107.91	31.23	22.22	-2.35	-38.58	-103.45
	107.67	31.24	21.45	-2.37	-38.31	-102.54
	107.42	30.55	21.73	-2.39	-38.33	-102.54
	107.42	29.78	24.38	-2.49	-38.28	-103.45
	107.42	29.78	22.22	-2.56	-38.23	-102.54
	106.81	29.15	22.22	-2.54	-38.1	-101.62
	107.3	28.89	23.68	-2.56	-38.09	-102.54
	106.87	28.3	23.86	-2.74	-37.89	-102.05
	107.42	27.34	23.68	-2.75	-38	-100.83
	106.69	27.33	24.38	-2.56	-37.82	-102.48
	106.69	26.56	24.87	-2.74	-37.88	-101.07
	106.45	26.56	26.34	-2.59	-37.89	-99.61
	105.44	25.76	25.76	-2.49	-37.79	-97.66
	106.2	24.99	27.1	-2.47	-37.62	-99.85
	105.44	24.98	27.8	-2.49	-37.88	-97.66
	105.44	24.17	26.34	-2.39	-37.72	-97.66
	105.35	24.11	26.64	-2.37	-37.84	-97.66
	105.22	23.34	28.35	-2.35	-37.8	-97.66
	105.35	22.44	29.39	-2.44	-37.89	-96.92
	104.74	22.44	29.17	-2.35	-37.89	-96.68
	104.49	21.68	30.52	-2.15	-37.89	-96.37
	103.94	21.68	29.75	-2.1	-38.09	-94.54
	103.49	20.85	27.37	-2	-37.92	-94.73
	104.25	20.02	32.1	-2.05	-38.1	-94.73
	103.49	20.12	29.33	-2	-38.23	-94.73
	103.39	19.13	31.77	-2.05	-38.28	-92.83
	103.39	19.13	33.17	-2	-38.21	-89.84
	103.39	18.43	32.75	-2	-38.98	-92.29
	103.52	17.66	33.17	-2	-38.43	-90.33
	102.91	17.65	34.18	-2.05	-38.49	-89.84
	102.91	17.04	33.17	-2.2	-38.48	-89.84
	103.94	16.99	33.17	-2.17	-38.58	-88.32
	102.02	16.26	35.13	-2.35	-38.58	-88.38
	102.48	15.67	32.96	-2.35	-38.59	-87.4
	102.78	15.7	36.87	-2.39	-39.01	-87.4
	102.42	15.04	33.17	-2.64	-38.78	-87.89
	101.32	15.04	37.6	-2.59	-38.6	-85.45
	101.5	14.55	35.13	-2.76	-38.7	-85.45
	101.44	13.96	37.08	-2.78	-38.7	-82.03
	101.07	14.01	36.87	-3.13	-38.72	-82.03
	101.32	13.57	38.57	-3.42	-38.7	-82.03
	101.32	13.62	37.08	-3.47	-38.58	-82.03
	100.59	13.18	35.13	-3.91	-38.68	-82.03
	101.07	12.79	38.82	-3.71	-38.62	-79.59
	101.32	12.84	37.05	-4.2	-38.48	-81.54
	100.95	12.3	36.99	-4.69	-38.62	-80.99
	100.83	12.38	38.33	-4.69	-38.4	-80.08
	100.95	12.06	38.09	-5.13	-38.28	-79.59
	100.95	11.71	38.09	-5.13	-38.37	-78.61
	100.95	11.77	38.09	-5.66	-38.11	-78.61
	101.32	11.52	38.09	-6.15	-38	-78.61
	102.42	11.61	38.57	-6.34	-37.94	-77.15
	100.83	11.33	38.57	-6.79	-37.99	-76.66
	100.83	11.3	38.09	-6.79	-37.7	-77.21
	101.07	11.22	38.88	-7.43	-37.33	-76.66
	101.32	11.12	39.03	-7.91	-37.64	-74.22
	101.32	11.11	38.94	-8.01	-37.16	-74.22
	101.32	11.08	38.57	-8.62	-37.12	-74.22
	101.07	10.94	39	-8.62	-36.91	-74.22
	101.32	10.94	38.57	-9.23	-36.72	-74.22
	101.53	10.94	38.57	-9.91	-36.72	-74.71
	101.44	10.99	38.57	-9.96	-36.47	-74.22
	101.44	10.84	38.09	-10.55	-36.38	-74.22
	101.44	10.94	37.08	-10.55	-36.13	-74.22
	101.44	10.94	37.05	-11.33	-35.94	-74.16
	101.5	10.74	38.09	-11.82	-35.94	-73.73
	101.44	10.69	38.09	-11.91	-35.35	-73.73
	101.53	10.79	38.57	-12.5	-35.5	-74.22
	102.42	10.79	38.82	-12.5	-35.06	-73.24
	102.29	10.64	38.09	-13.2	-34.72	-73.73
	102.51	10.79	38.57	-13.89	-34.81	-74.16
	102.48	10.69	38.57	-13.88	-34.52	-73.49
	103.88	10.6	35.13	-14.46	-34.38	-73.24
	102.51	10.62	37.02	-14.47	-34.03	-73.73
	102.51	10.54	34.91	-15.05	-33.84	-74.22
	102.94	10.15	38.09	-15.48	-33.89	-73.43
	102.51	10.4	38.09	-15.58	-33.33	-74.22
	103.03	10.33	35.13	-16.11	-33.35	-74.22
	103.27	10.11	37.84	-16.21	-33.03	-74.22
	103.03	10.06	37.05	-16.72	-32.72	-73.73
	103.27	9.76	37.02	-17.19	-32.72	-74.34
	103.45	9.91	35.13	-17.21	-32.24	-74.22
	103.27	9.56	34.91	-17.48	-32.33	-74.22
	103.27	9.38	35.13	-17.58	-31.85	-74.22
	103.88	9.38	35.13	-17.99	-31.45	-74.71
	103.88	8.84	35.13	-18.37	-31.45	-74.22
	103.76	8.79	36.99	-18.37	-30.96	-74.22
	104.49	8.47	35.13	-18.76	-30.98	-74.22
	104.25	7.81	35.13	-18.8	-30.57	-74.22
	103.88	7.8	33.94	-18.95	-30.08	-74.22
	104.37	7.47	35.13	-19.44	-30.09	-74.22
	104.25	7.4	37.08	-19.44	-29.49	-74.22
	103.03	6.63	35.13	-19.58	-29.69	-74.22
	103.45	6.1	34.91	-19.58	-29	-76.66
	103.45	6.13	35.06	-19.93	-28.52	-77.94
	103.27	5.32	35.13	-20.12	-28.52	-76.84
	103.39	5.36	32.1	-20.12	-27.94	-78.13
	103.27	4.76	35.13	-20.31	-27.88	-78.13
	102.97	4.08	34.91	-20.36	-27.39	-77.64
	102.91	4.08	33.17	-20.46	-26.71	-77.64
	102.91	3.47	35.13	-20.73	-26.56	-78.61
	102.51	3.31	35.13	-20.71	-26.03	-77.94
	102.42	2.73	34.91	-20.91	-25.93	-78.37
	101.53	1.94	34.67	-20.91	-25.34	-79.1
	101.53	1.93	35.13	-21.12	-24.51	-78.61
	101.07	1.27	34.67	-21.19	-24.62	-78.37
	101.44	1.17	35.13	-21.14	-23.63	-78.61
	101.32	0.63	37.08	-21.49	-23.63	-78.61
	100.83	-0.19	35.13	-21.49	-22.85	-78.37
	100.34	-0.12	34.91	-21.51	-22.06	-78.13
	99.58	-0.73	35.13	-21.8	-22.07	-79.1
	99.37	-0.89	35.13	-21.8	-21.1	-78.61
	99.37	-1.39	35.13	-21.87	-21.19	-78.13
	99.12	-1.88	34.91	-21.87	-20.12	-79.35
	97.63	-1.81	31.22	-22.17	-19.13	-79.1
	97.56	-2.36	34.67	-22.38	-19.14	-78.61
	97.41	-2.39	34.67	-22.36	-17.97	-79.1
	96.56	-2.94	33.17	-22.66	-17.99	-79.59
	95.67	-3.32	34.91	-22.68	-16.82	-78.61
	95.67	-3.25	32.96	-22.85	-15.63	-78.37
	95.46	-3.52	34.18	-23.07	-15.73	-78.61
	95.58	-3.66	32.47	-23.1	-14.4	-78.13
	94.18	-3.96	32.59	-23.44	-14.4	-78.61
	94.18	-4.02	32.65	-23.44	-13.19	-79.1
	96.92	-3.96	31.13	-23.58	-11.77	-79.1
	92.25	-4.35	33.14	-23.88	-11.87	-78.61
	92.04	-4.25	32.1	-23.83	-10.3	-78.61
	91.8	-4.3	31.01	-24.22	-10.35	-78.61
	91.8	-4.69	31.01	-24.22	-9.03	-78.06
	90.21	-4.35	30.52	-24.46	-7.35	-78.61
	89.84	-4.1	30.3	-24.8	-7.45	-79.04
	89.87	-4.42	29.54	-24.81	-5.96	-78.13
	87.98	-4.44	29.75	-25	-5.88	-78.25
	87.89	-4.1	29.21	-25	-4.25	-78.61
	87.34	-4.1	28.29	-25.39	-2.83	-78.61
	86.4	-4.1	28.75	-25.6	-2.78	-78.13
	86.36	-4	28.78	-25.69	-1.2	-78.61
	85.94	-3.91	27.8	-26	-1.08	-78.55
	85.94	-3.71	27.34	-25.93	0.38	-78.37
	84.44	-3.66	27.1	-26.28	2.25	-77.64
	84.35	-3.44	27.77	-26.48	2.25	-77.64
	83.92	-3.32	25.85	-26.56	3.71	-78.13
	82.89	-3.32	26.82	-26.76	3.76	-78.13
	83.25	-2.95	27.28	-26.76	5.47	-78.13
	81.91	-2.98	27.71	-27.06	7.03	-78.13
	80.93	-2.86	27.8	-27.25	7.03	-78.06
	80.93	-2.76	26.34	-27.25	8.79	-78.13
	79.56	-2.49	26.34	-27.49	8.87	-78.06
	79.07	-2.39	27.22	-27.55	10.52	-78.06
	78.37	-2.37	27.77	-27.64	12.12	-77.64
	78.13	-2.08	26.82	-27.94	12.12	-78.06
	78.13	-2.15	27.1	-27.98	13.87	-77.64
	76.17	-2.08	26.73	-28.05	13.87	-78.13
	76.17	-1.86	27.28	-28.08	15.63	-78.49
	75.2	-1.81	27.22	-28.32	17.19	-78.06
	74.16	-1.86	27.8	-28.47	17.19	-77.64
	74.19	-1.76	27.59	-28.52	18.95	-78.13
	74.1	-1.76	28.78	-28.71	18.9	-78.13
	73.49	-1.81	27.8	-28.71	20.51	-77.64
	72.24	-1.86	27.8	-28.91	22.26	-77.64
	72.02	-1.88	28.26	-29	22.35	-78.13
	72.14	-1.81	28.26	-29.05	24.11	-77.39
	70.28	-2.05	28.78	-29.1	24	-77.15
	70.25	-2.17	28.75	-29.15	25.78	-77.94
	70.07	-2.35	28.32	-29.32	27.54	-77.64
	69.09	-2.39	28.78	-29.49	27.34	-77.58
	68.85	-2.44	30.27	-29.42	29.37	-77.58
	68.12	-2.74	28.2	-29.71	29.2	-78.06
	68.24	-2.98	31.22	-29.71	30.86	-74.22
	66.38	-3.13	30.73	-29.93	32.71	-77.09
	66.38	-3.32	32.59	-30.13	32.71	-77.15
	66.38	-3.31	32.23	-30.18	34.55	-74.22
	65.43	-3.71	30.64	-30.22	34.42	-74.22
	64.42	-4.1	33.17	-30.27	36.3	-76.23
	64.42	-4.1	34.42	-30.52	37.88	-76.66
	64.33	-4.69	33.17	-30.87	37.88	-74.22
	63.45	-4.7	35.13	-30.71	39.82	-74.22
	62.47	-4.88	35.13	-31.1	39.75	-74.22
	62.47	-5.49	35.13	-31.15	41.4	-74.22
	62.47	-5.47	37.08	-31.4	43.21	-74.22
	62.47	-5.87	36.99	-31.86	43.36	-74.22
	62.47	-5.91	38.33	-31.85	44.82	-73.24
	62.47	-6.3	37.08	-32.34	44.9	-74.04
	62.47	-6.63	39.03	-32.25	46.88	-73.49
	62.47	-6.64	39	-32.81	48.1	-73.49
	62.47	-6.98	38.82	-33.5	48.24	-72.2
	62.47	-7.06	40.47	-33.33	49.95	-71.78
	62.47	-7.33	41.5	-34.03	49.9	-71.78
	62.47	-7.63	41.75	-34.19	51.51	-70.8
	62.47	-7.62	42.48	-34.62	53.13	-70.31
	62.01	-7.76	42.72	-35.57	53.13	-70.31
	62.47	-7.84	43.95	-35.6	54.49	-68.85
	62.44	-7.93	43.7	-36.34	54.49	-69.4
	62.47	-7.96	45.9	-36.34	55.87	-66.41
	62.47	-7.96	45.65	-37.35	57.03	-66.41
	61.95	-8.06	45.41	-38.31	57.03	-66.41
	62.38	-8.11	47.24	-38.28	58.59	-66.41
	61.89	-7.91	46.88	-39.48	58.79	-65.92
	61.89	-7.91	47.73	-39.38	59.76	-64.64
	62.44	-7.86	48.8	-40.45	61.13	-64.94
	61	-7.67	48.8	-41.55	61.22	-63.96
	61	-7.73	50.66	-41.6	62.2	-63.48
	60.55	-7.47	49.84	-42.97	62.29	-62.99
	60.55	-7.14	50.75	-42.97	63.28	-62.5
	60.55	-7.08	53.19	-44.17	64.36	-62.01
	59.94	-6.84	50.75	-45.56	64.36	-60.55
	60.03	-6.76	53.22	-45.53	65.43	-58.59
	59.05	-6.29	50.66	-47.07	65.43	-58.59
	59.05	-5.96	54.69	-47.02	66.21	-58.11
	58.62	-5.87	52.7	-48.49	67.19	-58.11
	58.35	-5.47	53.16	-50.05	67.28	-57.62
	58.59	-5.47	55.15	-50.05	67.92	-56.15
	58.07	-4.88	54.2	-51.66	67.97	-55.91
	57.59	-4.1	55.63	-51.56	68.7	-56.64
	57.59	-4.25	54.57	-53.13	69.51	-55.66
	57.1	-3.71	55.15	-54.81	69.43	-54.75
	57.07	-3.66	55.15	-54.79	70.12	-54.75
	57.01	-3.08	56.06	-56.64	70.21	-53.96
	57.01	-2.74	54.44	-56.49	70.65	-50.78
	55.63	-2.55	57.59	-58.11	71.3	-50.78
	55.6	-2	57.5	-59.81	71.09	-52.25
	56.12	-1.96	56.12	-59.88	71.88	-50.78
	54.69	-1.56	58.07	-61.43	72.02	-50.78
	54.69	-0.93	57.5	-61.43	72.26	-50.78
	53.96	-0.93	57.59	-63.19	72.92	-50.78
	53.1	-0.6	56.61	-64.86	72.65	-50.72
	52.98	-0.61	58.35	-64.75	73.24	-50.78
	52.7	-0.1	56.61	-66.41	73.44	-50.29
	52.12	0.34	57.5	-66.41	73.72	-50.05
	50.66	0.15	55.63	-67.97	74.19	-50.05
	50.23	0.68	57.86	-69.53	74.03	-50.05
	50.54	0.73	56.12	-69.56	74.31	-48.83
	48.77	0.77	55.63	-70.95	74.31	-48.83
	48.8	1.12	55.15	-70.92	74.7	-49.8
	47.82	1.12	51.67	-72.66	74.9	-48.77
	47.3	1.12	54.69	-73.97	74.8	-48.83
[truncated: 48,001 more rows]
