# Supplementary material for: Synchronized activity of sensory neurons initiates cortical synchrony in a model of neuropathic pain
Source: Nat Commun. 2023 Feb 8;14:689. doi: 10.1038/s41467-023-36093-z (PMC9908980; doi:10.1038/s41467-023-36093-z)
Supplement: Supplementary file 7 — Supplementary Software 1 [file 41467_2023_36093_MOESM7_ESM.zip › comparsion EEG from Chao/comparsion EEG/ATP A317491/plot_avg_fft_over_animals_baseline_vs_sni.m]

clear;

cd('C:\Users\adlera04\Dropbox\Tuly Files\Pain\Chao_EEG')

load 'fft_Baseline_not_normalized';  %fft_Baseline;
B_fft = all_fft;
M_B_fft = nanmean(all_fft);
S_B_fft = nanstd(all_fft);
SE_B_fft = S_B_fft./sqrt(size(all_fft,1));

load 'fft_SNI_not_normalized';  %fft_SNI;
S_fft = all_fft;
M_S_fft = nanmean(all_fft);
S_S_fft = nanstd(all_fft);
SE_S_fft = S_S_fft./sqrt(size(all_fft,1));

f_fft = f_fft(f_fft<=40);
figure;
set(gcf, 'color', 'w')
plot_filled_error_bar(f_fft, M_S_fft, SE_S_fft, [0.5 0.5 0.5], 'b', 2);
% plot_filled_error_bar(f_fft, M_B_fft, SE_B_fft, [0.5 0.5 0.5], 'r', 2);
hold on;
% plot_filled_error_bar(f_fft, M_S_fft, SE_S_fft, [0.5 0.5 0.5], 'b', 2);
plot_filled_error_bar(f_fft, M_B_fft, SE_B_fft, [0.5 0.5 0.5], 'r', 2);

legend('SNI', 'SNI', 'Baseline', 'Baseline');
