# Supplementary material for: Synchronized activity of sensory neurons initiates cortical synchrony in a model of neuropathic pain
Source: Nat Commun. 2023 Feb 8;14:689. doi: 10.1038/s41467-023-36093-z (PMC9908980; doi:10.1038/s41467-023-36093-z)
Supplement: Supplementary file 7 — Supplementary Software 1 [file 41467_2023_36093_MOESM7_ESM.zip › comparsion EEG from Chao/comparsion EEG/TTX lidocaine/SNI 3d pre lido.xlsx]

## Sheet: Sheet1
	animal 20	animal 22	animal 23	animal 24	animal 30	animal 31
	-81.02	1.22	-23.68	-9.28	-24.9	-11.72
	-82.86	-3.66	-24.35	-9.28	-24.66	-11.72
	-80.72	-1.07	-24.66	-9.28	-24.9	-13.79
	-81.79	-5.95	-25.39	-9.77	-25.39	-16.11
	-80.87	4.88	-24.9	-8.79	-25.82	-16.6
	-82.86	-3.51	-25.39	-9.7	-24.9	-17.09
	-81.79	-1.07	-25.39	-8.79	-25.88	-17.09
	-81.18	-1.07	-26.61	-9.22	-25.88	-19.04
	-85.6	-1.22	-26.61	-9.28	-25.88	-19.53
	-82.55	0.15	-26.37	-9.28	-26.86	-20.57
	-83.01	-1.98	-27.34	-8.73	-26.61	-22.46
	-85.3	4.88	-27.34	-8.79	-26.55	-22.52
	-85.6	-9.31	-26.86	-9.58	-26.86	-24.41
	-85.6	6.26	-27.34	-8.79	-26.86	-26.37
	-85.6	0.15	-27.34	-9.28	-26.86	-26.61
	-85.6	-1.07	-27.34	-9.77	-26.61	-27.34
	-84.99	-0.15	-27.34	-9.28	-27.34	-27.34
	-85.6	-1.98	-27.34	-9.28	-27.34	-29.79
	-87.43	4.88	-27.28	-9.77	-27.34	-31.25
	-85.6	-4.43	-27.34	-9.77	-27.34	-31.25
	-86.67	4.88	-27.83	-9.28	-27.34	-34.61
	-87.43	4.88	-27.34	-9.28	-27.34	-34.61
	-87.89	4.88	-27.34	-9.77	-27.34	-35.16
	-86.67	4.88	-27.34	-9.77	-27.34	-38.57
	-87.89	4.88	-27.34	-8.3	-27.34	-38.51
	-87.89	1.22	-27.28	-9.28	-27.34	-39.55
	-87.74	8.54	-26.86	-9.28	-29.3	-39.55
	-87.89	7.48	-27.34	-9.03	-29.72	-42.48
	-90.48	4.88	-26.86	-9.03	-30.27	-42.97
	-87.89	7.48	-25.88	-8.79	-30.7	-42.97
	-87.89	14.65	-26.61	-8.73	-30.76	-46.14
	-91.55	7.48	-26.79	-8.3	-30.7	-46.94
	-91.55	7.32	-25.88	-7.75	-30.27	-48.34
	-87.89	6.1	-25.88	-8.06	-31.25	-50.29
	-92.62	7.48	-25.88	-6.96	-31.25	-50.29
	-93.99	9.92	-25.39	-6.84	-31.25	-52.67
	-87.89	5.04	-25.88	-7.32	-32.47	-51.76
	-90.94	14.65	-24.9	-3.91	-32.23	-53.71
	-92.77	10.22	-24.41	-3.91	-33.14	-55.66
	-92.62	9.77	-24.84	-3.91	-33.2	-55.66
	-90.48	14.65	-24.41	-3.85	-33.2	-58.59
	-92.77	8.54	-24.41	-3.91	-33.2	-57.62
	-95.37	9.77	-23.93	-3.91	-33.2	-58.59
	-91.55	14.65	-23.93	-3.91	-34.61	-62.01
	-93.99	9.92	-24.41	-1.95	-35.16	-62.01
	-93.99	9.77	-23.5	-1.16	-35.16	-63.48
	-93.38	7.32	-22.89	-1.46	-35.16	-63.42
	-93.99	14.65	-23.62	-0.06	-35.16	-65.49
	-95.37	14.65	-21.97	-0.06	-35.16	-66.89
	-93.99	17.09	-19.53	0.73	-39.31	-66.41
	-92.62	14.8	-21.97	3.91	-38.15	-66.41
	-95.83	14.65	-19.53	3.91	-38.21	-66.41
	-95.37	14.65	-21.48	3.91	-37.6	-70.25
	-93.99	14.65	-19.53	3.91	-40.04	-71.78
	-95.52	5.04	-19.53	5.37	-39.55	-71.78
	-95.83	14.8	-19.53	5.86	-39.31	-72.75
	-93.99	9.16	-19.53	5.86	-40.53	-73.18
	-93.84	9.77	-19.53	7.69	-40.77	-74.22
	-95.83	14.8	-19.53	7.32	-41.02	-75.62
	-96.44	14.8	-19.53	7.75	-42.11	-74.22
	-95.06	14.65	-19.53	11.72	-42.79	-78.06
	-97.2	19.38	-19.53	11.72	-42.97	-77.64
	-96.44	14.65	-18.8	11.72	-42.72	-79.1
	-95.37	14.65	-19.04	11.72	-42.97	-80.51
	-97.81	14.65	-19.47	12.21	-42.97	-80.87
	-95.52	14.8	-18.55	12.76	-42.97	-81.97
	-97.81	14.65	-17.88	13.67	-45.41	-82.03
	-95.37	19.38	-18.49	14.4	-45.41	-82.03
	-98.72	16.02	-17.58	14.65	-42.97	-84.41
	-96.44	19.38	-17.58	15.14	-46.94	-82.03
	-95.83	9.92	-17.58	15.56	-48.1	-86.12
	-97.81	14.65	-17.58	15.56	-47.12	-86.18
	-97.2	14.65	-16.6	16.6	-47.36	-86.91
	-97.2	9.92	-17.03	16.6	-48.83	-89.11
	-97.81	14.65	-16.6	19.53	-48.34	-88.87
	-98.27	9.77	-15.63	18.07	-48.1	-89.66
	-96.44	9.61	-15.81	19.53	-49.74	-89.11
	-92.62	7.48	-16.11	19.53	-48.83	-89.84
	-97.5	14.65	-15.44	19.53	-49.32	-89.84
	-95.52	7.48	-15.14	19.53	-49.8	-89.84
	-95.37	8.54	-15.14	20.02	-48.83	-93.69
	-97.81	9.77	-15.56	19.59	-49.8	-93.69
	-95.37	9.77	-11.72	19.53	-49.8	-93.75
	-95.06	7.48	-11.72	19.53	-50.78	-95.7
	-96.44	4.88	-13.92	20.51	-50.78	-95.7
	-95.37	4.88	-11.72	20.02	-50.29	-97.66
	-92.77	4.88	-11.72	20.02	-50.78	-96.92
	-92.62	-0.15	-11.72	20.02	-50.78	-97.66
	-95.37	3.66	-11.72	20.26	-50.78	-97.66
	-91.4	2.44	-11.72	20.08	-50.78	-97.66
	-92.32	4.88	-11.72	20.45	-50.78	-101.5
	-92.62	-0.15	-11.72	20.51	-50.29	-101.56
	-92.32	4.88	-10.68	20.02	-50.78	-102.05
	-90.48	-6.87	-10.74	19.53	-50.78	-103.52
	-87.89	-9.31	-10.8	20.02	-50.29	-103.52
	-87.89	-9.31	-9.77	19.53	-50.29	-104.92
	-87.43	-10.38	-9.77	19.53	-50.29	-104.98
	-87.74	-12.05	-9.03	20.02	-50.78	-105.47
	-86.67	-8.39	-8.79	19.59	-49.8	-105.47
	-83.01	-9.31	-8.79	19.53	-50.23	-107.42
	-82.86	-12.36	-7.81	19.53	-50.6	-109.56
	-83.01	-10.83	-8.3	19.53	-48.83	-109.62
	-84.08	-15.87	-7.32	19.53	-48.83	-109.86
	-78.13	-13.43	-7.32	19.53	-48.83	-112.3
	-81.02	-14.8	-7.32	18.55	-48.1	-112.55
	-82.55	-19.68	-3.91	19.53	-48.34	-112.79
	-76.75	-17.24	-5.37	19.53	-47.36	-112.79
	-78.13	-24.41	-3.91	19.53	-47.85	-113.28
	-78.13	-19.68	-5.13	19.53	-47.36	-116.21
	-73.24	-26.7	-3.91	19.53	-46.94	-116.46
	-74.46	-21.82	-3.91	19.53	-46.94	-118.16
	-77.97	-23.04	-3.91	19.53	-45.9	-118.16
	-74.46	-30.52	-3.91	17.33	-45.41	-118.65
	-70.65	-26.7	-3.91	19.53	-42.97	-120.61
	-71.87	-30.52	-3.85	19.53	-42.97	-121.09
	-70.65	-31.89	-2.99	17.09	-44.43	-121.09
	-65.77	-24.41	-3.85	16.6	-44.43	-121.09
	-67.14	-34.64	-3.42	19.53	-44.92	-123.05
	-68.51	-29.45	-3.36	19.53	-42.97	-123.54
	-65.77	-34.33	-2.93	16.6	-42.97	-123.47
	-64.7	-34.79	-3.17	19.53	-42.97	-125
	-65.77	-39.22	-3.36	17.58	-42.48	-125.49
	-65.77	-40.28	-3.11	16.6	-42.24	-126.04
	-63.02	-41.35	-3.36	19.53	-42.97	-127.87
	-63.48	-40.13	-3.91	19.53	-41.5	-127.44
	-63.48	-41.35	-3.85	19.53	-41.02	-127.87
	-60.58	-37.84	-3.42	19.53	-41.99	-127.99
	-60.88	-37.23	-3.91	19.53	-41.93	-128.91
	-62.1	-41.35	-3.91	18.62	-41.02	-128.91
	-59.66	-42.57	-3.91	19.53	-40.95	-128.91
	-59.66	-41.35	-5.37	19.53	-41.02	-128.91
	-59.81	-42.57	-3.91	19.53	-40.83	-130.31
	-60.58	-42.57	-5.86	19.53	-40.53	-131.04
	-58.75	-43.79	-6.9	19.53	-40.04	-131.77
	-58.75	-43.49	-3.91	20.02	-41.02	-131.77
	-58.75	-45.17	-6.84	20.26	-40.28	-131.77
	-53.56	-47.61	-3.91	19.53	-40.53	-128.91
	-58.75	-43.79	-8.24	21.48	-40.53	-132.75
	-53.56	-42.57	-8.3	21.48	-40.28	-132.32
	-53.56	-48.68	-8.79	21.48	-41.02	-132.75
	-54.78	-43.49	-9.77	22.46	-40.47	-133.3
	-53.25	-43.79	-9.77	22.95	-40.04	-133.3
	-53.56	-43.95	-10.25	22.95	-40.04	-132.81
	-51.12	-48.68	-11.23	22.95	-40.16	-133.3
	-53.56	-48.37	-11.72	23.19	-39.55	-133.3
	-52.34	-47.45	-11.72	27.34	-40.04	-133.3
	-48.68	-43.49	-11.72	27.34	-40.28	-133.3
	-50.05	-48.68	-11.72	27.34	-40.04	-133.79
	-51.12	-46.54	-14.71	27.34	-38.88	-133.79
	-49.9	-41.66	-11.72	27.34	-39.55	-133.3
	-48.37	-43.95	-15.63	27.34	-40.28	-134.22
	-50.05	-46.54	-15.56	27.34	-39.31	-133.79
	-48.68	-43.95	-16.11	27.34	-39.31	-134.03
	-47.45	-48.37	-17.09	27.34	-39.92	-134.77
	-47.45	-43.79	-17.52	27.4	-39.12	-134.7
	-48.68	-48.37	-17.09	27.34	-39	-134.28
	-43.79	-41.35	-17.58	27.34	-38.51	-133.3
	-43.95	-43.79	-18.98	29.3	-39.12	-134.28
	-43.95	-43.95	-19.47	28.08	-38.21	-133.91
	-43.49	-46.54	-19.04	28.08	-38.09	-134.28
	-41.35	-47.45	-19.53	28.81	-38.33	-134.77
	-42.11	-43.49	-19.53	29.3	-35.16	-134.77
	-42.57	-47	-20.45	29.3	-35.16	-134.28
	-37.84	-48.37	-21.48	28.32	-35.16	-134.77
	-39.22	-48.37	-21	29.79	-37.11	-134.77
	-40.13	-45.93	-21.61	29.3	-35.16	-134.64
	-36.47	-50.05	-21.97	29.3	-35.16	-134.77
	-34.79	-41.35	-23.13	29.3	-35.16	-134.77
	-35.25	-43.49	-22.71	29.36	-34.67	-135.25
	-31.59	-47.61	-22.95	28.81	-35.16	-134.77
	-31.59	-47.45	-23.68	29.3	-35.16	-135.99
	-32.96	-58.75	-23.93	28.81	-33.2	-135.74
	-32.81	-53.56	-23.5	28.32	-34.18	-134.77
	-26.7	-43.79	-24.41	28.32	-33.2	-136.23
	-27.92	-47.45	-24.41	28.32	-32.23	-136.72
	-29.45	-43.79	-23.93	27.34	-32.17	-135.99
	-24.41	-48.37	-24.41	27.34	-31.25	-136.23
	-24.26	-47.61	-25.39	27.34	-31.25	-136.72
	-22.58	-50.81	-25.39	27.34	-30.4	-136.72
	-20.75	-51.12	-25.15	27.34	-29.79	-135.99
	-19.68	-47.61	-25.39	27.34	-29.79	-136.72
	-19.68	-48.83	-26.37	27.34	-27.34	-136.72
	-18.16	-51.12	-24.9	27.34	-28.32	-137.21
	-16.63	-43.79	-26.37	27.34	-27.34	-136.72
	-14.19	-48.68	-26.37	24.17	-25.88	-136.72
	-15.72	-43.79	-26.79	22.95	-26.37	-136.72
	-10.99	-50.05	-26.37	23.19	-25.88	-136.72
	-9.61	-43.49	-27.34	23.19	-25.88	-136.72
	-10.83	-47.45	-27.34	22.95	-25.39	-138.79
	-6.1	-48.83	-27.34	21.97	-24.41	-136.72
	-7.48	-48.68	-27.34	21.48	-24.41	-139.16
	-4.73	-48.68	-27.34	21.48	-22.95	-136.72
	-4.73	-50.05	-27.34	20.02	-23.5	-136.72
	-1.22	-43.79	-30.27	19.53	-21.97	-139.16
	-0.15	-40.28	-29.42	19.53	-19.53	-139.16
	-1.07	-53.25	-29.79	19.53	-19.53	-139.77
	1.37	-51.12	-30.52	19.53	-19.53	-139.16
	4.88	-47.15	-31.25	17.33	-20.63	-139.77
	2.44	-48.83	-31.74	19.53	-18.8	-136.72
	7.32	-43.79	-32.17	15.44	-19.47	-139.16
	5.04	-43.79	-32.71	15.56	-19.53	-140.14
	7.32	-46.84	-33.2	14.71	-18.07	-140.14
	6.71	-47.45	-33.2	14.16	-18.49	-139.71
	9.92	-43.49	-35.16	14.4	-17.58	-140.14
	14.65	-48.68	-35.16	13.67	-17.58	-140.63
	9.92	-47.45	-35.16	12.21	-17.03	-140.56
	14.65	-53.25	-35.16	12.45	-17.03	-140.08
	14.65	-47	-35.16	11.78	-17.09	-140.63
	14.65	-37.23	-35.16	12.7	-16.11	-140.14
	17.09	-43.79	-38.09	11.72	-16.54	-139.89
	17.09	-43.95	-40.04	11.72	-16.6	-140.14
	17.24	-42.57	-39.55	11.72	-15.56	-141.05
	18.31	-43.79	-40.53	9.77	-16.11	-140.56
	18.46	-43.79	-41.99	11.72	-15.63	-140.56
	19.38	-41.35	-41.99	11.72	-15.56	-140.14
	18.31	-43.49	-42.97	7.75	-15.14	-140.14
	19.38	-47.61	-42.97	8.79	-16.05	-140.14
	19.38	-41.96	-44.43	8.54	-15.56	-140.56
	19.38	-35.4	-45.9	8.79	-15.08	-139.83
	19.38	-43.79	-45.9	8.79	-15.14	-140.14
	19.38	-43.79	-47.85	7.57	-15.69	-140.56
	19.38	-39.22	-47.36	7.57	-15.14	-139.89
	19.38	-37.84	-47.85	6.84	-14.89	-139.65
	29.3	-37.23	-49.8	7.32	-15.56	-140.14
	19.38	-35.4	-50.29	6.59	-14.89	-140.14
	29.3	-35.25	-50.78	6.35	-15.14	-140.08
	25.63	-40.13	-50.72	5.86	-16.11	-140.14
	24.57	-40.28	-50.78	6.35	-15.56	-140.14
	19.38	-35.4	-52.73	5.86	-14.71	-140.08
	26.86	-40.13	-50.78	5.86	-16.6	-136.72
	25.63	-37.84	-54.75	5.37	-16.54	-140.56
	19.38	-43.79	-54.75	5.86	-15.63	-139.89
	26.25	-36.62	-54.75	3.91	-15.87	-139.83
	27.01	-29.45	-56.15	4.64	-15.87	-140.08
	19.38	-41.35	-56.15	3.91	-15.56	-139.65
	19.38	-35.25	-56.15	3.91	-14.89	-139.16
	24.57	-41.35	-57.13	3.91	-15.63	-139.71
	24.57	-32.81	-58.11	3.91	-16.11	-139.59
	19.38	-35.4	-58.59	3.91	-16.6	-136.72
	26.86	-37.84	-59.02	3.91	-16.6	-139.65
	25.63	-37.23	-58.59	1.71	-16.6	-140.63
	19.38	-32.35	-59.57	1.95	-16.11	-139.71
	19.38	-35.4	-58.59	0.98	-16.11	-140.14
	19.38	-41.05	-61.04	1.46	-17.09	-140.63
	19.38	-37.84	-60.55	0.98	-15.81	-140.2
	19.38	-40.28	-60.55	-0.18	-16.11	-139.71
	19.38	-36.93	-60.97	-0.18	-17.09	-139.77
	19.38	-32.96	-61.95	-0.49	-16.6	-140.14
	19.38	-35.25	-62.01	-0.92	-16.11	-139.16
	19.38	-35.25	-61.52	-1.89	-16.85	-139.71
	19.38	-39.22	-62.5	-1.89	-16.6	-140.14
	19.38	-40.13	-62.44	-1.95	-15.63	-140.14
	19.38	-40.13	-61.83	-2.99	-16.54	-140.14
	19.38	-41.05	-63.66	-3.11	-16.11	-139.89
	19.23	-41.35	-62.26	-3.85	-15.63	-139.77
	19.38	-41.35	-62.5	-3.91	-15.14	-139.16
	19.38	-40.13	-62.5	-3.91	-15.75	-139.83
	19.38	-34.03	-63.54	-3.91	-15.14	-139.89
	19.07	-40.13	-63.48	-3.91	-15.87	-139.16
	19.38	-42.57	-62.99	-6.77	-15.14	-139.65
	19.38	-34.64	-62.93	-6.35	-15.63	-140.44
	18.46	-41.05	-63.42	-7.26	-14.16	-139.71
	19.38	-42.57	-62.5	-8.73	-13.79	-139.77
	17.09	-43.49	-62.5	-8.79	-14.16	-139.16
	18.31	-39.22	-62.5	-9.28	-11.72	-139.89
	19.38	-47.45	-62.5	-10.25	-11.72	-139.71
	19.38	-41.05	-62.5	-9.77	-11.72	-139.16
	19.38	-41.66	-62.5	-10.74	-11.72	-140.63
	18.92	-43.79	-60.55	-10.68	-12.94	-139.16
	19.38	-46.54	-58.59	-11.66	-11.72	-138.85
	19.38	-43.79	-62.26	-11.72	-11.72	-139.65
	19.38	-46.54	-61.77	-11.72	-11.72	-139.65
	19.38	-48.68	-60.55	-13.73	-11.72	-139.16
	19.38	-43.95	-60.55	-11.72	-11.72	-139.65
	18.46	-46.54	-60.49	-11.72	-11.17	-139.16
	19.38	-47	-58.59	-14.47	-11.23	-136.72
	19.38	-50.05	-59.08	-14.16	-11.96	-139.16
	24.57	-48.68	-58.59	-14.65	-11.66	-138.85
	19.38	-53.25	-57.62	-14.16	-10.25	-136.72
	19.38	-52.34	-58.04	-14.89	-11.17	-138.61
	19.38	-46.23	-57.62	-14.89	-10.25	-136.72
	19.38	-51.12	-57.62	-15.63	-9.77	-138.61
	19.38	-48.68	-57.37	-16.85	-9.77	-136.72
	24.57	-50.81	-56.64	-16.6	-9.77	-136.72
	24.57	-45.93	-56.15	-16.11	-9.28	-136.72
	19.38	-50.81	-55.66	-16.6	-9.22	-136.72
	28.08	-53.25	-55.66	-16.85	-9.28	-136.72
	26.86	-47.61	-55.18	-16.6	-8.3	-136.72
	29.3	-51.12	-54.75	-16.54	-8.73	-135.74
	29.75	-51.12	-54.75	-16.6	-8.73	-135.93
	29.45	-63.32	-54.75	-16.11	-8.79	-135.25
	29.3	-48.83	-53.71	-16.11	-8.24	-135.68
	29.45	-46.54	-50.78	-16.6	-8.3	-134.28
	34.18	-46.54	-50.78	-16.11	-8.73	-133.79
	34.18	-61.04	-50.78	-15.56	-7.63	-133.73
	34.18	-53.25	-50.78	-15.75	-7.75	-132.02
	34.64	-54.78	-50.78	-15.14	-8	-132.26
	35.4	-51.12	-50.78	-11.72	-7.75	-131.35
	34.33	-43.95	-50.66	-14.89	-7.32	-128.91
	38.91	-52.49	-49.8	-14.65	-7.75	-130.07
	38.45	-50.81	-49.8	-11.72	-7.93	-128.91
	38.91	-43.95	-50.05	-11.72	-7.32	-128.91
	38.45	-49.9	-48.83	-11.72	-7.75	-127.87
	38.91	-58.75	-48.83	-11.72	-8	-126.95
	38.91	-49.9	-48.65	-11.72	-7.32	-127.44
	38.91	-58.75	-47.85	-11.72	-7.75	-125.49
	46.54	-58.75	-48.83	-11.72	-8	-125
	45.32	-59.66	-47.61	-10.86	-7.81	-124.02
	48.83	-52.49	-46.39	-10.68	-7.32	-121.09
	48.98	-58.75	-47.12	-9.77	-7.75	-121.09
	50.66	-58.75	-46.94	-8.79	-8.24	-120.61
	50.66	-49.9	-47.12	-8.73	-7.32	-121.09
	53.71	-51.12	-46.39	-8.73	-7.39	-119.14
	53.86	-58.75	-46.33	-8.79	-8.3	-117.43
	56.15	-58.75	-46.14	-7.32	-7.32	-117.43
	57.37	-60.88	-42.97	-6.9	-6.96	-115.23
	59.97	-58.75	-45.04	-6.9	-6.9	-114.69
	59.81	-62.1	-42.97	-3.91	-6.84	-113.28
	58.44	-58.75	-42.97	-5.8	-6.35	-111.33
	63.93	-53.71	-42.97	-3.91	-3.91	-111.33
	63.63	-51.12	-44.43	-3.91	-6.77	-109.86
	68.36	-53.71	-42.97	-3.91	-3.91	-110.35
	68.36	-58.75	-42.97	-3.42	-3.91	-105.47
	68.51	-53.56	-43.21	-3.85	-3.91	-105.47
	68.82	-59.66	-42.97	-2.2	-3.91	-104.98
	69.58	-58.75	-42.48	-1.95	-3.91	-103.52
	73.39	-59.66	-42.48	-1.95	-3.91	-103.45
	73.39	-59.66	-41.99	-1.22	-3.91	-101.01
	73.39	-59.66	-41.99	-1.77	-3.85	-97.66
	78.13	-68.51	-41.5	-1.46	-3.42	-97.66
	78.13	-59.66	-41.02	-0.24	-3.91	-97.66
	80.57	-63.48	-41.02	-0.06	-2.87	-97.17
	78.28	-63.02	-40.95	-0.43	-2.87	-94.73
	83.01	-73.24	-40.53	-0.18	-1.95	-89.84
	85.45	-62.26	-40.28	-0.06	-0.98	-92.29
	83.01	-74.46	-39.31	0.49	-1.16	-89.36
	87.74	-59.66	-39.49	-0.06	-0.92	-89.36
	86.67	-63.48	-39.31	1.04	-0.49	-87.83
	90.33	-60.88	-38.09	1.95	0.49	-84.96
	92.77	-67.9	-35.16	1.16	0.98	-84.96
	92.77	-63.32	-37.6	1.95	0.98	-82.03
	92.77	-63.48	-35.16	1.95	3.91	-82.03
	95.21	-63.48	-35.16	3.91	3.91	-80.02
	97.5	-65.77	-35.16	1.95	3.91	-78.06
	97.5	-68.51	-35.16	2.44	3.91	-77.64
	97.5	-68.21	-34.67	2.5	3.91	-74.22
	102.69	-69.43	-35.16	2.01	4.39	-74.22
	102.69	-68.51	-34.18	3.91	4.88	-72.27
	103	-66.07	-33.2	2.93	6.41	-70.31
	106.35	-68.82	-33.2	3.91	6.35	-69.52
	107.57	-66.99	-32.71	3.42	6.84	-66.41
	107.57	-78.13	-32.71	3.91	7.75	-66.41
	107.57	-69.58	-32.04	2.44	6.04	-64.45
	115.97	-63.48	-31.25	3.91	7.75	-62.44
	112.46	-59.81	-31.25	3.91	11.72	-62.01
	112.76	-73.09	-29.79	3.91	11.72	-58.59
	118.41	-73.24	-30.76	2.93	11.72	-58.59
	116.12	-67.14	-30.76	3.91	11.72	-56.15
	117.34	-73.24	-27.34	3.91	11.72	-53.22
	120.85	-72.02	-27.34	3.91	12.21	-53.22
	121.46	-76.75	-27.34	4.39	12.21	-50.78
	120.85	-67.14	-28.75	3.91	13.67	-50.78
	120.85	-73.24	-27.34	3.85	13.67	-47.36
	124.51	-70.65	-27.34	3.91	13.67	-45.41
	124.66	-82.55	-27.34	4.88	15.44	-45.9
	125.73	-73.09	-26.37	4.88	14.65	-42.24
	126.8	-78.13	-26.86	4.39	15.14	-41.99
	126.8	-72.02	-26.37	5.86	15.2	-40.04
	126.65	-78.13	-25.39	4.94	17.09	-35.16
	129.24	-73.24	-25.39	4.64	19.53	-35.16
	130.77	-77.97	-26.37	5.86	17.58	-35.16
	129.24	-80.41	-25.88	5.86	18.31	-34.42
	129.55	-82.55	-24.84	5.86	19.53	-31.74
	133.21	-77.97	-25.39	5.86	19.53	-27.34
	133.06	-82.55	-25.39	5.86	20.02	-28.81
	132.29	-85.6	-24.66	5.92	19.53	-25.39
	134.43	-85.6	-24.9	6.84	20.02	-25.88
	136.26	-80.41	-25.39	7.32	19.53	-23.68
	134.28	-87.74	-23.93	6.9	20.51	-19.53
	136.57	-87.74	-24.41	7.32	20.51	-19.53
	136.11	-87.89	-24.35	7.75	20.51	-18.8
	136.11	-85.91	-25.15	7.75	21.48	-18.55
	136.26	-92.32	-23.93	7.75	21.48	-16.05
	137.94	-87.89	-24.66	7.75	21.97	-11.72
	138.09	-87.89	-23.93	11.72	22.95	-11.72
	135.65	-93.99	-23.93	11.72	22.46	-10.74
	138.55	-92.77	-24.41	11.72	22.95	-11.23
	138.55	-92.62	-24.66	11.72	22.95	-9.77
	136.26	-91.4	-23.68	11.72	23.19	-3.91
	136.57	-98.11	-24.66	11.72	23.44	-6.9
	139.01	-95.37	-24.66	11.72	23.93	-3.91
	136.11	-87.74	-25.39	11.72	27.34	-3.91
	136.57	-92.62	-24.9	12.21	27.34	-1.95
	135.65	-92.62	-24.9	11.72	23.99	-0.92
	136.57	-92.62	-24.9	12.7	27.34	-0.06
	136.57	-102.39	-24.9	12.21	27.34	1.83
	136.57	-95.83	-24.35	13.18	27.34	2.44
	136.57	-96.44	-25.39	13.67	27.34	3.91
	135.5	-96.44	-24.9	13.67	27.34	5.86
	135.65	-96.28	-24.9	13.18	27.34	5.86
	135.5	-95.83	-24.9	14.16	27.34	6.59
	134.43	-98.72	-25.39	14.65	27.34	6.59
	131.99	-100.25	-23.93	13.73	27.34	11.72
	133.21	-102.39	-25.39	14.16	27.4	10.5
	130.77	-100.25	-25.39	14.65	28.08	11.72
	130.62	-105.59	-24.9	14.65	29.3	11.72
	130.62	-101.17	-24.66	14.65	28.81	11.72
	130.62	-117.34	-25.39	15.14	29.3	12.76
	126.8	-102.39	-24.41	13.73	30.27	15.01
	126.34	-98.27	-24.9	14.22	29.48	14.65
	126.8	-102.39	-24.9	14.65	29.79	15.5
	125.73	-92.77	-25.39	14.4	30.27	15.14
	125.73	-98.72	-24.84	14.16	31.25	17.58
	123.44	-98.72	-24.9	13.67	31.31	19.53
	121.46	-102.39	-24.9	14.16	32.71	19.53
	119.02	-101.17	-23.93	12.7	32.23	19.53
	121.46	-109.71	-23.93	12.76	35.16	19.53
	120.85	-98.88	-23.93	13.18	35.16	19.53
	118.41	-107.27	-23.5	13.67	33.75	20.26
	118.41	-107.42	-23.68	11.78	35.16	20.39
	117.34	-107.27	-23.68	11.72	35.16	20.51
	115.2	-107.42	-23.86	12.21	35.22	21.48
	113.53	-106.05	-22.89	11.72	35.16	21.97
	114.44	-108.64	-22.95	11.72	36.13	21.97
	112.3	-105.13	-22.46	11.72	37.11	21.97
	108.8	-99.95	-21.48	11.72	37.11	22.95
	110.02	-102.39	-19.53	8.79	37.17	22.22
	112.3	-106.96	-21.48	7.75	37.6	21.97
	106.2	-104.83	-20.51	7.75	38.57	22.46
	105.13	-105.13	-19.53	6.84	38.57	21.55
	104.98	-117.34	-19.53	6.84	38.82	21.48
	97.5	-95.83	-19.53	6.9	39.92	21.48
	97.5	-100.1	-19.53	5.37	40.1	21.48
	97.5	-106.2	-18.55	5.86	42.97	21.48
	95.67	-102.39	-19.53	4.39	42.97	21.48
	96.44	-102.54	-18.07	3.42	42.97	21.48
	97.5	-102.39	-19.04	3.91	42.97	21.48
	95.37	-99.95	-18.07	3.91	42.97	20.02
	93.99	-102.39	-17.52	3.91	43.03	20.26
	92.77	-102.54	-17.52	1.95	43.7	19.53
	92.77	-95.37	-17.09	0.49	43.46	19.53
	86.67	-102.54	-17.52	0.98	44.92	19.53
	86.82	-98.88	-16.11	-0.43	44.92	19.53
	86.67	-105.29	-16.54	-0.49	45.41	19.53
	83.16	-97.81	-16.6	-0.49	46.88	16.66
	83.16	-92.77	-15.56	-1.46	45.9	17.58
	81.79	-101.32	-15.14	-1.89	46.39	16.48
	78.13	-92.77	-15.63	-1.95	45.9	15.56
	78.13	-93.99	-15.08	-2.93	46.88	15.14
	78.13	-87.89	-14.65	-2.87	47.36	15.38
	78.13	-87.43	-15.08	-3.91	46.88	14.16
	73.24	-87.89	-15.08	-3.11	50.78	13.67
	73.24	-90.48	-14.71	-3.91	50.78	12.7
	70.19	-87.89	-14.83	-3.91	50.78	11.72
	68.36	-87.89	-15.14	-3.91	50.78	11.72
	65.61	-85.6	-11.72	-5.8	50.78	11.72
	63.63	-85.6	-11.72	-5.8	50.78	11.72
	65.77	-82.55	-14.89	-6.29	50.78	11.72
	59.97	-81.79	-14.71	-3.91	50.78	8.79
	58.44	-83.01	-14.77	-7.32	50.78	8.54
	62.26	-76.9	-14.16	-6.96	48.89	6.84
	53.71	-70.8	-14.89	-7.08	50.78	7.32
	53.86	-73.24	-15.26	-7.32	50.78	6.35
	53.71	-76.9	-15.87	-7.75	50.78	4.64
	47.61	-74.31	-16.11	-7.02	50.78	5.86
	46.54	-63.48	-15.87	-7.81	50.78	4.88
	46.54	-69.58	-15.63	-8.06	50.78	4.39
	46.54	-66.53	-17.03	-7.81	50.78	3.42
	38.91	-66.07	-16.05	-7.81	49.8	3.91
	37.84	-61.04	-16.6	-7.81	50.78	3.91
	38.91	-66.99	-17.52	-7.81	50.78	1.95
	34.18	-58.75	-17.09	-7.87	50.78	1.46
	34.18	-59.66	-17.09	-7.93	50.78	0.98
	34.18	-60.88	-18.07	-7.81	50.78	-0.06
	25.63	-58.75	-18.49	-7.81	50.78	-0.49
	26.25	-58.75	-18.55	-7.81	50.78	-0.49
	19.38	-53.56	-17.76	-7.81	48.83	-0.24
	19.38	-43.79	-19.47	-7.51	50.78	-1.46
	16.48	-53.56	-19.04	-7.75	50.78	-1.46
	14.8	-50.81	-19.53	-8.06	48.34	-1.95
	14.65	-49.44	-19.53	-6.84	50.78	-3.17
	9.77	-51.27	-19.53	-7.08	50.78	-2.44
	9.92	-47.61	-19.53	-7.08	50.78	-2.93
	5.04	-40.28	-19.53	-7.75	47.61	-3.6
	-0.15	-41.35	-20.51	-7.02	47.85	-2.99
	1.22	-53.25	-19.53	-7.26	48.34	-3.42
	-1.07	-38.91	-19.53	-3.91	47.42	-3.17
	-3.51	-35.4	-19.53	-6.1	50.78	-3.91
	-9.61	-35.4	-19.53	-7.08	46.88	-3.91
	-12.05	-41.35	-19.53	-6.9	47.06	-3.42
	-13.28	-32.96	-19.53	-3.91	47.36	-3.91
	-19.68	-34.64	-19.53	-5.86	46.88	-3.91
	-17.7	-32.96	-21.97	-6.65	46.88	-3.91
	-20.75	-35.25	-21.73	-6.35	46.45	-3.91
	-27.01	-25.63	-21.97	-3.91	46.88	-3.91
	-27.01	-35.4	-21.48	-3.91	46.88	-3.85
	-29.14	-29.45	-19.53	-6.9	45.9	-3.42
	-30.36	-28.84	-21.73	-3.91	45.9	-3.91
	-35.4	-30.52	-19.53	-3.91	46.45	-3.91
	-37.84	-29.91	-19.53	-6.35	45.9	-3.91
	-37.69	-29.45	-21.97	-6.9	45.41	-3.91
	-41.66	-26.7	-19.53	-6.1	46.88	-4.39
	-43.79	-24.26	-21	-6.9	45.9	-3.85
	-43.95	-25.48	-19.53	-6.96	45.41	-3.91
	-51.12	-23.19	-19.53	-7.08	45.9	-3.91
	-51.42	-23.19	-19.53	-7.75	45.41	-3.42
	-53.56	-27.01	-19.53	-7.08	44.98	-3.85
	-53.56	-23.04	-19.53	-7.75	44.98	-3.91
	-59.66	-23.04	-19.53	-7.02	45.9	-3.85
	-58.75	-20.6	-19.53	-8.06	45.41	-3.85
	-60.58	-19.99	-19.53	-7.81	45.9	-3.91
	-63.48	-25.48	-19.53	-7.81	46.39	-3.91
	-64.7	-24.26	-19.47	-9.28	45.47	-3.91
	-63.48	-26.7	-19.04	-8.79	44.92	-3.91
	-70.65	-23.04	-18.55	-8.73	45.47	-3.91
	-70.8	-27.92	-17.58	-9.7	45.41	-3.91
	-71.87	-24.26	-18.07	-9.28	45.41	-3.91
	-73.09	-21.82	-17.58	-9.28	44.92	-3.91
	-75.53	-25.48	-16.54	-8.91	45.65	-3.91
	-77.97	-24.41	-16.11	-9.77	44.92	-3.36
	-75.68	-25.63	-16.54	-9.7	44.92	-3.91
	-81.02	-24.26	-16.54	-10.68	45.65	-3.91
	-85.6	-20.6	-14.89	-10.8	44.92	-3.91
	-81.79	-31.59	-14.16	-11.23	44.92	-3.91
	-86.52	-24.26	-15.14	-10.74	45.9	-3.91
	-86.67	-29.75	-11.72	-11.23	44.98	-3.91
	-87.89	-30.36	-11.72	-11.66	44.92	-3.91
	-87.74	-32.96	-11.72	-11.23	44.92	-3.91
	-90.79	-21.82	-11.72	-11.72	45.9	-3.91
	-90.94	-26.7	-11.72	-11.72	44.92	-3.91
	-87.89	-29.75	-11.72	-11.72	44.92	-3.91
	-92.62	-32.2	-11.72	-11.72	45.9	-3.91
	-95.37	-32.96	-10.99	-11.72	45.9	-3.91
	-93.99	-37.84	-10.93	-11.72	44.92	-3.91
	-97.5	-34.79	-10.01	-11.72	45.65	-3.91
	-95.37	-30.36	-9.7	-11.72	45.9	-3.91
	-98.72	-37.23	-9.28	-11.72	44.92	-3.91
	-95.83	-37.84	-9.77	-11.72	44.92	-3.91
	-100.25	-39.22	-8	-11.72	45.41	-3.91
	-98.72	-41.05	-8.06	-11.72	45.41	-4.39
	-99.95	-38.6	-8.06	-11.72	45.41	-4.82
	-100.56	-42.57	-7.81	-11.72	45.9	-3.91
	-102.54	-45.17	-7.26	-11.72	46.39	-3.91
	-102.39	-43.95	-3.91	-11.72	45.41	-3.91
	-105.13	-43.79	-6.84	-11.72	45.41	-3.91
	-106.96	-47	-3.91	-11.72	44.98	-3.91
	-106.96	-43.79	-3.91	-11.72	44.92	-3.85
	-106.96	-43.95	-3.91	-11.72	44.92	-3.91
	-109.71	-48.68	-3.91	-11.72	44.98	-3.17
	-108.64	-47.45	-3.91	-11.72	43.95	-3.91
	-108.03	-51.12	-3.91	-11.23	43.88	-3.85
	-112.3	-47.45	-3.91	-11.72	44.43	-3.72
	-112.15	-52.49	-3.91	-10.74	44.43	-3.17
	-111.85	-51.12	-3.85	-11.23	43.7	-3.05
	-117.34	-46.54	-3.91	-10.86	43.46	-3.17
	-117.34	-58.75	-2.93	-10.74	43.7	-2.44
	-117.34	-53.56	-1.46	-10.68	43.52	-1.95
	-117.34	-60.88	-2.44	-9.77	42.97	-2.87
	-117.95	-58.75	-1.89	-9.77	42.97	-1.95
	-117.8	-63.02	-1.95	-9.77	42.97	-1.95
	-117.49	-60.88	-1.46	-8.3	42.97	-1.95
	-119.78	-59.66	-0.92	-8.91	42.97	-1.95
	-120.85	-63.48	-0.98	-8.3	42.97	-1.95
	-120.85	-65.77	-0.18	-8.73	42.97	-1.46
	-122.07	-63.02	-0.06	-8	42.72	-1.22
	-122.07	-61.04	0.73	-8.06	42.97	-0.49
	-124.66	-66.99	0.73	-8.06	42.97	-0.12
	-124.66	-65.77	1.46	-6.9	42.97	-0.49
	-125.58	-68.51	3.91	-6.04	42.97	-0.06
	-126.95	-63.48	3.91	-7.08	42.97	-0.06
	-126.95	-68.51	3.91	-3.91	42.97	-0.06
	-126.95	-72.02	2.69	-6.1	42.97	-0.24
	-126.95	-73.09	4.46	-3.91	41.08	-0.06
	-130.46	-67.14	3.91	-3.91	40.04	0.73
	-132.45	-71.87	4.15	-3.91	42.97	0.98
	-131.84	-70.65	5.86	-3.91	42.97	0.73
	-131.68	-63.48	5.86	-3.91	42.97	0.98
	-133.06	-73.09	6.35	-3.42	39.55	1.46
	-136.87	-70.65	7.32	-3.85	42.97	1.95
	-136.87	-68.97	7.57	-3.91	42.97	1.95
	-136.87	-69.43	7.32	-2.99	40.53	0.49
	-136.87	-75.53	7.75	-3.05	39.55	1.46
	-137.79	-72.02	8.79	-2.44	42.97	3.91
	-137.79	-74.46	8.79	-2.99	39.79	3.91
	-140.38	-73.09	11.72	-1.95	42.97	1.46
	-139.01	-72.02	11.72	-1.95	40.04	3.91
	-139.01	-74.46	10.62	-1.46	39.98	2.44
	-139.01	-70.8	11.72	-1.16	39.79	1.95
	-141.14	-80.72	11.72	-1.46	42.97	1.46
	-141.14	-67.9	12.21	-1.04	39.79	1.95
	-141.14	-65.77	13.18	-0.49	42.97	1.46
	-141.6	-75.53	12.7	-0.49	42.97	3.91
	-141.6	-76.9	14.65	-0.49	42.97	1.95
	-141.6	-75.53	14.65	-0.18	42.97	0.98
	-145.26	-73.09	14.65	-0.06	42.97	0.98
	-144.65	-73.09	15.56	-0.06	42.97	1.95
	-141.6	-76.9	15.5	0.98	42.97	1.46
	-145.26	-70.8	16.17	0.98	42.97	0.49
	-144.65	-73.24	17.09	1.46	42.97	0.98
	-146.33	-73.09	19.53	0.98	42.97	1.04
	-144.65	-64.7	17.58	1.71	42.97	-0.49
	-146.48	-73.09	19.53	3.91	42.97	-0.18
	-146.33	-72.02	19.53	2.93	42.97	-0.06
	-146.33	-65.77	19.53	3.91	42.97	-0.06
	-146.48	-70.65	19.53	3.91	43.52	-0.49
	-146.33	-69.58	20.26	3.91	44.92	-0.98
	-146.33	-72.02	20.51	3.91	43.95	-0.31
	-146.03	-65.77	20.51	4.52	44.43	-0.98
	-148.77	-61.04	21.48	4.09	44.43	-1.4
	-147.71	-65.92	21.48	4.88	44.92	-1.4
	-147.71	-68.51	20.51	5.86	43.88	-1.89
	-148.77	-69.58	21.48	5.86	44.92	-1.95
	-148.77	-60.88	21.48	6.35	44.43	-1.46
	-147.71	-70.65	21.48	6.35	44.92	-1.95
	-148.77	-66.99	21.48	7.32	45.41	-2.44
	-148.77	-67.9	21.55	7.75	45.41	-2.14
	-146.48	-60.88	21.97	6.84	45.41	-2.44
	-146.33	-60.88	21	7.75	45.41	-3.11
	-148.77	-65.77	21.55	8.79	45.41	-2.87
	-146.48	-60.88	21.97	8.85	45.47	-3.11
	-147.71	-68.51	20.51	11.72	44.92	-3.91
	-148.93	-68.82	21.48	11.72	45.9	-3.42
	-148.77	-61.04	20.57	11.72	45.9	-3.11
	-147.71	-63.32	20.08	11.72	45.41	-3.91
	-148.77	-63.32	20.51	12.21	45.9	-3.85
	-148.77	-58.75	20.26	12.76	45.9	-3.11
	-146.48	-66.99	20.51	12.76	45.9	-2.93
	-146.33	-63.48	19.53	15.14	45.41	-3.91
	-146.48	-63.48	19.29	14.65	45.9	-2.99
	-148.77	-63.48	19.53	15.14	44.92	-2.99
	-146.33	-59.81	18.31	19.53	45.41	-3.42
	-146.48	-63.32	19.04	19.53	45.47	-2.75
	-147.71	-60.88	19.53	17.58	45.9	-3.17
	-146.33	-63.32	17.58	17.09	44.43	-3.42
	-146.33	-60.88	19.53	19.53	45.41	-3.91
	-146.48	-63.32	16.48	19.53	45.41	-1.95
	-146.33	-58.75	17.58	20.26	44.43	-2.44
	-144.65	-60.88	16.36	21.48	44.92	-3.72
	-145.26	-59.66	15.56	21.48	44.92	-1.95
	-145.11	-60.88	15.56	21.97	44.92	-2.44
	-141.6	-59.81	14.65	24.41	44.01	-2.2
	-143.89	-58.75	14.65	24.17	43.95	-2.93
	-146.03	-58.75	14.65	27.34	44.92	-1.89
	-141.6	-59.66	14.16	24.41	43.95	-1.22
	-141.6	-60.88	14.16	27.34	43.46	-1.89
	-141.14	-58.75	13.67	27.83	43.46	-1.89
	-141.6	-60.88	14.65	27.34	43.46	-1.16
	-141.6	-59.66	12.7	29.3	42.97	-1.95
	-141.45	-61.04	13.67	30.27	43.46	-0.24
	-141.6	-58.75	13.18	30.27	42.97	-0.98
	-141.45	-58.75	12.21	32.1	42.97	-0.06
	-141.45	-59.66	12.21	31.98	43.95	-0.24
	-141.45	-59.81	12.7	35.16	43.46	-0.06
	-141.45	-59.81	12.21	33.2	42.97	-0.18
	-141.45	-61.04	11.72	35.16	42.97	0.73
	-139.01	-58.75	12.21	35.89	43.7	1.46
	-137.94	-60.88	11.72	36.13	42.97	1.95
	-139.01	-58.75	11.72	37.35	44.43	3.91
	-139.01	-59.66	12.21	37.11	43.46	2.44
	-137.94	-58.75	12.21	38.57	43.7	3.91
	-139.01	-53.25	12.45	39	42.97	3.91
	-137.02	-50.05	11.72	39.61	43.7	3.91
	-139.01	-60.88	12.45	42.97	43.46	3.91
	-136.87	-58.75	12.21	42.97	43.95	3.91
	-136.87	-58.75	12.27	42.97	43.95	3.91
	-136.87	-53.56	13.67	42.97	45.41	3.91
	-126.95	-49.9	13.67	42.97	44.43	3.91
	-136.87	-60.88	13.67	44.92	43.64	3.91
	-136.87	-53.56	13.67	43.95	44.98	3.91
	-136.87	-58.75	14.16	43.95	45.41	3.91
	-131.84	-59.66	14.16	45.41	44.92	3.91
	-131.84	-58.75	14.4	46.39	45.9	3.91
	-136.87	-58.75	15.38	45.59	45.96	3.91
	-131.68	-58.75	15.14	45.9	45.9	3.91
	-131.84	-59.05	15.2	47.36	50.78	3.91
	-131.68	-60.88	15.56	47.61	46.88	3.91
	-130.62	-58.75	15.56	46.88	47.36	3.91
	-130.62	-58.75	16.11	48.34	46.94	2.44
	-130.62	-58.75	19.53	50.78	50.78	1.95
	-126.95	-59.66	19.53	50.78	50.78	3.91
	-126.5	-58.75	19.53	48.58	49.32	1.46
	-126.95	-58.75	19.53	50.78	50.78	1.46
	-126.8	-61.04	19.53	50.78	50.78	0.98
	-126.5	-58.75	19.53	50.78	50.78	0.06
	-126.8	-58.75	19.53	50.78	50.78	-0.12
	-125.12	-63.32	21	50.78	51.27	-0.24
	-124.36	-63.32	21	50.78	51.76	-0.24
	-122.07	-58.75	21.97	50.78	51.7	-1.4
	-124.82	-59.66	22.95	50.78	52.73	-0.98
	-121.92	-59.2	22.46	50.78	53.22	-1.46
	-121.61	-58.75	23.19	50.84	52.8	-2.44
	-122.07	-58.75	23.19	51.27	54.2	-1.95
	-122.07	-59.66	24.29	51.27	53.77	-3.23
	-120.7	-53.56	27.34	50.78	54.69	-3.85
	-120.7	-63.32	24.6	51.51	58.59	-3.91
	-119.48	-58.75	27.34	50.96	55.24	-3.85
	-119.48	-61.04	27.34	51.27	55.66	-3.91
	-118.41	-58.75	27.34	52.25	55.24	-3.91
	-118.41	-58.75	27.4	52.73	58.59	-3.91
	-117.34	-58.75	27.83	51.82	58.59	-3.91
	-118.26	-58.75	27.34	53.28	58.59	-7.26
	-117.8	-58.75	27.83	53.47	58.59	-7.14
	-117.34	-63.32	28.32	53.22	58.59	-7.02
	-110.93	-59.81	28.38	52.25	58.59	-8.3
	-117.34	-52.49	29.3	54.2	58.59	-8.73
	-117.34	-58.75	30.27	54.5	58.59	-8.79
	-117.34	-70.65	29.79	54.26	58.59	-8.79
	-117.34	-48.37	29.79	54.2	58.59	-9.28
	-112.15	-53.56	30.76	55.18	58.59	-9.28
	-111.08	-58.75	30.33	55.66	58.59	-10.25
	-108.64	-58.75	31.25	56.15	58.59	-10.99
	-109.71	-50.05	31.25	58.59	58.65	-11.23
	-111.08	-58.75	31.74	56.15	58.65	-11.23
	-109.41	-53.56	31.31	58.59	58.59	-11.72
	-108.64	-58.75	31.31	57.68	58.59	-11.72
	-112.15	-58.75	35.16	58.59	58.65	-11.72
	-107.42	-59.66	31.74	58.59	58.59	-11.72
	-107.27	-53.56	32.17	58.65	58.59	-11.72
	-109.71	-53.56	32.71	58.65	58.59	-11.72
	-107.27	-58.75	35.16	60.06	58.59	-11.72
	-109.71	-49.9	33.2	60.55	58.59	-13.67
	-108.64	-53.71	35.16	58.59	58.59	-11.72
	-107.42	-53.71	35.16	60.55	58.59	-11.72
	-107.42	-58.75	32.71	59.2	58.59	-14.89
	-109.71	-51.12	33.2	61.04	57.5	-14.65
	-111.08	-51.12	35.16	62.07	58.59	-14.71
	-108.64	-52.34	33.2	61.58	55.73	-11.72
	-108.49	-51.12	32.71	62.44	58.59	-15.63
	-109.86	-48.37	35.16	64.45	58.59	-15.14
	-109.71	-51.12	33.2	62.44	54.69	-14.89
	-111.08	-52.34	35.16	66.41	54.75	-15.56
	-117.34	-46.54	35.16	66.41	58.59	-15.87
	-112.15	-46.54	34.67	66.41	55.6	-14.71
	-111.08	-52.49	35.16	66.41	53.77	-15.63
	-112.15	-43.79	35.16	66.47	53.65	-16.11
	-117.34	-41.35	35.16	66.41	53.83	-15.63
	-112.15	-46.23	35.16	66.89	53.71	-15.56
	-112.15	-43.79	35.16	68.36	53.22	-16.11
	-117.34	-43.49	35.16	67.87	53.47	-15.63
	-117.34	-43.79	35.16	67.44	52.73	-15.87
	-117.34	-37.84	35.16	69.34	53.22	-16.6
	-117.34	-41.05	35.16	69.34	52.8	-16.11
	-117.34	-37.84	35.16	69.34	52.73	-15.63
	-117.34	-38.6	35.16	68.91	52.25	-16.85
	-117.8	-30.36	35.22	69.82	52.73	-16.6
	-118.41	-32.96	35.89	69.82	52.25	-16.66
	-117.34	-43.49	35.64	69.89	51.51	-16.11
	-118.41	-26.7	35.89	70.25	51.7	-17.09
	-120.85	-27.92	37.11	70.25	52.8	-17.09
	-118.26	-28.08	37.11	70.25	52.25	-16.85
	-119.48	-19.68	37.11	71.04	51.51	-17.58
	-120.7	-30.36	37.11	70.25	52.73	-17.58
	-121.61	-25.48	38.57	71.29	52.73	-17.58
	-119.78	-29.14	37.84	70.25	51.51	-18.37
	-119.63	-24.26	37.84	71.35	52.25	-18.55
	-122.07	-21.82	39	70.25	52.25	-18.55
	-119.48	-23.04	39	70.25	52.31	-18.62
	-121.92	-17.24	39	74.22	51.51	-19.04
	-121.61	-20.75	41.02	71.78	51.7	-19.53
	-121.92	-12.66	40.77	70.25	52.73	-18.86
	-121.92	-7.93	40.83	71.78	51.57	-19.53
	-121.61	-12.36	40.77	71.29	52.49	-19.53
	-122.07	-12.82	42.97	70.25	51.76	-19.53
	-120.85	-10.99	42.97	70.25	51.94	-19.53
	-121.61	-9.31	42.05	71.04	52.8	-21.97
	-121.61	-0.76	43.46	70.25	52.67	-19.53
	-120.24	-12.05	43.46	70.25	51.76	-19.53
	-119.78	-1.98	43.46	70.25	52.25	-22.95
	-119.63	-4.43	44.92	71.78	53.47	-23.5
	-118.26	-4.73	44.92	70.25	52.73	-23.13
	-118.26	4.88	44.92	70.25	52.73	-23.93
	-117.34	-1.07	44.92	70.25	53.47	-24.35
	-119.48	4.88	45.9	70.19	53.77	-24.9
	-117.34	0.46	46.39	70.25	52.8	-24.9
	-117.34	4.88	46.88	70.25	53.22	-25.39
	-117.34	4.88	47.36	70.19	52.98	-25.39
	-117.34	4.88	47.67	70.25	53.22	-25.39
	-117.34	7.32	47.61	70.13	53.04	-26.31
	-112.15	14.65	50.78	70.25	54.2	-26.86
	-111.08	5.34	50.78	70.25	53.71	-27.28
	-110.02	8.54	50.78	70.25	53.71	-28.26
	-109.71	7.48	50.78	70.25	54.69	-27.34
	-108.64	7.48	50.78	70.25	54.2	-27.34
	-107.42	14.65	50.78	70.25	54.2	-28.81
	-107.27	14.65	50.78	70.25	54.69	-27.34
	-106.05	14.65	50.84	70.25	54.69	-27.34
	-102.54	14.65	50.78	70.07	54.2	-27.34
	-102.54	9.77	51.27	70.25	54.2	-27.34
	-101.17	17.24	51.76	70.25	54.2	-29.42
	-99.95	18.31	52.25	70.19	53.77	-29.72
	-100.25	14.8	52.25	70.25	54.2	-29.79
	-98.88	19.38	52.25	71.17	54.44	-29.79
	-97.96	19.38	52.73	70.25	54.69	-27.34
	-95.83	15.87	52.73	70.25	53.22	-30.27
	-95.37	18.46	52.8	71.78	53.71	-30.27
	-95.37	19.38	53.71	70.86	54.32	-30.27
	-92.77	19.38	53.71	71.29	52.73	-29.79
	-92.62	19.38	53.22	74.22	53.22	-30.76
	-92.62	24.87	54.69	74.22	53.71	-30.27
	-87.89	19.38	54.2	71.29	52.8	-30.27
	-87.89	25.79	54.2	72.27	52.73	-29.79
	-87.89	19.38	54.69	74.22	52.25	-30.27
	-87.89	19.38	55.42	74.22	52.73	-27.34
	-87.43	19.38	55.73	74.22	51.64	-29.54
	-86.67	30.52	54.75	74.22	51.51	-29.3
	-87.74	19.38	58.59	74.22	51.7	-27.34
	-82.86	19.38	56.15	74.22	50.78	-27.34
	-82.86	24.57	58.59	74.22	50.78	-27.34
	-82.86	25.63	58.59	74.22	50.78	-26.86
	-80.41	30.67	58.59	74.22	50.29	-27.34
	-81.79	25.63	58.59	75.2	50.78	-26.86
	-81.79	29.75	58.59	74.28	50.78	-27.34
	-78.13	19.38	58.65	74.28	50.78	-25.39
	-78.13	29.3	58.59	74.71	50.78	-25.39
	-77.97	34.18	58.59	76.17	50.78	-25.39
	-78.13	29.3	59.51	75.2	48.83	-24.41
	-77.97	19.38	59.33	74.71	47.67	-23.93
	-75.53	29.45	59.51	76.17	45.96	-23.93
	-76.75	30.52	60.55	76.17	47.61	-22.71
	-73.24	19.38	60.55	75.68	46.39	-22.46
	-73.24	25.79	61.58	76.17	45.9	-19.53
	-74.46	29.3	61.04	76.17	46.88	-19.53
	-74.46	34.18	62.01	76.17	45.96	-19.53
	-72.78	19.38	62.44	76.17	45.59	-19.53
	-73.09	27.01	63.23	75.68	44.92	-19.53
	-73.09	19.38	66.41	76.17	45.41	-19.1
	-70.8	19.38	64.45	76.17	44.01	-19.53
	-70.8	19.38	66.41	77.15	43.95	-19.04
	-73.09	34.18	66.89	76.17	43.95	-18.07
	-69.58	19.38	66.41	76.17	43.76	-17.58
	-70.65	19.38	67.38	76.17	43.03	-17.58
	-72.02	19.38	66.89	76.17	43.03	-17.58
	-70.65	18.31	68.6	75.2	43.03	-16.11
	-69.58	19.38	69.09	75.38	42.97	-16.11
	-70.65	19.38	69.34	76.17	42.97	-16.11
	-73.09	19.38	70.25	75.2	42.97	-15.14
	-69.43	18.46	70.25	74.77	41.5	-14.71
	-69.58	19.38	71.29	75.2	42.97	-15.56
	-69.58	19.38	73.18	74.95	42.97	-14.83
	-69.43	18.46	74.22	74.22	42.97	-14.47
	-70.65	19.38	74.22	74.22	42.97	-14.89
	-70.8	19.38	74.22	74.22	42.97	-15.14
	-69.58	18.31	76.17	74.22	42.97	-11.72
	-68.97	7.48	76.66	74.22	39.79	-14.71
	-73.24	18.31	76.17	74.22	41.02	-13.92
	-70.65	14.65	77.88	72.27	40.53	-11.72
	-69.58	17.09	78.86	72.02	40.77	-11.72
	-68.21	19.38	78.86	74.22	39.79	-14.71
	-70.65	17.09	82.03	72.27	39.98	-14.71
	-69.58	19.38	82.03	70.25	38.94	-14.16
	-68.82	14.65	82.03	70.25	39	-14.89
	-71.87	14.65	82.03	70.25	42.97	-14.89
	-70.65	9.92	82.03	69.82	39.98	-14.16
	-69.43	14.65	83.98	69.89	38.09	-15.63
	-72.02	14.65	83.01	69.09	39.12	-15.87
	-70.65	14.65	84.96	68.36	39	-15.63
	-70.65	12.21	84.72	68.85	38.33	-15.14
	-69.43	9.92	85.45	68.36	38.82	-15.63
	-72.02	14.8	86.43	68.36	38.57	-15.99
	-70.8	6.1	86.43	67.38	38.09	-15.87
	-70.34	9.92	86.43	66.89	38.82	-17.52
	-76.75	7.32	86.43	66.89	38.15	-17.09
	-69.58	6.26	89.84	66.41	38.57	-16.85
	-70.65	4.88	89.84	66.41	37.11	-18.07
	-73.09	7.32	89.84	66.47	37.6	-17.58
	-73.09	5.04	89.84	66.41	37.6	-17.58
	-69.58	9.77	89.84	66.41	37.11	-18.8
	-71.87	4.88	89.84	66.41	37.11	-19.53
	-73.09	9.77	89.9	66.41	37.11	-19.53
	-70.8	4.88	89.84	66.41	37.11	-19.53
	-72.02	7.48	89.84	63.96	37.11	-19.53
	-72.78	4.88	89.9	66.41	37.11	-19.53
	-73.24	4.88	91.8	62.56	36.62	-19.53
	-70.8	-1.07	90.82	63.48	36.13	-19.53
	-73.24	7.32	91.31	63.48	35.64	-19.53
	-73.24	-1.98	91.8	62.32	35.95	-21.55
	-73.09	6.1	91.8	62.32	35.16	-19.53
	-73.09	-0.15	91.8	62.44	35.16	-21.97
	-73.24	-0.15	91.8	62.44	35.16	-19.53
	-75.53	1.22	91.8	62.01	35.16	-19.53
	-74.46	-3.51	91.8	61.58	35.16	-22.64
	-77.97	4.88	91.8	62.01	35.16	-22.52
	-75.68	-4.43	91.8	61.28	35.16	-22.95
	-75.53	-1.07	90.88	61.46	32.71	-23.5
	-79.35	-8.54	90.82	61.28	31.25	-23.68
	-78.13	-2.9	91.8	61.04	31.74	-23.5
	-76.9	-4.43	91.8	61.04	31.25	-22.95
	-75.68	4.88	91.8	61.1	30.27	-23.5
	-80.11	-0.15	91.8	61.1	30.27	-23.5
	-78.13	-6.1	91.8	60.55	29.3	-22.95
	-76.9	-4.73	90.33	61.04	29.3	-23.5
	-80.41	-2.59	90.33	61.04	29.3	-23.5
	-80.41	0.46	90.33	61.04	29.3	-22.95
	-78.13	-9.31	89.84	60.55	27.34	-23.5
	-82.86	-1.07	89.84	60.55	27.34	-23.86
	-81.79	-7.48	89.84	60.55	27.34	-22.95
	-82.55	-3.51	89.9	60.06	27.34	-22.46
	-81.18	-4.73	88.87	60.73	27.34	-23.5
	-85.6	-4.73	89.84	61.52	27.34	-23.5
	-84.23	-4.43	89.84	60.06	23.93	-22.95
	-83.01	-7.48	88.87	60.55	24.17	-23.93
	-86.52	-4.73	89.84	60.55	27.34	-23.68
	-86.67	-9.31	89.84	60.55	23.99	-22.95
	-85.6	-7.63	89.84	60.55	22.95	-24.41
	-85.75	-6.1	89.84	60.55	22.95	-23.5
	-87.74	-13.43	89.84	60.06	23.19	-22.95
	-87.74	-9.61	89.84	59.57	21.97	-22.95
	-85.75	-7.48	89.84	60.55	21.97	-23.5
	-87.89	-8.39	87.89	60.55	21.97	-22.95
	-87.89	-7.78	89.84	59.39	21.48	-22.46
	-89.11	-10.38	86	60.06	21.48	-23.5
	-87.89	-12.36	85.94	59.63	21.48	-23.5
	-90.94	-2.59	86.12	58.78	21	-22.95
	-87.89	-6.1	85.88	58.65	20.45	-23.68
	-87.89	-7.48	85.69	59.14	20.51	-23.5
	-91.55	-7.78	85.88	58.59	20.02	-23.5
	-87.89	-9.31	86	59.08	19.53	-23.5
	-87.89	-7.48	85.69	59.08	19.59	-24.41
	-90.18	-7.48	85.45	58.65	20.02	-24.41
	-86.52	-14.19	85.82	58.59	19.59	-23.93
	-87.89	-6.1	84.96	58.59	19.53	-24.66
	-90.64	-10.99	84.96	58.59	19.59	-24.41
	-92.32	-8.54	84.96	58.59	20.51	-23.93
	-90.48	-9.61	83.98	58.59	20.57	-24.9
	-90.64	-9.31	85.45	58.59	20.45	-24.9
	-92.62	-10.99	84.47	58.59	20.51	-24.9
	-87.89	-9.92	83.98	58.59	20.51	-24.9
	-87.89	-9.61	83.98	58.59	20.51	-25.39
	-90.48	-9.92	84.47	58.59	20.26	-26.06
	-87.89	-4.43	84.47	55.42	20.02	-25.39
	-87.89	-2.29	83.5	58.59	20.02	-25.88
	-87.89	-7.93	83.5	55.42	20.51	-26.61
	-90.48	-1.98	82.76	53.89	21.48	-25.57
	-87.89	-4.43	82.76	54.75	20.26	-27.34
	-87.89	-10.83	82.52	54.69	21.48	-27.34
	-87.74	-4.43	82.03	53.47	21.48	-27.34
	-87.43	-8.39	82.52	54.2	21.97	-27.34
	-87.74	-6.87	82.03	53.47	21.48	-27.34
	-87.74	-7.48	82.03	53.71	21.97	-27.34
	-86.67	-9.77	82.03	52.73	21.97	-27.34
	-87.89	-9.61	82.03	53.22	21.48	-27.34
	-87.43	-8.54	82.03	53.22	22.95	-27.34
	-87.74	-5.95	82.03	52.73	22.95	-27.34
	-87.89	-1.07	82.03	52.73	22.46	-30.27
	-86.06	-6.1	79.59	52.8	23.19	-29.79
	-86.52	-4.43	78.06	52.73	22.95	-29.72
	-83.01	-9.31	79.04	51.27	22.95	-29.79
	-85.6	-0.46	78.06	51.76	22.95	-31.25
	-83.01	-7.48	77.15	51.51	22.95	-31.19
	-83.01	-4.43	76.66	50.84	23.01	-30.76
	-84.23	-9.31	76.17	51.64	23.01	-30.76
	-83.01	-7.63	76.9	51.51	24.41	-31.25
	-85.6	-7.48	76.17	51.27	23.93	-31.25
	-82.55	-9.31	74.22	50.78	23.38	-31.25
	-85.6	-4.73	74.22	52.25	24.41	-31.25
	-82.86	-11.75	74.22	51.27	27.34	-31.25
	-87.89	-5.95	74.22	51.27	23.93	-31.25
	-82.86	-7.93	70.25	51.76	23.38	-32.71
	-85.6	-4.73	71.35	52.25	23.5	-32.23
	-83.01	-10.99	71.78	51.7	23.38	-32.71
	-82.55	-3.05	70.19	51.51	23.32	-32.71
	-83.01	-9.61	68.85	52.25	23.93	-33.14
	-83.01	-4.73	69.34	51.76	23.38	-31.25
	-85.6	-9.31	67.44	52.73	23.19	-32.71
	-83.01	-5.95	67.38	52.25	23.93	-33.2
	-83.01	-9.31	66.41	53.22	22.95	-32.71
	-82.55	-12.36	66.41	52.73	23.19	-32.71
	-81.18	-9.31	66.41	53.47	23.19	-33.14
	-82.86	-12.05	63.96	52.73	23.38	-32.23
	-80.87	-10.99	64.45	53.22	22.46	-32.23
	-80.87	-7.48	61.58	54.69	22.95	-32.71
	-82.86	-9.61	61.58	54.69	22.95	-32.71
	-82.86	-9.31	60.55	53.71	23.19	-32.23
	-82.86	-15.26	59.57	54.69	22.22	-32.23
	-83.01	-12.05	58.59	55.6	22.46	-32.23
	-83.01	-16.94	58.59	55.6	22.46	-31.25
	-83.01	-15.72	58.59	54.75	21.48	-31.25
	-82.55	-14.19	56.64	58.59	21.97	-32.23
	-85.6	-10.83	55.66	56.15	21.97	-31.25
	-82.86	-17.24	54.75	58.59	21.48	-31.19
	-78.13	-17.24	52.73	58.59	21.48	-31.25
	-86.06	-12.05	51.7	58.59	21.48	-30.76
	-85.6	-15.72	52.73	58.59	19.59	-30.21
	-83.01	-19.68	50.78	57.13	20.32	-30.27
	-85.6	-13.43	50.78	58.59	20.51	-30.21
	-86.52	-17.24	50.78	58.59	20.51	-29.79
	-83.01	-16.63	50.78	58.59	19.53	-29.79
	-82.86	-15.87	50.78	59.33	19.78	-29.79
	-86.06	-18.16	47.36	59.08	20.26	-29.3
	-87.74	-14.19	46.88	59.57	19.53	-27.34
	-85.75	-17.24	45.41	59.63	20.02	-27.34
	-86.06	-10.99	46.39	59.51	20.26	-29.3
	-87.43	-12.05	45.41	59.33	20.02	-27.34
	-87.89	-13.43	43.88	59.14	19.53	-28.56
	-86.06	-17.7	43.52	60.55	19.53	-27.34
	-87.89	-19.68	43.46	60.55	19.53	-27.34
	-87.43	-21.51	42.97	60.06	19.53	-27.34
	-85.6	-19.68	42.97	60.61	19.53	-27.34
	-87.89	-18.16	40.71	60.61	19.53	-27.34
	-87.89	-17.7	42.97	59.63	19.53	-27.34
	-87.89	-17.4	42.97	60.55	19.53	-27.34
	-87.89	-18.16	42.97	60.55	19.53	-27.34
	-90.48	-19.68	39	60.12	19.53	-27.34
	-87.43	-20.6	38.57	60.55	19.53	-27.34
	-87.89	-19.68	38.57	60.55	19.53	-28.32
	-91.4	-15.87	38.09	59.63	19.53	-27.34
	-87.89	-14.19	38.09	59.57	19.53	-27.34
	-87.74	-12.36	37.11	59.63	19.53	-27.34
	-87.89	-15.87	37.11	59.57	19.53	-27.34
	-87.89	-13.28	37.11	59.08	19.53	-27.34
	-92.32	-15.72	35.64	59.08	19.53	-27.34
	-90.48	-11.75	36.19	59.08	19.53	-27.34
	-91.4	-14.5	35.64	58.59	19.53	-29.24
	-90.18	-14.5	35.16	58.59	19.53	-29.3
	-90.64	-11.75	35.16	58.59	19.53	-30.21
	-92.62	-8.54	35.16	56.46	19.53	-29.3
	-87.89	-5.95	35.16	58.59	17.58	-30.46
	-90.94	-8.39	35.16	58.59	16.48	-30.7
	-90.94	-13.28	35.16	58.59	19.53	-30.76
	-91.55	-9.31	35.16	54.69	16.6	-31.25
	-92.62	-4.43	33.69	54.69	17.58	-31.74
	-92.32	-9.61	32.17	54.2	19.53	-32.53
	-92.62	-10.99	32.41	53.22	19.53	-32.23
	-87.89	-12.05	31.74	53.22	16.6	-33.2
	-92.32	-7.48	35.16	53.47	17.09	-33.2
	-92.32	-5.95	32.1	51.51	16.42	-34.18
	-87.89	-4.88	31.98	51.51	15.56	-34.12
	-87.89	-4.73	31.25	50.84	15.56	-35.1
	-90.94	-0.15	31.74	50.78	16.6	-35.16
	-87.89	-2.59	31.31	50.78	15.14	-35.16
	-87.89	-1.98	30.27	50.78	15.38	-35.16
	-90.79	-1.07	30.27	50.78	15.14	-36.13
	-91.55	-6.1	31.25	48.83	15.14	-35.16
	-87.74	-7.48	29.48	46.88	13.67	-38.33
	-90.48	6.26	29.54	46.39	13.67	-38.57
	-87.89	4.88	30.03	44.92	13.67	-39.55
	-87.89	-2.59	30.27	44.92	13.67	-38.57
	-87.89	-1.07	29.3	43.88	12.45	-40.53
	-87.74	-2.29	29.3	43.7	12.45	-40.53
	-86.67	4.88	29.3	42.97	11.72	-40.95
	-85.6	4.88	29.3	42.97	11.72	-41.99
	-87.74	5.04	28.14	42.97	11.72	-41.99
	-87.89	4.88	28.08	39.86	11.72	-41.99
	-85.3	-1.07	27.34	39.98	11.72	-42.91
	-86.52	4.88	27.4	39	8.85	-42.24
	-85.6	5.04	27.83	38.09	9.77	-42.97
	-84.08	6.1	27.83	37.6	7.75	-42.97
	-82.86	5.04	27.34	37.11	7.57	-42.97
	-83.01	7.32	27.34	36.62	7.32	-42.97
	-82.55	7.48	27.34	35.16	5.86	-42.97
	-81.18	14.65	27.34	35.16	4.94	-42.97
	-82.86	9.92	27.34	35.16	4.39	-44.43
	-82.55	14.65	25.39	32.96	4.39	-44.13
	-80.72	10.22	27.34	33.2	3.91	-44.92
	-81.18	14.65	27.34	31.86	3.91	-42.97
	-81.63	14.65	27.34	30.76	1.95	-42.97
	-80.72	7.32	25.39	29.36	-0.06	-42.97
	-80.11	14.65	24.41	29.79	-0.18	-42.97
	-78.13	17.24	23.93	29.79	-1.22	-42.97
	-76.75	14.65	24.35	27.83	-3.42	-42.97
	-75.68	14.65	22.95	27.34	-2.99	-42.97
	-76.9	14.65	23.25	27.34	-3.91	-42.97
	-77.97	14.65	23.93	27.34	-3.91	-42.97
	-74.46	14.65	23.44	25.88	-3.91	-42.97
	-74.46	19.38	23.93	24.41	-6.9	-42.97
	-76.75	14.65	23.93	23.32	-6.77	-42.48
	-73.09	17.24	23.44	23.38	-8.79	-42.48
	-70.8	19.38	22.46	22.95	-8.79	-42.42
	-73.24	18.31	23.5	22.95	-10.74	-42.91
	-70.65	15.11	22.4	21.55	-11.72	-41.99
	-70.65	17.24	22.22	21.48	-11.72	-42.24
	-70.65	15.87	21.97	21.48	-11.72	-41.5
	-70.65	17.09	22.46	19.53	-11.72	-41.02
	-68.51	14.8	22.16	19.53	-15.14	-41.02
	-67.14	17.24	21.48	19.04	-16.6	-41.02
	-67.14	17.09	22.22	19.53	-16.85	-40.22
	-66.99	14.8	22.46	17.09	-18.49	-40.53
	-65.77	15.87	22.16	16.11	-18.74	-38.57
	-66.53	19.38	22.95	16.6	-19.53	-39.12
	-62.26	14.65	22.95	14.65	-22.52	-39.12
	-63.48	14.65	22.46	13.67	-21.97	-39.06
	-63.48	17.24	22.28	13.73	-23.5	-39.12
	-63.32	14.65	23.19	12.7	-23.5	-38.09
	-61.04	18.31	22.46	12.7	-24.9	-38.57
	-61.04	17.24	22.46	11.72	-26.31	-38.33
	-60.58	14.65	23.13	11.72	-25.39	-35.16
	-58.75	14.8	23.25	11.72	-27.34	-37.11
	-58.75	19.38	22.95	11.72	-27.34	-37.6
	-59.66	14.65	22.95	9.28	-27.34	-35.16
	-58.75	14.65	23.44	7.75	-30.46	-35.16
	-58.75	9.77	22.46	7.32	-30.27	-35.16
	-58.75	10.22	22.95	7.32	-30.76	-35.16
	-53.56	6.71	23.93	4.94	-31.25	-36.62
	-52.49	9.92	23.19	5.86	-32.71	-35.16
	-51.12	14.65	23.19	5.86	-33.2	-35.16
	-53.56	10.99	23.38	4.88	-33.2	-35.16
	-48.83	8.7	24.17	3.91	-35.1	-35.16
	-48.68	6.1	23.19	3.91	-35.16	-35.16
	-47	9.92	23.93	3.91	-35.16	-35.16
	-43.95	7.32	23.93	3.91	-35.16	-35.16
	-46.23	9.77	23.93	1.95	-37.11	-38.09
	-47	9.92	23.19	0.98	-35.16	-35.16
	-43.79	5.04	23.19	-0.06	-35.16	-35.16
	-41.05	-0.15	22.95	-0.24	-39.98	-38.09
	-40.13	2.44	23.38	-0.18	-40.04	-38.02
	-41.05	5.04	23.32	-1.46	-39.49	-35.16
	-37.69	-0.15	23.32	-1.4	-41.5	-35.16
	-35.4	1.22	22.95	-1.89	-41.02	-39
	-36.47	4.88	23.25	-1.46	-41.93	-38.33
	-30.52	-4.43	22.95	-2.2	-42.97	-39
	-34.33	4.88	22.46	-3.05	-42.97	-39.12
	-30.36	1.22	21.48	-2.93	-42.97	-39.55
	-30.36	-7.17	21.97	-3.11	-42.97	-39.12
	-26.7	-4.43	20.51	-3.72	-45.41	-40.04
	-25.48	-7.48	20.51	-3.91	-45.41	-40.04
	-25.63	4.88	21.48	-3.91	-45.41	-39.55
	-22.58	-8.39	21.48	-3.91	-47.36	-40.04
	-20.6	-10.99	19.53	-3.91	-47.36	-41.02
	-18.31	-2.29	19.53	-3.85	-47.85	-40.53
	-15.87	-7.48	19.53	-3.91	-48.83	-40.53
	-15.72	-2.59	19.53	-3.72	-48.83	-41.99
	-13.43	-9.31	19.53	-3.91	-48.83	-41.5
	-13.43	-10.38	18.07	-3.91	-49.32	-41.02
	-9.61	-9.61	17.09	-3.91	-50.78	-42.48
	-8.54	-10.38	17.58	-3.91	-50.78	-41.99
	-8.54	-6.87	16.36	-3.91	-50.78	-42.24
	-2.59	-17.24	15.56	-3.85	-53.65	-41.5
	-3.51	-6.1	15.14	-3.17	-53.22	-42.24
	-1.98	-12.82	15.14	-2.93	-50.78	-42.24
	4.88	-13.28	14.65	-3.42	-55.66	-42.42
	4.88	-14.8	13.18	-1.95	-56.15	-42.48
	7.32	-10.83	13.67	-1.95	-56.64	-42.48
	5.04	-14.5	12.7	-1.89	-56.15	-41.99
	14.65	-17.24	11.72	-1.95	-58.11	-42.24
	14.65	-9.61	11.72	-0.98	-58.59	-42.24
	14.65	-15.87	11.72	-0.43	-58.59	-42.18
	17.24	-18.31	11.72	-0.49	-61.52	-42.79
	17.24	-14.5	9.77	0.73	-61.04	-41.99
	19.38	-15.87	8.79	-0.06	-61.52	-41.5
	24.57	-15.72	8.79	-0.06	-63.72	-41.02
	25.63	-23.96	7.57	2.44	-62.99	-41.02
	29.3	-13.28	7.57	2.01	-64.45	-41.02
	29.3	-18.16	7.32	3.91	-64.45	-40.95
	34.33	-16.63	5.86	3.91	-66.41	-41.02
	36.32	-17.24	5.92	3.91	-66.41	-41.02
	36.77	-14.5	5.37	4.39	-66.41	-39.98
	38.91	-15.87	5.86	4.39	-66.41	-39.98
	38.91	-13.28	3.91	5.86	-70.31	-39.55
	38.91	-17.24	3.91	5.86	-69.34	-39.18
	48.83	-13.43	3.91	5.86	-71.35	-38.57
	48.98	-13.28	3.91	7.57	-71.23	-38.57
	53.71	-14.95	3.91	7.57	-71.78	-38.57
	53.71	-12.05	3.91	7.32	-72.27	-37.54
	57.37	-12.05	1.46	7.75	-74.22	-35.16
	57.37	-7.48	1.46	9.77	-74.22	-37.11
	60.73	-9.31	1.46	7.75	-74.22	-35.16
	64.7	-8.39	0.85	11.72	-74.22	-37.11
	63.63	-9.31	-0.06	11.72	-74.22	-35.16
	68.36	-7.48	-0.06	11.72	-76.42	-35.16
	70.65	-11.75	-0.06	11.72	-78.13	-35.16
	68.36	-12.05	-0.49	13.18	-78.13	-35.16
	73.39	-4.73	-0.49	12.76	-79.1	-34.67
	73.7	-9.61	-0.49	13.67	-78.61	-35.1
	79.35	-7.48	-0.92	13.67	-79.59	-35.16
	79.96	-5.95	-1.22	14.65	-80.08	-35.16
	80.72	-2.59	-0.92	14.65	-80.08	-34.67
	86.67	-4.88	-1.28	15.38	-81.05	-34.67
	86.67	-2.75	-1.89	16.6	-80.57	-34.67
	87.74	-1.07	-1.46	15.56	-81.05	-33.2
	92.77	-12.05	-0.98	16.6	-81.54	-33.69
	95.21	4.88	-1.95	17.58	-82.03	-34.18
	92.77	-3.51	-1.95	19.53	-81.54	-34.36
	94.15	-0.15	-1.95	19.53	-82.03	-34.18
	97.05	-1.07	-2.38	19.53	-82.03	-34.18
	97.5	14.65	-1.95	19.53	-82.03	-34.18
	97.2	7.32	-1.95	19.53	-82.03	-33.2
	103.76	1.22	-1.95	18.07	-82.03	-34.18
	103.76	14.65	-1.95	19.29	-82.03	-34.42
	103.91	7.32	-1.89	19.53	-82.03	-33.69
	107.57	7.32	-1.77	19.53	-82.03	-33.69
	108.8	4.88	-1.95	20.08	-82.03	-35.1
	110.02	6.1	-1.95	19.53	-81.54	-34.18
	109.71	6.26	-1.95	20.02	-81.97	-34.61
	112.76	7.32	-1.95	20.08	-82.03	-35.16
	114.9	9.61	-2.87	20.45	-81.24	-35.16
	114.9	7.48	-1.4	20.51	-81.24	-35.16
	118.41	8.54	-1.95	20.51	-81.05	-35.16
	118.41	14.65	-2.44	21.48	-81.3	-35.16
	118.41	14.65	-1.89	21.48	-80.08	-35.16
	119.78	9.77	-1.95	21.48	-80.02	-35.16
	121	14.8	-2.44	21.48	-80.08	-35.16
	125.73	19.38	-3.11	21.48	-79.04	-35.16
	122.22	14.65	-2.44	21.48	-78.61	-38.09
	126.8	14.8	-2.44	21.48	-78.13	-38.51
	126.8	14.65	-2.93	21.48	-78.61	-38.09
	125.89	19.38	-2.5	21.48	-77.09	-38.57
	129.55	14.65	-1.95	21.48	-77.27	-38.51
	131.99	14.8	-3.05	22.22	-76.66	-39.31
	131.99	18.31	-3.17	22.22	-74.22	-39.55
	131.99	19.38	-2.99	21.97	-74.22	-40.04
	131.99	14.8	-3.72	23.01	-74.22	-40.95
	133.21	19.38	-3.17	22.46	-73.49	-41.02
	131.84	17.09	-3.42	22.46	-73.73	-41.02
	135.5	19.38	-3.91	22.95	-73.24	-41.99
	137.94	26.86	-3.85	23.38	-71.72	-42.91
	135.65	7.32	-3.91	23.32	-71.78	-42.48
	136.57	17.24	-3.91	23.25	-71.41	-41.99
	136.57	7.32	-3.91	24.9	-71.47	-42.91
	136.57	19.07	-3.91	24.41	-70.31	-42.97
	138.55	15.87	-3.91	27.34	-66.41	-42.97
	138.55	19.38	-3.91	27.34	-69.64	-42.97
	139.01	18.31	-3.91	27.34	-66.41	-44.92
	139.01	18.46	-4.88	27.34	-66.41	-44.43
	138.85	19.38	-6.84	27.34	-66.41	-46.94
	139.01	26.55	-7.08	27.83	-65.92	-46.39
	138.55	24.57	-6.9	27.89	-66.35	-46.94
	141.45	17.09	-7.08	27.4	-65.43	-46.14
	142.82	29.3	-7.81	29.79	-65.92	-47.85
	140.38	17.24	-8.06	29.3	-64.45	-46.94
	141.14	16.48	-8.3	30.27	-63.66	-47.06
	141.45	18.46	-8.79	31.74	-63.48	-47.36
	140.38	15.87	-9.03	31.31	-61.52	-47.85
	140.38	19.38	-8.79	32.23	-62.44	-48.34
	140.53	17.24	-9.77	32.29	-61.52	-48.83
	139.01	14.8	-9.77	33.69	-58.59	-48.83
	140.38	17.24	-10.19	35.16	-58.59	-48.83
	140.38	17.09	-9.77	35.16	-58.59	-47.85
	140.38	19.38	-10.74	36.19	-58.59	-50.05
	140.38	17.24	-10.8	35.89	-57.86	-48.83
	137.94	15.11	-10.99	36.62	-57.13	-49.8
	140.38	14.8	-11.72	38.57	-57.13	-50.05
	136.57	17.24	-11.72	38.57	-55.66	-50.78
	137.94	12.21	-11.23	39	-55.66	-49.93
	139.01	14.8	-11.72	39	-54.75	-50.78
	135.65	14.8	-11.72	40.59	-53.71	-50.78
	136.57	14.8	-11.66	41.99	-54.75	-50.78
	135.65	9.92	-11.72	42.97	-53.71	-50.72
	135.65	14.8	-11.72	42.97	-52.86	-50.78
	133.67	14.65	-11.72	43.46	-50.78	-50.78
	134.43	14.65	-11.72	44.43	-50.78	-50.78
	134.43	9.92	-11.72	45.1	-50.78	-51.94
	131.23	14.65	-11.72	45.9	-49.32	-50.78
	131.99	9.77	-11.72	46.94	-48.83	-50.78
	133.06	7.48	-11.72	46.88	-48.34	-50.78
	130.62	9.92	-11.72	47.91	-47.36	-53.22
	131.84	7.32	-11.72	50.78	-47.06	-53.16
	129.24	14.65	-11.72	50.78	-45.9	-52.73
	130.62	9.77	-11.72	50.78	-45.9	-54.14
	126.8	7.32	-11.23	50.78	-42.97	-54.75
	126.34	7.32	-11.72	50.78	-42.97	-53.96
	126.8	9.77	-11.72	52.25	-42.97	-54.93
	124.66	7.48	-11.72	52.25	-41.02	-55.11
	124.66	9.92	-11.72	52.73	-41.5	-55.91
	123.44	4.88	-10.25	52.73	-40.53	-56.64
	124.66	9.77	-10.25	54.2	-39.25	-56.15
	122.22	7.48	-9.7	54.2	-38.57	-56.64
	124.66	7.32	-9.22	54.75	-38.09	-56.64
	124.51	-1.98	-9.77	55.48	-35.16	-58.11
	120.85	5.04	-8.24	55.42	-35.16	-58.59
	120.85	-4.43	-8.24	58.59	-35.16	-58.59
	120.85	-1.22	-8.3	58.59	-36.13	-60.55
	116.58	-1.98	-7.81	58.59	-34.18	-60.55
	118.41	-3.51	-6.77	58.59	-34.18	-61.04
	117.34	-2.59	-6.1	58.59	-33.2	-62.5
	116.12	-1.22	-6.35	58.59	-32.23	-62.99
	114.9	-0.15	-3.91	58.59	-31.25	-63.48
	113.68	-7.48	-3.91	58.78	-31.25	-63.96
	114.9	-1.98	-3.91	59.57	-31.19	-65.49
	112.46	-1.98	-3.85	59.45	-30.52	-66.41
	112.76	-4.43	-3.42	59.08	-29.79	-66.41
	112.46	-4.43	-2.93	59.57	-29.79	-68.36
	112.3	-2.29	-2.87	59.57	-27.34	-66.41
	110.02	-7.78	-1.46	60.06	-27.34	-69.82
	112.3	1.22	-0.92	59.63	-27.34	-71.78
	110.02	-4.73	-0.43	59.63	-26.86	-71.78
	108.8	-3.51	0.98	60	-26.86	-73.73
	106.35	-6.87	0.49	60.06	-26.86	-73.73
	112.3	-8.54	1.46	60.55	-26.61	-74.22
	107.88	-6.1	2.93	60.55	-25.88	-77.33
	109.56	-3.51	3.91	60.3	-25.39	-77.21
	109.56	-4.88	3.91	60.61	-25.39	-80.08
	108.8	-1.98	3.91	61.04	-24.9	-80.08
	107.57	-7.17	4.88	60.55	-24.84	-81.54
	108.8	-9.31	5.86	60.55	-24.9	-82.03
	108.8	-7.63	5.92	61.1	-24.41	-84.23
	106.81	-7.63	6.84	60.06	-24.41	-86
	107.27	-10.99	6.9	60.55	-24.41	-86
	109.25	-6.1	7.57	61.04	-25.33	-88.32
	106.2	-5.34	11.72	60.06	-24.41	-89.78
	107.88	-9.61	9.52	60.55	-24.9	-89.84
	107.57	-8.54	11.72	60.55	-25.39	-92.77
	109.25	-6.87	11.72	60.55	-25.33	-92.29
	106.2	-10.99	12.21	59.14	-25.33	-94.73
	105.13	-7.48	12.21	59.57	-25.88	-96.68
	106.81	-9.31	12.45	59.39	-26.37	-96.68
	111.08	-9.31	14.16	59.08	-25.88	-97.66
	109.25	-4.73	13.67	58.59	-26.86	-97.66
	107.88	-7.48	14.65	58.59	-27.34	-101.62
	108.8	-4.43	15.56	58.65	-27.34	-102.78
	108.64	-7.48	15.56	58.59	-27.34	-103.45
	112.3	-4.73	17.58	58.59	-29.36	-104.74
	108.64	-7.48	19.53	58.59	-29.3	-105.47
	107.27	-4.43	19.53	58.59	-27.34	-105.47
	108.8	-5.95	19.29	58.59	-30.76	-109.44
	107.57	-7.17	19.53	58.59	-31.74	-108.89
	106.35	-4.73	20.51	55.18	-31.25	-110.6
	112.3	-7.48	20.51	54.75	-34.18	-110.35
	107.57	-3.51	21.48	55.18	-33.2	-112.3
	108.64	-4.43	23.38	55.24	-34.61	-113.28
	107.57	-4.88	23.19	54.2	-35.16	-113.28
	108.64	-4.43	24.41	53.71	-35.16	-113.28
	107.57	-4.73	24.17	53.71	-38.27	-115.23
	108.8	-4.43	27.34	52.25	-35.16	-117.25
	108.64	4.88	27.34	52.25	-40.28	-118.65
	106.35	-0.46	27.34	51.76	-41.5	-118.65
	106.2	4.88	29.3	50.78	-41.5	-119.14
	108.64	-2.59	28.32	50.78	-42.97	-119.14
	108.64	1.22	29.85	50.78	-42.97	-120.61
	106.2	-0.15	31.74	50.78	-42.97	-122.31
	106.35	-2.59	31.74	48.58	-47.12	-121.09
	107.57	-4.73	35.16	47.36	-47.73	-123.54
	103.76	-6.1	33.2	47.36	-48.83	-123.78
	103.76	-9.31	35.16	45.47	-48.83	-124.02
	105.13	-3.51	36.62	45.96	-50.78	-125.92
	102.69	-1.07	35.89	44.92	-52.25	-125.49
	102.69	-10.99	38.09	42.97	-50.78	-125.92
	102.69	-8.39	38.57	42.97	-55.66	-125.92
	103	-1.98	39	41.5	-55.18	-126.95
	97.5	-0.15	42.97	41.75	-56.64	-128.11
	97.5	-17.55	42.97	39.61	-58.59	-126.89
	102.69	-1.07	42.97	38.09	-58.59	-128.91
	96.44	-4.43	42.97	38.09	-60.55	-128.91
	96.44	-7.93	44.92	36.13	-60.49	-128.72
	97.05	-10.83	46.88	36.13	-62.5	-128.91
	95.37	-11.75	46.88	35.16	-64.45	-128.91
	92.93	-8.39	50.78	32.71	-64.45	-128.91
	92.93	-10.99	50.78	32.71	-66.41	-128.91
	97.5	-4.73	50.78	30.27	-66.41	-128.91
	89.72	-13.43	52.25	31.25	-66.41	-128.91
	90.33	-15.87	52.73	27.34	-69.82	-128.91
	91.55	-10.99	53.65	27.34	-69.82	-130.92
	86.82	-7.17	54.26	27.34	-70.8	-131.9
	86.67	-14.19	58.59	24.29	-70.8	-131.59
	86.67	-15.72	58.59	24.17	-72.75	-132.81
	85.45	-15.26	58.59	23.44	-73.73	-132.32
	83.16	-18.16	59.63	19.53	-73.73	-132.81
	83.01	-15.72	60.55	20.02	-75.68	-132.32
	85.45	-12.82	61.58	19.53	-74.22	-132.81
	79.35	-11.75	63.23	19.53	-76.66	-131.9
	78.13	-20.6	63.96	15.38	-77.64	-132.81
	79.35	-29.45	66.41	13.92	-77.64	-132.81
	74.46	-18.31	64.45	14.16	-78.61	-132.81
	78.13	-21.82	66.89	11.72	-78.61	-132.08
	73.7	-26.4	67.44	11.72	-80.08	-132.32
	73.24	-21.82	67.87	11.72	-80.57	-132.08
	70.65	-23.04	69.34	7.57	-80.57	-131.9
	69.58	-24.26	69.82	7.32	-82.03	-132.32
	70.5	-26.4	69.89	6.35	-82.03	-132.02
	68.36	-23.96	74.22	6.84	-82.03	-131.9
	68.36	-23.04	72.75	4.39	-83.98	-128.91
	68.36	-24.26	74.22	3.66	-83.98	-128.91
	63.63	-23.04	74.22	3.91	-84.23	-130.86
	63.63	-24.26	74.28	0.49	-84.47	-128.91
	63.48	-29.91	75.2	1.22	-86	-128.91
	60.88	-24.26	74.77	-0.49	-86.06	-130.37
	58.44	-30.36	76.17	-1.95	-86	-128.91
	58.44	-29.45	76.17	-2.75	-86.91	-128.85
	59.05	-31.59	76.17	-3.17	-87.4	-128.17
	58.44	-24.87	77.15	-3.17	-86.91	-126.89
	56.3	-31.74	76.9	-3.91	-88.87	-126.95
	53.86	-31.74	76.17	-3.91	-88.81	-125.98
	53.86	-31.59	76.66	-3.91	-89.11	-125.98
	50.66	-35.25	78.61	-6.35	-89.11	-125
	50.96	-32.81	77.64	-7.32	-89.84	-124.02
	48.83	-35.4	77.15	-7.32	-89.84	-124.21
	48.83	-37.84	77.15	-8.79	-89.84	-121.09
	48.98	-41.35	77.64	-8.85	-91.31	-122.31
	47.61	-32.96	76.9	-9.03	-89.84	-121.09
	38.91	-35.25	77.64	-8.79	-92.29	-119.63
	38.91	-39.22	77.21	-10.25	-93.26	-119.14
	38.91	-35.4	77.15	-10.19	-93.75	-118.65
	38.91	-35.25	76.17	-9.77	-93.26	-118.16
	38.91	-34.03	76.17	-10.93	-93.75	-115.72
	38.91	-41.05	75.2	-10.74	-95.64	-113.28
	34.64	-30.52	75.2	-11.72	-95.7	-113.28
	34.33	-42.72	74.95	-11.72	-95.7	-111.82
	35.4	-37.84	75.2	-11.72	-97.17	-112.3
	34.33	-38.6	74.22	-11.72	-97.11	-110.84
	30.52	-35.4	74.71	-11.72	-97.66	-108.52
	29.45	-32.96	74.22	-11.72	-97.66	-108.34
	30.52	-21.82	74.22	-11.72	-97.66	-105.47
	24.57	-37.69	74.22	-11.72	-97.66	-105.47
	25.63	-39.22	74.22	-11.72	-97.66	-103.52
	25.63	-37.84	74.22	-11.72	-100.52	-102.36
	19.38	-35.25	70.25	-12.7	-101.01	-102.54
	19.38	-31.59	70.25	-11.72	-101.07	-99.55
	19.38	-29.45	70.13	-11.72	-102.48	-99.73
	19.38	-35.25	69.82	-11.72	-103.03	-96.92
	16.78	-35.4	68.85	-12.94	-103.03	-94.73
	14.8	-37.84	68.36	-11.72	-104.74	-94.73
	15.87	-34.33	67.38	-14.16	-104.49	-93.26
	11.6	-35.4	67.87	-13.73	-104.61	-93.26
	10.99	-35.4	66.41	-13.67	-104.61	-89.84
	9.92	-34.03	65.19	-11.72	-105.47	-88.81
	7.32	-42.57	66.41	-11.72	-104.74	-88.38
	6.1	-35.25	66.41	-15.08	-105.47	-86.18
	8.54	-30.52	66.41	-15.14	-105.47	-86.43
	6.1	-29.45	62.99	-11.72	-105.47	-82.03
	2.29	-34.33	62.26	-15.63	-105.47	-81.36
	1.22	-32.96	62.99	-15.63	-105.47	-81.97
	4.88	-26.7	60.55	-15.63	-105.47	-79.59
	-2.59	-35.4	60.55	-15.63	-105.47	-80.08
	-1.98	-36.47	59.39	-16.11	-106.45	-77.64
	-1.98	-31.59	58.59	-16.6	-105.47	-74.22
	-6.87	-29.45	58.59	-16.6	-105.47	-74.22
	-5.95	-34.03	58.59	-17.52	-105.47	-74.22
	-7.48	-24.26	58.59	-17.58	-105.47	-74.22
	-6.87	-29.45	58.59	-17.58	-106.69	-73.24
	-10.99	-27.01	55.18	-17.58	-105.47	-70.74
	-10.99	-30.36	55.6	-18.55	-105.47	-71.23
	-9.77	-25.63	53.77	-19.47	-105.47	-69.4
	-14.5	-30.36	54.2	-19.04	-105.41	-70.13
	-14.19	-30.52	53.22	-19.53	-105.47	-68.36
	-14.8	-26.7	51.27	-19.53	-104.74	-66.41
	-17.7	-30.52	51.27	-20.45	-103.45	-66.41
	-19.07	-21.82	50.78	-22.71	-103.52	-65.67
	-19.68	-31.59	50.78	-22.46	-102.05	-65.67
	-16.63	-29.45	50.78	-22.95	-103.52	-65.37
	-21.51	-30.52	47.91	-23.5	-101.62	-63.54
	-19.68	-25.63	48.58	-24.41	-97.66	-63.48
	-17.7	-24.26	46.39	-25.39	-100.1	-63.72
	-23.04	-27.92	45.9	-25.39	-97.66	-63.72
	-21.51	-26.7	45.41	-25.88	-97.66	-62.99
	-21.82	-29.45	43.52	-26.86	-97.66	-62.38
	-21.82	-21.51	42.97	-27.34	-95.7	-62.5
	-24.26	-26.7	42.97	-27.34	-95.7	-61.58
	-21.82	-24.26	42.97	-27.34	-95.64	-61.04
	-22.28	-21.82	39.98	-30.27	-95.21	-61.52
	-25.02	-24.26	38.57	-29.79	-93.26	-61.04
	-23.04	-24.26	39	-32.23	-92.29	-60.79
	-24.26	-20.75	38.09	-32.23	-92.29	-61.52
	-25.48	-23.96	37.11	-32.71	-89.84	-61.77
	-24.26	-24.26	35.22	-34.67	-89.84	-61.04
	-23.04	-16.63	35.16	-34.67	-89.36	-62.01
	-24.26	-15.26	33.2	-35.64	-87.89	-62.01
	-24.26	-20.6	32.23	-35.16	-87.4	-61.77
	-21.82	-13.28	35.16	-35.16	-86.43	-61.04
	-23.04	-12.36	29.79	-38.33	-86.43	-62.01
	-24.26	-14.8	29.3	-37.6	-85.02	-62.01
	-20.75	-19.68	29.3	-40.04	-84.47	-62.5
	-23.96	-12.82	27.34	-41.02	-84.41	-62.99
	-23.04	-21.51	27.34	-41.02	-82.03	-63.48
	-23.96	-17.24	24.48	-42.97	-82.03	-63.72
	-20.75	-16.94	22.03	-42.97	-82.52	-64.39
	-20.75	-19.68	22.46	-42.97	-81.05	-64.45
	-21.82	-17.24	21.48	-46.08	-81.3	-64.45
	-19.68	-10.38	21.48	-46.94	-80.51	-64.45
	-20.6	-9.61	18.55	-46.94	-80.08	-66.41
	-20.6	-14.5	16.6	-47.06	-79.1	-66.41
	-17.4	-14.8	19.53	-48.34	-78.61	-66.41
	-19.68	-12.05	14.4	-49.32	-79.1	-66.41
	-19.68	-14.5	14.16	-50.05	-77.64	-66.41
	-18.31	-12.05	12.21	-50.78	-77.64	-66.41
	-17.24	-24.26	11.72	-50.78	-74.22	-68.85
	-17.24	-7.48	11.72	-50.78	-76.11	-68.85
	-20.6	-9.31	8.85	-53.22	-76.35	-69.82
	-12.82	-10.83	9.28	-53.71	-74.22	-69.52
	-15.72	-4.43	6.84	-54.75	-75.44	-70.8
	-15.72	-12.51	4.39	-54.75	-74.71	-72.2
	-12.05	-4.73	4.39	-55.91	-74.22	-71.53
	-12.05	-8.39	2.44	-56.15	-74.22	-72.27
	-13.28	-7.48	3.91	-56.15	-73.73	-72.75
	-12.51	-9.31	0.98	-57.86	-73.73	-73.43
	-9.31	-9.61	-1.89	-57.62	-73.24	-74.22
	-11.75	-4.73	-1.95	-58.11	-73.49	-74.22
	-10.83	-7.48	-3.42	-58.59	-72.75	-74.22
	-7.48	-8.39	-3.42	-58.59	-72.75	-74.22
	-9.31	-0.61	-3.91	-58.59	-72.27	-74.22
	-9.61	-8.39	-6.9	-59.57	-71.53	-74.22
	-6.1	-3.51	-6.84	-60.06	-70.8	-76.17
	-4.73	-5.95	-9.28	-61.65	-70.8	-77.58
	-6.87	-4.73	-8.79	-60.55	-70.25	-77.58
	-6.87	-6.87	-10.68	-61.52	-69.82	-77.64
	-3.51	-9.31	-11.72	-61.52	-69.82	-78.06
	-4.73	-4.43	-11.72	-61.95	-66.41	-79.1
	-0.15	-8.39	-11.72	-62.93	-66.41	-79.04
	-1.22	1.22	-11.72	-63.42	-66.41	-78.61
	-2.59	-1.98	-15.87	-62.01	-66.41	-79.59
	-1.98	4.88	-16.85	-62.81	-66.41	-80.08
	1.83	-3.51	-16.85	-62.5	-65.86	-79.59
	4.88	-2.59	-19.04	-62.5	-66.41	-80.08
	1.37	-0.15	-18.8	-62.74	-64.7	-81.05
	1.22	-7.93	-19.53	-63.42	-64.88	-81.3
	5.04	-0.15	-19.53	-63.42	-63.96	-82.03
	4.88	-2.59	-19.53	-62.99	-62.01	-82.03
	5.04	-1.22	-22.46	-62.99	-62.5	-82.03
	6.1	-4.73	-22.58	-63.96	-61.04	-82.03
	7.32	-0.15	-23.93	-63.48	-61.04	-82.03
	5.04	-1.22	-25.15	-64.39	-58.59	-82.03
	10.99	1.22	-24.66	-63.96	-58.59	-82.03
	14.65	-9.61	-25.88	-63.48	-58.59	-84.47
	9.92	-0.15	-25.88	-63.48	-56.64	-84.23
	14.65	-1.98	-26.86	-63.96	-56.64	-82.03
	14.65	-0.31	-27.34	-63.96	-55.6	-86
	14.65	6.1	-27.34	-63.9	-54.75	-86.12
	14.65	8.54	-27.34	-63.9	-54.75	-86.18
	16.48	1.83	-27.34	-64.39	-52.98	-86.12
	17.24	-1.98	-30.52	-62.99	-52.73	-87.16
	17.24	-0.15	-30.52	-63.96	-50.78	-86.43
	19.38	-0.15	-31.25	-63.48	-50.29	-87.16
	19.38	4.88	-32.23	-63.42	-50.23	-87.89
	19.38	4.88	-32.47	-63.9	-48.34	-87.4
	19.38	-3.51	-32.71	-64.27	-48.28	-87.89
	19.38	-9.31	-34.36	-64.64	-47.36	-88.81
	19.38	6.1	-34.42	-63.96	-45.41	-88.38
	19.38	9.77	-34.67	-64.27	-45.84	-88.81
	29.3	1.22	-34.18	-64.45	-42.97	-88.38
	29.3	-1.98	-35.16	-63.66	-42.97	-89.84
	29.3	4.88	-35.16	-63.6	-42.97	-89.36
	34.18	1.22	-35.16	-63.96	-42.48	-89.36
	30.52	-1.07	-38.27	-62.74	-42.48	-89.84
	34.18	9.77	-38.51	-63.6	-39.31	-89.84
	34.18	7.32	-39.31	-63.72	-40.77	-89.84
	36.77	-2.29	-40.53	-63.66	-40.95	-89.84
	34.64	-2.59	-41.02	-63.42	-38.02	-89.84
	36.01	4.88	-41.02	-63.48	-39.12	-89.84
	38.6	-0.15	-41.02	-63.54	-39.12	-89.84
	38.91	-1.98	-42.97	-62.26	-38.33	-89.84
	38.91	4.88	-42.97	-61.95	-35.16	-89.84
	38.91	6.1	-42.97	-62.5	-35.16	-89.84
	38.91	-4.73	-46.02	-61.52	-35.16	-89.84
	38.91	-1.98	-46.14	-61.52	-35.16	-91.8
	45.17	-0.15	-47.12	-62.01	-35.1	-89.84
	48.83	-1.98	-48.83	-61.46	-35.16	-89.84
	48.98	-4.43	-48.83	-60.55	-34.67	-89.84
	48.83	-3.51	-50.29	-58.59	-34.67	-89.84
	53.71	1.22	-50.29	-60.06	-34.3	-90.33
	53.71	-4.73	-50.78	-58.59	-34.18	-89.84
	53.71	-6.1	-53.71	-58.59	-33.2	-89.84
	56.3	-3.66	-53.71	-58.59	-33.2	-89.84
	53.86	-3.51	-56.15	-57.86	-32.71	-89.84
	56.3	-1.07	-56.15	-57.62	-32.47	-89.36
	57.53	-4.73	-56.64	-57.56	-33.14	-88.87
	60.88	-7.78	-59.08	-56.64	-33.2	-89.05
	60.88	-6.1	-58.59	-56.15	-32.23	-88.87
	65.31	-4.73	-60.55	-55.18	-31.74	-87.4
	61.19	-5.95	-58.59	-54.75	-32.71	-87.89
	64.7	-9.61	-62.5	-53.22	-32.71	-87.83
	64.7	-9.92	-64.39	-53.22	-33.14	-86.43
	69.58	-6.1	-64.39	-50.78	-32.23	-86.43
	68.36	-8.39	-66.41	-50.78	-32.71	-85.21
	69.58	-9.61	-66.41	-50.78	-32.23	-86
	68.51	-13.43	-66.41	-50.54	-32.47	-84.17
	73.24	-13.43	-70.25	-50.05	-33.2	-82.03
	73.24	-9.31	-70.56	-48.34	-32.71	-82.03
	73.24	-12.36	-71.23	-47.36	-33.2	-81.05
	78.13	-10.83	-71.78	-47.36	-33.2	-82.03
	78.13	-14.19	-73.67	-46.39	-32.71	-81.12
	74.62	-10.38	-74.22	-46.14	-33.2	-80.02
	86.67	-13.28	-75.13	-44.43	-33.2	-79.35
	78.13	-16.94	-77.15	-43.95	-33.2	-78.61
	78.13	-10.99	-77.39	-42.97	-33.2	-78.61
	79.35	-17.24	-78.13	-42.97	-33.2	-74.22
	80.72	-14.8	-80.02	-42.48	-34.18	-75.68
	80.11	-19.68	-80.57	-41.5	-33.2	-74.22
	79.5	-15.72	-81.05	-40.53	-33.2	-74.16
	86.67	-12.36	-81.97	-41.02	-34.42	-73.73
	80.57	-19.68	-82.03	-39.55	-34.18	-73.24
	83.16	-19.68	-82.03	-39.55	-33.69	-71.29
	83.16	-20.6	-82.03	-38.57	-35.1	-71.23
	85.45	-19.68	-86	-38.09	-35.1	-70.25
	83.01	-20.6	-86	-35.16	-34.18	-70.74
	83.16	-21.51	-86	-35.16	-34.67	-68.36
	85.6	-23.04	-87.89	-35.16	-34.67	-66.41
	85.45	-22.43	-87.89	-35.16	-34.42	-66.41
	85.45	-24.41	-88.87	-35.16	-34.61	-65.92
	85.6	-23.04	-88.81	-37.11	-35.1	-65.61
	85.6	-24.41	-89.84	-35.16	-35.1	-64.94
	85.6	-24.26	-90.33	-35.16	-34.18	-62.99
	87.59	-25.63	-89.84	-36.13	-35.16	-62.74
	86.82	-20.75	-89.84	-35.16	-35.16	-62.5
	85.6	-28.08	-89.84	-35.64	-34.67	-62.44
	85.6	-25.63	-92.04	-35.16	-35.1	-60.49
	86.82	-24.26	-92.29	-35.16	-35.16	-58.59
	85.6	-29.45	-92.29	-36.13	-35.16	-59.57
	86.67	-41.96	-92.83	-35.16	-35.1	-58.11
	86.67	-31.74	-89.84	-35.16	-35.16	-58.11
	85.45	-29.45	-93.02	-35.16	-35.16	-57.56
	85.45	-35.25	-92.29	-37.05	-35.16	-55.91
	86.67	-34.03	-93.75	-38.09	-35.16	-56.58
	87.74	-35.4	-93.75	-38.57	-35.16	-55.66
	85.45	-34.33	-93.75	-38.09	-35.16	-55.66
	86.67	-41.35	-93.69	-40.04	-35.16	-54.75
	86.82	-35.4	-93.75	-39.55	-35.16	-53.47
	86.67	-39.22	-93.75	-40.04	-35.16	-53.65
	85.91	-35.4	-93.75	-41.5	-35.1	-50.78
	92.77	-43.49	-93.02	-41.02	-35.16	-52.19
	86.82	-43.95	-94.67	-42.48	-35.16	-51.76
	86.67	-41.05	-93.02	-42.48	-35.16	-50.78
	87.59	-43.79	-93.75	-42.97	-35.16	-50.78
	86.67	-43.95	-93.75	-44.92	-35.16	-50.29
	86.67	-48.37	-94.24	-45.9	-35.1	-50.29
	86.67	-48.37	-93.75	-47.12	-35.16	-48.83
	86.67	-43.79	-93.75	-47.12	-35.16	-48.83
	85.45	-47.45	-93.75	-47.79	-34.18	-48.34
	87.59	-46.69	-93.26	-49.8	-35.16	-47.85
	87.74	-53.56	-93.26	-49.8	-34.97	-47.36
	86.67	-53.56	-93.75	-50.72	-35.16	-47.36
	86.67	-51.12	-93.26	-49.8	-34.42	-46.14
	87.74	-52.34	-92.29	-50.78	-34.42	-46.08
	86.67	-54.93	-93.26	-53.22	-34.91	-45.9
	85.45	-53.56	-93.75	-52.98	-34.18	-46.94
	87.28	-58.75	-93.75	-54.93	-33.2	-43.88
	86.67	-58.75	-93.75	-54.93	-34.12	-42.97
	86.67	-53.56	-93.75	-56.15	-33.2	-42.97
	86.67	-58.75	-93.75	-57.62	-33.14	-42.97
	86.82	-58.75	-93.26	-56.64	-33.2	-42.97
	85.6	-58.75	-93.75	-58.59	-33.2	-42.97
	86.67	-60.88	-93.75	-57.86	-32.23	-41.99
	86.67	-62.1	-93.26	-58.59	-31.25	-42.48
	86.82	-59.81	-94.73	-58.59	-30.76	-41.5
	86.82	-53.56	-94.24	-60.55	-31.25	-41.02
	86.67	-60.88	-94.24	-61.77	-31.25	-39.55
	89.11	-63.48	-95.21	-62.01	-31.25	-39.55
	87.28	-63.32	-95.21	-62.5	-29.3	-40.04
	86.67	-63.32	-94.73	-63.9	-29.79	-38.57
	87.74	-65.77	-94.97	-64.39	-29.79	-38.57
	89.11	-58.75	-95.7	-64.45	-27.34	-38.57
	86.67	-60.58	-95.7	-64.45	-27.83	-35.16
	90.33	-59.66	-95.21	-65.92	-27.34	-35.16
	87.74	-63.32	-96.8	-66.41	-27.34	-35.16
	87.74	-63.32	-95.7	-65.67	-27.34	-35.16
	87.74	-68.51	-95.7	-67.63	-27.34	-35.16
	89.72	-63.02	-96.68	-66.41	-26.86	-34.67
	90.33	-63.32	-96.68	-66.41	-27.28	-34.67
	87.74	-59.81	-96.68	-66.41	-26.86	-33.2
	90.33	-60.88	-96.68	-68.6	-27.28	-33.69
	92.77	-59.66	-97.66	-68.6	-26.86	-33.2
	89.11	-53.56	-97.17	-68.36	-25.88	-31.25
	92.93	-60.88	-97.47	-68.85	-26.86	-30.76
	91.55	-58.75	-97.66	-70.25	-26.86	-30.76
	89.11	-58.75	-97.66	-69.58	-25.39	-30.76
	90.48	-58.75	-97.66	-70.31	-25.88	-29.36
	92.77	-58.75	-97.66	-70.31	-26.61	-27.34
	92.77	-58.75	-99.12	-70.25	-26.37	-28.81
	89.72	-59.66	-97.66	-71.35	-25.88	-27.34
	92.93	-58.75	-97.66	-71.29	-26.31	-26.61
	92.77	-58.75	-99.55	-70.8	-26.37	-26.79
	92.93	-53.56	-97.66	-71.72	-27.34	-25.39
	92.77	-48.68	-97.66	-71.78	-26.49	-24.84
	92.77	-48.68	-97.66	-71.29	-26.86	-23.93
	92.77	-50.81	-100.59	-71.47	-26.61	-23.93
	92.77	-43.79	-99.61	-72.27	-26.61	-22.95
	92.93	-47.45	-100.1	-71.78	-26.86	-21.97
	92.77	-47.45	-100.1	-71.29	-26.79	-19.53
	92.93	-46.54	-100.52	-71.35	-26.86	-20.51
	92.93	-48.68	-99.61	-72.08	-27.34	-19.53
	93.23	-43.79	-100.65	-71.53	-27.34	-19.53
	92.93	-39.22	-100.1	-70.8	-27.28	-18.98
	93.99	-41.35	-97.66	-72.2	-27.34	-18.55
	95.37	-39.22	-100.1	-70.8	-27.34	-18.55
	92.93	-30.52	-100.83	-70.8	-27.28	-18.55
	92.77	-33.72	-100.46	-71.29	-27.34	-17.58
	95.37	-37.84	-100.1	-71.29	-27.34	-16.6
	92.93	-34.33	-97.66	-71.23	-27.34	-16.6
	92.93	-30.52	-99.61	-70.8	-27.34	-16.05
	96.44	-31.59	-97.66	-70.8	-27.34	-15.63
	95.37	-37.69	-97.66	-70.5	-28.32	-15.63
	94.15	-32.96	-98.82	-70.37	-28.32	-14.16
	95.37	-24.41	-97.66	-70.31	-28.32	-14.59
	95.37	-25.63	-97.66	-70.25	-27.34	-14.59
	93.99	-28.08	-97.66	-70.13	-27.34	-14.1
	95.37	-24.26	-97.66	-70.25	-27.34	-11.72
	96.44	-21.82	-97.66	-70.31	-27.34	-11.72
	95.37	-32.81	-97.66	-69.34	-27.34	-11.72
	96.44	-19.68	-97.66	-69.76	-27.34	-11.72
	97.5	-17.24	-97.6	-69.52	-27.34	-11.72
	96.44	-19.68	-97.66	-68.85	-27.34	-11.72
	96.44	-17.4	-97.17	-66.41	-27.34	-11.72
	97.5	-18.31	-97.17	-69.34	-27.34	-11.72
	96.59	-7.48	-96.92	-68.85	-27.34	-11.72
	97.5	-9.31	-97.6	-69.27	-27.34	-11.72
	95.37	-10.99	-95.7	-66.41	-27.34	-11.72
	97.5	-10.99	-95.7	-66.41	-27.28	-11.72
	97.5	-7.48	-95.7	-66.41	-26.86	-11.72
	97.5	-10.99	-95.21	-66.41	-26.86	-11.72
	97.5	-7.48	-95.7	-66.41	-27.34	-12.63
	97.5	4.88	-95.21	-66.41	-27.34	-11.72
	97.5	-4.73	-95.21	-67.87	-26.79	-11.72
	97.5	-2.75	-94.73	-66.41	-26.37	-12.88
	97.5	-1.98	-95.21	-66.41	-27.4	-14.16
	97.5	-2.59	-94.97	-66.41	-26.37	-11.72
	97.5	-0.61	-93.75	-66.41	-26.31	-11.72
	97.5	4.88	-93.75	-66.41	-27.28	-13.85
	97.5	4.88	-94.73	-66.41	-26.86	-11.72
	97.5	4.88	-93.26	-68.36	-27.28	-11.72
	97.5	6.1	-93.75	-67.81	-27.34	-11.72
	102.69	-0.15	-93.75	-66.41	-27.34	-14.77
	97.5	7.48	-93.26	-66.41	-26.86	-14.89
	97.5	4.88	-93.75	-66.41	-27.34	-14.65
	97.5	9.61	-93.75	-66.41	-26.86	-15.14
	97.5	5.04	-93.26	-66.41	-27.59	-14.89
	97.5	5.04	-93.75	-66.41	-27.34	-15.14
	97.5	9.92	-94.24	-66.41	-27.34	-16.54
	97.5	17.09	-93.75	-66.41	-27.34	-15.63
	97.5	14.65	-93.75	-66.41	-27.34	-15.87
	97.5	14.65	-93.75	-66.41	-27.34	-15.63
	97.5	18.46	-94.24	-66.41	-27.34	-16.85
	96.59	19.38	-94.73	-66.41	-29.42	-16.11
	97.5	9.92	-93.75	-66.41	-30.76	-16.6
	97.05	17.09	-94.73	-66.41	-31.19	-16.85
	96.44	9.92	-94.24	-66.35	-31.25	-17.58
	95.37	9.92	-94.73	-66.41	-31.25	-17.58
	96.44	14.65	-95.21	-66.41	-32.71	-18.07
	93.99	14.8	-95.7	-65.55	-33.2	-17.58
	92.77	14.65	-95.7	-64.7	-33.2	-17.58
	93.99	17.09	-95.7	-65.37	-34.18	-17.09
	92.93	14.65	-96.68	-64.39	-34.67	-18.55
	92.77	14.8	-96.92	-63.72	-35.16	-17.58
	87.74	17.24	-97.17	-63.48	-35.16	-18.55
	91.55	14.65	-97.66	-62.44	-35.16	-19.47
	86.67	14.65	-97.11	-62.01	-37.6	-18.55
	86.67	14.8	-97.66	-61.52	-38.15	-19.04
	85.6	19.38	-97.66	-61.52	-39.55	-19.53
	83.01	9.92	-98.82	-58.59	-40.53	-18.8
	81.79	14.65	-97.66	-58.59	-40.53	-19.53
	83.16	14.8	-97.66	-58.59	-42.48	-19.53
	81.79	14.65	-97.66	-57.86	-42.97	-19.53
	79.35	14.65	-100.1	-58.59	-42.97	-19.53
	78.28	14.65	-97.66	-57.13	-42.97	-19.53
	80.57	14.8	-101.62	-55.66	-42.97	-19.53
	78.13	14.65	-100.83	-55.66	-46.14	-19.53
	73.39	14.8	-101.07	-55.18	-46.94	-19.04
	73.39	14.65	-101.75	-55.18	-48.28	-19.53
	68.51	14.65	-101.75	-54.75	-49.32	-19.53
	70.5	14.65	-102.05	-53.83	-50.29	-19.53
	68.36	9.16	-102.05	-54.02	-50.78	-19.53
	68.51	7.48	-103.03	-52.25	-50.05	-21
	63.63	7.48	-103.52	-50.78	-50.78	-19.53
	60.42	14.65	-103.45	-51.27	-53.22	-19.53
	60.73	9.92	-104	-50.29	-53.65	-19.53
	58.44	5.34	-103.52	-50.29	-54.75	-19.53
	58.44	1.22	-103.52	-49.32	-54.75	-19.53
	56.3	4.88	-104.98	-49.8	-55.18	-19.53
	53.86	1.22	-104.98	-49.32	-55.91	-21.42
	53.86	4.88	-104.98	-48.83	-56.15	-21
	53.71	-1.07	-105.41	-48.83	-56.64	-21.67
	53.71	-4.73	-105.47	-48.1	-56.64	-19.53
	50.05	5.04	-105.47	-48.34	-57.13	-22.4
	56	-1.07	-105.47	-48.65	-57.86	-19.53
	48.98	-4.43	-105.47	-47.36	-57.62	-19.53
	38.91	-4.43	-105.47	-47.36	-58.11	-21.97
	38.91	-10.22	-105.47	-48.34	-58.11	-21.97
	38.91	-9.61	-105.47	-47.85	-58.59	-22.95
	37.84	-8.54	-105.47	-47.36	-58.59	-22.95
	38.91	-6.1	-105.47	-48.34	-58.59	-22.89
	37.84	-9.61	-105.47	-48.77	-58.59	-23.5
	37.84	-11.75	-105.47	-48.34	-58.59	-23.5
	36.47	-6.87	-105.47	-47.85	-58.53	-23.5
	34.33	-6.87	-105.47	-48.83	-58.59	-23.62
	34.18	-12.05	-105.47	-49.74	-58.59	-23.93
	30.52	-14.8	-107.91	-48.83	-57.62	-23.93
	30.67	-12.05	-105.47	-49.8	-57.62	-23.93
	29.45	-15.87	-108.15	-50.29	-57.62	-24.41
	29.3	-26.4	-107.36	-50.29	-56.64	-24.9
	27.01	-24.41	-107.42	-50.78	-56.64	-24.41
	26.86	-21.51	-105.47	-50.78	-56.64	-24.41
	29.3	-28.84	-105.47	-50.78	-56.58	-24.41
	19.38	-15.26	-105.47	-50.78	-55.66	-25.39
	19.38	-25.63	-105.47	-50.78	-55.18	-25.39
	19.38	-17.7	-105.47	-52.73	-55.66	-25.88
	19.38	-21.82	-105.47	-53.65	-54.75	-25.88
	19.38	-31.59	-105.47	-55.18	-54.75	-26.37
	18.92	-30.36	-105.47	-54.81	-53.71	-26.37
	18.92	-29.45	-105.96	-54.93	-50.78	-26.86
	17.24	-30.36	-105.47	-55.66	-50.78	-26.37
	18.31	-30.52	-105.47	-56.15	-50.78	-26.61
	18.46	-30.52	-105.47	-56.64	-50.78	-27.34
	16.48	-23.19	-105.47	-57.86	-50.78	-27.34
	17.09	-36.47	-105.47	-58.11	-50.78	-27.4
	17.09	-34.03	-105.47	-58.59	-50.78	-27.83
	14.65	-32.96	-105.47	-58.59	-50.05	-27.34
	14.65	-35.25	-104.68	-58.59	-49.8	-27.34
	14.65	-35.4	-104.68	-58.59	-48.83	-27.34
	14.65	-34.64	-104.49	-58.59	-48.1	-27.34
	14.65	-30.36	-103.52	-60.55	-48.34	-27.34
	17.24	-39.22	-103.52	-58.59	-48.34	-27.34
	14.65	-42.57	-104	-60.55	-48.52	-27.34
	14.65	-35.4	-103.45	-58.59	-46.94	-27.83
	14.65	-36.47	-103.03	-60.55	-47.12	-27.34
	14.65	-37.84	-103.52	-60.55	-47.3	-27.34
	14.65	-40.28	-103.03	-61.28	-46.94	-27.34
	10.99	-48.68	-102.84	-61.04	-46.14	-27.34
	14.65	-39.22	-103.03	-61.52	-46.14	-27.34
	14.65	-41.66	-103.03	-61.52	-42.97	-27.34
	9.92	-43.79	-102.05	-61.77	-45.41	-27.34
	14.65	-41.35	-102.54	-62.01	-44.74	-27.34
	14.65	-46.54	-102.05	-61.77	-45.9	-27.34
	10.99	-43.79	-101.68	-61.52	-42.97	-27.34
	14.65	-41.35	-101.62	-61.04	-45.04	-27.34
	14.65	-41.35	-101.68	-60.55	-44.92	-27.34
	10.22	-35.4	-101.62	-61.52	-42.97	-27.34
	14.65	-35.25	-100.59	-61.52	-42.97	-26.61
	10.99	-43.49	-101.07	-61.77	-46.14	-25.88
	12.21	-43.79	-101.62	-61.04	-43.95	-27.28
	9.92	-37.69	-97.66	-61.04	-42.97	-24.9
	14.65	-41.05	-97.66	-61.52	-44.92	-25.39
	14.65	-32.96	-97.66	-58.59	-42.97	-25.88
	14.65	-40.13	-97.66	-61.04	-42.97	-24.41
	14.65	-39.22	-97.66	-58.59	-42.97	-24.41
	10.22	-36.47	-97.66	-58.59	-42.97	-24.35
	9.92	-40.13	-97.66	-58.59	-42.97	-23.93
	9.16	-35.25	-97.66	-58.59	-42.97	-22.58
	14.65	-41.05	-97.66	-60.55	-42.97	-22.46
	9.92	-40.13	-97.6	-58.59	-42.97	-22.46
	9.77	-40.13	-95.7	-60.06	-44.19	-19.53
	14.65	-41.05	-95.7	-58.59	-42.97	-19.53
	14.65	-37.69	-95.7	-58.59	-45.41	-19.53
	14.65	-36.77	-93.75	-58.59	-42.97	-19.53
	14.65	-35.4	-94.67	-58.59	-45.41	-19.53
	14.65	-31.59	-93.75	-58.11	-44.92	-19.53
	12.21	-40.28	-93.75	-58.11	-42.97	-19.47
	10.99	-35.4	-91.8	-58.59	-42.97	-18.49
	9.92	-35.4	-91.74	-58.11	-44.92	-17.58
	8.54	-37.23	-89.84	-58.35	-42.97	-17.52
	14.65	-30.52	-90.09	-58.59	-42.97	-16.85
	14.65	-35.25	-89.84	-57.86	-42.97	-16.85
	14.65	-30.52	-88.87	-58.11	-42.97	-15.63
	14.65	-34.03	-87.34	-58.11	-43.95	-14.83
	14.65	-29.6	-87.4	-58.11	-42.97	-15.56
	14.8	-23.04	-86.85	-58.11	-42.97	-14.71
	14.65	-28.84	-86.43	-58.11	-42.97	-15.14
	14.65	-39.22	-84.9	-58.59	-42.97	-13.92
	14.8	-32.96	-82.03	-58.59	-42.97	-11.72
	14.65	-27.47	-82.03	-58.11	-42.48	-11.72
	10.99	-30.52	-81.24	-58.59	-42.91	-11.72
	14.8	-30.52	-81.05	-58.59	-42.48	-11.72
	14.8	-27.01	-80.57	-58.59	-42.48	-11.72
	14.8	-27.92	-78.37	-58.59	-41.02	-11.23
	16.02	-27.01	-78.13	-58.59	-41.02	-11.23
	17.55	-29.45	-77.27	-58.59	-41.02	-11.72
	14.8	-31.59	-77.33	-58.59	-40.04	-11.72
	15.11	-29.45	-74.22	-60.06	-40.53	-10.25
	17.24	-29.45	-74.16	-60.55	-40.04	-10.99
	14.65	-26.7	-72.51	-58.59	-40.04	-11.72
	17.24	-29.45	-70.56	-61.52	-39.55	-10.25
	19.38	-24.26	-71.35	-61.04	-39.49	-10.25
	19.38	-27.47	-69.82	-61.04	-39.25	-10.8
	18.31	-30.52	-66.41	-62.01	-38.09	-10.19
	19.38	-29.75	-66.41	-62.5	-38.57	-10.19
	19.38	-29.45	-65.67	-63.78	-39.49	-10.74
	19.38	-28.84	-66.1	-62.01	-35.16	-10.74
	19.38	-29.6	-62.99	-63.48	-37.11	-10.25
	19.38	-27.92	-62.26	-63.54	-35.16	-10.8
	19.38	-29.45	-62.01	-63.6	-35.16	-10.74
	19.38	-34.79	-60.06	-64.45	-36.62	-9.77
	25.63	-31.74	-58.59	-64.88	-36.13	-10.25
	29.3	-27.01	-58.11	-63.72	-35.16	-10.93
	29.3	-21.82	-56.34	-64.45	-35.16	-10.68
	29.45	-29.14	-55.91	-65.43	-35.16	-9.77
	29.3	-26.7	-54.75	-64.94	-35.16	-10.8
	29.45	-26.4	-54.93	-64.94	-34.61	-11.17
	29.75	-30.36	-50.78	-65.43	-35.1	-10.68
	34.18	-30.52	-50.78	-65.67	-35.16	-11.23
	34.18	-30.36	-51.27	-65.67	-34.61	-11.17
	34.18	-24.26	-49.32	-65.92	-35.16	-10.25
	34.18	-30.52	-49.68	-66.41	-35.16	-10.25
	36.77	-25.63	-48.34	-65.61	-35.16	-11.66
	36.16	-24.26	-46.94	-65.37	-35.1	-11.05
	38.91	-30.52	-46.39	-65.92	-35.16	-11.66
	38.91	-39.67	-45.41	-65.49	-35.16	-11.23
	38.91	-31.59	-45.35	-65.67	-35.16	-11.66
	38.91	-29.91	-42.97	-65.92	-35.16	-11.23
	38.91	-27.92	-42.48	-65.86	-35.16	-11.72
	45.78	-29.45	-42.24	-64.94	-35.16	-11.72
	38.91	-31.28	-41.02	-65.25	-35.16	-11.72
	48.83	-34.03	-41.02	-65.43	-36.07	-11.23
	48.83	-30.52	-40.04	-64.45	-35.16	-11.72
	47.61	-24.41	-38.51	-64.45	-35.16	-11.72
	50.66	-27.92	-38.09	-64.88	-37.6	-11.72
	51.12	-30.36	-35.16	-63.96	-35.16	-11.72
	53.71	-26.7	-38.09	-63.9	-35.16	-11.72
	53.71	-34.03	-35.16	-63.96	-35.16	-11.66
	54.93	-34.03	-35.16	-63.96	-38.15	-11.66
	57.37	-27.92	-35.16	-62.99	-38.21	-11.72
	53.71	-30.52	-34.67	-62.44	-37.6	-11.23
	58.14	-29.45	-34.3	-62.01	-39	-11.23
	56.3	-30.52	-34.3	-61.46	-39.12	-11.66
	58.44	-29.45	-32.65	-62.01	-38.57	-10.25
	60.58	-29.45	-32.71	-61.52	-39.55	-10.99
	58.44	-29.45	-32.71	-60.49	-40.53	-10.74
	60.88	-24.26	-32.23	-58.59	-39.55	-10.74
	58.44	-30.52	-31.25	-58.59	-39.31	-10.99
	62.26	-26.7	-30.76	-60.06	-40.53	-9.77
	60.73	-29.45	-30.76	-58.59	-40.53	-10.25
	60.73	-29.91	-27.34	-58.59	-41.02	-9.22
	63.48	-23.19	-27.34	-59.08	-41.02	-9.7
	63.63	-29.75	-27.34	-58.59	-41.99	-9.77
	63.48	-25.63	-27.34	-58.59	-41.02	-8.79
	63.48	-27.31	-27.34	-58.11	-42.24	-8.73
	64.7	-21.82	-27.34	-56.64	-41.02	-9.77
	63.48	-27.92	-27.34	-57.37	-41.99	-8.73
	62.26	-30.36	-26.61	-56.64	-41.99	-7.81
	63.63	-29.45	-25.88	-57.62	-42.97	-7.93
	63.48	-25.63	-26.37	-56.46	-41.99	-7.81
	63.48	-23.04	-24.84	-56.15	-42.24	-6.84
	62.26	-27.47	-24.9	-56.64	-42.91	-7.08
	63.63	-29.45	-25.39	-55.66	-42.48	-6.84
	63.48	-27.01	-23.93	-55.85	-41.5	-5.86
	63.48	-28.08	-23.93	-55.66	-42.24	-3.91
	63.63	-29.91	-23.62	-54.93	-42.24	-3.91
	60.88	-24.41	-23.5	-55.42	-42.24	-3.91
	60.88	-26.7	-21.97	-55.18	-41.99	-3.91
	63.93	-23.96	-19.53	-55.79	-41.99	-3.91
	63.48	-23.19	-22.4	-54.81	-41.02	-3.91
	60.88	-30.36	-19.53	-55.18	-41.02	-3.91
	63.48	-25.48	-21	-55.18	-41.02	-3.91
	63.63	-26.4	-19.53	-54.87	-41.99	-3.91
	60.42	-35.25	-19.35	-54.81	-41.02	-3.85
	60.88	-24.41	-19.47	-55.18	-41.02	-4.39
	62.26	-29.45	-18.8	-54.75	-41.02	-3.91
	59.97	-30.36	-18.55	-54.93	-40.28	-3.91
	59.81	-29.75	-17.58	-55.18	-40.28	-3.42
	60.88	-29.45	-16.6	-55.18	-40.28	-3.91
	58.44	-28.84	-17.52	-54.75	-39.31	-3.91
	58.44	-34.03	-16.54	-55.18	-39.55	-3.91
	62.26	-30.36	-16.11	-55.18	-39.55	-3.42
	60.88	-30.52	-15.87	-54.93	-39.31	-3.91
	58.44	-34.33	-14.16	-55.18	-38.57	-3.85
	59.81	-31.59	-14.59	-55.18	-38.27	-3.85
	60.88	-24.26	-11.72	-55.18	-39	-3.91
	57.98	-25.63	-14.16	-54.81	-35.16	-3.91
	58.44	-34.64	-11.72	-55.91	-37.6	-3.91
	58.44	-35.4	-11.72	-55.18	-35.16	-3.91
	58.44	-32.96	-11.72	-55.18	-35.16	-3.91
	58.14	-30.52	-11.72	-56.15	-35.16	-3.91
	58.44	-35.4	-10.99	-56.58	-35.16	-3.85
	59.97	-27.01	-11.23	-55.18	-35.16	-3.91
	57.53	-26.7	-9.77	-55.18	-35.16	-3.91
	58.44	-35.4	-9.77	-56.15	-35.16	-3.91
	58.44	-31.59	-8.73	-55.18	-35.16	-3.91
	57.53	-32.81	-8.79	-55.18	-35.16	-3.91
	57.37	-30.36	-8.3	-55.18	-35.64	-3.91
	58.44	-34.03	-8.3	-55.6	-35.16	-3.91
	57.37	-30.52	-8.79	-55.42	-35.16	-3.91
	57.53	-32.96	-7.75	-55.66	-34.67	-3.91
	57.37	-30.52	-7.51	-55.18	-35.16	-3.91
	58.44	-30.52	-7.08	-54.93	-35.16	-3.91
	56.3	-35.4	-5.92	-55.11	-34.3	-3.91
	58.44	-35.4	-3.91	-55.91	-34.67	-3.91
	57.98	-31.59	-3.91	-54.75	-34.67	-3.91
	56.3	-31.59	-6.16	-54.93	-34.18	-3.91
	56.3	-34.33	-5.37	-55.18	-34.36	-3.91
	57.53	-34.03	-5.37	-54.75	-34.67	-3.91
	57.37	-31.28	-3.91	-54.14	-34.18	-3.91
	56.3	-27.92	-3.91	-54.75	-33.69	-3.91
	58.29	-29.45	-3.91	-54.75	-34.42	-5.86
	60.42	-30.36	-3.91	-53.65	-34.18	-6.1
	57.37	-30.52	-3.91	-54.75	-33.69	-3.91
	57.37	-35.4	-3.91	-53.22	-34.18	-3.91
	57.83	-35.4	-6.35	-52.73	-34.18	-3.91
	56.15	-29.45	-3.91	-52.73	-34.12	-3.91
	56.3	-35.4	-3.91	-53.22	-34.36	-3.91
	57.37	-35.25	-7.08	-52.73	-34.18	-3.91
	57.37	-31.59	-6.77	-50.78	-35.16	-6.1
	57.37	-31.74	-7.08	-50.78	-34.18	-3.91
	62.26	-36.47	-7.08	-50.78	-35.1	-3.91
	58.44	-37.23	-8.3	-50.78	-34.61	-3.91
	56.3	-30.52	-7.75	-50.78	-34.67	-3.91
	58.14	-34.79	-7.81	-50.78	-34.67	-4.88
	56.3	-30.52	-9.03	-49.8	-35.16	-3.91
	58.29	-30.52	-9.7	-48.83	-35.16	-3.91
	56.3	-32.81	-8.3	-48.83	-35.16	-3.42
	57.53	-41.35	-10.93	-49.8	-35.16	-3.91
	56	-32.96	-10.25	-47.85	-35.16	-3.91
	56.3	-30.52	-11.23	-47.36	-35.16	-3.42
	58.44	-31.74	-10.74	-47.85	-37.11	-3.85
	57.53	-36.47	-11.72	-47.06	-35.16	-3.17
	57.37	-29.45	-11.72	-46.94	-35.16	-1.95
	58.14	-34.03	-11.72	-45.9	-35.16	-2.2
	57.98	-31.74	-13.18	-42.97	-38.57	-2.01
	57.37	-31.28	-11.72	-44.92	-38.02	-2.44
	57.37	-27.92	-11.72	-42.97	-35.16	-1.89
	58.44	-34.03	-15.63	-42.97	-39	-0.49
	57.37	-43.79	-15.14	-42.97	-39.31	-0.49
	57.37	-30.36	-16.05	-42.97	-39.12	-0.06
	60.73	-32.96	-16.11	-42.97	-40.28	-0.06
	60.42	-34.33	-17.09	-41.99	-41.02	-0.06
	58.44	-34.03	-18.07	-41.02	-40.04	2.01
	58.44	-35.4	-17.58	-41.02	-41.02	1.46
	58.44	-29.45	-19.53	-40.04	-41.5	0.98
	58.44	-32.81	-19.47	-40.04	-42.97	3.91
	58.44	-35.4	-19.78	-38.88	-41.02	3.91
	63.48	-37.84	-19.53	-39.31	-42.85	3.91
	58.44	-34.03	-19.53	-38.09	-42.97	3.91
	60.73	-37.69	-19.53	-35.16	-42.97	3.91
	60.88	-31.59	-22.4	-35.16	-42.97	4.21
	63.48	-30.52	-23.5	-35.16	-42.97	4.15
	60.88	-32.96	-22.95	-35.16	-42.97	4.64
[truncated: 48,001 more rows]
