# Supplementary material for: Synchronized activity of sensory neurons initiates cortical synchrony in a model of neuropathic pain
Source: Nat Commun. 2023 Feb 8;14:689. doi: 10.1038/s41467-023-36093-z (PMC9908980; doi:10.1038/s41467-023-36093-z)
Supplement: Supplementary file 7 — Supplementary Software 1 [file 41467_2023_36093_MOESM7_ESM.zip › comparsion EEG from Chao/comparsion EEG/TTX lidocaine/lidocaine.xlsx]

## Sheet: Sheet1
	animal 32	animal 40	animal 44	animal 46	animal 47	animal 49
	-22.46	-0.24	3.72	-1.22	20.02	95.83
	-22.37	-0.24	4.21	-0.12	19.41	102.23
	-22.27	-0.24	4.7	-0.49	17.58	103.76
	-22.27	-0.24	1.77	-0.49	19.53	102.54
	-22.07	-0.24	1.71	3.91	20.02	100.4
	-22.07	-0.24	0.79	3.91	19.53	99.33
	-22.07	-0.24	-0.24	0.98	21.48	115.81
	-21.8	-0.24	2.26	-0.06	19.53	100.71
	-21.83	-0.24	2.75	1.71	19.53	104.06
	-21.7	-0.24	1.83	3.85	20.45	100.25
	-21.73	-0.24	3.72	3.91	20.02	97.66
	-21.51	-0.24	3.72	4.39	19.59	103.45
	-21.49	-0.24	5.43	4.39	19.53	101.62
	-21.31	-0.24	3.72	5.86	20.02	102.54
	-21.14	-0.24	4.7	5.86	21.48	97.81
	-21.12	0.67	5.68	5.86	19.53	98.27
	-20.95	-0.24	3.72	6.35	19.53	101.32
	-20.75	-0.24	3.72	4.82	20.14	99.64
	-20.75	-0.24	1.77	5.86	19.04	107.57
	-20.61	0.37	1.28	6.84	19.53	97.96
	-20.61	-0.24	3.42	6.84	21.48	94.76
	-20.31	-0.24	4.64	7.75	21.48	103.76
	-20.23	-0.24	3.23	9.28	21.48	84.53
	-20.22	-0.24	3.78	11.72	20.51	99.64
	-20.03	-0.24	3.72	11.72	22.46	100.1
	-19.97	-0.24	4.7	11.23	20.02	93.84
	-19.93	-0.24	3.72	11.72	22.46	103.15
	-19.65	-0.24	5.68	11.72	20.51	94.76
	-19.65	-0.24	1.71	13.67	23.5	98.57
	-19.56	-0.24	4.64	14.65	20.02	95.21
	-19.64	-0.24	4.21	14.65	21.48	101.47
	-19.34	-0.24	3.72	14.71	19.53	101.32
	-19.34	-0.24	3.72	13.67	19.53	91.86
	-19.24	-0.24	5.43	13.67	21.67	97.66
	-19.14	-0.24	3.72	14.71	20.51	95.98
	-19.07	-0.24	4.46	12.7	20.02	91.71
	-19.04	-0.24	3.66	16.6	19.53	98.11
	-18.9	-0.24	4.21	17.09	21.48	89.72
	-18.95	-0.24	3.72	19.53	20.08	94.6
	-18.8	-0.24	4.64	19.53	20.51	90.94
	-18.87	-0.24	3.72	17.58	21.48	93.54
	-18.6	-0.55	4.7	19.04	19.04	95.98
	-18.51	-0.24	6.16	16.6	22.46	97.66
	-18.51	-0.24	3.72	16.66	20.02	101.01
	-18.46	-0.24	3.66	19.53	19.53	89.72
	-18.38	-0.24	4.7	19.53	20.51	92.62
	-18.37	-0.24	3.72	17.58	19.53	93.38
	-18.16	-0.24	3.72	19.53	19.53	93.54
	-18.02	-0.24	4.27	19.53	20.51	95.67
	-17.98	-0.24	3.66	18.31	17.33	90.48
	-18.02	-0.24	5.37	19.53	21.48	79.8
	-17.68	-0.24	1.28	19.53	19.53	95.06
	-17.53	-0.24	2.81	19.53	19.53	87.89
	-17.38	-0.24	4.7	19.53	19.53	93.99
	-17.19	-0.24	3.72	19.53	19.53	87.89
	-17.19	-0.24	6.16	20.02	15.56	94.3
	-16.85	-0.24	4.21	21.48	19.53	91.09
	-16.43	-0.24	6.65	19.29	16.54	86.98
	-16.46	-1.16	4.27	21.48	17.58	88.5
	-16.11	-0.24	4.7	19.53	15.14	88.2
	-16.02	-0.24	3.48	19.53	19.53	83.77
	-15.55	-0.24	4.7	21.48	15.14	89.42
	-15.09	-0.24	4.7	19.53	14.65	86.06
	-15.14	-0.24	6.65	19.53	13.67	86.82
	-14.5	-0.24	7.14	19.53	13.67	79.35
	-14.55	-0.24	8.42	20.26	12.76	80.26
	-13.97	-0.24	5.68	19.53	15.56	84.69
	-13.21	-0.24	6.23	19.53	12.7	85.91
	-13.21	-0.24	6.16	19.53	12.21	90.64
	-12.5	-0.24	6.16	19.04	11.78	78.74
	-12.5	-0.24	7.14	19.53	11.72	78.89
	-11.72	-0.24	6.16	19.53	13.67	81.94
	-10.94	-0.24	6.65	21.48	11.72	77.21
	-10.99	-0.24	7.14	17.52	12.45	85.14
	-9.91	-0.24	7.14	19.53	11.72	79.8
	-9.96	-0.24	11.54	19.53	11.72	75.68
	-9.08	-0.24	6.71	17.58	13.67	81.18
	-7.96	-0.24	8.61	17.58	9.77	71.87
	-8.13	-0.24	6.16	19.53	11.72	79.04
	-6.95	-0.24	9.58	19.53	7.75	78.13
	-6.96	-0.24	9.58	18.55	9.28	68.36
	-5.87	-0.24	9.58	18.55	8.73	80.87
	-4.83	-0.24	7.2	19.53	7.75	76.6
	-4.81	-0.24	5.68	19.53	7.75	84.23
	-3.52	-0.24	6.16	16.6	7.75	81.18
	-3.52	-0.24	7.57	19.53	8.54	72.02
	-2.39	-0.24	4.7	19.53	5.86	79.35
	-1.28	-0.24	5.68	19.53	7.32	74.16
	-1.28	-0.24	3.72	19.53	6.84	73.85
	-0.04	-0.24	5.68	16.48	9.52	71.26
	-0.11	-0.18	5.74	16.6	7.75	74.31
	1.37	2.32	5.68	19.53	5.86	74.77
	2.34	1.28	1.34	16.6	7.32	73.85
	2.34	1.28	1.77	19.53	11.72	75.53
	3.86	0.61	0.98	19.53	6.9	77.06
	3.51	0.73	1.28	19.53	7.32	68.82
	4.88	2.26	-0.24	17.09	7.32	68.36
	6.24	2.75	-0.24	17.33	7.75	69.58
	6.24	2.5	-0.24	19.53	9.28	72.02
	7.52	3.23	-0.24	19.53	7.32	65.16
	7.67	2.69	-0.24	19.53	7.75	69.89
	8.98	4.76	-0.24	17.58	7.32	72.48
	10.14	0.31	-0.24	13.67	8.79	72.02
	10.15	5.19	-0.24	20.02	8.54	66.68
	11.32	6.16	-0.24	19.53	7.57	66.83
	11.57	7.14	-0.43	17.33	7.75	65.46
	12.79	7.26	-0.67	16.6	7.57	65
	14.06	8.73	-0.24	19.53	11.72	63.63
	14.43	7.14	-2.2	19.53	8.79	59.97
	15.43	9.58	-7.51	19.53	7.63	64.09
	15.31	9.34	-4.03	19.53	8.79	67.6
	16.67	11.54	-3.91	16.6	11.72	66.38
	17.86	11.54	-4.09	19.53	11.72	63.48
	17.92	11.6	-4.09	18.07	9.95	64.24
	19.29	11.54	-11.29	19.53	11.72	59.2
	19.29	12.7	-7.14	19.53	11.72	58.59
	20.31	12.39	-6.1	19.53	5.86	68.97
	21.87	16.17	-9.46	17.58	11.72	57.68
	21.87	12.57	-9.46	21.48	12.7	61.49
	22.9	14.95	-8	19.53	9.77	57.22
	22.9	14.95	-11.17	19.53	11.72	59.51
	23.97	16.91	-9.95	18.43	12.21	62.41
	25.37	13.49	-11.9	19.53	11.72	55.24
	25.37	17.4	-11.9	19.53	12.7	59.81
	26.56	13.24	-12.94	19.53	11.72	52.8
	26.54	16.36	-11.9	19.53	11.72	60.12
	27.73	14.95	-14.83	19.53	11.72	60.73
	28.9	14.95	-11.9	19.53	11.72	53.71
	28.9	10.38	-11.9	19.53	11.72	58.59
	30.05	14.04	-15.32	16.54	11.23	48.98
	30.03	14.47	-15.81	16.6	7.75	54.93
	31.14	16.91	-15.32	16.6	11.29	50.05
	32.03	16.36	-18.55	19.53	11.72	48.07
	32.03	16.17	-16.3	19.53	12.21	52.49
	33.28	13.49	-18.25	16.6	11.78	50.05
	33.2	14.04	-18.01	16.6	11.72	47.15
	34.18	13.55	-19.71	19.53	13.67	50.35
	35.15	14.53	-20.2	16.66	11.23	52.03
	35.15	14.47	-19.23	19.53	12.7	56.76
	36.12	12.51	-19.71	15.56	13.67	41.2
	36.12	10.38	-21.73	15.56	11.78	43.95
	37.18	15.93	-19.71	15.5	12.7	46.69
	37.88	14.47	-19.71	15.56	12.7	39.37
	37.87	13.49	-22.16	15.2	11.9	41.96
	38.96	13.61	-23.8	15.14	13.67	47.61
	38.87	12.51	-25.09	14.65	9.95	45.47
	39.75	12.51	-25.57	14.65	13.67	50.51
	40.67	12.51	-25.57	13.67	11.72	45.62
	40.63	11.35	-26.61	19.53	11.72	44.1
	41.38	11.54	-25.09	15.5	11.72	40.74
	41.28	13.49	-27.53	14.65	11.72	41.35
	42.19	11.05	-27.53	14.65	11.72	39.06
	42.92	13.49	-27.53	15.32	11.72	35.71
	42.86	11.54	-27.53	14.65	12.21	43.33
	43.7	9.77	-31.37	14.16	11.72	44.71
	43.65	11.54	-32.9	14.83	11.72	24.26
	44.41	10.07	-33.51	14.65	11.72	35.4
	45.26	9.58	-33.33	14.65	14.65	32.96
	45.26	11.54	-33.39	14.71	11.72	37.23
	45.9	8.61	-35.34	14.65	11.72	34.48
	45.9	9.58	-34.85	14.28	11.72	34.48
	46.68	10.31	-35.34	15.14	13.67	35.86
	47.25	5.68	-34.79	15.14	14.16	35.71
	47.26	8.67	-35.34	13.18	12.7	39.06
	48.04	5.86	-38.33	19.53	12.76	32.5
	48	6.71	-37.78	15.14	13.67	19.84
	48.71	5.68	-35.34	14.22	13.67	32.96
	49.56	4.21	-38.64	15.14	14.65	34.33
	49.41	4.46	-38.64	17.58	11.72	32.96
	50.2	3.91	-38.27	15.14	14.71	33.42
	50.17	4.21	-38.27	15.14	13.67	30.82
	50.78	4.7	-38.21	15.56	14.65	32.5
	51.56	3.48	-38.51	19.53	13.67	19.53
	51.56	3.72	-35.34	15.38	13.67	29.3
	52.34	3.72	-40.22	15.56	12.7	23.19
	52.34	5.68	-38.27	19.53	15.14	30.67
	53.2	5.19	-38.27	19.53	13.67	26.55
	53.89	3.72	-41.2	16.66	15.14	29.75
	53.9	2.26	-35.34	20.02	15.56	29.3
	54.78	3.66	-37.78	17.58	15.56	25.18
	54.58	4.58	-37.72	17.09	17.58	23.04
	55.42	4.7	-38.15	19.53	16.6	28.38
	56.05	4.46	-35.34	20.51	19.53	26.09
	56.1	4.21	-37.23	19.53	14.65	23.5
	56.84	6.65	-38.27	19.53	19.53	26.55
	56.84	5.68	-35.34	20.45	19.04	20.29
	57.62	2.75	-34.3	19.53	19.53	17.09
	58.4	3.72	-35.34	20.51	19.29	20.75
	58.2	4.64	-37.48	22.95	19.53	27.16
	58.98	6.65	-35.83	21.48	19.53	19.53
	58.89	6.65	-35.83	20.51	19.53	20.6
	59.56	3.3	-34.36	23.32	19.53	22.89
	60.15	6.16	-35.34	21.48	17.58	16.48
	60.15	7.57	-33.39	23.19	17.76	17.85
	60.74	9.58	-34.36	23.38	19.53	17.24
	60.89	10.07	-31.43	23.38	19.53	14.8
	61.32	7.51	-34.36	23.19	19.53	17.24
	61.96	9.09	-33.39	27.34	20.02	16.48
	61.91	11.54	-33.39	23.38	19.53	21.67
	62.45	10.31	-33.39	23.93	19.53	16.02
	62.45	11.54	-33.39	22.46	19.53	17.7
	63.04	11.54	-32.9	25.39	19.04	19.99
	63.28	11.54	-34.18	27.34	19.53	8.24
	63.26	10.56	-33.63	27.34	19.71	20.9
	63.87	9.58	-31.43	22.46	19.53	19.84
	63.87	11.54	-31.43	27.34	17.58	13.89
	64.06	11.54	-33.87	27.34	17.58	22.74
	64.44	12.39	-31.43	27.34	19.53	16.02
	64.5	11.54	-33.39	27.34	16.6	22.28
	64.65	12.02	-31.43	27.1	17.33	12.82
	64.65	12.33	-34.85	27.34	19.53	16.63
	64.84	13.49	-33.39	27.34	15.56	17.85
	65.04	11.47	-32.9	27.34	14.65	14.5
	65.09	11.54	-33.14	27.34	14.65	13.28
	65.43	11.54	-34.85	28.32	13.67	9.77
	65.43	11.29	-33.33	27.83	11.72	13.73
	65.28	11.54	-31.43	27.34	13.67	14.95
	65.43	11.54	-34.85	27.83	12.21	12.66
	65.43	11.54	-34.79	27.34	11.72	14.8
	65.43	13	-33.39	27.34	11.72	13.73
	65.43	12.27	-35.34	27.34	11.72	15.41
	65.43	11.54	-35.34	27.34	11.72	16.17
	65.23	11.54	-35.34	29.3	7.75	17.55
	65.23	11.6	-35.34	27.34	10.56	19.53
	65.23	7.57	-34.79	27.34	8.79	13.58
	65.14	8.67	-33.39	27.83	7.32	10.99
	64.84	9.34	-35.34	29.3	6.65	21.97
	64.79	11.54	-35.34	27.34	5.86	10.22
	64.79	9.83	-36.38	27.34	5.86	14.95
	64.5	7.51	-35.34	27.34	5.86	6.87
	64.43	7.2	-35.34	27.34	3.91	13.12
	64.4	9.58	-35.34	27.34	4.94	20.29
	64.06	5.19	-35.34	27.34	3.91	11.14
	64.04	6.16	-41.14	28.38	1.77	7.02
	63.87	7.2	-35.34	27.34	2.01	14.65
	63.87	7.14	-35.34	27.34	-0.06	10.38
	63.28	4.88	-36.25	27.34	1.95	19.84
	63.28	5.68	-35.34	25.88	-0.06	14.65
	63.27	5.74	-35.28	27.34	-0.24	19.84
	63.13	6.23	-35.16	27.34	-0.49	16.63
	62.88	4.76	-35.34	27.34	-0.06	19.53
	62.84	6.16	-35.34	28.81	-0.49	22.89
	62.4	6.16	-35.34	27.34	-0.98	23.19
	62.48	7.57	-33.39	25.39	-1.46	24.11
	62.35	7.26	-34.18	27.34	-1.46	19.53
	62.28	6.16	-34.67	23.56	-1.95	22.58
	62.11	6.23	-34.36	27.34	-0.49	21.97
	61.81	8.67	-31.43	27.34	-3.3	23.65
	61.81	4.7	-34.85	27.34	-3.91	21.36
	61.71	7.51	-30.94	24.9	-3.85	14.65
	61.6	5.74	-29.97	24.17	-3.85	22.43
	61.47	6.16	-31.43	27.34	-1.95	22.58
	61.13	8.54	-32.9	27.34	-3.91	23.8
	61.21	7.14	-29.48	27.34	0.98	31.13
	61.02	7.14	-27.53	27.34	-1.95	25.94
	61.02	6.65	-29.97	27.34	-1.95	27.77
	60.84	6.65	-27.53	24.41	-1.95	32.96
	60.64	5.68	-27.53	24.9	-2.38	27.47
	60.74	5.68	-26.55	27.34	-3.85	21.97
	60.5	6.16	-29.79	22.46	-0.12	30.52
	60.15	7.14	-25.76	27.34	-1.4	30.36
	60.15	5.68	-25.57	27.34	1.95	32.65
	59.76	6.65	-25.09	23.93	-1.95	29.45
	59.91	6.65	-27.47	23.93	-1.46	41.35
	59.72	7.14	-27.04	23.93	-0.06	30.52
	59.72	5.74	-25.09	25.27	-0.06	27.47
	59.37	6.65	-29.91	22.46	-0.06	39.83
	59.08	6.65	-21.67	22.95	0.55	32.65
	58.98	5.49	-24.66	23.19	1.95	37.38
	58.5	6.23	-22.77	23.19	-0.06	34.79
	58.54	3.72	-24.11	23.38	4.39	34.33
	58.15	5.68	-22.58	23.19	1.46	39.06
	57.62	7.57	-19.71	27.34	0.98	34.79
	57.62	3.66	-21.67	22.95	3.85	39.06
	56.98	6.16	-19.71	23.32	3.91	30.06
	57.01	5.68	-19.23	27.34	3.91	40.28
	56.24	4.76	-15.75	21.48	1.95	45.47
	55.56	5.68	-15.81	21.48	4.39	35.86
	55.55	5.68	-15.81	22.46	5.86	48.83
	54.69	5.19	-11.9	21.48	3.91	40.28
	54.76	7.51	-17.76	20.26	-0.06	41.5
	53.86	6.65	-15.08	20.45	4.82	54.47
	52.93	7.14	-11.9	21	4.39	53.86
	52.93	4.21	-11.84	20.51	4.88	57.07
	51.56	3.36	-14.89	19.53	5.92	47.45
	51.81	3.72	-11.9	19.53	5.8	55.24
	50.59	4.46	-11.84	19.53	4.39	57.68
	49.58	4.21	-9.95	20.51	5.86	53.71
	49.41	4.21	-11.9	19.53	5.86	56.92
	48.04	3.72	-11.41	16.54	6.59	56.76
	48.03	1.77	-9.89	19.53	8.79	61.8
	46.68	4.21	-8	18.62	6.84	60.12
	45.29	2.69	-7.08	15.56	6.84	53.71
	45.26	3.72	-10.93	19.53	7.75	62.26
	43.95	3.72	-9.95	13.67	7.32	60.73
	43.9	3.72	-9.77	15.2	5.86	60.27
	42.27	3.72	-8.97	13.67	7.57	69.27
	40.81	3.72	-9.95	12.45	8.67	60.27
	40.81	2.26	-8.48	12.21	3.91	66.83
	39.06	3.72	-7.93	13.67	6.9	65.61
	39.06	3.66	-6.1	11.72	11.72	69.12
	37.49	1.83	-9.22	11.72	7.32	66.68
	36.12	3.72	-8	9.95	7.32	70.04
	36.01	2.26	-4.09	8.85	11.72	75.23
	34.55	0.98	-7.93	7.75	7.63	69.89
	34.46	0.31	-4.09	7.75	7.32	78.13
	32.81	-0.24	-4.09	5.86	6.84	74.77
	31.59	-0.24	-4.09	5.86	6.84	61.65
	31.49	-0.24	-4.58	1.04	6.35	78.13
	29.97	0.31	-6.04	5.86	5.86	79.5
	30.05	0.37	-7.51	3.91	7.63	80.57
	28.51	-0.24	-6.96	0.98	6.9	79.96
	27.29	-0.24	-4.09	3.91	5.86	79.8
	27.15	-0.24	-6.53	-3.85	6.35	84.53
	25.78	-0.24	-7.51	-0.92	7.32	83.31
	25.78	-0.24	-8	-0.98	5.86	70.65
	24.88	-0.24	-5.31	-2.93	7.75	86.06
	23.72	-0.24	-6.53	-3.42	4.88	82.24
	23.63	-0.24	-9.03	-3.91	4.39	88.81
	22.65	-0.24	-8.97	-3.91	5.86	86.21
	22.65	-0.24	-6.04	-3.85	6.35	87.89
	21.92	-0.24	-4.09	-2.99	5.74	95.83
	21.04	-0.24	-6.04	-8.3	5.86	86.21
	21.07	-0.24	-7.08	-3.91	3.42	96.74
	20.31	-0.24	-6.04	-9.28	6.35	91.4
	20.31	-0.24	-4.09	-8.79	3.91	83.92
	19.53	-0.24	-7.93	-9.77	3.91	94.45
	19.34	-0.24	-6.04	-9.77	3.91	99.49
	19.34	-0.24	-6.1	-9.77	3.91	97.66
	19.04	-0.24	-4.09	-10.86	3.48	98.27
	18.99	-0.24	-4.09	-11.17	3.91	101.62
	18.73	-0.24	-4.09	-11.72	0.98	103.76
	18.45	-3.17	-5.13	-11.72	3.91	97.66
	18.55	-0.24	-8	-11.72	3.91	98.72
	18.6	-0.24	-7.08	-14.16	3.91	92.77
	18.53	-0.24	-4.09	-15.08	0.98	95.52
	18.55	-0.24	-4.09	-11.72	1.95	107.73
	18.85	-0.24	-7.93	-15.56	1.89	101.93
	18.9	-0.24	-4.09	-14.89	1.95	101.17
	19.04	-0.24	-4.09	-16.54	-0.06	102.69
	19.04	-0.24	-7.08	-15.63	3.91	97.66
	19.48	-0.24	-8	-16.11	-0.06	107.73
	19.53	-0.24	-9.46	-17.58	-0.18	103.61
	19.53	-0.24	-7.93	-19.53	-0.06	106.35
	20.31	-0.24	-7.93	-16.11	-1.1	101.78
	20.31	0.55	-9.95	-16.6	-0.49	103.15
	20.95	-0.24	-8.97	-18.49	-1.46	105.9
	21.48	1.83	-8.48	-15.56	1.95	104.22
	21.68	2.62	-11.84	-16.6	-2.44	110.02
	22.14	1.77	-11.41	-19.04	-2.93	106.05
	22.22	4.7	-11.9	-18.55	-1.89	100.56
	23	5.68	-11.9	-16.54	-2.93	108.49
	23.62	6.16	-11.9	-18.98	-1.95	107.88
	23.63	3.72	-11.9	-16.66	-3.72	112.92
	24.41	4.64	-11.9	-17.58	-0.92	107.57
	24.49	7.39	-14.34	-18.07	-3.91	105.13
	24.99	3.6	-15.32	-19.53	-3.91	117.8
	26.12	5.68	-15.32	-17.58	-3.42	105.29
	25.78	7.08	-14.89	-19.53	-3.91	109.86
	26.9	9.58	-17.27	-19.53	-3.91	110.17
	26.9	11.54	-17.09	-19.53	-3.85	110.47
	27.81	9.09	-17.7	-19.04	-4.94	110.47
	28.51	9.58	-17.76	-18.49	-3.85	106.35
	28.51	11.54	-16.78	-19.53	-6.96	110.93
	29.44	11.35	-18.25	-19.04	-7.08	105.29
	29.39	11.54	-16.78	-23.5	-7.32	106.2
	30.16	12.51	-19.71	-19.53	-7.75	119.48
	30.88	13.98	-18.74	-16.6	-7.81	108.8
	31.03	13.55	-18.74	-18.07	-7.81	113.37
	31.74	16.24	-18.74	-19.59	-8.79	111.39
	31.79	13.98	-22.16	-19.53	-9.77	104.06
	32.62	13.49	-19.71	-18.86	-9.28	114.75
	33.25	17.27	-18.74	-18.55	-9.77	103.76
	33.2	14.95	-19.71	-19.47	-9.77	114.44
	33.98	18.86	-24.11	-16.54	-11.23	104.06
	33.98	19.35	-22.64	-19.53	-11.66	103.15
	34.56	19.84	-21.67	-19.53	-11.72	108.49
	35.15	16.91	-21.67	-18.68	-13.06	105.29
	35.15	19.35	-25.09	-19.53	-11.72	110.32
	35.89	19.84	-24.11	-17.09	-11.72	103
	35.83	20.08	-25.7	-18.49	-11.72	104.22
	36.6	19.84	-23.13	-18.86	-11.72	105.74
	37.01	19.35	-27.04	-19.04	-11.72	107.42
	37.01	19.84	-24.6	-19.53	-11.72	108.18
	37.74	19.84	-26.55	-16.6	-14.77	101.32
	37.67	20.81	-25.09	-17.09	-15.63	101.32
	38.18	21.3	-29.6	-19.53	-16.11	106.81
	38.62	20.32	-29.42	-19.53	-14.71	101.78
	38.67	22.34	-29.6	-17.52	-15.75	106.2
	39.06	24.72	-27.04	-19.53	-16.6	102.69
	39.06	21.3	-31.43	-19.53	-15.14	100.1
	39.75	22.28	-30.46	-18.55	-15.63	101.01
	40.14	23.32	-31.37	-18.8	-15.63	99.18
	40.04	24.23	-31.43	-20.45	-14.16	102.84
	40.63	22.83	-33.39	-18.49	-16.05	89.42
	40.63	23.8	-31.43	-19.53	-17.09	106.81
	40.97	23.8	-33.63	-19.53	-17.58	101.62
	41.36	21.3	-34.3	-21.42	-14.89	89.11
	41.38	27.16	-33.39	-17.58	-17.58	104.22
	41.79	27.16	-35.28	-19.53	-15.63	96.44
	41.75	27.16	-35.28	-19.53	-17.58	84.53
	42.33	25.09	-36.44	-21.73	-16.11	100.1
	42.72	24.11	-41.38	-18.98	-17.09	94.15
	42.66	27.16	-35.34	-20.51	-16.11	86.21
	43.25	25.7	-37.35	-19.53	-17.09	97.66
	43.21	27.16	-37.29	-17.09	-16.11	100.71
	43.56	28.14	-35.34	-19.53	-18.07	93.38
	44.13	27.16	-35.34	-19.53	-15.63	99.49
	44.13	27.16	-35.34	-19.47	-15.56	95.98
	44.53	27.16	-37.78	-21	-14.71	97.66
	44.53	27.16	-35.34	-19.53	-16.05	90.18
	45.21	27.16	-34.79	-19.53	-17.58	102.54
	45.61	27.95	-35.89	-19.04	-16.54	91.4
	45.65	27.16	-33.39	-23.5	-15.14	100.25
	46.08	27.65	-34.36	-19.53	-11.72	90.64
	46.08	28.32	-33.39	-19.53	-16.11	87.89
	46.68	27.16	-35.28	-19.53	-15.63	97.66
	47.22	27.16	-34.79	-20.57	-13.79	91.55
	47.24	25.21	-37.48	-19.53	-11.72	101.62
	47.61	27.16	-35.34	-25.33	-16.11	90.94
	47.61	25.7	-31.43	-19.47	-11.72	91.55
	48.14	27.16	-31.43	-20.45	-10.25	91.86
	48.53	25.21	-31.43	-19.53	-11.72	86.98
	48.61	27.16	-30.88	-19.53	-11.72	90.33
	49.1	27.16	-31.37	-19.53	-11.23	89.11
	49.1	25.09	-27.53	-20.57	-11.78	79.65
	49.42	23.99	-29.97	-19.53	-10.68	93.38
	49.88	27.16	-27.53	-17.09	-9.7	92.93
	49.85	24.11	-29.54	-19.53	-6.84	90.94
	50.15	22.28	-27.65	-19.53	-9.28	86.67
	50.2	27.16	-27.47	-19.53	-8.79	84.23
	50.38	23.74	-26.86	-19.53	-9.28	93.23
	50.68	23.01	-24.11	-22.46	-3.91	84.38
	50.59	19.84	-25.51	-20.51	-5.13	88.96
	50.78	19.29	-26.55	-19.53	-3.91	85.6
	50.78	16.6	-27.53	-19.53	-9.28	87.89
	50.73	16.36	-25.09	-19.53	-3.91	88.2
	50.78	16.3	-23.86	-21	-3.91	87.89
	50.78	13.49	-22.52	-19.04	-3.42	87.89
	50.76	12.51	-19.71	-19.53	-3.72	86.52
	50.73	13.55	-24.11	-19.53	-3.91	83.92
	50.59	14.16	-22.64	-20.02	-1.46	92.77
	50.34	11.54	-21.73	-19.53	-0.49	83.77
	50.29	11.54	-20.63	-19.53	-0.98	78.43
	49.88	7.57	-21.18	-17.58	-0.49	88.2
	49.88	5.86	-19.71	-19.35	-0.49	88.5
	49.31	4.03	-21.48	-22.4	-0.06	89.11
	48.82	3.72	-19.53	-17.58	1.46	78.74
	48.82	3.72	-23.68	-19.53	-0.06	83.16
	48.24	3.72	-21.67	-19.71	1.89	90.79
	48.1	1.77	-24.11	-20.02	4.09	87.43
	47.51	-0.24	-22.64	-18.55	2.44	85.75
	46.48	-0.24	-22.71	-18.55	5.86	84.99
	46.48	-0.24	-21.67	-19.53	3.91	88.5
	45.61	-2.14	-22.58	-18.55	3.91	87.13
	45.65	-0.61	-22.16	-17.09	4.09	87.89
	44.48	-1.4	-23.01	-19.04	4.94	88.5
	43.37	-2.08	-19.71	-20.02	5.68	81.33
	43.43	-8	-25.09	-19.04	4.39	92.77
	42.19	-4.09	-23.74	-17.58	6.84	80.11
	42.14	-7.08	-23.68	-17.09	5.86	82.7
	40.99	-8.91	-22.64	-18.55	4.39	82.55
	39.6	-9.46	-23.13	-19.04	6.35	82.24
	39.55	-10.44	-22.77	-18.55	5.92	92.32
	38.26	-11.41	-24.54	-19.04	5	82.09
	38.18	-11.9	-24.17	-19.59	5.92	86.52
	36.72	-11.9	-22.64	-19.04	7.32	86.98
	35.35	-13.85	-19.71	-19.53	5.86	74.01
	35.4	-17.03	-23.68	-19.04	8.79	86.36
	33.89	-18.25	-19.71	-19.53	5.86	84.23
	33.79	-19.23	-22.89	-18.68	5.86	81.33
	32.03	-19.71	-21.67	-19.53	6.84	87.89
	30.66	-19.71	-25.63	-19.53	5.92	79.35
	30.74	-19.71	-21.24	-20.63	6.59	84.69
	29.15	-23.8	-25.09	-19.53	5.86	83.77
	29.25	-20.2	-25.09	-19.53	5.86	81.63
	27.34	-24.11	-25.63	-18.07	5.86	86.67
	25.78	-24.78	-24.84	-19.53	4.88	80.87
	25.78	-27.47	-24.6	-19.53	6.84	77.36
	24.21	-27.53	-21.67	-21.97	5.86	81.79
	24.29	-27.53	-24.6	-19.53	5.86	89.87
	22.65	-30.88	-19.71	-19.78	4.94	85.91
	21.07	-30.94	-23.68	-19.53	4.46	79.65
	21.08	-32.9	-24.6	-23.62	5.86	84.23
	19.53	-34.42	-25.09	-21.48	6.84	84.69
	19.53	-33.39	-24.54	-21.48	3.91	80.41
	17.96	-40.22	-24.11	-22.95	3.91	86.06
	16.4	-34.85	-24.11	-23.5	5.86	78.13
	16.4	-35.34	-23.13	-19.53	3.91	81.18
	14.84	-35.34	-24.6	-21.91	6.35	84.53
	14.84	-35.34	-25.51	-23.86	4.88	80.11
	13.28	-40.04	-23.68	-23.5	3.97	85.91
	11.99	-42.11	-24.11	-22.46	3.91	79.65
	11.9	-42.48	-25.02	-22.89	3.91	86.67
	10.52	-45.1	-22.83	-22.46	4.39	80.87
	10.54	-43.15	-23.86	-23.86	3.91	72.94
	9.18	-45.1	-26.06	-23.5	-0.06	85.6
	7.76	-45.9	-27.53	-23.5	3.85	80.57
	7.67	-47.55	-23.13	-22.46	3.91	80.87
	6.24	-47.55	-22.89	-24.41	3.91	75.84
	6.24	-48.46	-20.94	-19.53	4.94	74.92
	4.88	-50.96	-19.71	-21.48	5.86	74.62
	3.51	-48.52	-24.11	-22.4	3.91	78.13
	3.49	-49.01	-25.02	-19.53	4.88	92.16
	2.32	-52.92	-24.11	-19.53	6.84	81.18
	2.29	-52.92	-24.11	-17.82	5.74	84.23
	0.77	-50.96	-23.8	-19.53	7.69	77.21
	-0.44	-50.96	-23.8	-19.53	6.35	77.06
	-0.59	-52.19	-24.11	-19.53	7.75	83.16
	-1.88	-50.96	-25.57	-17.58	6.41	72.48
	-1.86	-50.96	-25.09	-19.53	7.75	71.87
	-3.25	-50.96	-23.56	-19.53	7.39	75.07
	-4.71	-52.92	-23.8	-15.87	6.84	63.48
	-4.69	-50.48	-26.49	-16.11	8.85	71.56
	-6.1	-50.96	-26.98	-17.09	9.28	69.58
	-6.1	-49.99	-25.09	-16.6	5.37	70.8
	-7.62	-50.9	-26.06	-17.52	11.72	78.13
	-9.03	-50.9	-27.53	-16.6	11.72	71.72
	-9.01	-48.46	-27.53	-14.89	11.72	71.87
	-10.5	-49.01	-26.49	-14.83	11.72	72.94
	-10.57	-49.01	-26.79	-14.77	11.72	60.88
	-11.96	-49.01	-29.48	-13.73	11.66	74.01
	-13.67	-50.48	-33.39	-13.73	11.72	64.7
	-13.59	-49.01	-30.52	-11.72	14.16	71.56
	-15.09	-49.19	-30.94	-9.77	12.21	67.14
	-15.04	-47.55	-31.25	-11.72	15.56	66.07
	-16.6	-48.95	-30.58	-11.72	12.7	71.56
	-18.16	-46.02	-33.39	-10.74	12.7	61.49
	-18.12	-48.03	-31.43	-8.79	14.65	70.65
	-19.83	-45.1	-31.43	-9.83	15.26	66.22
	-19.83	-44.37	-33.39	-7.32	13.67	71.72
	-21.3	-43.15	-29.42	-9.7	15.14	69.58
	-22.96	-43.95	-34.42	-9.77	15.56	63.48
	-22.85	-43.15	-30.52	-8.79	14.65	61.65
	-24.37	-42.18	-35.34	-7.26	14.65	62.56
	-24.41	-40.22	-34.67	-7.75	15.56	69.58
	-25.93	-43.15	-35.16	-7.63	14.16	65.16
	-27.44	-40.1	-37.29	-8.06	14.65	58.59
	-27.39	-42.42	-33.87	-5.86	15.38	64.7
	-28.92	-42.24	-35.28	-3.91	14.65	57.37
	-28.93	-42.42	-36.25	-3.91	15.2	65.31
	-30.47	-42.6	-35.34	-3.91	15.14	66.38
	-31.75	-42.11	-37.78	-9.7	16.6	54.02
	-31.84	-41.69	-36.32	-3.91	14.71	65.31
	-32.86	-40.47	-38.09	-3.91	12.7	62.71
	-33.03	-39.73	-38.21	-6.35	15.56	58.59
	-34.38	-45.1	-38.27	-3.91	13.67	68.36
	-35.47	-40.71	-37.29	-3.91	13.67	59.36
	-35.5	-40.34	-37.78	-3.85	14.65	59.66
	-36.82	-37.29	-38.33	-3.91	13.67	57.68
	-36.74	-38.27	-35.34	-2.87	13.67	59.81
	-37.74	-38.27	-38.27	-3.72	15.14	63.93
	-38.78	-40.22	-38.76	-3.91	13.67	52.8
	-38.7	-38.7	-39.49	-3.85	13.18	64.39
	-39.65	-37.29	-40.22	-3.72	13.67	53.71
	-39.56	-35.34	-38.94	-3.85	14.16	54.02
	-40.44	-37.41	-41.63	-3.91	11.72	56.76
	-41.06	-41.2	-39.18	-3.91	11.78	49.74
	-41.06	-35.34	-38.76	-2.75	11.72	60.12
	-41.6	-35.34	-41.2	-3.72	11.72	53.1
	-41.65	-34.79	-41.2	-3.91	11.23	56.61
	-42.19	-34.36	-43.4	-4.33	11.47	56.76
	-42.58	-35.34	-45.1	-3.91	11.72	50.66
	-42.6	-35.34	-39.73	-3.91	13.67	56.61
	-42.97	-34.91	-43.27	-2.93	11.72	48.83
	-42.77	-33.39	-43.15	-3.91	8.79	52.19
	-43.07	-34.36	-43.15	-3.91	9.77	56.46
	-42.98	-31.43	-41.2	-2.87	9.77	47.76
	-43.02	-30.94	-44.25	-2.93	7.75	60.12
	-43.07	-33.39	-43.15	-4.39	9.28	51.88
	-43.02	-33.39	-46.08	-3.91	7.75	51.57
	-42.97	-31.43	-43.15	-3.91	11.72	53.1
	-42.72	-31.37	-48.03	-3.85	7.32	54.32
	-42.72	-30.94	-47.3	-3.91	7.51	52.19
	-42.38	-33.2	-48.95	-3.91	8.79	48.83
	-42.38	-31.43	-49.01	-3.91	7.75	56
	-42.04	-31.43	-49.93	-3.91	6.9	51.88
	-41.46	-29.97	-49.93	-4.94	8.79	46.39
	-41.46	-31.43	-50.96	-3.42	7.75	53.71
	-40.97	-30.82	-50.96	-3.91	3.91	55.24
	-40.97	-31.37	-50.23	-3.91	7.51	48.83
	-40.34	-30.4	-50.96	-3.91	6.84	52.64
	-39.58	-33.39	-58.23	-8.79	7.57	50.35
	-39.6	-29.48	-52.92	-3.85	7.57	50.66
	-38.79	-31.43	-53.83	-3.85	5.92	45.62
	-38.87	-31.43	-53.89	-5.92	6.9	50.05
	-38.04	-30.94	-52.92	-5.86	7.32	55.08
	-37.16	-31.37	-55.85	-6.84	11.72	52.8
	-37.13	-31.43	-56.82	-3.91	6.35	45.47
	-36.28	-30.46	-53.89	-3.91	6.84	49.44
	-36.23	-31.43	-53.41	-3.91	7.57	49.59
	-35.35	-29.42	-56.82	-3.91	11.72	52.03
	-34.33	-30.94	-52.92	-3.91	6.84	40.28
	-34.33	-31.25	-54.93	-4.15	7.75	54.17
	-33.25	-35.28	-55.85	-1.95	7.57	53.71
	-33.4	-30.94	-55.85	-3.91	8.79	52.03
	-32.37	-29.54	-55.91	-3.91	6.84	60.27
	-31.3	-29.48	-56.76	-1.95	6.84	52.8
	-31.45	-31.37	-57.31	-3.05	7.57	55.39
	-30.47	-29.97	-55.85	-3.91	7.32	53.71
	-30.47	-31.43	-55.79	-3.91	6.84	53.71
	-29.44	-27.53	-52.92	-3.91	7.75	65
	-28.52	-33.39	-55.85	-1.95	6.84	58.29
	-28.52	-30.94	-55.36	-2.93	5.86	51.27
	-27.59	-31.43	-55.36	-1.89	8.79	54.32
	-27.59	-29.48	-53.89	-3.72	7.32	59.2
	-26.66	-27.53	-52.98	-2.93	6.84	56.61
	-25.83	-27.53	-50.96	-2.93	7.32	51.88
	-25.79	-29.48	-52.92	-0.18	7.57	57.98
	-24.95	-27.53	-50.96	-2.44	6.59	50.2
	-25	-27.53	-50.96	-2.44	7.75	55.39
	-24.22	-27.53	-49.99	-3.91	6.35	59.81
	-23.54	-27.65	-53.1	1.04	5.86	57.98
	-23.54	-26.55	-50.9	-1.46	5.86	58.59
	-22.75	-25.09	-49.99	-1.89	6.84	59.36
	-23.05	-23.13	-49.01	-1.46	5.86	57.07
	-22.07	-25.57	-49.01	-1.89	5.92	65.46
	-21.58	-23.74	-48.03	-1.04	3.85	56.76
	-21.69	-24.11	-49.5	-0.98	3.91	68.97
	-20.95	-24.72	-47.85	-0.92	4.39	56.76
	-21.1	-24.11	-45.59	-3.11	4.39	62.41
	-20.46	-22.64	-45.9	-1.4	3.91	66.07
	-20.04	-22.16	-47.55	-0.12	3.54	63.48
	-20.03	-21.73	-45.59	-0.92	4.39	65.31
	-19.58	-19.71	-45.1	-1.95	3.97	68.97
	-19.58	-19.71	-43.15	-2.44	1.83	60.42
	-19.19	-19.71	-45.04	-1.22	3.91	67.6
	-18.95	-17.21	-43.15	-1.4	3.91	70.19
	-18.8	-17.03	-48.52	-2.93	1.46	70.04
	-18.65	-16.78	-44.19	-1.95	1.95	67.6
	-18.6	-17.76	-43.15	-3.91	1.46	66.99
	-18.21	-11.9	-43.15	-2.44	3.91	72.48
	-18.07	-15.01	-43.15	-2.93	0.73	68.36
	-18.02	-11.9	-43.09	-5	0.85	72.17
	-17.68	-11.9	-47.3	-3.91	3.91	68.97
	-17.7	-11.9	-43.15	-3.91	-0.98	71.26
	-17.43	-13.12	-43.64	-3.91	-0.06	74.77
	-17.2	-11.9	-42.18	-3.91	-0.24	79.35
	-17.19	-9.95	-43.15	-6.96	-0.43	85.75
	-16.99	-8.91	-41.2	-7.26	-0.92	71.11
	-16.89	-9.46	-43.15	-3.91	-1.95	77.21
	-16.6	-4.09	-42.66	-7.75	-2.87	80.26
	-16.43	-6.23	-42.66	-3.91	-1.95	75.53
	-16.41	-5.55	-40.47	-9.77	-2.93	78.89
	-16.11	-5.86	-41.14	-9.28	-1.95	78.28
	-16.14	-4.09	-37.29	-9.03	-1.46	79.5
	-15.77	-4.09	-41.32	-11.72	-3.42	76.29
	-15.45	-4.03	-35.34	-11.72	-2.99	80.87
	-15.45	-2.14	-39.49	-10.74	-8.79	90.03
	-15.24	-2.56	-39.31	-11.23	-3.23	79.35
	-15.24	-1.65	-40.22	-10.74	-3.91	84.69
	-14.85	-0.24	-40.22	-11.72	-3.85	81.02
	-14.45	-0.43	-40.71	-11.72	-3.91	88.96
	-14.5	-0.61	-35.34	-11.72	-3.91	99.49
	-14.16	-0.24	-39.49	-13.61	-3.91	78.74
	-14.09	-0.24	-35.34	-14.65	-3.91	85.6
	-13.87	-0.24	-35.34	-11.72	-9.22	86.98
	-13.33	-0.24	-35.34	-15.14	-5.07	81.94
	-13.59	-0.24	-38.09	-11.72	-7.14	86.21
	-13.11	-0.18	-36.5	-17.52	-7.2	85.14
	-13.11	-0.24	-36.32	-15.63	-7.32	89.42
	-12.81	-0.24	-35.28	-16.54	-5.86	92.01
	-12.45	-0.24	-35.16	-17.4	-7.75	95.67
	-12.45	-0.24	-33.39	-16.6	-3.91	87.89
	-12.13	-0.24	-33.33	-16.11	-3.91	85.45
	-12.16	0.98	-31.43	-18.49	-4.94	92.77
	-11.82	-0.18	-29.48	-19.04	-3.91	90.79
	-11.72	1.77	-27.53	-18.07	-3.91	94.45
	-11.72	3.48	-29.72	-18.55	-3.91	94.45
	-11.28	2.75	-27.53	-19.53	-3.91	86.98
	-11.35	3.72	-27.04	-19.53	-1.95	86.98
	-11.04	4.64	-25.57	-19.04	-3.91	90.33
	-10.94	6.16	-24.78	-17.58	-3.91	92.62
	-10.95	3.78	-19.71	-20.02	-5.37	93.38
	-10.6	7.51	-19.71	-17.09	-2.99	86.67
	-10.64	7.14	-19.71	-19.53	-3.91	90.64
	-10.57	5.25	-19.53	-19.53	-3.91	98.27
	-10.35	5.68	-17.76	-19.53	-3.91	90.94
	-10.46	6.16	-16.78	-19.53	-3.91	93.08
	-10.35	9.28	-14.77	-19.53	-2.93	91.4
	-10.3	11.54	-15.26	-19.53	-3.85	95.06
	-10.21	7.45	-11.9	-20.51	-4.39	97.66
	-10.21	11.54	-11.9	-18.68	-3.91	91.71
	-10.25	11.54	-9.95	-19.53	-0.98	97.66
	-10.5	11.05	-9.22	-18.74	-3.91	94.45
	-10.3	10.68	-8	-19.53	-3.91	89.72
	-10.25	12.02	-8	-19.53	-3.36	91.55
	-10.3	13.49	-4.09	-19.53	-2.99	90.33
	-10.35	13.49	-4.09	-19.53	-3.85	97.66
	-10.45	11.54	-6.04	-20.81	-3.42	91.71
	-10.55	12.02	-1.65	-19.53	-2.93	97.81
	-10.5	11.35	-2.08	-19.53	-6.35	95.37
	-10.69	12.21	-1.4	-19.47	-2.01	85.3
	-10.69	15.38	-3.6	-19.53	-1.95	95.52
	-10.69	13	-1.16	-17.58	-2.44	94.45
	-10.74	13.55	-0.24	-19.04	-2.93	90.94
	-10.96	12.51	-0.24	-19.53	-3.85	101.93
	-11.08	13.49	-0.24	-20.57	-2.44	87.89
	-11.08	13.98	-0.24	-18.98	-1.46	99.33
	-11.33	12.27	-0.24	-19.53	-3.05	81.79
	-11.38	16.36	-0.24	-19.47	-0.06	88.65
	-11.45	14.47	-0.24	-17.58	-1.95	92.93
	-11.82	12.02	-0.24	-19.04	-1.95	87.89
	-11.74	13.49	-0.24	-16.6	-1.95	99.95
	-11.87	12.51	-0.24	-19.04	-2.87	93.08
	-11.82	11.54	-0.24	-18.8	-2.87	90.64
	-12.16	13.49	-0.24	-18.55	-2.99	98.72
	-12.3	12.27	-0.24	-18.98	-0.06	91.25
	-12.33	11.05	-0.24	-18.01	-3.36	95.83
	-12.5	9.58	-0.24	-18.07	-3.6	92.93
	-12.7	11.54	-0.24	-16.6	-1.95	88.35
	-12.74	9.58	-0.24	-18.55	-2.93	96.74
	-13.07	7.57	-0.24	-17.46	-3.91	96.28
	-13.01	6.16	-0.24	-16.72	-2.75	90.33
	-13.19	5.55	-0.24	-18.07	-1.77	90.94
	-13.09	6.41	-0.24	-19.04	-3.85	88.96
	-13.33	4.88	-0.24	-17.58	-0.92	96.74
	-13.39	4.27	-0.24	-18.07	-3.6	87.89
	-13.39	5.19	-0.24	-18.07	-3.91	98.42
	-13.6	3.72	-0.24	-17.58	-2.93	88.81
	-13.59	5.68	-0.24	-17.33	-3.72	90.18
	-13.6	3.23	-0.24	-17.82	-2.87	91.4
	-13.68	2.5	-0.24	-17.4	-1.95	87.89
	-13.68	-0.18	-0.24	-16.05	-3.91	92.62
	-13.67	-0.24	-0.24	-17.58	-1.16	83.16
	-13.67	0.37	-0.24	-17.4	-3.91	89.26
	-13.62	0.37	-0.24	-16.85	-3.91	90.03
	-13.5	-0.24	-0.24	-19.04	-3.85	84.08
	-13.53	-0.24	-0.24	-18.13	-3.91	90.33
	-13.5	-0.24	-0.24	-14.16	-4.94	84.23
	-13.43	-0.24	-0.24	-18.55	-3.91	82.09
	-13.39	-0.24	-0.24	-15.14	-3.91	84.53
	-13.28	-0.24	-0.24	-17.58	-3.85	88.04
	-13.23	-0.24	-0.24	-17.58	-3.91	85.75
	-13.1	-0.24	-0.24	-16.11	-3.91	86.36
	-12.99	-0.24	-0.24	-16.54	-3.91	84.69
	-12.89	-0.24	-0.24	-15.69	-3.91	89.42
	-12.5	-0.24	-0.24	-16.11	-2.75	78.43
	-12.69	-0.24	-0.24	-15.14	-6.84	92.93
	-12.35	-0.24	-0.24	-16.6	-3.91	79.96
	-12.35	-0.24	-0.24	-17.58	-3.42	80.57
	-12.13	-0.24	-0.24	-14.16	-3.91	84.38
	-11.91	-0.24	-0.24	-16.11	-3.05	84.38
	-11.87	0.31	-0.24	-16.54	-3.91	82.24
	-11.72	-0.24	-0.24	-13.67	-3.91	78.28
	-11.72	-0.24	-0.24	-15.14	-2.44	74.92
	-11.38	-0.18	-0.24	-11.72	-3.91	83.62
	-10.99	-0.24	-0.24	-15.63	-3.91	78.74
	-11.13	-0.24	-0.24	-11.72	-3.42	84.69
	-10.94	0.73	-0.24	-11.72	-2.44	76.29
	-10.94	0.31	-0.24	-14.22	-3.3	82.09
	-10.6	-0.24	-0.24	-11.72	-2.81	86.67
	-10.35	4.33	-0.24	-11.72	-2.93	79.5
	-10.35	3.72	-0.24	-10.8	-1.89	78.13
	-10.16	2.26	-0.24	-11.72	-1.89	80.87
	-10.16	3.72	-0.24	-9.28	-0.98	68.05
	-9.89	3.23	-0.24	-11.23	1.46	90.33
	-9.72	4.7	1.77	-10.25	-0.49	74.16
	-9.77	3.85	0.55	-9.28	1.95	81.48
	-9.57	5.68	0.31	-10.25	-0.37	79.35
	-9.57	4.7	0.79	-10.74	1.95	78.74
	-9.28	3.91	1.77	-8.12	2.44	84.69
	-9.23	6.16	3.23	-8.24	1.95	74.92
	-9.3	6.29	2.5	-11.23	3.91	78.74
	-9.03	6.16	2.81	-3.91	3.91	79.35
	-9.11	7.57	3.97	-3.91	4.15	75.38
	-9.11	7.2	5.68	-3.91	3.91	85.14
	-8.99	7.57	5.68	-3.91	6.84	79.35
	-9.01	8.61	6.16	-3.42	5.86	84.53
	-9.03	9.58	6.16	-4.03	6.35	75.99
	-9.03	8.61	7.51	-3.91	7.75	78.28
	-8.99	12.39	7.57	-1.04	7.75	84.53
	-9.03	8.79	7.57	-1.46	9.77	66.38
	-9.03	13.49	11.54	-1.46	11.72	82.24
	-9.03	12.02	11.54	3.91	11.72	84.99
	-9.01	13.49	12.51	-0.49	11.72	84.69
	-9.23	11.54	11.54	-0.06	13.67	79.04
	-9.29	11.54	13.49	-0.24	12.21	75.07
	-9.23	11.72	11.6	3.91	12.21	80.57
	-9.38	13.49	13.49	3.91	13.67	80.87
	-9.57	13	11.47	-0.06	14.65	74.16
	-9.57	14.47	15.01	3.48	13.67	89.42
	-9.91	19.35	16.91	3.91	15.56	78.13
	-9.89	14.71	17.46	3.97	15.44	84.84
	-10.16	13.61	16.91	6.84	19.53	81.18
	-10.16	16.3	16.42	7.75	15.56	84.84
	-10.55	14.95	17.4	5.92	15.5	79.65
	-10.94	19.35	19.35	5.86	19.53	78.74
	-10.94	18.37	18.37	8.79	17.09	78.58
	-11.23	19.35	19.84	5.86	17.58	83.01
	-11.33	21.3	19.35	6.84	19.53	76.29
	-11.72	19.35	21.3	9.28	19.53	82.4
	-12.16	18.49	21.3	7.32	19.53	78.74
	-12.12	17.4	21.36	6.35	20.02	85.91
	-12.69	20.08	21.36	11.72	22.46	77.06
	-12.62	21.3	21.3	7.39	20.02	88.5
	-13.19	21.3	22.03	8.79	19.53	84.53
	-13.78	25.21	24.29	7.39	21.97	79.5
	-13.7	21.3	27.16	8.79	21.48	83.31
	-14.31	23.99	23.74	11.72	21	79.96
	-14.4	24.23	22.83	6.9	21.97	75.99
	-14.89	27.16	24.72	8.73	21.18	74.77
	-15.58	25.21	24.05	7.75	22.46	88.65
	-15.58	21.3	27.16	5.86	22.16	80.57
	-16.21	24.72	26.06	11.72	21.97	79.04
	-16.21	27.95	27.16	7.75	22.46	81.63
	-16.94	27.16	27.16	7.57	22.46	82.09
	-17.58	27.22	27.65	7.75	27.34	81.79
	-17.53	27.22	27.16	7.75	22.95	93.99
	-18.37	27.65	27.95	9.7	23.19	84.23
	-18.21	29.11	27.89	6.84	22.95	84.99
	-18.95	29.11	31.07	7.32	19.53	90.64
	-19.65	29.3	29.6	7.75	24.41	76.14
	-19.68	32.59	31.56	7.75	23.19	90.33
	-20.31	31.07	31.56	7.75	24.41	83.77
	-20.24	29.11	34.97	6.84	22.95	83.16
	-21.1	27.65	33.02	6.04	24.23	87.89
	-21.61	33.02	34.97	6.84	23.19	76.75
	-21.53	33.02	36.44	7.75	27.34	93.08
	-22.07	34.97	36.93	5.86	25.39	88.65
	-22.27	34.73	36.87	5.86	23.5	89.57
	-22.75	33.02	40.83	5.86	27.34	95.83
	-23.44	33.51	37.41	5.86	22.95	88.35
	-23.44	35.95	40.34	5.86	23.38	93.38
	-23.85	36.44	42.79	5.86	24.41	84.23
	-23.78	33.57	37.9	6.35	23.93	87.89
	-24.41	36.93	42.79	5.86	22.46	94.3
	-24.71	34.97	44.74	5.86	23.44	92.62
	-24.8	34	44.68	5.86	24.41	96.28
	-25.2	35.46	46.88	6.84	23.25	90.18
	-25.19	34.97	50.6	4.88	27.34	95.83
	-25.54	34.97	48.16	4.64	23.44	92.01
	-25.83	36.93	50.6	5.86	24.41	86.98
	-25.87	34.97	50.6	3.48	23.32	90.03
	-26	34.97	51.09	5.86	24.41	79.8
	-26.08	36.74	53.53	3.91	23.93	91.86
	-26.29	35.89	52.31	3.97	22.95	90.94
	-26.22	32.53	55.48	5.86	22.95	90.48
	-26.48	33.02	55.36	3.91	27.34	94.3
	-26.47	32.65	58.41	4.88	24.41	95.67
	-26.47	33.02	54.57	4.88	27.34	91.55
	-26.47	32.23	58.41	4.94	26.12	95.83
	-26.47	32.04	59.14	6.35	23.93	88.81
	-26.56	31.62	60.12	4.39	25.39	91.55
	-26.28	31.07	63.17	4.88	27.34	90.64
	-26.28	29.11	60.55	7.32	27.34	88.96
	-26.22	33.02	63.29	4.39	27.34	98.42
	-26	31.07	65	4.88	24.41	90.64
	-26.03	33.02	60.97	5.37	27.34	81.63
	-25.78	31.68	63.78	5.37	24.9	90.94
	-25.79	32.04	64.76	5.86	27.34	88.2
	-25.49	29.11	66.28	6.84	29.3	101.32
	-25.24	29.3	63.23	5.86	27.34	88.35
	-25.3	31.13	67.69	2.93	27.83	97.66
	-24.76	29.17	66.22	7.57	27.34	89.42
	-24.9	31.07	67.2	6.35	27.34	86.98
	-24.62	28.14	64.27	3.91	27.34	88.81
	-24.22	29.11	66.22	7.45	26.43	85.45
	-24.22	31.07	64.27	7.32	27.34	91.4
	-23.63	31.07	63.23	6.35	27.34	95.06
	-23.63	29.6	65.73	7.32	22.95	85.3
	-23.07	29.11	66.22	6.35	27.34	89.42
	-22.68	28.32	64.27	7.32	27.34	87.89
	-22.75	31.07	66.22	7.32	27.34	87.89
	-22.07	29.11	66.96	7.75	27.34	87.89
	-22.07	28.99	64.27	6.77	24.35	86.67
	-21.69	27.89	64.27	11.72	27.34	90.33
	-21.1	31.07	65.25	5.86	27.34	88.81
	-20.95	29.11	63.17	5.86	27.34	86.52
	-20.46	31.07	67.2	5.86	24.11	85.45
	-20.51	31.07	64.76	7.75	27.83	85.3
	-19.83	29.11	66.22	7.63	27.34	91.55
	-19.24	29.11	66.22	7.32	24.41	83.01
	-19.24	31.13	66.71	7.75	25.33	91.55
	-18.46	31.07	66.22	11.72	27.34	83.01
	-18.51	29.11	67.69	7.57	22.95	71.87
	-17.97	27.71	67.69	7.75	27.34	88.81
	-17.19	31.07	70.07	6.9	23.62	89.42
	-17.2	31.56	72.08	7.75	27.34	87.89
	-16.5	29.11	69.15	7.75	22.95	87.43
	-16.55	29.17	69.7	7.57	23.93	82.86
	-15.72	31.07	70.07	10.25	25.45	92.01
	-15.05	31.56	70.68	7.75	22.95	81.63
	-14.99	29.11	74.04	6.35	21.48	84.53
	-14.26	31.56	72.57	7.75	22.46	76.9
	-14.21	29.6	75.01	9.28	22.46	79.96
	-13.43	28.32	75.99	7.32	19.53	86.82
	-12.69	31.07	77.45	7.39	27.34	75.99
	-12.5	29.17	78.74	7.57	21	83.01
	-11.77	27.65	77.51	7.75	20.45	85.75
	-11.77	29.11	76.05	6.84	22.03	78.43
	-10.94	32.04	81.85	7.32	21.48	80.41
	-9.96	29.17	80.63	7.63	19.59	78.74
	-9.96	31.07	81.85	6.9	20.02	81.18
	-9.01	31.07	81.85	7.32	21.48	78.13
	-8.99	31.07	81.85	6.35	19.53	72.17
	-8.03	32.1	82.4	7.32	20.51	82.55
	-6.98	31.13	81.85	5.92	20.51	74.01
	-7.03	32.1	81.85	5.86	19.59	80.41
	-6.05	34.97	83.8	5.86	20.51	74.92
	-6.01	33.51	81.67	3.91	21.48	72.33
	-4.98	33.08	85.27	7.32	20.51	78.13
	-4.03	34.97	85.27	5.86	21.48	76.14
	-3.96	34.97	85.82	4.09	20.51	79.19
	-3.03	35.46	84.29	5.86	19.53	60.12
	-2.86	34.97	83.8	4.94	21.3	75.07
	-2.05	34	83.86	4.88	19.59	72.33
	-0.89	34.97	86.73	3.91	20.02	75.53
	-0.83	34.48	83.31	3.91	21.48	81.33
	-0.01	35.71	84.78	5.86	21.48	72.17
	-0.01	34.97	82.34	4.09	21.48	71.87
	1.15	35.77	84.78	6.84	22.46	72.33
	2.15	34.97	83.86	3.91	21.48	71.56
	2.15	36.93	83.8	3.85	23.99	73.24
	3.2	35.46	83.8	3.91	22.46	70.95
	3.17	36.44	83.98	4.88	22.46	74.16
	3.9	35.95	83.37	3.91	23.25	71.41
	4.97	36.93	83.8	3.91	27.34	70.95
	4.93	40.34	82.7	3.91	24.29	75.53
	5.66	38.82	83.8	3.91	27.34	66.83
	5.74	39.79	86.43	3.91	24.9	66.83
	6.59	36.93	84.35	3.72	24.35	71.41
	7.03	36.99	79.53	3.91	27.83	69.27
	7.03	39.43	82.89	3.91	27.34	73.85
	8.08	34.91	83.74	5.86	27.34	78.13
	8.15	36.99	83.31	3.91	27.34	68.36
	8.59	37.41	83.98	1.95	27.34	71.41
	9.38	38.39	81.85	1.95	29.3	69.58
	9.38	37.41	82.82	3.91	27.34	71.11
	9.76	37.6	83.8	1.46	29.3	71.56
	9.74	36.93	83.8	3.91	31.25	64.54
	10.5	40.83	85.27	5.86	30.27	70.04
	10.84	36.87	83.37	1.46	30.76	72.02
	10.72	39.86	83.8	4.39	35.16	80.57
	11.22	36.93	84.78	3.91	31.25	73.7
	11.3	36.93	89.66	3.91	35.16	68.97
	11.52	36.93	86.49	1.95	31.25	71.56
	11.81	35.58	81.85	2.93	31.92	71.41
	11.9	35.16	84.29	2.44	35.16	73.24
	12.18	36.93	85.63	-0.06	35.16	74.01
	12.19	34.06	84.29	3.91	35.64	70.65
	12.48	36.44	87.71	0.98	35.16	72.63
	12.49	36.93	81.85	3.91	35.64	70.65
	12.49	34.97	85.27	1.95	35.64	79.35
	12.87	33.08	86.49	3.91	35.16	74.46
	12.79	34.97	89.66	1.89	36.25	65.16
	12.88	34.97	85.69	-0.06	36.13	75.53
	13.09	33.51	85.82	-0.98	39.61	73.39
	13.18	34.79	86.67	0.49	38.09	83.92
	13.23	32.1	86.24	-0.06	37.17	73.7
	13.18	31.25	82.34	0.98	39	71.72
	13.28	31.56	83.8	-0.12	38.82	76.75
	13.28	31.56	84.29	-0.06	39	74.92
	13.28	29.11	84.78	-0.06	39.98	80.11
	13.62	29.11	83.8	1.95	39	73.55
	13.62	31.07	82.82	0.98	39.55	76.9
	13.57	31.25	82.76	-1.89	42.97	82.24
	13.66	31.07	82.34	-1.46	39.12	69.12
	13.75	29.11	81.85	-0.06	42.97	80.72
	13.67	31.8	81.85	-1.95	39	73.55
	13.66	27.16	81.85	-1.4	39	74.92
	13.96	28.14	81.85	-2.08	40.77	81.63
	13.87	28.2	77.45	0.98	40.04	86.06
	13.96	27.65	77.45	-3.91	38.88	90.94
	14.06	29.3	76.97	-3.91	40.04	79.65
	14.04	27.89	75.99	-1.95	42.97	79.35
	14.06	31.07	74.04	-3.91	42.97	90.94
	14.06	29.11	74.04	-3.11	42.97	78.74
	14.33	31.07	74.04	-2.87	39.92	83.01
	14.34	27.16	71.11	-4.88	39	72.48
	14.33	27.34	69.15	-3.42	40.22	81.79
	14.45	27.16	67.2	-3.91	39.61	84.53
	14.55	27.71	66.1	-3.91	39.55	85.14
	14.5	27.22	66.77	-5.37	39	87.13
	14.65	28.14	64.76	-3.91	39	84.53
	14.65	27.16	63.35	-6.35	39	82.4
	14.7	23.74	63.23	-3.91	37.11	80.26
	14.7	29.11	60.91	-6.9	39	86.67
	14.79	26.37	58.41	-7.75	38.7	87.89
	14.65	27.77	58.41	-11.17	39	85.6
	14.7	27.65	55.24	-6.35	42.97	88.5
	14.79	27.16	53.53	-8.06	38.09	87.89
	14.65	27.16	51.15	-8.79	38.09	86.06
	14.65	27.22	50.6	-13.92	39	92.16
	14.45	27.16	50.6	-6.96	39	86.67
	14.55	28.14	50.6	-8	38.76	93.99
	14.06	29.11	47.36	-11.23	37.11	95.21
	14.06	27.16	46.69	-11.54	38.09	82.09
	14.04	26.12	41.87	-10.74	39	95.83
	13.67	27.16	42.79	-11.72	38.09	89.87
	13.77	27.16	39.86	-11.23	39	94.76
	13.28	27.16	37.41	-11.54	38.09	97.96
	12.88	24.72	35.46	-11.72	37.11	92.77
	12.84	27.16	35.46	-12.21	37.29	97.66
	12.49	22.83	32.53	-11.72	38.09	95.06
	12.45	27.89	32.53	-11.72	35.64	94.3
	11.81	27.34	31.07	-10.74	37.11	101.17
	11.22	25.21	28.14	-11.72	38.57	97.66
	11.33	23.74	27.16	-11.72	37.11	101.78
	10.45	21.3	27.16	-11.72	37.11	94.76
	10.52	27.16	24.23	-11.72	37.17	101.78
	9.74	27.16	23.01	-12.94	37.05	98.57
	8.79	22.77	22.77	-11.72	42.97	89.42
	8.59	27.16	21.3	-11.72	37.11	98.57
	7.81	24.17	21.12	-11.72	38.57	95.67
	7.76	27.16	21.3	-11.72	38.09	100.71
	6.63	27.16	19.35	-11.72	35.16	100.86
	5.56	29.11	21.3	-13.67	38.09	100.71
	5.52	27.16	19.35	-15.63	38.09	99.18
	4.29	23.8	16.91	-13.73	37.05	102.54
	4.17	25.02	19.35	-14.16	38.82	104.52
	2.93	27.16	15.01	-11.72	38.57	104.98
	1.51	25.76	14.28	-11.72	40.53	100.25
	1.46	28.2	13.49	-11.72	40.04	94.45
	-0.05	27.16	13.98	-11.72	42.97	101.47
	-0.05	29.11	12.21	-11.72	38.57	104.52
	-1.76	27.65	11.47	-13.12	38.57	97.66
	-3.27	27.16	11.6	-13.92	39	99.64
	-3.31	27.65	11.54	-11.72	39.79	103.76
	-5.18	28.63	11.54	-11.72	37.84	104.06
	-5.27	31.07	11.11	-10.86	42.97	104.22
	-7.03	27.83	11.54	-11.72	40.04	103.45
	-9.01	31.07	11.54	-11.72	37.84	98.88
	-9.03	31.8	10.31	-9.77	40.77	104.06
	-10.99	27.65	11.54	-11.17	40.04	100.71
	-11.06	29.11	11.54	-15.87	40.95	106.66
	-13.28	31.56	11.54	-11.72	41.02	98.88
	-15.28	34.97	11.6	-11.23	42.97	98.27
	-15.44	25.15	8.61	-9.77	42.97	105.9
	-17.63	31.07	9.58	-10.8	42.97	99.33
	-17.7	29.11	7.51	-11.72	44.92	99.49
	-20.03	29.11	8.61	-9.77	42.97	102.23
	-22.27	32.53	7.39	-8.79	42.97	105.59
	-22.27	31.07	8.61	-12.21	40.95	102.23
	-24.66	29.11	6.65	-11.23	42.97	95.37
	-24.71	29.3	6.65	-11.72	38.88	98.11
	-27.17	28.81	8.61	-8.3	42.97	101.17
	-29.7	31.07	6.16	-11.23	38.57	93.99
	-29.69	31.07	5.74	-10.99	41.08	97.66
	-32.08	28.14	5.68	-11.72	42.97	94.91
	-32.15	31.25	5.68	-10.25	42.05	101.32
	-34.57	31.07	7.14	-11.78	42.48	95.98
	-37.13	29.11	5.68	-10.74	42.97	88.5
	-37.16	31.07	5.19	-9.28	43.46	97.66
	-39.7	28.2	3.48	-11.66	42.97	92.32
	-39.85	29.11	3.72	-10.68	42.97	97.81
	-42.24	27.16	3.72	-11.72	42.97	99.33
	-44.83	31.07	5.74	-10.8	42.97	94.91
	-44.83	27.16	3.66	-11.72	42.97	96.13
	-47.46	27.22	5.19	-12.76	40.53	101.17
	-47.46	27.89	1.77	-10.25	41.99	99.18
	-49.85	28.14	3.72	-11.72	42.97	94.91
	-52.47	25.15	1.77	-11.72	42.97	91.55
	-52.39	27.16	1.28	-11.72	38.82	96.28
	-54.88	27.16	0.31	-15.14	40.59	93.54
	-54.81	27.16	1.77	-14.16	39.67	88.65
	-57.43	21.79	-0.24	-14.16	38.09	97.81
	-59.76	23.74	1.28	-14.77	40.53	91.86
	-59.67	23.25	0.79	-15.63	39	93.54
	-62.21	21.79	-0.24	-15.14	38.57	94.45
	-62.12	20.26	-0.24	-17.58	42.97	89.57
	-64.36	21.3	-0.24	-16.6	38.64	99.79
	-66.7	19.78	-0.24	-16.6	38.09	89.57
	-66.8	19.35	-0.24	-17.58	42.97	97.05
	-68.94	17.4	-0.24	-18.8	39.55	89.57
	-68.8	17.4	-0.24	-18.49	38.82	91.55
	-71.11	14.95	-0.24	-19.53	37.11	95.67
	-73.07	16.42	-0.24	-18.07	38.76	90.03
	-72.85	13.55	-0.24	-19.53	37.11	90.64
	-75.2	14.95	-0.24	-21.48	39	89.42
	-75.12	12.02	-1.1	-19.53	42.97	81.18
	-76.98	12.08	-0.24	-21.97	39.55	89.11
	-78.93	12.51	-1.59	-19.53	39.55	81.94
	-78.92	11.6	-0.24	-23.62	39	89.57
	-80.57	11.54	-2.08	-21.48	38.57	93.38
	-80.62	8.61	-2.14	-24.41	38.7	82.09
	-82.34	7.57	-1.1	-23.86	39.92	89.11
	-83.8	9.58	-2.14	-23.93	40.04	84.69
	-83.8	7.14	-4.09	-23.86	42.97	82.09
	-85.35	6.71	-4.09	-25.39	40.04	84.23
	-85.3	3.72	-4.09	-26.37	39.92	89.42
	-86.77	5.68	-4.09	-25.88	40.53	87.89
	-87.99	5.68	-6.96	-24.35	42.97	87.13
	-88.09	5.68	-7.14	-27.34	44.92	82.86
	-89.09	3.6	-7.93	-26.37	42.97	82.09
	-89.11	4.7	-7.32	-27.34	42.97	79.65
	-90.33	3.72	-8.97	-27.34	42.97	86.06
	-91.21	3.72	-9.95	-27.34	38.94	85.45
	-91.26	2.5	-10.93	-28.81	42.97	87.89
	-92.24	3.66	-10.44	-30.52	44.43	78.13
	-92.24	2.75	-12.94	-27.34	43.95	88.81
	-92.99	1.77	-14.34	-27.34	43.95	87.59
	-93.8	-0.24	-13.37	-29.79	42.97	85.75
	-93.85	2.32	-11.9	-31.19	43.95	85.3
	-94.46	3.72	-11.9	-32.65	45.9	78.58
	-94.44	1.77	-11.72	-27.83	44.92	85.14
	-95.03	1.28	-15.75	-30.27	47.61	91.4
	-95.46	3.72	-11.9	-31.25	44.86	85.6
	-95.56	1.77	-15.75	-32.23	48.34	79.8
	-95.9	1.77	-16.72	-31.74	46.39	83.77
	-95.92	2.5	-15.75	-31.25	47.67	78.28
	-96.12	2.75	-18.25	-31.25	47.61	83.62
	-96.5	0.79	-22.95	-31.25	46.88	82.55
	-96.53	2.26	-18.98	-32.23	50.78	85.75
	-96.51	1.77	-18.74	-32.23	50.78	81.79
	-96.61	3.72	-19.71	-31.25	48.77	84.23
	-96.7	1.77	-19.71	-31.25	51.27	83.62
	-96.69	1.77	-19.71	-33.02	50.78	86.06
	-96.7	1.71	-21	-32.23	50.78	85.45
	-96.7	3.23	-21.67	-35.16	50.78	86.21
	-96.73	1.77	-21.67	-30.27	53.22	82.09
	-96.59	1.77	-22.71	-32.23	51.27	87.89
	-96.51	0.85	-22.89	-32.71	52.73	88.5
	-96.49	2.75	-24.6	-37.17	51.64	86.21
	-96.14	0.79	-23.13	-32.53	53.53	84.08
	-96.24	1.77	-21.73	-31.25	51.82	82.09
	-95.85	1.83	-26.37	-32.23	51.76	87.89
	-95.36	1.77	-25.57	-29.3	53.71	84.23
	-95.51	0.92	-28.99	-33.2	53.47	86.36
	-95.12	1.77	-27.47	-32.71	53.22	90.33
	-95.23	0.79	-27.53	-33.2	54.75	80.87
	-94.68	3.72	-27.53	-28.56	52.67	78.13
	-94.17	0.79	-27.53	-30.27	54.69	80.57
	-94.14	3.72	-29.6	-31.25	53.71	84.53
	-93.6	3.23	-30.52	-27.34	53.28	82.55
	-93.55	2.26	-30.58	-27.34	54.2	88.04
	-92.97	0.79	-34.55	-31.25	53.71	91.55
	-92.19	2.75	-33.39	-31.25	54.75	87.89
	-92.19	1.83	-33.39	-29.79	54.69	85.45
	-91.6	2.26	-36.38	-34.67	54.44	87.89
	-91.46	0.73	-35.34	-31.25	54.2	80.87
	-90.58	3.72	-38.76	-29.3	58.59	76.45
	-89.89	1.71	-38.39	-27.34	53.22	83.77
	-89.87	1.28	-39.43	-30.21	54.69	84.53
	-88.92	1.77	-39.73	-27.34	58.59	80.26
	-88.98	0.55	-41.2	-30.76	54.69	79.19
	-88.09	-0.24	-41.14	-31.19	55.66	94.6
	-86.94	4.7	-39.67	-29.36	52.61	84.38
	-86.96	3.72	-43.15	-27.34	55.42	86.52
	-85.99	2.26	-43.15	-27.34	53.71	85.3
	-86.04	1.71	-45.23	-27.34	58.59	87.89
	-84.91	1.77	-46.02	-27.34	53.77	83.62
	-83.81	3.72	-47.55	-26.31	53.22	89.42
	-83.81	1.77	-46.51	-27.34	58.59	93.08
	-82.67	3.72	-49.99	-27.34	53.22	84.69
	-82.64	4.7	-47	-27.4	54.2	84.53
	-81.63	2.56	-46.51	-27.34	52.73	91.09
	-80.27	2.75	-50.9	-27.34	58.59	85.91
	-80.27	2.5	-51.45	-27.28	52.73	85.45
	-79.1	2.26	-49.99	-27.28	53.22	84.99
	-79.1	1.77	-52.92	-27.34	52.8	89.26
	-77.78	3.72	-53.41	-25.39	53.71	87.89
	-76.68	1.77	-52.92	-24.9	55.66	88.2
	-76.56	1.77	-50.96	-27.4	53.65	90.03
	-75.22	0.85	-50.96	-23.93	54.2	79.35
	-75.3	2.26	-55.85	-26.86	52.25	87.89
	-74.22	1.34	-56.82	-24.41	54.69	88.5
	-72.71	1.77	-56.82	-27.34	52.73	79.65
	-72.71	3.72	-61.22	-25.33	51.76	91.86
	-71.58	0.92	-55.36	-25.39	52.73	74.01
	-71.51	0.55	-57.74	-26.86	53.22	88.5
	-70.23	0.31	-56.76	-24.66	53.65	89.42
	-68.95	-0.24	-58.78	-24.9	53.77	83.77
	-69.05	-0.18	-58.78	-23.93	52.8	89.42
	-67.63	-0.24	-60.24	-23.93	55.66	82.09
	-67.6	-0.24	-57.8	-19.53	55.18	85.3
	-66.5	-0.24	-57.8	-24.41	53.71	90.33
	-65.24	-0.24	-61.71	-24.41	54.2	89.11
	-65.09	-0.24	-61.71	-23.93	52.25	92.93
	-63.97	-0.24	-60.24	-29.36	53.22	84.69
	-64.06	-0.24	-58.78	-23.5	54.69	91.09
	-62.81	-0.24	-64.58	-23.5	52.25	95.21
	-61.72	-0.24	-66.1	-23.93	54.2	87.28
	-61.72	-0.24	-64.45	-22.46	58.59	93.08
	-60.35	-0.24	-64.15	-19.53	54.75	87.28
	-60.4	-0.61	-66.41	-19.53	55.18	86.52
	-59.37	-0.24	-64.15	-22.89	54.75	97.66
	-58.01	-0.24	-65.55	-22.58	55.6	87.89
	-58.2	-3.17	-66.59	-19.04	58.59	90.33
	-57.03	-1.65	-66.59	-19.53	54.75	90.48
	-56.98	-2.62	-69.58	-19.04	58.59	89.26
	-55.91	-2.62	-66.59	-19.53	58.59	97.66
	-54.79	-0.67	-66.59	-19.53	58.59	89.26
	-54.88	-3.3	-69.95	-19.53	58.59	87.89
	-53.71	-3.36	-69.64	-19.53	58.59	85.3
	-53.71	-8	-66.59	-20.02	55.6	86.67
	-52.59	-2.62	-68.54	-21.48	58.59	97.66
	-51.51	-4.09	-66.53	-19.53	58.59	92.01
	-51.71	-5.13	-69.95	-18.07	58.59	91.86
	-50.49	-0.24	-69.64	-19.53	58.59	89.57
	-50.44	-6.04	-68.54	-19.53	58.59	88.5
	-49.27	-5.55	-66.59	-16.11	60.55	79.35
	-48.19	-4.09	-68.79	-18.55	58.59	86.98
	-48.27	-2.62	-66.59	-18.98	59.51	78.13
	-47.17	-6.84	-66.59	-17.58	60.06	84.38
	-47.17	-4.09	-66.1	-17.52	60.55	93.38
	-46.11	-5.31	-68.6	-17.58	62.44	86.67
	-44.93	-4.03	-66.1	-17.58	60.55	83.01
	-45.03	-4.09	-64.64	-16.6	61.52	88.35
	-43.94	-4.58	-64.45	-17.58	58.59	88.35
	-43.95	-4.09	-62.68	-18.01	60.55	84.53
	-42.97	-4.09	-60.79	-16.66	61.04	86.98
	-41.85	-4.09	-62.44	-16.11	60.61	85.6
	-41.72	-3.48	-58.78	-17.09	60.61	89.72
	-40.58	-3.54	-59.81	-16.11	62.26	84.69
	-40.63	-0.43	-58.78	-17.58	60.55	84.23
	-39.47	-3.6	-58.78	-11.72	62.01	93.54
	-38.28	-2.14	-56.82	-16.11	61.52	85.3
	-38.31	-0.67	-58.78	-16.54	61.04	84.08
	-37.26	-0.24	-55.85	-15.87	60.3	79.65
	-37.21	-0.98	-53.89	-16.6	60.55	78.74
	-35.99	-1.16	-56.58	-14.65	62.26	95.06
	-34.96	-0.24	-56.88	-14.65	59.75	81.33
	-34.96	-0.24	-53.89	-16.11	62.44	86.67
	-33.74	-0.24	-54.99	-11.72	60.06	83.01
	-33.79	-0.24	-54.93	-16.05	59.08	68.82
	-32.73	-0.24	-53.71	-15.63	60.55	86.98
	-31.54	-0.24	-55.36	-15.08	61.1	81.48
	-31.49	-0.24	-53.83	-15.08	58.59	82.4
	-30.48	-0.24	-50.96	-16.05	60.55	84.53
	-30.47	-0.24	-50.6	-17.52	58.65	79.35
	-29.2	-0.24	-52.92	-11.72	61.1	80.72
	-28.32	-0.24	-55.91	-15.99	58.65	83.16
	-28.32	1.65	-53.41	-15.63	59.08	87.89
	-27.15	3.72	-54.93	-16.6	58.65	83.62
	-27.17	0.55	-50.96	-14.1	57.37	78.28
	-26.18	1.77	-54.93	-16.05	58.65	81.02
	-25	3.72	-50.96	-15.63	58.59	75.99
	-25	3.66	-52.86	-16.6	58.59	81.33
	-24.22	3.72	-54.08	-18.55	58.59	73.55
	-24.22	5.68	-54.93	-15.14	58.59	73.39
	-23.19	6.65	-55.36	-16.6	58.59	78.43
	-22.36	8.61	-56.27	-16.91	58.59	78.74
	-22.36	6.16	-55.85	-16.6	56.58	84.23
	-21.24	7.57	-55.85	-15.44	58.59	73.7
	-21.31	11.54	-54.93	-15.63	54.69	74.46
	-20.51	10.38	-56.76	-17.58	58.59	77.21
	-19.65	11.54	-58.78	-15.08	54.75	75.53
	-19.68	12.02	-55.85	-17.58	54.32	79.35
	-19.05	14.47	-56.82	-18.49	55.11	69.73
	-18.95	9.77	-58.72	-17.4	58.59	70.04
	-18.21	17.4	-57.98	-17.76	55.42	76.6
	-17.53	19.35	-58.04	-17.58	54.2	68.36
	-17.43	19.35	-58.78	-19.53	58.59	73.24
	-16.85	18.86	-60	-17.52	53.71	74.46
	-16.82	21.79	-60.24	-16.6	53.22	72.02
	-16.21	22.77	-58.78	-17.58	54.2	84.38
	-15.54	23.01	-58.78	-18.55	54.26	62.1
	-15.58	23.32	-58.78	-19.04	52.73	74.92
	-15.06	28.63	-58.78	-16.11	54.2	59.36
	-15.24	29.11	-58.78	-17.58	53.22	70.04
	-14.65	29.11	-58.78	-17.58	58.59	79.65
	-14.11	32.96	-59.02	-17.58	52.73	78.13
	-14.16	36.93	-58.78	-17.09	52.73	70.8
	-13.68	36.93	-58.72	-17.09	54.44	67.44
	-13.62	38.82	-57.8	-16.6	58.59	68.51
	-13.39	34.97	-58.29	-17.09	54.2	73.55
	-12.89	43.7	-56.34	-17.64	54.2	68.97
	-12.89	43.27	-56.34	-16.11	53.71	70.8
	-12.6	45.23	-53.89	-17.09	52.73	68.36
	-12.5	45.72	-56.82	-15.63	58.59	70.5
	-12.3	51.33	-55.36	-16.11	58.59	68.51
	-11.96	50.6	-55.85	-11.72	52.92	67.14
	-11.91	52.55	-54.93	-16.11	55.18	79.19
	-11.72	48.65	-54.93	-14.16	55.18	68.36
	-11.72	55.6	-52.92	-13.85	54.63	67.6
	-11.38	55.54	-50.96	-15.14	54.2	76.29
	-11.13	58.41	-49.01	-16.11	56.21	68.36
	-11.23	56.95	-51.45	-16.11	55.18	70.95
	-10.99	59.14	-50.96	-11.72	50.78	66.53
	-10.99	60.36	-49.5	-14.65	58.59	61.95
	-10.94	60.36	-49.99	-11.23	54.69	68.51
	-10.64	64.27	-50.96	-11.72	54.75	66.22
	-10.67	66.71	-44.25	-16.97	55.66	79.96
	-10.55	63.78	-45.9	-11.72	58.59	67.14
	-10.5	66.22	-43.15	-11.72	58.59	67.14
	-10.35	66.16	-45.53	-11.72	55.36	76.9
	-10.21	67.02	-43.15	-11.72	54.75	68.51
	-10.25	66.96	-41.2	-11.72	54.69	75.53
	-10.18	68.97	-40.47	-11.72	58.59	66.83
	-10.16	68.18	-40.71	-13.92	55.66	83.16
	-9.96	71.59	-39.73	-11.78	57.13	70.04
	-10.16	69.64	-37.78	-11.23	55.18	70.04
	-9.96	72.08	-35.34	-8.73	58.59	69.58
	-9.86	69.64	-37.66	-9.77	58.59	70.65
	-9.96	69.64	-35.34	-10.74	55.3	68.36
	-9.95	71.11	-34.36	-9.77	54.2	53.71
	-9.86	72.08	-34.48	-10.68	58.59	66.68
	-9.86	70.07	-31.43	-8.79	54.69	72.02
	-9.77	74.04	-27.53	-10.25	54.69	72.48
	-9.77	74.04	-30.7	-7.32	54.69	66.99
	-9.81	74.04	-29.48	-10.68	54.75	67.14
	-9.79	72.94	-28.5	-8.79	55.18	63.48
	-9.77	71.59	-27.53	-11.72	54.75	69.27
	-9.72	71.59	-27.53	-7.32	53.71	71.72
	-9.76	72.08	-25.57	-8.79	54.69	68.36
	-9.77	71.59	-25.82	-9.77	58.59	72.48
	-9.57	71.59	-22.64	-10.8	53.22	73.85
	-9.52	71.11	-19.71	-11.72	54.2	72.02
	-9.57	71.17	-23.68	-7.81	52.25	64.39
	-9.57	70.07	-21.91	-9.77	54.69	64.7
	-9.33	71.17	-22.89	-10.25	52.73	74.62
	-9.33	68.73	-19.71	-9.77	52.73	68.36
	-9.3	72.08	-19.71	-10.74	51.76	74.77
	-9.03	71.66	-18.98	-9.77	53.22	69.12
	-9.19	68.66	-17.76	-9.28	51.57	66.68
	-9.01	68.66	-15.81	-10.68	52.73	69.58
	-8.8	69.64	-14.77	-11.17	52.55	65.61
	-8.84	67.93	-20.57	-8.79	50.78	69.58
	-8.6	69.15	-14.77	-11.72	45.9	73.55
	-8.64	66.22	-15.81	-9.77	51.76	74.01
	-8.25	66.22	-14.34	-11.72	50.78	69.27
	-8.11	59.88	-13.85	-11.72	50.78	73.7
	-8.06	66.28	-11.9	-12.63	51.27	74.92
	-7.74	63.29	-9.4	-9.77	50.78	74.46
	-7.72	60.55	-9.95	-11.72	50.78	68.36
	-7.43	59.33	-11.17	-10.74	50.78	82.09
	-7.03	59.02	-10.86	-11.72	50.78	65
	-6.98	58.47	-9.95	-11.72	47.85	72.02
	-6.64	55.97	-10.44	-11.72	50.78	77.51
	-6.57	58.41	-8.48	-11.72	48.83	71.41
	-6.05	56.64	-4.09	-13.73	48.4	78.13
	-5.69	51.51	-8	-15.63	46.88	68.97
	-5.57	51.09	-7.08	-14.77	50.78	82.24
	-5.03	49.56	-6.16	-16.54	50.78	76.9
	-5.08	47.61	-6.53	-11.72	48.34	72.33
	-4.69	45.72	-4.09	-14.89	46.88	75.07
	-3.91	42.85	-6.04	-15.56	50.78	76.29
	-3.91	42.79	-4.09	-11.72	50.78	74.92
	-3.32	39.92	-4.09	-12.21	47.79	73.24
	-3.27	39.73	-4.09	-11.72	50.78	72.02
	-2.74	34.97	-2.62	-11.72	50.78	76.14
	-1.98	33.94	-2.08	-14.71	50.78	75.07
	-2	33.02	-3.05	-14.47	50.78	76.75
	-1.29	29.11	-4.09	-11.72	50.78	71.41
	-1.29	27.65	-2.56	-11.72	47.91	78.28
	-0.69	27.16	-0.24	-11.72	50.78	78.13
	-0.01	23.74	-2.62	-13.18	50.29	72.48
	-0.01	21.3	-2.14	-10.99	50.78	82.55
	0.78	21.3	-1.16	-10.99	52.73	78.43
	0.76	16.54	-2.56	-9.77	50.78	76.9
	1.55	14.95	-1.1	-11.23	50.78	76.9
	2.25	13.49	-1.65	-10.74	51.27	75.68
	2.29	15.2	-0.61	-9.77	51.76	81.18
	3.03	11.54	-0.67	-7.32	54.69	80.57
	2.93	9.58	-0.61	-8.61	51.82	75.38
	3.51	6.16	-0.98	-6.35	51.94	80.57
	4.27	5.68	-0.98	-3.91	54.75	73.7
	4.25	3.42	-0.24	-3.91	52.73	81.79
	4.78	2.2	-0.67	-3.91	54.2	76.9
	4.86	-0.24	-0.67	-3.91	53.65	83.01
	5.42	-0.24	-0.67	-3.91	53.47	84.53
	5.93	-0.24	-0.24	-3.42	52.73	78.13
	5.95	-0.24	-1.1	-1.89	53.65	86.98
	6.59	-0.24	-0.24	3.91	54.69	81.63
	6.49	-0.24	-0.24	0.98	54.2	76.6
	6.98	-2.26	-3.23	-0.18	52.73	83.62
	7.42	-1.28	-0.24	-0.49	54.75	69.43
	7.42	-1.4	-0.24	1.46	58.59	79.35
	7.81	-4.09	-0.24	3.91	55.48	83.16
	7.81	-4.09	-0.24	3.91	54.69	81.79
	8.28	-4.09	-0.24	5.86	56.52	79.96
	8.54	-8.48	-0.24	4.88	58.59	78.74
	8.5	-7.08	-0.24	6.84	54.75	89.42
	8.84	-10.19	-0.24	7.75	54.75	78.74
	8.79	-10.44	-0.24	7.75	58.59	82.24
	8.98	-11.41	-0.24	9.77	55.36	82.7
	9.23	-10.99	-0.24	11.72	54.69	83.92
	9.18	-11.9	-0.24	11.23	58.59	79.8
	9.38	-11.9	-0.24	11.23	56.82	76.29
	9.38	-11.9	-0.24	11.72	55.42	81.33
	9.55	-11.9	-0.24	13.67	52.73	80.72
	9.46	-15.63	-0.24	14.65	58.59	80.26
	9.55	-16.91	-0.24	15.38	55.18	84.53
	9.56	-17.76	-0.24	19.53	54.2	87.13
	9.56	-17.76	-0.24	19.53	53.22	80.57
	9.56	-19.71	-0.24	19.53	54.2	84.23
	9.56	-18.25	-0.24	18.49	53.65	80.11
	9.56	-21.67	-0.24	19.59	52.73	91.09
	9.55	-21.67	-0.24	20.57	52.73	82.24
	9.46	-21.67	-0.24	22.95	52.73	81.18
	9.55	-21.67	-0.24	23.32	53.22	91.86
	9.38	-22.83	-0.24	21.97	51.82	83.16
	9.45	-21.67	-0.24	22.95	54.2	83.77
	9.38	-24.11	-0.24	25.39	51.27	85.91
	9.38	-25.02	-0.24	25.21	48.77	81.48
	9.18	-25.57	-0.24	27.34	50.78	88.81
	8.98	-25.57	-0.24	27.34	50.78	79.35
	9.18	-25.82	-0.24	28.32	50.78	83.01
	8.86	-27.53	-0.24	27.4	46.88	83.01
	8.89	-27.53	-0.24	29.3	50.78	81.33
	8.79	-27.53	-0.24	32.23	50.78	87.89
	8.5	-27.53	-0.24	31.25	45.47	83.92
	8.57	-30.7	-0.24	29.79	45.9	86.67
	8.45	-31.43	-0.24	29.3	47.85	91.55
	8.5	-29.97	-0.24	35.16	43.46	78.74
	8.3	-34.42	-0.24	35.16	43.52	87.89
	8.15	-34.79	-0.24	35.16	43.95	84.69
	8.15	-35.16	-0.24	35.16	42.97	91.09
	7.8	-34.36	-0.24	35.16	41.02	89.11
	7.79	-35.34	-1.65	37.11	41.08	83.01
	7.71	-35.34	-0.43	37.05	40.89	88.2
	7.52	-37.29	-3.54	38.88	39	84.53
	7.52	-38.27	-2.08	37.6	42.97	93.69
	7.03	-40.41	-2.38	38.09	38.09	82.09
	7.4	-40.22	-4.03	42.97	36.13	92.01
	7.03	-40.22	-3.91	40.53	37.11	91.71
	7.02	-41.69	-3.6	42.97	36.19	84.23
	7.03	-41.2	-6.53	44.92	35.16	84.53
	6.88	-41.2	-4.09	44.86	33.14	92.47
	6.93	-42.48	-6.96	42.97	35.16	86.82
	6.63	-43.15	-7.26	44.92	32.23	90.33
	6.52	-43.64	-9.22	44.92	33.2	86.67
	6.59	-43.15	-9.4	45.41	31.25	91.86
	6.24	-45.1	-9.89	50.78	27.34	89.42
	6.4	-43.15	-6.53	50.78	32.23	92.01
	6.1	-44.49	-9.46	50.78	29.3	85.45
	6.01	-45.1	-15.01	47.91	29.05	89.26
	5.95	-47.55	-11.84	50.78	27.34	95.21
	5.76	-46.14	-10.99	50.78	27.4	83.31
	5.76	-47.49	-11.41	51.76	27.34	89.11
	5.56	-44.62	-11.35	51.76	27.34	98.42
	5.36	-49.01	-11.35	52.73	24.41	86.82
	5.42	-46.33	-11.9	53.22	25.39	90.64
	5.16	-49.01	-11.9	53.47	24.41	90.94
	5.25	-52.92	-9.95	52.61	22.95	86.98
	4.96	-49.01	-9.46	53.53	27.34	100.56
	4.78	-48.4	-11.35	55.18	21.55	88.81
	4.76	-48.03	-10.44	58.59	21.55	93.69
	4.49	-49.01	-9.95	55.66	21.48	86.36
	4.47	-48.28	-11.9	55.66	20.51	87.89
	4.28	-49.01	-9.77	58.59	21.48	99.18
	3.9	-49.01	-8.36	58.59	19.53	89.87
	3.9	-49.01	-7.81	56.7	18.43	101.62
	3.78	-49.01	-7.93	58.59	17.64	90.33
	3.71	-48.58	-7.02	58.59	15.56	95.98
	3.5	-48.46	-6.23	58.65	12.21	91.86
	3.3	-49.01	-4.09	61.04	19.53	88.04
	3.21	-49.01	-8.91	60.55	13.67	101.62
	2.93	-47.55	-1.65	59.08	15.56	90.94
	3.03	-49.01	-2.14	62.26	13.67	98.72
	2.73	-48.52	-1.65	62.26	13.18	101.47
	2.34	-48.65	-1.95	58.59	12.7	100.25
	2.34	-46.33	-0.55	61.04	11.72	101.32
	2.29	-48.46	-0.67	61.58	11.72	97.66
	2.25	-46.57	-0.24	60.61	11.72	97.66
	2.05	-47.18	-0.24	60.55	9.77	96.44
	1.86	-46.14	-0.24	62.01	7.75	92.62
	1.81	-45.1	-0.24	62.44	7.75	99.33
	1.56	-46.14	-0.24	61.58	7.75	99.18
	1.51	-45.1	-0.24	61.52	6.84	97.66
	1.46	-43.15	-0.24	61.58	5.86	106.81
	1.37	-45.59	-0.24	62.44	5.86	102.54
	1.15	-42.42	0.98	64.45	3.91	100.56
	1.17	-41.69	-0.24	62.01	3.91	100.71
	1.12	-43.15	0.79	62.01	-0.06	101.62
	0.78	-43.15	-0.24	61.52	2.44	102.54
	0.78	-41.2	-0.18	64.33	1.46	97.66
	0.78	-41.2	-0.24	62.44	1.95	105.74
	0.78	-43.15	2.69	61.58	-1.89	104.37
	0.78	-43.4	-0.24	61.52	-2.44	97.81
	0.78	-40.47	0.79	66.41	-0.92	99.33
	0.78	-41.2	-0.24	60.55	-3.42	93.23
	0.78	-42.36	-0.24	60.61	-1.95	101.62
	0.78	-41.69	0.31	62.32	-3.91	102.54
	0.78	-41.2	1.95	61.04	-5.37	102.54
	0.78	-41.2	-0.24	59.57	-3.91	100.25
	0.78	-41.2	1.28	60.55	-6.29	99.95
	1.12	-41.44	1.71	62.44	-3.91	102.54
	1.12	-41.2	1.83	58.65	-8.3	100.4
	0.78	-42.6	1.77	61.04	-7.75	103.76
	1.42	-41.14	0.31	58.65	-8.3	109.1
	1.46	-44.13	3.72	59.63	-9.77	101.62
	1.51	-38.39	-0.24	57.56	-9.83	105.59
	1.76	-43.15	0	58.59	-10.8	98.11
	1.76	-40.22	2.26	58.59	-11.72	101.62
	1.95	-39.92	0	58.59	-10.74	99.49
	2.2	-39.73	3.72	58.59	-11.72	98.88
	2.25	-43.09	1.04	58.59	-11.72	113.07
	2.34	-42.6	3.72	55.24	-11.72	103.45
	2.54	-41.2	0.79	54.69	-11.72	92.77
	2.93	-40.53	-0.24	55.6	-13.18	108.64
	3.13	-43.15	1.77	58.59	-11.72	101.93
	3.17	-43.64	-0.24	55.18	-11.72	105.59
	3.49	-44.62	0.18	58.59	-11.72	102.84
	3.49	-46.33	-0.24	54.75	-11.72	107.27
	3.81	-43.15	-0.12	55.18	-13.67	106.05
	4.17	-45.1	-0.24	54.75	-14.16	100.4
	4.37	-46.08	1.28	54.2	-11.72	106.51
	4.49	-46.39	1.28	56.4	-13.92	105.9
	4.54	-48.03	0.85	53.71	-11.72	103.3
	4.87	-46.57	0.37	58.59	-11.72	110.93
	5.17	-48.1	-0.24	54.2	-11.72	107.12
	5.17	-48.52	0.31	51.27	-11.72	101.01
	5.55	-49.01	1.77	52.73	-11.72	102.69
	5.56	-49.01	-0.24	54.2	-11.66	101.01
	5.86	-48.03	-0.24	53.22	-10.25	107.73
	6.24	-48.03	0.31	53.22	-11.96	101.93
	6.24	-50.96	-0.24	51.33	-9.7	107.12
	6.59	-49.01	-0.24	50.78	-10.74	104.37
	6.62	-51.45	-0.24	50.78	-7.75	101.47
	6.98	-50.96	0.73	53.71	-9.77	107.88
	7.03	-50.96	0.31	53.71	-8	110.93
	7.03	-50.96	-0.24	51.76	-6.9	109.86
	7.62	-50.96	0.61	50.78	-7.75	101.01
	7.62	-50.96	-0.24	50.72	-6.04	104.83
	7.8	-50.96	-0.24	50.78	-3.91	113.83
	8.18	-50.96	-0.24	50.78	-1.95	102.39
	8.15	-49.44	-0.24	50.78	-3.91	109.86
	8.4	-49.5	-0.24	50.78	-3.91	110.63
	8.4	-50.23	-0.24	50.78	-0.92	97.66
	8.59	-49.01	-0.24	50.78	1.46	115.51
	8.84	-50.96	-0.24	50.78	-0.06	102.54
	8.79	-50.9	-0.24	50.29	1.71	84.99
	9.18	-50.96	-0.24	50.78	0.98	103.76
	9.18	-50.96	-0.24	50.78	3.91	110.63
	9.18	-49.01	-0.43	50.78	3.91	93.99
	9.56	-49.99	-0.24	51.76	5.86	102.69
	9.55	-47.3	-0.24	48.58	6.84	106.81
	9.74	-48.03	-0.49	47.36	11.72	100.71
	9.74	-54.93	-0.24	50.78	7.69	108.34
	9.94	-49.01	-0.24	48.34	9.7	109.71
	10.11	-49.01	-2.14	50.78	9.7	104.22
	10.05	-49.93	-1.65	47.36	13.67	109.25
	10.15	-49.07	-2.38	50.78	13.67	104.98
	10.3	-48.03	-1.16	50.78	13.67	106.2
	10.42	-48.71	-4.09	47.79	13.67	111.69
	10.54	-47.55	-3.36	47.36	14.65	103.76
	10.53	-46.08	-6.41	50.78	17.58	111.54
	10.72	-45.59	-8.48	50.29	16.17	103.45
	10.74	-48.03	-3.54	46.94	21.48	104.22
	10.89	-47.55	-4.09	50.78	19.53	106.51
	10.94	-47.55	-6.53	49.32	20.26	103.76
	10.89	-47.55	-6.53	47.73	23.38	106.05
	11.03	-48.52	-4.09	48.34	22.95	102.69
	11.03	-46.57	-8.91	50.78	22.95	109.1
	11.03	-48.03	-8.79	46.39	27.34	107.88
	11.22	-48.03	-9.95	47.06	25.33	106.2
	11.22	-48.03	-11.17	50.78	27.83	104.98
	11.22	-47.3	-9.83	47.36	30.27	107.73
	11.13	-47.55	-10.99	46.88	29.79	104.06
	11.4	-48.1	-9.95	46.88	29.79	111.69
	11.32	-49.01	-11.41	45.9	29.97	108.95
	11.32	-47.55	-9.95	50.78	33.2	105.74
	11.47	-49.01	-11.41	50.78	32.71	103.45
	11.51	-45.59	-11.05	46.88	35.1	103.15
	11.38	-47.55	-14.1	46.39	33.69	106.51
	11.32	-49.01	-9.95	43.95	36.13	101.17
	11.38	-50.48	-12.39	45.9	37.17	102.69
	11.22	-49.01	-11.41	45.9	35.71	101.62
	11.22	-49.93	-11.9	46.39	39	102.54
	11.21	-49.01	-11.9	45.9	38.88	104.52
	11.03	-49.99	-11.9	45.9	42.97	100.1
	11.11	-50.96	-11.9	43.88	41.99	105.59
	10.94	-55.36	-11.41	43.46	44.43	104.68
	10.94	-48.03	-9.77	43.95	43.46	99.18
	10.89	-51.21	-13.37	43.95	43.95	101.32
	10.64	-49.01	-11.9	44.92	46.39	94.6
	10.72	-49.01	-13.12	43.03	44.92	102.69
	10.5	-50.96	-11.9	44.43	47.36	99.95
	10.4	-50.96	-11.9	45.41	48.83	98.27
	10.15	-48.95	-11.9	41.56	49.74	100.86
	9.94	-48.03	-11.9	43.46	50.78	98.42
	9.94	-50.96	-10.93	42.97	52.25	100.56
	9.67	-51.21	-12.94	42.97	53.22	104.37
	9.56	-49.93	-11.9	42.97	54.2	95.06
	9.42	-55.05	-11.9	40.04	53.22	102.69
	8.98	-50.11	-11.78	41.02	58.59	95.83
	8.98	-49.01	-11.9	40.1	58.59	106.51
	8.57	-49.01	-11.9	40.77	57.56	92.62
	8.59	-53.89	-11.9	42.97	62.19	103.45
	8.2	-47.55	-13.98	38.09	59.08	99.95
	7.81	-49.13	-15.81	38.09	61.04	91.55
	7.79	-48.03	-13.85	37.11	64.45	97.66
	7.4	-50.96	-14.34	36.01	66.41	94.6
	7.47	-43.15	-14.34	38.09	66.41	85.45
	6.98	-45.1	-18.68	37.11	67.38	99.95
	6.59	-43.15	-13.92	35.1	68.3	99.18
	6.59	-44.56	-15.75	32.23	74.22	93.38
	6.05	-43.15	-17.21	37.11	68.85	91.55
	6.01	-42.42	-16.91	35.16	74.22	91.86
	5.56	-42.18	-14.34	35.16	74.22	98.88
	5.05	-40.16	-18.25	35.16	74.22	83.31
	5.07	-35.34	-17.27	35.16	77.64	92.77
	4.59	-37.29	-19.17	35.16	77.82	90.64
	4.59	-35.34	-18.74	33.75	79.04	89.57
	3.9	-39.06	-18.92	31.31	78.61	95.06
	3.66	-34.67	-19.71	32.23	82.03	89.11
	3.51	-38.33	-21.24	32.23	84.96	101.78
	3.13	-34.73	-19.71	32.29	83.98	95.21
	3.17	-33.87	-23.07	30.76	85.88	85.6
	2.62	-33.39	-19.71	27.34	89.84	87.89
	2.25	-32.9	-19.71	35.16	89.84	84.23
	2.15	-27.53	-19.71	31.25	92.77	97.66
	1.56	-31.43	-20.63	29.3	89.84	87.13
	1.56	-29.48	-19.71	31.25	91.8	85.3
	0.78	-28.56	-25.09	29.3	93.75	92.32
	0.73	-27.89	-22.83	28.32	93.75	82.09
	0.73	-29.3	-25.09	29.3	97.66	87.43
	0.17	-26.61	-24.6	28.32	98.63	86.36
	-0.01	-24.11	-25.09	27.83	100.59	83.01
	-0.31	-24.11	-24.6	27.4	99.49	89.42
	-0.78	-27.53	-23.07	27.34	101.5	87.89
	-0.89	-22.46	-23.68	27.83	103.52	88.5
	-1.2	-25.7	-25.63	27.34	105.47	76.75
	-1.37	-24.6	-25.51	27.34	106.51	85.75
	-1.78	-24.11	-25.57	27.34	108.4	92.32
	-2.1	-21.67	-26.06	27.34	107.42	80.72
	-2.15	-24.6	-26.92	27.34	113.77	79.8
	-2.74	-22.58	-25.57	28.08	109.38	87.89
	-2.64	-24.11	-27.59	27.34	113.28	85.3
	-3.05	-22.77	-25.57	27.34	113.28	88.5
	-3.32	-20.75	-26.61	27.34	113.28	83.01
	-3.52	-23.68	-30.52	27.34	116.21	90.03
	-3.91	-22.64	-24.54	27.34	113.28	80.72
	-3.91	-22.64	-25.51	27.34	113.28	85.45
	-4.25	-23.19	-26.86	24.17	115.72	86.36
	-4.69	-22.71	-26.55	24.35	115.3	81.63
	-4.69	-23.86	-27.47	27.34	116.7	83.47
	-5.08	-23.13	-25.57	24.9	117.19	80.87
	-5.18	-23.8	-26.61	23.5	115.91	75.68
	-5.47	-24.11	-25.51	22.95	116.7	81.02
	-5.87	-25.51	-24.6	27.34	118.16	76.29
	-5.88	-24.11	-26.55	22.95	121.09	83.31
	-6.18	-26.06	-25.57	23.19	119.14	77.36
	-6.16	-25.57	-24.05	25.39	119.2	78.74
	-6.63	-26.86	-23.13	22.95	118.04	83.01
	-7.03	-25.57	-25.57	22.95	121.09	76.29
	-6.94	-27.59	-26.61	22.95	121.09	87.89
	-7.25	-27.47	-24.6	21.97	121.09	76.29
	-7.34	-27.53	-25.57	20.51	121.09	75.23
	-7.62	-27.53	-24.6	22.46	121.09	84.08
	-7.91	-26.55	-25.45	21.48	121.83	78.74
	-7.86	-27.04	-22.89	21.97	122.01	88.2
	-8.11	-27.53	-23.86	21.48	121.09	76.14
	-8.06	-30.46	-25.57	20.51	121.09	79.65
	-8.42	-31.43	-25.57	22.46	118.23	78.58
	-8.64	-27.53	-24.11	19.53	121.09	75.53
	-8.64	-29.48	-25.09	20.51	121.09	77.67
	-8.84	-32.9	-25.09	19.53	121.09	72.33
	-9	-33.2	-25.39	19.53	121.09	79.35
	-9.01	-33.39	-24.05	18.49	119.32	78.13
	-9.2	-37.29	-25.82	19.53	117.68	80.72
	-9.2	-33.87	-24.11	20.51	121.09	78.13
	-9.29	-34.42	-22.77	19.53	121.09	73.24
	-9.2	-35.34	-24.84	19.53	116.27	83.62
	-9.42	-34.48	-24.6	19.53	119.14	74.62
	-9.38	-33.33	-24.11	19.53	115.72	69.43
	-9.11	-35.34	-27.53	19.53	116.21	75.07
	-9.38	-34.48	-25.57	18.49	115.72	70.19
	-9.33	-35.28	-24.6	15.5	115.23	68.66
	-9.28	-35.34	-22.64	13.67	114.75	77.06
	-9.3	-35.83	-25.39	19.53	113.28	72.33
	-9.2	-35.34	-26.55	14.65	113.28	76.29
	-9.09	-37.29	-26.55	14.16	113.77	70.65
	-9.01	-35.34	-24.6	13.73	113.28	70.5
	-8.99	-35.34	-25.09	15.14	113.28	70.5
	-8.62	-37.29	-26.79	12.33	110.84	69.89
	-8.64	-37.29	-26.06	13.67	110.35	74.77
	-8.6	-35.34	-25.57	11.78	109.38	67.14
	-8.42	-36.13	-27.77	12.21	109.86	68.97
	-8.06	-38.21	-22.71	11.72	109.38	70.34
	-7.74	-38.51	-24.11	11.72	109.86	69.43
	-7.81	-35.34	-26.06	11.72	106.02	73.24
	-7.45	-39.73	-26.98	11.72	105.96	60.27
	-7.43	-40.22	-25.57	9.7	105.41	69.12
	-7.14	-39.73	-27.53	7.75	105.96	71.56
	-6.64	-41.14	-25.02	4.39	101.5	64.09
	-6.57	-41.44	-24.72	11.72	106.45	75.53
	-6.35	-41.2	-25.51	7.51	105.47	76.45
	-6.15	-41.2	-26.06	6.04	105.47	64.7
	-5.76	-42.66	-25.57	9.77	105.47	73.24
	-5.47	-42.66	-26.55	6.35	101.5	72.33
	-5.47	-43.09	-25.51	5.37	104.43	63.48
	-4.74	-42.6	-26.06	6.04	102.6	70.04
	-4.74	-43.15	-25.57	5.86	101.07	62.41
	-4.31	-42.66	-22.71	4.88	101.07	68.36
	-3.71	-43.15	-22.09	3.91	105.47	65.16
	-3.91	-43.15	-25.57	3.91	99.61	65.77
	-3.32	-43.15	-25.02	3.91	98.14	64.85
	-3.37	-43.15	-25.02	5.86	99.12	65
	-2.76	-42.66	-24.11	3.85	99.37	62.1
	-2.35	-45.1	-25.09	3.91	99.61	64.54
	-2.37	-45.1	-22.64	-0.06	97.66	72.94
	-1.76	-45.23	-23.68	3.91	97.6	64.09
	-1.76	-44.37	-21.12	3.91	95.46	61.65
	-1.37	-43.15	-24.11	-0.06	98.63	63.63
	-0.88	-43.15	-19.71	1.95	97.66	61.34
	-0.83	-43.15	-19.71	2.44	97.66	66.68
	-0.39	-43.15	-23.13	-0.92	94.67	65
	-0.49	-42.48	-21.67	-0.06	97.66	63.48
	-0.01	-40.22	-19.71	-0.98	94.73	70.95
	0.38	-41.69	-19.23	-0.24	94.48	65.61
	0.38	-40.71	-19.71	-0.98	95.21	64.7
	0.78	-42.42	-19.04	-0.98	94.79	61.34
	0.78	-39.73	-17.76	-1.46	93.75	58.59
	1.37	-39.73	-19.71	-2.87	93.75	68.36
	1.9	-37.29	-19.53	-3.42	92.29	59.2
	1.83	-39.67	-19.65	-3.91	91.8	69.89
	2.29	-35.34	-16.78	-3.91	92.77	68.97
	2.15	-37.41	-21.73	-3.91	94.24	59.05
	2.69	-35.34	-18.8	-6.84	93.75	61.04
	2.98	-35.28	-18.74	-5.31	89.84	64.7
	2.93	-34.61	-19.04	-3.91	89.84	68.36
	3.39	-35.28	-17.76	-3.91	93.75	57.98
	3.31	-31.43	-17.76	-8.61	90.88	63.63
	3.76	-31.43	-19.71	-8.3	89.84	64.85
	4.17	-30.94	-19.71	-9.7	89.84	57.37
	4.25	-30.7	-18.8	-10.25	89.84	64.54
	4.5	-28.99	-17.76	-15.93	90.33	63.78
	4.49	-29.97	-18.25	-9.03	91.8	57.68
	5.05	-27.53	-18.07	-11.23	89.84	61.65
	5.47	-27.53	-16.78	-11.72	89.84	54.32
	5.42	-26.06	-17.76	-19.59	89.36	65
	5.91	-26.06	-18.74	-15.14	89.84	58.59
	5.86	-24.11	-18.74	-16.11	85.88	59.2
	6.24	-26.79	-16.97	-17.58	88.87	61.8
	6.93	-24.11	-18.92	-16.6	89.84	56.76
	6.93	-21.67	-18.8	-17.58	89.84	68.36
	7.37	-19.71	-19.71	-19.53	86.49	51.88
	7.03	-19.71	-18.98	-19.53	89.84	54.17
	7.81	-19.71	-18.98	-21.97	86.85	64.09
	8.4	-19.71	-18.74	-19.53	85.88	58.75
	8.4	-19.23	-18.74	-21.97	85.45	63.48
	9.03	-20.87	-18.25	-24.41	85.88	54.93
	8.98	-19.04	-19.17	-25.21	85.88	56.92
	9.55	-17.76	-19.71	-24.41	86.91	60.42
	10.11	-17.76	-18.74	-26.86	87.89	61.19
	10.15	-16.78	-17.03	-27.34	84.96	61.49
	10.69	-14.83	-17.76	-30.52	84.47	63.93
	10.79	-14.83	-25.57	-30.27	84.96	57.22
	11.5	-14.34	-19.71	-31.25	89.84	60.73
	12	-14.89	-20.02	-30.7	83.98	50.96
	12	-10.07	-19.71	-32.71	84.05	58.59
	12.84	-13.79	-24.11	-33.69	83.98	56.15
	12.84	-10.99	-22.16	-34.18	83.98	54.93
	13.28	-9.77	-23.13	-35.16	83.98	64.7
	14.06	-7.08	-22.46	-36.19	83.74	58.9
	14.06	-9.4	-22.89	-35.16	83.98	60.12
	14.82	-8.42	-22.77	-39.12	83.98	54.17
	14.84	-7.51	-25.09	-36.62	83.98	56.15
	15.67	-7.2	-24.6	-39.25	83.98	56.76
	16.31	-6.96	-25.39	-39.55	84.96	58.59
	16.38	-4.09	-25.09	-42.97	83.98	59.2
	16.99	-2.08	-25.45	-38.57	84.96	58.59
	17.19	-2.62	-28.99	-39.55	84.96	59.36
	17.76	-6.04	-24.41	-41.99	82.52	62.71
	18.55	-3.6	-25.57	-43.15	82.03	57.22
	18.6	-0.24	-26.79	-40.04	82.03	62.26
	19.13	-4.09	-25.57	-42.97	82.03	58.59
	19.13	-1.71	-25.57	-42.97	83.98	62.26
	19.92	-1.16	-27.53	-42.97	82.03	60.12
	20.31	-0.24	-27.53	-42.97	82.03	64.24
	20.31	-0.24	-29.48	-45.04	83.86	61.34
	21.09	-0.24	-33.39	-42.97	82.03	56.76
	21.09	-0.24	-27.47	-44.92	82.03	59.81
	21.68	-0.24	-28.56	-42.97	82.03	63.63
	22.26	-0.24	-29.42	-44.92	81.97	62.26
	22.22	-0.24	-29.48	-46.94	82.03	55.08
	22.61	-0.24	-27.53	-41.99	82.03	61.04
	22.65	-0.24	-29.48	-42.97	82.03	59.2
	23.12	-0.24	-27.04	-44.31	79.96	56.76
	23.39	-0.24	-28.56	-42.48	80.69	55.08
	23.34	-0.24	-29.48	-42.97	82.52	59.97
	23.63	-0.24	-31.43	-42.91	82.03	56.76
	23.63	-0.24	-27.53	-41.99	82.03	57.37
	23.72	-0.24	-29.48	-42.97	82.03	68.97
	24	-0.24	-29.42	-42.97	82.03	58.59
	23.97	-0.24	-31.43	-40.53	78.06	65
	23.92	-0.24	-27.53	-41.93	80.02	61.8
	23.92	-0.24	-29.97	-42.97	82.03	55.39
	24.01	-0.24	-29.91	-40.95	82.03	65.61
	23.72	-0.24	-26.67	-40.53	82.03	56
	23.62	0.31	-28.93	-39.55	78.06	58.59
	23.62	0	-27.53	-38.09	78.06	62.41
	23.61	-0.24	-26.06	-39.98	77.15	62.56
	23.24	-0.24	-30.52	-41.02	78.06	60.27
	23	0.55	-28.99	-40.04	78.06	56.76
	22.94	1.77	-27.53	-34.67	78.06	63.78
	22.61	1.83	-27.04	-35.16	76.17	63.78
	22.46	0.73	-28.02	-35.16	74.28	60.27
	22.22	2.26	-27.53	-35.16	77.15	61.8
	21.68	0.31	-31.43	-35.16	74.71	64.54
	21.56	-0.12	-30.46	-34.42	73.73	61.8
	21.04	-0.24	-30.94	-32.71	76.17	59.81
	21.07	-0.24	-29.97	-34.67	72.45	61.04
	20.31	-0.24	-33.2	-32.47	74.22	66.99
	19.53	-0.18	-31.37	-33.69	74.22	58.9
	19.82	-0.24	-31.37	-31.25	72.27	63.48
	19.09	-0.24	-30.94	-29.79	74.22	57.37
	19.09	-0.24	-33.39	-30.52	70.25	61.34
	18.45	-0.24	-32.9	-29.79	71.78	64.39
	17.57	-0.24	-31.43	-27.34	70.25	61.65
	17.57	-0.12	-32.9	-30.4	68.85	67.44
	16.78	-0.24	-29.48	-27.34	66.41	61.8
	16.77	-0.24	-31.43	-27.34	69.34	58.59
	15.99	-0.24	-33.63	-27.34	66.41	61.04
	15.38	-0.24	-31.43	-27.34	66.47	56.76
	15.43	-0.24	-34.36	-24.9	62.44	63.48
	14.45	-0.24	-35.28	-27.34	64.45	61.49
	14.45	-0.24	-35.28	-25.39	62.44	63.63
	13.72	-0.24	-33.39	-27.4	61.52	63.17
	12.88	-0.24	-35.34	-26.86	60.55	64.24
	12.96	-0.24	-33.39	-25.39	60.61	64.09
	12.28	-0.24	-34.85	-25.88	59.27	62.1
	12.19	-0.24	-34.85	-24.48	58.59	58.59
	11.52	-0.24	-35.28	-25.88	59.57	59.97
	10.79	-0.24	-34.36	-24.41	55.66	65.16
	10.72	-0.24	-35.34	-24.9	55.6	68.36
	10.03	-0.24	-39.31	-25.88	50.96	56.3
	10.11	-0.24	-33.39	-24.41	53.71	62.26
	9.38	-1.1	-34.36	-23.5	52.73	66.07
	8.59	-0.24	-34.42	-23.86	50.29	61.19
	8.59	-0.24	-35.28	-24.41	50.78	61.65
	8.06	-0.61	-35.34	-27.34	51.82	58.9
	8.01	-0.24	-35.34	-23.93	47.79	54.02
	7.37	-0.24	-35.28	-24.9	50.78	61.95
	6.79	-0.24	-35.28	-29.36	47.79	63.78
	6.63	-1.16	-35.34	-23.93	46.88	60.12
	6.45	-0.24	-33.39	-23.93	42.97	58.9
	6.13	-0.24	-35.16	-23.93	44.92	67.14
	5.52	-0.24	-34.48	-19.53	44.92	66.68
	4.77	-0.67	-35.34	-24.9	42.97	51.57
	4.78	-0.24	-33.39	-26.37	42.97	62.71
	4.27	-0.55	-35.34	-22.46	42.97	51.73
	4.29	-0.24	-35.16	-22.77	41.5	56.61
	3.61	-0.61	-35.34	-25.39	39	65.16
	3.17	-0.24	-35.16	-22.95	40.22	52.8
	3.17	-1.1	-35.83	-24.35	38.82	61.65
	2.34	-0.24	-36.19	-25.39	35.16	62.41
	2.34	-0.24	-35.34	-25.39	36.13	54.63
	1.9	-0.67	-35.34	-25.39	37.11	56.3
	1.17	-0.67	-35.34	-24.9	36.13	56.76
	1.27	-0.98	-35.28	-24.54	37.84	56.3
	0.73	-4.09	-35.03	-26.37	35.16	52.03
	0.73	-1.16	-37.29	-26.37	32.23	52.34
	-0.1	-1.95	-36.87	-24.41	35.16	62.41
	-0.6	-1.65	-38.27	-26.79	35.16	52.49
	-0.54	-1.4	-38.7	-23.86	35.16	52.8
	-1.37	-0.67	-38.45	-27.34	35.16	55.08
	-1.29	-1.16	-39.43	-27.34	31.98	57.98
	-1.88	-0.24	-37.48	-27.83	33.14	56.46
	-2.56	-0.24	-37.29	-25.39	32.17	47.45
	-2.74	-2.08	-35.34	-26.61	31.25	53.25
	-3.08	-2.14	-38.09	-24.9	29.79	49.44
	-3.22	-0.24	-40.04	-27.34	35.16	46.23
	-3.92	-0.24	-38.51	-26.37	31.31	49.44
	-4.69	-1.77	-35.34	-25.51	30.27	55.24
	-4.69	-0.24	-41.2	-27.34	31.25	50.35
	-5.47	-0.31	-40.71	-27.77	33.69	44.56
	-5.47	-0.24	-41.2	-24.9	32.1	51.88
	-6.01	-3.05	-41.2	-27.34	32.23	57.37
	-6.79	-0.61	-39.73	-25.39	31.74	50.96
	-6.75	-1.65	-40.22	-27.34	31.25	51.27
	-7.53	-3.36	-41.2	-26.86	32.29	34.79
	-7.43	-0.24	-39.49	-26.25	33.2	41.81
	-8.3	-2.14	-37.29	-25.39	31.25	49.13
	-8.99	-4.09	-40.47	-27.4	31.25	41.05
	-9	-6.84	-40.22	-29.3	31.25	43.49
	-9.77	-0.67	-38.51	-25.39	33.2	40.74
	-9.67	-2.62	-40.65	-27.34	31.25	40.59
	-10.35	-3.3	-39.49	-25.39	33.2	39.83
	-11.08	-2.62	-38.27	-26.86	31.74	39.06
	-11.13	-2.56	-38.51	-27.34	31.25	42.72
	-11.77	-1.65	-38.45	-27.34	35.16	39.22
	-11.87	-3.05	-35.34	-27.59	29.85	23.65
	-12.5	-3.17	-35.34	-27.34	35.16	37.38
	-13.19	-2.14	-35.34	-27.34	31.25	34.33
	-13.31	-3.05	-35.16	-27.34	33.2	42.72
	-13.98	-1.16	-34.85	-30.76	31.25	38.15
	-13.97	-2.08	-34.3	-27.34	31.25	36.93
	-14.6	-0.67	-33.39	-29.3	30.27	46.84
	-15.28	-3.36	-32.9	-32.71	31.25	39.67
	-15.36	-1.59	-31.43	-28.56	31.25	37.38
	-16.02	-3.05	-35.34	-32.23	27.34	31.89
	-16.02	-2.14	-30.94	-27.34	35.16	31.13
	-16.6	-3.17	-30.52	-27.34	29.3	40.89
	-17.29	-0.61	-27.53	-30.76	29.3	24.41
	-17.38	-2.14	-27.53	-30.76	29.3	33.26
	-18.07	-0.67	-25.57	-30.76	32.23	35.86
	-18.07	-4.09	-27.71	-27.34	29.3	32.65
	-18.6	-3.6	-25.02	-32.65	28.32	31.13
	-19.44	-5.13	-24.6	-30.76	27.83	29.45
	-19.44	-6.53	-25.63	-27.34	29.3	34.33
	-19.97	-5.19	-26.61	-31.25	29.3	28.38
	-20.03	-4.09	-22.71	-29.79	27.34	33.26
	-20.73	-4.09	-22.16	-32.65	27.34	45.93
	-21.24	-3.54	-21.61	-31.25	27.34	24.41
	-21.22	-2.08	-21.67	-32.23	27.34	29.75
	-22.07	-4.09	-19.71	-32.35	28.26	30.36
	-21.97	-4.09	-19.71	-32.23	25.39	25.02
	-22.46	-4.09	-18.74	-31.25	27.34	28.69
	-23.24	-5	-17.27	-31.25	23.5	22.13
	-23.17	-2.62	-17.7	-33.2	23.5	29.3
	-23.78	-4.09	-17.7	-30.27	23.93	30.98
	-23.84	-3.91	-17.76	-32.23	21.55	34.79
	-24.37	-4.09	-15.32	-33.2	21.48	14.65
	-24.93	-4.09	-14.34	-31.25	21.48	24.72
	-24.9	-3.91	-14.83	-32.17	19.53	33.57
	-25.69	-4.09	-11.9	-33.14	21.97	20.14
	-25.69	-4.27	-13.92	-32.71	23.44	21.21
	-26.12	-3.6	-15.32	-33.02	21.48	32.35
	-26.76	-4.03	-11.9	-31.25	20.51	22.74
	-26.76	-2.14	-10.86	-32.23	21.48	12.21
	-27.2	-2.14	-11.9	-32.71	20.51	24.41
	-27.17	-2.14	-9.95	-32.35	19.41	17.09
	-27.78	-4.03	-7.93	-32.65	19.53	24.41
	-28.13	-3.05	-9.95	-33.2	21.48	29.3
	-28.13	-3.3	-10.01	-31.25	19.53	27.31
	-28.71	-3.05	-7.51	-32.23	19.53	22.28
	-28.66	-3.6	-8	-31.25	19.53	22.58
	-29.05	-2.93	-7.08	-31.19	21.48	25.33
	-29.69	-0.24	-5.98	-31.07	19.53	19.53
	-29.69	-1.59	-6.53	-30.76	17.64	27.62
	-29.83	-4.09	-4.09	-30.27	19.53	14.65
	-29.88	-0.24	-3.91	-30.27	19.59	18.31
	-30.47	-3.17	-1.65	-27.34	16.6	33.87
	-30.62	-2.14	-0.24	-29.79	19.53	21.36
	-30.52	-2.62	-1.16	-29.3	16.36	26.25
	-30.96	-2.14	-0.24	-32.23	19.53	22.28
	-30.91	-1.65	-2.62	-26.86	19.53	23.04
	-31.18	-0.24	-0.67	-27.4	15.56	23.19
	-31.45	-3.6	-1.95	-28.81	16.54	20.75
	-31.45	-1.4	-4.09	-27.34	19.53	23.5
	-31.64	-1.28	-0.24	-26.37	17.58	19.53
	-31.57	-1.65	-0.24	-27.34	13.67	20.45
	-31.94	-1.22	-0.24	-26.37	19.53	26.25
	-32	-1.4	-0.24	-26.37	19.53	23.5
	-32.03	-1.22	-0.24	-25.39	16.54	24.41
	-32.24	-0.24	-0.24	-27.4	17.52	21.06
	-32.28	-0.24	-0.24	-25.39	19.53	18.46
	-32.43	-0.24	-0.24	-24.78	17.09	27.01
	-32.53	-0.24	-0.24	-23.93	19.53	20.9
	-32.53	-0.24	-0.24	-26.31	19.53	31.74
	-32.54	-0.24	-0.24	-24.35	19.53	28.38
	-32.62	-0.24	-0.24	-23.5	19.53	29.3
	-32.72	-0.24	-0.12	-23.56	16.6	30.67
	-32.72	-0.24	-0.24	-23.5	17.33	26.25
	-32.81	-0.24	1.28	-21.48	19.53	30.82
	-32.81	-0.24	1.65	-23.5	19.53	25.94
	-32.81	-0.24	-0.24	-23.5	19.53	33.42
	-32.86	0.85	1.77	-22.46	19.53	34.94
	-32.81	-0.24	-0.18	-21.97	19.53	30.06
	-32.91	2.26	0.79	-18.98	16.6	34.94
	-32.86	2.26	-0.24	-19.53	12.7	37.84
	-32.81	3.72	-0.24	-20.57	17.15	29.6
	-32.86	0.79	0.73	-19.53	15.14	34.33
	-32.72	5.68	-0.24	-22.95	15.56	36.77
	-32.81	2.81	-0.24	-19.53	15.14	39.06
	-32.76	4.7	2.26	-19.53	15.56	31.74
	-32.81	6.65	1.77	-22.52	15.14	40.74
	-32.73	5.74	0.79	-22.89	14.16	42.27
	-32.72	4.7	-0.24	-22.46	14.65	29.91
	-32.73	6.16	-0.24	-22.4	15.56	37.08
	-32.54	6.65	-0.24	-19.53	13.67	44.1
	-32.72	8.54	-0.24	-23.5	13.67	28.38
	-32.54	8.54	-0.24	-23.93	12.7	41.5
	-32.42	9.58	-0.24	-21.73	13.73	40.59
	-32.43	9.58	-0.24	-23.93	12.21	42.27
	-32.35	11.54	-0.24	-25.39	11.72	40.28
	-32.37	9.58	-0.24	-26.37	13.67	29.3
	-32.23	11.72	-0.24	-27.4	11.23	46.39
	-32.24	12.08	-0.24	-25.88	11.72	48.07
	-32.14	11.54	-0.24	-27.34	11.72	45.62
	-32.06	11.05	-0.24	-27.34	11.72	42.27
	-32.06	13.49	-0.24	-27.34	11.72	43.64
	-32.03	14.47	-0.24	-33.2	11.72	52.19
	-31.83	11.54	-0.67	-29.3	11.72	52.8
	-31.84	13.49	-3.11	-29.79	9.77	60.27
	-31.69	13.67	-3.11	-31.56	7.75	47.91
	-31.76	13.55	-3.11	-31.25	7.75	49.29
	-31.55	11.54	-4.09	-31.25	9.28	51.88
	-31.45	10.62	-6.1	-33.2	8.79	57.53
	-31.4	13.49	-4.09	-35.16	7.32	59.36
	-31.1	13	-7.02	-34.67	7.75	46.69
	-31.26	11.54	-7.51	-35.16	5.86	57.68
	-30.96	11.54	-13.85	-41.02	5.86	59.2
	-30.66	8.79	-9.95	-37.72	1.89	54.02
	-30.69	7.51	-9.95	-40.53	3.97	65
	-30.52	6.65	-11.9	-41.99	4.94	61.04
	-30.49	6.59	-14.28	-41.99	6.84	60.12
	-30.47	5.74	-14.77	-42.97	4.39	63.63
	-30.08	4.52	-17.09	-42.97	4.39	57.53
	-30.09	3.72	-18.8	-42.97	-1.95	61.95
	-29.74	4.7	-18.25	-47.36	3.91	63.48
	-29.71	3.72	-15.75	-47.12	1.46	67.44
	-29.44	1.77	-19.71	-49.8	1.95	66.38
	-29.22	0.49	-23.13	-47.3	-0.06	66.07
	-29.15	-0.24	-24.66	-50.78	0.98	65.77
	-29	-0.24	-25.09	-50.78	-1.95	62.26
	-28.96	-0.24	-26.55	-53.65	-1.89	70.8
	-28.52	-0.24	-29.48	-53.71	-1.95	76.29
	-28.32	-0.24	-27.53	-54.75	-1.95	72.63
	-28.32	-0.24	-30.64	-57.74	-3.85	76.29
	-27.94	-0.24	-30.94	-58.53	-3.91	68.36
	-27.94	-0.24	-33.39	-56.64	-3.42	70.5
	-27.59	-2.56	-34.3	-58.59	-8.06	72.17
	-27.35	-2.14	-31.43	-58.59	-3.91	72.48
	-27.35	-2.08	-35.34	-58.59	-3.91	78.43
[truncated: 48,001 more rows]
