# Supplementary material for: Synchronized activity of sensory neurons initiates cortical synchrony in a model of neuropathic pain
Source: Nat Commun. 2023 Feb 8;14:689. doi: 10.1038/s41467-023-36093-z (PMC9908980; doi:10.1038/s41467-023-36093-z)
Supplement: Supplementary file 7 — Supplementary Software 1 [file 41467_2023_36093_MOESM7_ESM.zip › comparsion EEG from Chao/comparsion EEG/TTX lidocaine/ttx.xlsx]

## Sheet: Sheet1
	animal 2	animal 4	animal 11	animal 13	animal 14	animal 17
	-28.05	14.23	-9.01	-42.21	-48.73	-19.56
	-28.44	14.06	-10.25	-41.41	-48.83	-19.83
	-28.52	14.01	-10.18	-41.21	-48.88	-19.92
	-28.93	13.28	-11.23	-40.24	-49.22	-19.85
	-28.96	13.62	-11.33	-39.09	-49.22	-20.12
	-29.35	13.28	-12.4	-38.99	-49.22	-20.03
	-30.02	13.26	-13.53	-38.09	-49.22	-20.03
	-29.98	12.88	-13.59	-37.99	-49.24	-20.22
	-30.52	12.49	-14.65	-36.94	-49.27	-20.12
	-30.52	12.49	-14.65	-35.94	-49.23	-20.12
	-31.1	12.3	-15.77	-35.69	-49.27	-20.12
	-31.64	12.2	-16.75	-34.77	-49.32	-20.03
	-31.64	11.96	-16.8	-34.77	-49.24	-19.93
	-32.34	11.5	-17.97	-33.62	-49.27	-20.03
	-32.25	11.51	-17.72	-32.64	-49.41	-19.87
	-32.73	11.03	-18.8	-32.63	-49.24	-19.92
	-33.4	11.21	-19.65	-31.63	-49.32	-19.75
	-33.33	10.69	-19.75	-31.55	-49.24	-19.64
	-33.89	10.15	-20.7	-30.66	-49.22	-19.73
	-33.8	10.33	-20.72	-29.69	-49.22	-19.46
	-34.38	9.72	-21.59	-29.74	-49.22	-19.44
	-34.77	9.74	-22.46	-28.96	-48.93	-19.44
	-34.86	9.28	-22.51	-28.91	-48.88	-19.14
	-35.3	8.57	-23.44	-28.05	-48.84	-19.17
	-35.3	8.59	-23.19	-27.37	-48.83	-18.95
	-35.74	8.18	-24.23	-27.36	-48.68	-19.06
	-36.04	8.15	-24.93	-26.56	-48.63	-18.77
	-36.13	7.62	-25	-26.51	-48.54	-18.76
	-36.43	6.98	-25.83	-25.97	-48.44	-18.68
	-36.52	6.98	-25.89	-25.3	-48.45	-18.37
	-36.77	6.24	-26.47	-25.3	-48.24	-18.38
	-37.12	6.23	-27.35	-24.8	-48.14	-18.37
	-37.04	5.64	-27.35	-24.83	-48.1	-18.07
	-37.35	4.96	-27.94	-24.23	-48.1	-18.07
	-37.35	4.96	-28.03	-23.85	-48.06	-17.97
	-37.61	4.25	-28.66	-23.88	-47.9	-18.02
	-37.82	4.27	-29.35	-23.44	-47.85	-17.68
	-37.84	3.51	-29.32	-23.44	-47.85	-17.63
	-38	2.93	-30.08	-23.1	-47.8	-17.63
	-38.01	2.93	-30.08	-22.66	-47.8	-17.38
	-38.29	2.15	-30.62	-22.66	-47.8	-17.43
	-38.31	2.15	-31.2	-22.41	-47.71	-17.29
	-38.4	1.42	-31.27	-22.46	-47.75	-17.29
	-38.6	0.59	-31.74	-21.97	-47.85	-17.21
	-38.62	0.63	-31.85	-21.69	-47.85	-17.19
	-38.78	-0.1	-32.43	-21.73	-47.85	-17.29
	-38.99	-0.05	-32.86	-21.31	-48.07	-16.99
	-38.99	-0.98	-32.86	-21.31	-48.07	-17.19
	-39.21	-1.51	-33.41	-21.11	-48.1	-16.92
	-39.16	-1.61	-33.33	-20.73	-48.07	-16.89
	-39.46	-2.37	-33.64	-20.75	-48.44	-16.82
	-39.67	-2.36	-34.28	-20.36	-48.54	-16.82
	-39.75	-3.03	-34.28	-20.51	-48.49	-16.7
	-39.97	-3.91	-34.57	-19.95	-48.85	-16.6
	-40.09	-3.91	-34.57	-19.58	-49.22	-16.6
	-40.26	-4.42	-34.86	-19.68	-49.22	-16.5
	-40.72	-4.39	-35.18	-19.14	-49.37	-16.41
	-40.72	-5.13	-35.16	-19.17	-49.41	-16.42
	-41.06	-5.87	-35.5	-18.6	-49.66	-16.41
	-41.02	-5.66	-35.35	-18.07	-49.63	-16.14
	-41.55	-6.57	-35.5	-18.12	-50.1	-16.14
	-42.19	-6.55	-35.64	-17.57	-50.39	-15.97
	-42.38	-7.15	-35.6	-17.68	-50.39	-15.67
	-42.68	-7.81	-35.64	-16.94	-50.81	-15.67
	-42.63	-7.91	-35.6	-16.41	-50.81	-15.54
	-43.37	-8.33	-35.67	-16.41	-51.28	-15.55
	-44.06	-8.41	-35.35	-15.58	-51.56	-15.24
	-43.95	-9.01	-35.45	-15.63	-51.67	-14.87
	-44.73	-9.47	-35.45	-14.97	-51.98	-14.89
	-44.65	-9.57	-35.35	-14.16	-52.1	-14.5
	-45.46	-10.16	-35.01	-14.11	-52.36	-14.48
	-46.29	-10.16	-34.86	-13.43	-52.56	-14.16
	-46.31	-10.5	-34.79	-13.4	-52.75	-13.58
	-47.07	-10.99	-34.3	-12.5	-53.04	-13.58
	-47.18	-10.99	-34.33	-11.82	-53.05	-13.19
	-47.85	-11.38	-33.99	-11.74	-53.27	-13.09
	-48.88	-11.38	-33.31	-10.96	-53.32	-12.45
	-48.85	-11.74	-33.3	-10.96	-53.56	-11.87
	-49.71	-11.96	-32.81	-10.16	-53.64	-11.91
	-49.66	-11.96	-32.73	-9.38	-53.71	-11.04
	-50.73	-12.35	-32.06	-9.23	-53.81	-11.04
	-51.59	-12.35	-31.27	-8.6	-53.81	-10.35
	-51.56	-12.5	-31.43	-8.62	-53.92	-9.47
	-52.56	-12.84	-30.47	-7.76	-53.93	-9.33
	-52.56	-12.84	-30.47	-7.18	-54	-8.64
	-53.32	-13.09	-29.69	-7.15	-53.91	-8.62
	-54.35	-13.08	-28.54	-6.4	-53.91	-7.62
	-54.31	-13.33	-28.56	-6.47	-53.81	-6.67
	-55.18	-13.49	-27.74	-5.91	-53.47	-6.64
	-55.22	-13.4	-27.74	-5.2	-53.56	-5.52
	-56.01	-13.62	-26.49	-5.47	-53.27	-5.52
	-56.92	-13.68	-25.54	-4.88	-52.94	-4.69
	-56.86	-13.7	-25.6	-4.88	-52.98	-3.32
	-57.62	-13.98	-24.32	-4.35	-52.49	-3.32
	-57.62	-14.16	-24.37	-4.1	-52.59	-2.17
	-58.3	-14.07	-23.44	-4.05	-52	-2.35
	-59.01	-14.06	-21.97	-3.91	-51.56	-0.98
	-59.08	-14.21	-22.07	-3.91	-51.49	0.24
	-59.69	-14.4	-20.92	-3.63	-50.83	0.2
	-59.62	-14.48	-21.1	-3.56	-50.78	1.51
	-60.35	-14.67	-19.73	-3.52	-50.21	1.51
	-60.94	-14.65	-18.41	-3.61	-49.32	2.54
	-60.79	-14.85	-18.58	-3.52	-49.32	3.88
	-61.35	-14.85	-17.29	-3.56	-48.63	3.9
	-61.38	-14.99	-17.31	-3.91	-48.49	5.07
	-61.82	-15.25	-16.11	-3.92	-47.66	5.07
	-62.26	-15.09	-14.87	-4	-46.8	6.45
	-62.3	-15.38	-14.95	-3.96	-46.79	7.62
	-62.6	-15.63	-13.78	-4.35	-45.73	7.62
	-62.7	-15.58	-13.87	-4.74	-45.8	8.86
	-63.09	-15.92	-12.5	-4.79	-44.75	8.84
	-63.23	-15.82	-11.72	-5.47	-43.76	10.01
	-63.28	-16.21	-11.72	-5.22	-43.76	11.13
	-63.5	-16.41	-10.35	-5.76	-42.71	11.13
	-63.58	-16.41	-10.35	-6.4	-42.68	12.26
	-63.87	-16.6	-9.33	-6.45	-41.55	12.18
	-64.11	-16.6	-8.4	-7.06	-40.54	13.28
	-64.11	-16.94	-8.42	-6.98	-40.55	14.31
	-64.28	-17.29	-7.62	-7.91	-39.31	14.36
	-64.31	-17.24	-7.62	-8.6	-39.38	15.43
	-64.65	-17.58	-6.64	-8.6	-38.39	15.23
	-64.85	-17.63	-5.91	-9.42	-37.12	16.16
	-64.85	-17.98	-5.88	-9.23	-37.16	17.04
	-65.09	-18.19	-5.08	-10.21	-36.23	17.19
	-65.15	-18.21	-5.03	-11.13	-36.13	17.85
	-65.25	-18.65	-4.35	-11.13	-35.16	17.85
	-65.58	-18.55	-3.71	-12.13	-34.11	18.7
	-65.63	-19.06	-3.71	-12.12	-34.01	19.13
	-65.77	-19.34	-3.13	-13.19	-33.01	19.34
	-65.82	-19.44	-3.13	-14.06	-32.96	19.87
	-66.21	-19.75	-2.74	-14.16	-32.04	19.97
	-66.43	-19.78	-2.17	-15.09	-31.1	20.48
	-66.41	-20.13	-2.17	-15.05	-30.91	20.97
	-66.82	-20.46	-1.76	-16.21	-30.18	21.04
	-66.72	-20.53	-1.68	-17.24	-30.13	21.39
	-67.04	-20.85	-1.48	-17.38	-29.2	21.36
	-67.53	-20.9	-1.03	-18.38	-28.32	21.87
	-67.38	-21.34	-1.09	-18.38	-28.42	22.05
	-67.97	-21.7	-0.81	-19.53	-27.56	22.05
	-67.97	-21.7	-0.78	-20.56	-27.56	22.41
	-68.21	-22.19	-0.69	-20.62	-26.95	22.26
	-68.65	-22.07	-0.39	-21.87	-26.08	22.44
	-68.58	-22.46	-0.38	-21.79	-26.12	22.65
	-68.99	-23	-0.2	-22.85	-25.59	22.64
	-69.09	-23	-0.3	-24.22	-25.59	22.61
	-69.53	-23.44	-0.05	-24.22	-24.93	22.65
	-69.95	-23.44	-0.01	-25.19	-24.37	22.65
	-69.97	-23.84	-0.01	-25.3	-24.41	22.64
	-70.26	-24.22	-0.01	-26.37	-23.85	22.65
	-70.36	-24.23	-0.01	-27.49	-23.88	22.63
	-70.83	-24.63	0.2	-27.54	-23.49	22.65
	-71.14	-24.66	0.29	-28.66	-23.1	22.56
	-71.14	-24.93	-0.01	-28.71	-23.14	22.45
	-71.78	-25.39	0.34	-29.74	-22.75	22.51
	-71.73	-25.57	0.29	-31.01	-22.8	22.24
	-72.07	-25.89	0.29	-31.01	-22.46	22.26
	-72.46	-25.83	0.37	-32.13	-22.27	22.22
	-72.46	-26.39	0.37	-32.15	-22.39	22.02
	-72.8	-26.78	0.37	-33.4	-22.07	21.96
	-72.8	-26.71	0.37	-34.52	-22.27	21.95
	-73.19	-27.35	0.38	-34.52	-22.07	21.92
	-73.49	-27.36	0.38	-35.94	-21.87	21.68
	-73.49	-27.76	0.37	-35.74	-21.97	21.48
	-73.78	-28.27	0.68	-36.91	-21.87	21.48
	-73.85	-28.27	0.38	-38.26	-21.97	21.29
	-74.02	-28.71	0.63	-38.2	-22.06	21.34
	-74.22	-28.91	0.73	-39.31	-22.02	21.07
	-74.24	-29.35	0.63	-39.46	-22.07	21
	-74.24	-29.88	0.73	-40.63	-22.22	20.97
	-74.24	-29.88	0.68	-41.92	-22.18	20.9
	-74.41	-30.27	0.76	-41.89	-22.31	20.95
	-74.27	-30.57	0.78	-43.37	-22.41	20.7
	-74.27	-31.15	0.78	-43.21	-22.46	20.68
	-74.32	-31.79	0.78	-44.44	-22.71	20.7
	-74.27	-31.86	0.78	-45.9	-22.75	20.58
	-74.22	-32.53	0.78	-45.85	-22.9	20.65
	-73.88	-32.53	1.12	-47.07	-23.44	20.68
	-73.88	-33.35	0.78	-47.19	-23.1	20.65
	-73.49	-34	1.07	-48.54	-23.44	20.31
	-73.56	-34.01	1.17	-49.76	-23.49	20.8
	-73.14	-34.81	0.78	-49.83	-23.78	20.68
	-72.68	-34.86	1.12	-51.17	-24.22	20.65
	-72.68	-35.57	1.12	-51.12	-24.22	20.8
	-72.07	-36.52	1.15	-52.44	-24.32	20.78
	-72.12	-36.47	1.16	-53.76	-24.34	20.9
	-71.49	-37.26	1.37	-53.91	-24.62	20.9
	-70.73	-37.33	1.37	-55.08	-24.85	21.09
	-70.75	-38.28	1.37	-55.1	-24.83	21.09
	-69.93	-39.16	1.15	-56.45	-24.95	21.08
	-69.92	-39.18	1.22	-57.72	-25	21.48
	-69.06	-40.24	1.12	-57.81	-25.3	21.36
	-67.97	-40.09	1.12	-59.03	-25.39	21.56
	-67.97	-41.06	0.78	-59.03	-25.42	21.92
	-66.82	-42.19	1.12	-60.25	-25.69	21.87
	-66.82	-41.99	1.12	-61.47	-25.61	22.02
	-65.55	-43.12	0.78	-61.52	-25.69	22.05
	-64.26	-42.97	0.78	-62.55	-25.89	22.26
	-64.21	-44.09	0.78	-62.7	-25.78	22.63
	-62.74	-45.12	0.73	-63.78	-25.78	22.61
	-62.89	-45.12	0.76	-64.75	-25.81	23
	-61.33	-46.11	0.73	-64.87	-25.9	22.94
	-59.57	-46.12	0.38	-65.82	-25.89	23.24
	-59.67	-47.07	0.38	-65.82	-25.78	23.63
	-58.12	-48.05	0.38	-66.7	-25.89	23.62
	-58.01	-48.07	0.34	-67.58	-25.81	24
	-56.1	-49.02	0.24	-67.63	-25.78	23.91
	-54.69	-48.88	0.34	-68.37	-25.7	24.39
	-54.49	-50	-0.01	-68.37	-25.59	24.69
	-52.56	-50.78	-0.09	-69.13	-25.5	24.66
	-52.56	-50.73	-0.05	-69.58	-25.51	24.99
	-50.78	-51.76	-0.11	-69.64	-25.49	24.99
	-48.73	-51.61	-0.3	-70.22	-25.3	25.37
	-48.84	-52.49	-0.2	-70.22	-25.3	25.76
	-46.8	-53.32	-0.39	-70.61	-25.3	25.76
	-46.83	-53.32	-0.3	-70.92	-25	25.78
	-44.92	-54	-0.39	-70.95	-25	25.78
	-42.97	-54	-0.39	-71.14	-24.8	26.51
	-42.97	-54.79	-0.49	-71.11	-24.85	26.76
	-40.82	-55.47	-0.39	-71.3	-24.66	26.56
	-41.02	-55.47	-0.51	-71.34	-24.62	27.15
	-39.06	-55.91	-0.38	-71.31	-24.62	27.15
	-37.13	-56.01	-0.58	-71.49	-24.32	27.32
	-37.13	-56.56	-0.39	-71.31	-24.32	27.59
	-35.35	-57.08	-0.32	-71.19	-24.27	27.59
	-35.21	-57.15	-0.34	-71.1	-24.27	27.93
	-33.4	-57.45	-0.34	-71.12	-24.22	27.73
	-31.59	-57.47	-0.15	-70.72	-24.23	28.13
	-31.75	-58.01	-0.15	-70.75	-24.22	28.13
	-29.98	-58.23	-0.11	-70.41	-24.22	28.13
	-29.93	-58.25	-0.05	-69.87	-24.22	28.21
	-28.32	-58.6	-0.01	-70.02	-24.23	28.31
	-26.76	-58.64	0.37	-69.53	-24.22	28.31
	-26.81	-58.79	0.34	-69.53	-24.24	28.49
	-25.38	-59.03	0.59	-68.96	-24.24	28.47
	-25.44	-59.19	0.63	-68.48	-24.24	28.49
	-23.93	-59.19	0.77	-68.38	-24.32	28.49
	-22.68	-59.19	1.12	-67.97	-24.41	28.51
	-22.71	-59.33	1.16	-67.77	-24.37	28.5
	-21.4	-59.37	1.51	-67.19	-24.37	28.51
	-21.34	-59.37	1.42	-66.5	-24.51	28.51
	-20.12	-59.47	1.9	-66.43	-24.63	28.66
	-19.14	-59.57	2.29	-65.82	-24.66	28.49
	-19.05	-59.5	2.15	-65.82	-24.76	28.51
	-18.07	-59.57	2.73	-65.05	-24.95	28.66
	-18.02	-59.57	2.64	-64.4	-24.9	28.49
	-17.04	-59.5	3.13	-64.47	-25	28.51
	-16.21	-59.52	3.51	-63.58	-25.3	28.51
	-16.16	-59.52	3.51	-63.6	-25.22	28.5
	-15.25	-59.37	4.09	-62.99	-25.32	28.5
	-15.24	-59.33	4.1	-62.16	-25.42	28.61
	-14.36	-59.33	4.69	-62.21	-25.49	28.66
	-13.4	-59.37	5.16	-61.72	-25.54	28.51
	-13.48	-59.11	5.22	-61.72	-25.59	28.51
	-12.79	-59.19	5.76	-60.94	-25.69	28.7
	-12.62	-59.2	5.86	-60.21	-25.69	28.86
	-11.77	-59	6.42	-60.45	-25.69	28.7
	-10.99	-59.01	7.03	-59.52	-25.7	28.88
	-10.99	-58.84	7.03	-59.57	-25.63	28.9
	-10.18	-58.79	7.71	-59.03	-25.49	28.89
	-10.45	-58.72	7.71	-58.6	-25.59	29.27
	-9.33	-58.64	8.4	-58.51	-25.42	29.25
	-8.51	-58.7	9.08	-58.06	-25	29.27
	-8.45	-58.42	8.94	-58.12	-25.3	29.69
	-7.57	-58.42	9.76	-57.53	-24.95	29.54
	-7.67	-58.33	9.76	-57.15	-25	29.77
	-6.64	-58.3	10.33	-57.14	-24.63	29.88
	-5.76	-58.23	11.11	-56.74	-24.32	30.17
	-5.76	-58.15	11.03	-56.74	-24.32	30.27
	-4.71	-58.01	11.69	-56.46	-23.85	30.27
	-4.71	-58.01	11.67	-56.1	-23.85	30.66
	-3.71	-57.93	12.3	-56.15	-23.44	30.65
	-2.59	-57.93	12.87	-55.96	-22.75	30.93
	-2.59	-57.81	12.88	-55.91	-22.75	31.4
	-1.49	-57.81	13.28	-55.66	-22.07	31.24
	-1.51	-57.86	13.28	-55.47	-22.07	31.59
	-0.31	-57.84	13.96	-55.47	-21.34	31.54
	0.78	-58.03	14.6	-55.2	-20.81	31.98
	0.78	-57.86	14.55	-55.22	-20.73	32.03
	2.32	-58.01	14.84	-55.1	-19.95	32.03
	2.32	-57.81	14.84	-54.83	-19.95	32.42
	3.66	-58.01	15.43	-54.98	-19.24	32.03
	5.05	-57.96	15.7	-54.74	-18.37	32.62
	5.07	-58.11	15.63	-54.79	-18.37	32.79
	6.59	-58.3	15.99	-54.69	-17.58	32.76
	6.59	-58.22	15.99	-54.44	-17.53	32.81
	8.08	-58.4	16	-54.49	-16.65	32.8
	9.91	-58.35	16.36	-54.3	-15.82	32.81
	9.56	-58.69	16.36	-54.22	-15.82	32.81
	11.32	-58.81	16.36	-54.05	-14.89	32.81
	11.32	-58.84	16.36	-53.76	-14.85	32.81
	13.04	-59.19	16.36	-53.91	-14.11	32.81
	14.79	-59.19	16.19	-53.63	-13.29	32.76
	14.79	-59.37	16.4	-53.52	-13.19	32.42
	16.39	-59.77	16	-53.22	-12.6	32.5
	16.4	-59.77	16.01	-52.94	-12.33	32.03
	18.26	-60.16	15.8	-52.98	-11.72	32.03
	20.12	-60.06	15.5	-52.39	-10.96	31.63
	20.01	-60.55	15.48	-52.49	-10.94	31.06
	22.02	-60.95	15.04	-52	-10.17	31.23
	21.87	-60.94	15.04	-51.48	-10.18	30.66
	23.61	-61.43	14.65	-51.49	-9.52	30.56
	25.59	-61.35	14.06	-50.99	-8.99	29.88
	25.59	-61.74	14.01	-50.98	-8.99	29.19
	27.29	-62.16	13.28	-50.38	-8.23	29.15
	27.32	-62.3	13.57	-49.62	-8.25	28.3
	29.2	-62.62	12.49	-49.62	-7.81	28.27
	30.86	-62.65	12.11	-48.78	-7.33	27.34
	30.86	-63.19	12.01	-48.73	-7.43	26.37
	32.62	-63.5	11.38	-48	-7.03	26.37
	32.62	-63.53	11.3	-47.07	-6.86	25.37
	34.18	-63.98	10.69	-46.97	-6.75	25.37
	35.94	-63.98	9.64	-46.14	-6.39	24.11
	35.99	-64.37	9.74	-46.12	-6.44	23.1
	37.4	-64.7	8.89	-44.95	-6.18	23.19
	37.48	-64.85	8.89	-43.99	-6.1	21.87
	39.01	-65.05	7.81	-44.06	-6.01	21.87
	40.43	-65.05	7.03	-42.72	-6.01	20.65
	40.48	-65.43	7.02	-42.97	-6.01	19.38
	41.94	-65.55	6.1	-41.72	-6.05	19.48
	41.75	-65.55	6.1	-40.44	-6.01	18.25
	43.05	-65.87	5.17	-40.44	-6.1	18.15
	44.48	-66.02	4.25	-39.21	-6.2	16.99
	44.48	-65.97	4.19	-39.18	-6.25	15.8
	45.61	-66.21	3.3	-37.89	-6.55	15.81
	45.31	-66.26	3.31	-36.72	-6.55	14.73
	46.68	-66.21	2.32	-36.72	-6.75	14.7
	47.61	-66.21	1.42	-35.21	-7.08	13.57
	47.63	-66.41	1.37	-35.25	-7.14	12.49
	48.63	-66.26	0.38	-33.99	-7.43	12.49
	48.53	-66.21	0.38	-32.72	-7.43	11.53
	49.49	-66.26	-0.44	-32.57	-7.91	11.67
	50.37	-66.41	-1.48	-31.37	-8.33	10.6
	50.34	-66.11	-1.47	-31.35	-8.31	9.94
	50.78	-66.02	-2.35	-29.83	-8.84	9.76
	50.78	-66.04	-2.37	-28.74	-8.81	9.18
	51.81	-65.67	-3.22	-28.71	-9.3	9.18
	52.34	-65.82	-4.03	-27.35	-9.96	8.5
	52.34	-65.45	-4.1	-27.39	-9.91	7.81
	53.13	-65.09	-5.08	-26.28	-10.35	7.98
	52.93	-65.06	-5.03	-24.85	-10.5	7.52
	53.49	-64.7	-5.88	-24.95	-11.04	7.62
	54.15	-64.87	-6.94	-23.83	-11.72	7.03
	54.09	-64.28	-6.84	-23.83	-11.72	6.98
	54.59	-63.98	-7.72	-22.71	-12.33	6.93
	54.59	-63.89	-7.62	-21.53	-12.3	6.63
	54.96	-63.33	-8.45	-21.7	-12.8	6.63
	55.36	-63.39	-9.3	-20.51	-13.48	6.62
	55.47	-62.89	-9.33	-20.51	-13.48	6.62
	55.82	-62.26	-10.25	-19.73	-13.92	6.49
	55.75	-62.16	-10.21	-18.76	-14.06	6.63
	56.13	-61.72	-10.96	-18.76	-14.6	6.62
	56.59	-61.72	-11.87	-17.99	-15.24	6.84
	56.54	-60.99	-11.96	-17.99	-15.06	7.01
	56.63	-60.5	-12.72	-17.24	-15.58	6.98
	56.84	-60.38	-12.72	-16.6	-15.81	7.03
	57.03	-59.67	-13.67	-16.6	-16.21	7.03
	57.03	-59.77	-14.48	-16.06	-16.71	7.62
	57.03	-59.08	-14.5	-16.02	-16.7	7.81
	57.67	-58.41	-15.34	-15.48	-17.19	7.81
	57.67	-58.42	-15.44	-15.09	-17.19	8.4
	57.62	-57.81	-16.26	-14.99	-17.97	8.29
	57.81	-57.81	-17.29	-14.86	-18.16	8.59
	57.76	-57.18	-17.24	-14.67	-18.16	9.23
	57.79	-56.64	-18.6	-14.4	-18.6	9.18
	57.71	-56.56	-18.12	-14.25	-18.65	9.56
	57.81	-55.91	-19.14	-14.21	-18.95	9.56
	57.77	-55.87	-20.22	-13.99	-19.53	10.13
	57.8	-55.27	-20.22	-13.99	-19.44	10.5
	57.8	-54.69	-21.19	-13.97	-19.83	10.52
	57.71	-54.69	-21.12	-13.87	-19.83	11.01
	57.71	-54.05	-22.07	-13.87	-20.22	10.94
	57.42	-54.1	-23.19	-13.97	-20.51	11.32
	57.4	-53.32	-23.24	-13.87	-20.46	11.77
	57.02	-52.86	-24.23	-13.98	-20.85	11.69
	57.03	-52.88	-24.22	-13.97	-20.9	12.11
	56.88	-52.2	-25.48	-13.97	-21.19	12.01
	56.24	-52.35	-26.37	-14.09	-21.51	12.35
	56.24	-51.71	-26.37	-14.06	-21.51	12.49
	55.86	-51.03	-27.44	-14.11	-21.7	12.48
	55.91	-51.09	-27.49	-14.28	-21.7	12.84
	55.22	-50.59	-28.52	-14.26	-22.02	12.49
	54.66	-50.54	-29.69	-14.5	-22.36	12.84
	54.69	-50	-29.69	-14.38	-22.22	12.88
	53.78	-49.41	-30.57	-14.5	-22.68	12.88
	53.86	-49.37	-30.66	-14.85	-22.66	12.79
	53.2	-48.73	-31.64	-14.85	-22.9	12.88
	52.25	-48.88	-32.64	-14.85	-23.24	12.79
	52.29	-48.24	-32.81	-14.85	-23.14	12.49
	51.46	-47.66	-33.74	-14.97	-23.54	12.49
	51.42	-47.67	-33.79	-14.97	-23.44	12.35
	50.34	-47.02	-34.77	-15.05	-23.83	12.35
	49.3	-47.07	-35.64	-15.24	-24.22	12.02
	49.27	-46.34	-35.69	-15.15	-24.22	11.69
	48.14	-45.83	-36.72	-15.24	-24.41	11.72
	48.24	-45.83	-36.72	-15.24	-24.32	11.22
	47.02	-45.07	-37.55	-15.24	-24.66	11.13
	45.9	-45.14	-38.33	-15.24	-25	10.79
	45.95	-44.46	-38.39	-15.04	-25	10.11
	44.52	-43.58	-39.16	-15.09	-25.38	10.11
	44.52	-43.6	-39.26	-15.28	-25.34	9.55
	43.24	-42.97	-39.89	-14.89	-25.79	9.55
	41.77	-42.97	-40.63	-14.94	-25.98	8.94
	41.75	-42.04	-40.63	-14.87	-26.08	8.28
	40.43	-41.41	-41.26	-14.85	-26.37	8.18
	40.23	-41.21	-41.41	-14.5	-26.37	7.52
	39.01	-40.44	-42.19	-14.5	-26.75	7.57
	37.46	-40.45	-42.38	-14.31	-27	6.84
	37.39	-39.6	-42.38	-14.31	-27.15	5.95
	36.01	-38.6	-42.97	-14.16	-27.39	6.01
	36.03	-38.68	-42.97	-13.78	-27.39	5.26
	34.45	-37.62	-43.21	-13.87	-27.84	5.35
	33.11	-37.74	-43.48	-13.58	-28.17	4.49
	32.81	-36.77	-43.51	-13.59	-28.27	3.86
	31.44	-35.74	-43.84	-13.19	-28.66	3.86
	31.59	-35.77	-43.76	-12.92	-28.66	3
	30.04	-34.72	-44.06	-12.99	-29	3.13
	28.49	-34.76	-44.09	-12.6	-29.44	2.25
	28.51	-33.8	-44.13	-12.6	-29.42	1.51
	27.22	-32.74	-44.14	-12.3	-29.79	1.54
	27.2	-32.72	-44.29	-11.87	-29.74	0.78
	25.73	-31.76	-44.14	-11.82	-30.13	0.78
	24.49	-31.78	-44.19	-11.72	-30.47	-0.01
	24.37	-30.62	-44.24	-11.72	-30.52	-0.44
	23.05	-29.74	-44.05	-11.13	-30.88	-0.6
	23.03	-29.79	-44.05	-10.94	-30.88	-1.18
	21.92	-28.56	-43.99	-10.96	-31.08	-1.19
	20.65	-28.66	-43.76	-10.57	-31.55	-1.87
	20.56	-27.75	-43.76	-10.64	-31.56	-2.39
	19.51	-26.66	-43.58	-10.35	-31.74	-2.44
	19.53	-26.76	-43.57	-10.16	-31.75	-2.98
	18.36	-25.81	-43.37	-10.16	-32.03	-3.04
	17.38	-25.81	-42.99	-9.91	-32.23	-3.64
	17.38	-24.83	-43.12	-9.91	-32.15	-4.1
	16.4	-23.97	-42.97	-9.57	-32.47	-4.15
	16.6	-24.22	-42.97	-9.52	-32.45	-4.74
	15.71	-23.07	-42.77	-9.52	-32.62	-4.69
	14.79	-23.1	-42.48	-9.23	-32.76	-5.22
	14.84	-22.46	-42.38	-9.3	-32.81	-5.71
	14.06	-21.69	-42.38	-9.3	-33.23	-5.66
	14.06	-21.69	-42.29	-9.03	-33.01	-6.3
	13.28	-21.1	-42.19	-9.19	-33.06	-6.25
	12.88	-21.11	-42.19	-9.2	-33.3	-6.64
	12.88	-20.34	-42.19	-9.19	-33.25	-6.96
	12.3	-19.78	-41.92	-9.13	-33.35	-7.13
	12.31	-19.92	-42.04	-9.2	-33.45	-7.62
	11.79	-19.26	-41.99	-9.2	-33.41	-7.62
	11.29	-19.36	-41.94	-9.23	-33.61	-7.84
	11.22	-18.9	-41.94	-9.29	-33.6	-8.33
	11.01	-18.46	-42.19	-9.38	-33.64	-8.33
	10.99	-18.55	-42.19	-9.52	-33.61	-8.64
	10.54	-18.16	-42.24	-9.47	-33.64	-8.69
	10.3	-18.21	-42.38	-9.77	-33.7	-9.03
	10.35	-17.97	-42.48	-9.77	-33.62	-9.3
	10.03	-17.68	-42.68	-9.77	-33.64	-9.38
	10.11	-17.63	-42.68	-10.17	-33.72	-9.72
	9.76	-17.43	-43.07	-10.16	-33.64	-9.77
	9.52	-17.48	-43.38	-10.25	-33.62	-9.96
	9.46	-17.29	-43.46	-10.25	-33.6	-10.3
	9.42	-17.19	-43.85	-10.57	-33.64	-10.25
	9.38	-17.19	-43.87	-10.74	-33.51	-10.4
	8.98	-17.19	-44.35	-10.94	-33.6	-10.5
	8.98	-17.19	-44.87	-11.13	-33.6	-10.69
	8.98	-16.8	-45.03	-11.13	-33.45	-10.95
	8.58	-16.94	-45.43	-11.33	-33.6	-10.94
	8.59	-17.19	-45.52	-11.72	-33.45	-10.99
	8.57	-16.85	-46.14	-11.72	-33.4	-11.04
	8.2	-16.89	-46.73	-11.77	-33.31	-10.99
	8.4	-16.85	-46.83	-11.74	-33.4	-11.13
	8.06	-16.84	-47.66	-12.12	-33.3	-11.13
	8.01	-16.85	-47.51	-12.16	-33.3	-10.99
	7.76	-16.85	-48.19	-12.16	-33.23	-11.08
	7.37	-16.91	-48.97	-12.35	-33.01	-11.08
	7.32	-16.75	-49.02	-12.35	-33.06	-10.99
	7.01	-16.75	-49.66	-12.5	-33.03	-10.96
	6.98	-16.8	-49.83	-12.65	-33.21	-10.94
	6.62	-16.6	-50.59	-12.62	-33.2	-10.94
	6.05	-16.8	-51.28	-12.65	-33.12	-10.55
	6.05	-16.6	-51.37	-12.5	-33.06	-10.3
	5.55	-16.55	-52	-12.8	-33.06	-10.3
	5.52	-16.55	-52.2	-12.7	-33.06	-9.96
	4.87	-16.46	-52.76	-12.65	-33.11	-9.96
	4.44	-16.52	-53.56	-12.65	-33.06	-9.57
	4.27	-16.41	-53.56	-12.7	-33.15	-9.03
	3.51	-16.21	-54.2	-12.5	-33.13	-9.03
	3.49	-16.16	-54.1	-12.5	-33.15	-8.6
	2.81	-16.02	-54.88	-12.62	-33.13	-8.62
	1.93	-16.02	-55.52	-12.33	-33.23	-7.86
	1.95	-15.77	-55.47	-12.26	-33.23	-7.34
	1.15	-15.55	-56.08	-12.21	-33.23	-7.25
	1.07	-15.45	-56.08	-11.87	-33.25	-6.54
	-0.01	-15.28	-56.64	-11.91	-33.35	-6.55
	-1	-15.28	-57.13	-11.74	-33.4	-5.66
	-0.73	-14.89	-57.03	-11.74	-33.41	-4.79
	-1.76	-14.85	-57.53	-11.72	-33.5	-4.79
	-1.81	-14.7	-57.45	-11.13	-33.45	-4
	-2.75	-14.36	-57.86	-11.23	-33.6	-3.93
	-3.71	-14.38	-58.2	-10.94	-33.64	-2.94
	-3.81	-14.06	-58.25	-10.94	-33.72	-2
	-4.81	-13.7	-58.6	-10.6	-33.64	-1.98
	-4.79	-13.7	-58.6	-10.21	-33.62	-0.93
	-5.88	-13.43	-58.74	-10.25	-33.81	-0.89
	-6.94	-13.4	-58.91	-9.81	-33.84	0.15
	-6.94	-13.01	-58.99	-9.91	-33.81	1.46
	-7.96	-12.81	-59.11	-9.52	-33.89	1.42
	-7.96	-12.74	-59.01	-9.2	-33.99	2.34
	-9	-12.5	-59.2	-9.2	-33.81	2.54
	-10.16	-12.35	-59.19	-8.81	-33.99	3.69
	-10.18	-12.16	-59.2	-8.84	-33.99	4.69
	-10.99	-11.77	-59.2	-8.42	-33.84	4.78
	-11.04	-11.74	-59.2	-8.01	-33.84	6.05
	-12.13	-11.72	-59.19	-8.12	-33.81	6.04
	-13	-11.43	-59.2	-7.73	-33.84	7.03
	-13.04	-11.13	-59.2	-7.84	-33.8	8.4
	-13.97	-10.94	-59.01	-7.44	-33.74	8.4
	-13.99	-10.98	-59.01	-7.13	-33.79	9.45
	-14.89	-10.64	-59	-7.06	-33.61	9.46
	-15.82	-10.6	-58.84	-6.76	-33.45	10.69
	-15.82	-10.5	-58.99	-6.84	-33.62	11.69
	-16.75	-10.21	-58.84	-6.47	-33.33	11.67
	-16.6	-10.27	-58.81	-6.18	-33.33	12.49
	-17.63	-10.16	-58.81	-6.15	-33.25	12.84
	-18.38	-10.16	-58.6	-6.01	-33.11	13.62
	-18.37	-9.96	-58.62	-5.96	-33.01	14.7
	-19.14	-9.77	-58.6	-5.62	-32.96	14.7
	-19.26	-9.86	-58.61	-5.52	-33.01	15.43
	-19.87	-9.77	-58.42	-5.49	-32.72	15.43
	-20.62	-9.72	-58.35	-5.13	-32.62	16.01
	-20.72	-9.77	-58.42	-5.47	-32.62	16.79
	-21.3	-9.62	-58.35	-5.08	-32.42	16.79
	-21.3	-9.77	-58.35	-5.18	-32.34	17.46
	-22.02	-9.67	-58.33	-4.79	-32.23	17.53
	-22.46	-9.77	-58.35	-4.74	-32.14	17.86
	-22.51	-9.57	-58.4	-4.71	-32.03	18.26
	-23.14	-9.62	-58.42	-4.44	-31.96	18.36
	-23.1	-9.77	-58.41	-4.35	-32.06	18.53
	-23.63	-9.69	-58.62	-4.35	-31.84	18.51
	-24.22	-9.72	-58.64	-4.1	-31.94	18.66
	-24.22	-9.77	-58.8	-4.1	-31.76	18.7
	-24.41	-9.81	-58.84	-4	-31.76	18.64
	-24.46	-9.77	-58.84	-3.91	-31.76	18.73
	-24.9	-9.96	-59.19	-3.71	-31.86	18.7
	-25.2	-9.96	-59.3	-3.71	-31.86	18.44
	-25	-10.16	-59.37	-3.71	-31.84	18.26
	-25.39	-10.16	-59.57	-3.32	-32.03	18.16
	-25.49	-10.16	-59.77	-3.32	-31.96	17.77
	-25.69	-9.96	-60.01	-3.32	-32.08	17.77
	-25.93	-10.16	-60.3	-3.13	-32.33	17.28
	-25.98	-10.01	-60.35	-3.05	-32.33	16.94
	-25.9	-10.16	-60.74	-2.86	-32.63	16.77
	-25.93	-10.17	-60.79	-2.56	-32.53	16.2
	-26.09	-10.16	-61.13	-2.56	-32.86	16.21
	-26	-10.16	-61.72	-2.39	-33.23	15.63
	-26.03	-9.96	-61.72	-2.37	-33.15	14.79
	-26.08	-9.86	-61.96	-2.05	-33.79	14.79
	-26.09	-9.96	-61.91	-1.76	-33.72	13.92
	-26	-9.77	-62.5	-1.81	-34.19	13.96
	-25.88	-9.77	-62.82	-1.38	-34.77	13.13
	-25.9	-9.69	-62.89	-1.38	-34.77	12.16
	-25.71	-9.3	-63.39	-1.08	-35.35	12.11
	-25.73	-9.3	-63.4	-0.39	-35.3	11.22
	-25.6	-9.19	-63.78	-0.44	-36.13	11.22
	-25.38	-9.2	-64.31	-0.01	-36.74	10.33
	-25.32	-8.72	-64.37	-0.01	-36.77	9.45
	-25	-8.6	-64.85	0.59	-37.5	9.38
	-25	-8.6	-64.85	1.37	-37.5	8.47
	-24.73	-7.91	-65.24	1.17	-38.28	8.4
	-24.51	-8.03	-65.63	1.93	-39.06	7.62
	-24.62	-7.62	-65.63	1.9	-39.16	6.54
	-24.22	-6.95	-66.06	2.34	-39.85	6.59
	-24.23	-6.96	-66.11	3.27	-39.85	5.81
	-23.88	-6.4	-66.6	3.3	-40.82	5.75
	-23.54	-6.4	-66.85	3.9	-41.5	4.88
	-23.49	-5.66	-66.89	3.9	-41.46	4.25
	-23.19	-4.88	-67.29	4.88	-42.38	4.25
	-23.17	-4.88	-67.24	5.65	-42.38	3.31
	-22.71	-4.1	-67.63	5.66	-43.21	3.49
	-22.36	-4.1	-67.97	6.62	-44.09	2.83
	-22.31	-3.32	-67.97	6.59	-44.14	2.15
	-21.79	-2.49	-68.21	7.47	-44.84	2.29
	-21.8	-2.39	-68.26	8.5	-44.83	1.86
	-21.24	-1.56	-68.48	8.4	-45.63	1.86
	-20.75	-1.66	-68.77	9.38	-46.31	1.37
	-20.85	-0.59	-68.77	9.38	-46.34	1.07
	-20.23	0.34	-68.97	10.15	-47.02	1.17
	-20.26	0.34	-68.99	11.28	-47.07	0.78
	-19.73	1.37	-69.25	11.22	-47.66	0.78
	-19.04	1.42	-69.44	12.26	-48.29	0.78
	-19.06	2.33	-69.53	12.2	-48.44	0.78
	-18.26	3.49	-69.58	13.18	-48.63	0.76
	-18.21	3.49	-69.68	14.06	-48.68	0.78
	-17.48	4.54	-69.84	14.06	-49.27	0.78
	-16.65	4.64	-70.03	15.11	-49.62	1.12
	-16.6	5.65	-70.12	15.09	-49.62	1.46
	-15.82	6.63	-70.22	16.01	-49.85	1.42
	-15.82	6.63	-70.13	16.88	-49.9	1.56
	-14.85	7.8	-70.36	17.04	-50.1	1.56
	-13.97	7.81	-70.51	17.92	-50.2	2.29
	-13.97	8.98	-70.56	17.77	-50.39	2.64
	-12.79	10.06	-70.8	18.65	-50.24	2.73
	-12.72	10.11	-70.75	19.51	-50.3	3.31
	-11.72	11.11	-71	19.43	-50.15	3.31
	-10.35	11.02	-71.31	20.26	-50.1	3.89
	-10.35	12.18	-71.1	20.21	-50.02	4.78
	-9.19	13.23	-71.5	21.04	-49.85	4.78
	-9.2	13.18	-71.59	21.68	-49.9	5.47
	-7.76	14.31	-71.8	21.68	-49.46	5.54
	-6.47	14.33	-72.17	22.24	-49.22	6.4
	-6.45	15.14	-72.07	22.25	-49.22	7.37
	-4.98	16.19	-72.66	22.84	-48.58	7.03
	-5.03	16.01	-72.51	23.34	-48.63	8.3
	-3.52	16.99	-72.9	23.39	-48.05	8.25
	-1.98	17.04	-73.44	23.82	-47.46	9.07
	-1.86	17.82	-73.44	23.8	-47.46	10.13
	-0.44	18.55	-73.88	24.37	-46.7	10.13
	-0.44	18.6	-73.93	24.7	-46.88	11.03
	1.17	19.34	-74.46	24.69	-46	11.08
	2.73	19.38	-75.1	24.99	-45.23	12
	2.73	20.12	-74.95	24.99	-45.14	12.88
	4.44	20.68	-75.73	25.59	-44.19	12.88
	4.3	20.65	-75.69	25.78	-44.17	13.87
	5.93	21.09	-76.37	25.78	-43.37	13.96
	7.76	21.09	-77.2	26.37	-42.29	14.65
	7.62	21.68	-77.15	26.37	-42.21	15.67
	9.23	22.05	-77.88	26.56	-41.41	15.63
	9.38	22.06	-77.94	27.15	-41.21	16.36
	10.94	22.51	-78.71	27.05	-40.24	16.36
	12.35	22.51	-79.49	27.54	-39.09	17.09
	12.35	22.65	-79.52	27.34	-38.99	17.75
	14.01	23.05	-80.49	27.93	-38.09	17.72
	13.87	23.1	-80.47	28.42	-37.99	18.43
	15.43	23.35	-81.4	28.37	-36.94	18.26
	16.79	23.29	-82.43	28.86	-35.94	18.99
	16.8	23.52	-82.42	28.88	-35.69	19.48
	18.24	23.53	-83.25	29.49	-34.77	19.43
	17.76	23.58	-83.25	29.88	-34.77	19.87
	19.51	23.72	-84.38	30.03	-33.62	19.87
	20.79	23.72	-85.3	30.56	-32.64	20.12
	20.75	23.78	-85.25	30.74	-32.63	20.31
	22.02	23.92	-86.38	31.42	-31.63	20.31
	22.06	23.97	-86.38	32.03	-31.55	20.68
	23.12	23.83	-87.4	32.37	-30.66	20.68
	24.21	24	-88.39	33.15	-29.69	20.78
	24.29	24	-88.57	33.11	-29.74	21
	24.99	24	-89.31	33.98	-28.96	20.85
	24.99	24	-89.28	34.76	-28.91	20.9
	26.12	24.1	-90.44	34.76	-28.05	20.9
	27	24.17	-91.41	35.89	-27.37	20.95
	26.9	24.01	-91.41	35.89	-27.36	20.8
	27.93	24.1	-92.38	36.79	-26.56	20.85
	27.73	24.27	-92.38	37.88	-26.51	20.68
	28.47	24.01	-93.21	37.88	-25.97	20.68
	29.1	24.02	-94.19	39.01	-25.3	20.56
	29.08	24.07	-94.24	38.96	-25.3	20.29
	29.69	24.01	-95.03	40.04	-24.8	20.31
	29.64	24	-95.03	41.19	-24.83	20.12
	30.27	24.1	-95.91	41.19	-24.23	20.01
	30.55	24.1	-96.69	42.28	-23.85	19.87
	30.66	24.02	-96.7	42.27	-23.88	19.48
	31.05	24.11	-97.39	43.36	-23.44	19.52
	31.13	24.19	-97.46	44.48	-23.44	19.29
	31.59	24.17	-98.1	44.52	-23.1	19.13
	31.84	24.17	-98.83	45.31	-22.66	18.92
	31.93	24.12	-98.88	45.31	-22.66	18.53
	32.03	24.11	-99.34	46.68	-22.41	18.54
	32.03	24.1	-99.41	47.53	-22.46	18.16
	32.62	24.22	-100.02	47.56	-21.97	18.14
	32.79	24.19	-100.54	48.44	-21.69	17.77
	32.76	24.17	-100.6	48.52	-21.73	17.28
	33.18	24.11	-101.07	49.31	-21.31	17.26
	33.18	24.19	-101.08	50.34	-21.31	16.97
	33.5	24.17	-101.47	50.29	-21.11	16.97
	33.86	24.07	-101.9	50.78	-20.73	16.4
	33.79	24.1	-101.9	50.78	-20.75	16
	34.18	24.17	-102.25	51.46	-20.36	16.01
	34.18	24.01	-102.35	52.34	-20.51	15.63
	34.57	23.92	-102.66	52.32	-19.95	15.23
	34.76	24.07	-102.88	53.03	-19.58	15.23
	34.94	23.82	-102.95	52.93	-19.68	14.44
	35.5	23.63	-103.22	53.31	-19.14	14.65
	35.5	23.62	-103.3	53.81	-19.17	14.05
	35.99	23.51	-103.47	53.69	-18.6	14.05
	36.57	23.44	-103.69	53.88	-18.07	13.62
	36.52	23.44	-103.66	53.88	-18.12	12.88
	37.18	23	-103.66	54.08	-17.57	13.04
	37.16	22.95	-103.71	54.15	-17.68	12.4
	37.87	22.65	-103.88	54.09	-16.94	12.38
	38.67	22.65	-104	54.17	-16.41	11.9
	38.28	22.26	-104	54.19	-16.41	11.32
	39.06	22.02	-104.21	54.08	-15.58	11.32
	39.43	22.05	-104.1	53.88	-15.63	10.79
	40.23	21.68	-104.22	53.9	-14.97	10.82
	41.01	21.48	-104.41	53.71	-14.16	10.15
	41	21.07	-104.35	53.51	-14.11	9.56
	41.94	20.56	-104.41	53.49	-13.43	9.56
	41.94	20.51	-104.52	53.13	-13.4	8.98
	42.85	20.07	-104.59	53.17	-12.5	8.98
	43.8	20.12	-104.61	52.93	-11.82	8.4
	43.9	19.43	-104.59	52.78	-11.74	7.71
	44.53	18.7	-104.81	52.32	-10.96	7.76
	44.52	18.7	-104.79	51.86	-10.96	7.03
	45.68	18.02	-104.82	51.9	-10.16	7.03
	46.58	17.96	-104.98	51.51	-9.38	6.54
	46.48	17.38	-105	51.46	-9.23	5.95
	47.26	16.4	-105.1	50.78	-8.6	5.87
	47.51	16.65	-105	50.38	-8.62	5.27
	48.24	15.97	-105.2	50.37	-7.76	5.27
	48.97	15.81	-105.3	49.9	-7.18	4.69
	49	15.04	-105.27	49.99	-7.15	4.09
	49.76	14.4	-105.48	49.42	-6.4	4.2
	49.69	14.31	-105.49	48.92	-6.47	3.49
	50.37	13.28	-105.47	49.07	-5.91	3.49
	50.78	13.28	-105.74	48.63	-5.2	2.93
	50.78	12.84	-105.66	48.61	-5.47	2.54
	51.51	11.8	-105.79	48.34	-4.88	2.34
	51.37	11.91	-105.76	48	-4.88	1.93
	51.95	11.13	-106.02	48	-4.35	1.9
	52.15	11.12	-105.91	47.65	-4.1	1.37
	52.29	10.42	-105.96	47.65	-4.05	0.78
	52.34	9.72	-106.1	47.44	-3.91	0.78
	52.33	9.74	-106.1	47.26	-3.91	0.38
	52.54	8.98	-106.15	47.26	-3.63	0.38
	52.64	8.98	-106.15	47.22	-3.56	-0.01
	52.59	8.4	-106.15	47.22	-3.52	-0.24
	52.34	7.76	-106.1	47.06	-3.61	-0.38
	52.33	7.76	-106.1	47.22	-3.52	-0.69
	52.22	7.03	-106.21	47.06	-3.56	-0.69
	51.86	7.03	-106.05	47.25	-3.91	-0.78
	51.93	6.84	-106.01	47.26	-3.92	-1.03
	51.51	6.24	-105.97	47.26	-4	-1.1
	51.51	6.4	-105.96	47.61	-3.96	-1.18
	50.78	6.01	-105.8	47.61	-4.35	-1.28
	50.37	5.91	-105.62	47.64	-4.74	-1.37
	50.38	5.75	-105.66	47.65	-4.79	-1.37
	49.68	5.56	-105.2	47.92	-5.47	-1.38
	49.62	5.56	-105.27	48.24	-5.22	-1.39
	48.92	5.52	-105.06	48.22	-5.76	-1.47
	48	5.36	-104.54	48.52	-6.4	-1.28
	47.92	5.44	-104.69	48.53	-6.45	-1.12
	47.22	5.52	-104.21	48.8	-7.06	-1.18
	47.05	5.42	-104.1	49.17	-6.98	-0.9
	46	5.54	-103.7	49.11	-7.91	-0.89
	45.12	5.47	-103.08	49.49	-8.6	-0.69
	44.92	5.75	-103.12	49.41	-8.6	-0.38
	43.9	5.91	-102.47	49.8	-9.42	-0.3
	43.82	5.86	-102.49	50.17	-9.23	-0.01
	42.57	6.21	-101.76	50.09	-10.21	-0.01
	41.31	6.24	-101.03	50.38	-11.13	0.63
	41.38	6.59	-100.93	50.38	-11.13	0.78
	40.09	6.98	-100.3	50.73	-12.13	0.78
	39.84	6.98	-100.34	50.78	-12.12	1.56
	38.67	7.4	-99.41	50.78	-13.19	1.56
	37.35	7.03	-98.54	51.37	-14.06	2.25
	37.2	7.81	-98.63	51.37	-14.16	2.93
	35.94	8.18	-97.66	51.56	-15.09	2.93
	35.94	8.3	-97.71	51.56	-15.05	3.51
	34.52	8.84	-96.79	51.86	-16.21	3.5
	32.81	8.59	-95.73	51.93	-17.24	4.29
	32.81	9.18	-96	51.94	-17.38	5.07
	31.59	9.72	-94.9	52.2	-18.38	5.07
	31.59	9.74	-94.92	52.29	-18.38	5.95
	29.97	10.15	-93.76	52.29	-19.53	6.01
	28.51	10.01	-92.98	52.34	-20.56	6.63
	28.66	10.42	-92.97	52.29	-20.62	7.62
	27.05	10.83	-91.85	52.59	-21.87	7.7
	27.15	10.89	-91.89	52.34	-21.79	8.54
	25.59	11.13	-90.82	52.34	-22.85	8.54
	23.91	11.22	-89.85	52.64	-24.22	9.46
	24	11.41	-89.85	52.54	-24.22	10.3
	22.45	11.67	-88.97	52.59	-25.19	10.33
	22.51	11.72	-88.87	52.34	-25.3	11.22
	20.95	11.91	-87.94	52.34	-26.37	11.32
	19.48	11.81	-87.12	52.32	-27.49	12.16
	19.43	12.11	-86.96	52.29	-27.54	13.09
	17.75	12.16	-85.96	52.25	-28.66	13.18
	17.72	12.11	-86.04	52	-28.71	13.96
	16.2	12.36	-85.16	52	-29.74	13.92
	14.65	12.28	-84.2	51.81	-31.01	14.83
	14.65	12.26	-84.2	51.83	-31.01	15.7
	13.18	12.3	-83.45	51.46	-32.13	15.67
	13.13	12.3	-83.45	50.78	-32.15	16.4
	11.52	12.26	-82.62	51.22	-33.4	16.4
	10.11	12.26	-82.04	50.68	-34.52	17.38
	10.06	12.11	-81.84	50.68	-34.52	18.17
	8.54	12.01	-81.07	50.34	-35.94	18.16
	8.54	12	-81.15	49.62	-35.74	18.99
	7.03	11.89	-80.47	49.7	-36.91	19.09
	5.52	11.81	-79.79	49.11	-38.26	19.53
	5.44	11.72	-79.74	49.19	-38.2	20.31
	4.17	11.41	-79.19	48.51	-39.31	20.31
	3.9	11.5	-79.2	47.94	-39.46	21.09
	2.59	11.13	-78.56	47.65	-40.63	21.29
	1.17	11.18	-78.04	47.02	-41.92	21.87
	1.27	10.94	-78.03	46.96	-41.89	22.61
	-0.3	10.62	-77.45	46.09	-43.37	22.61
	-0.2	10.64	-77.39	45.31	-43.21	23.22
	-1.49	10.15	-76.96	45.26	-44.44	23.39
	-2.78	10.3	-76.47	44.43	-45.9	23.92
	-2.78	9.86	-76.47	44.38	-45.85	24.58
	-4	9.56	-76.17	43.26	-47.07	24.52
	-4.05	9.56	-76	42.19	-47.19	25.34
	-5.47	9.13	-75.59	42.28	-48.54	25.34
	-6.49	9.18	-75.15	41	-49.76	25.78
	-6.4	8.84	-75.14	41.16	-49.83	26.56
	-7.67	8.2	-74.71	39.65	-51.17	26.56
	-7.63	8.4	-74.66	38.65	-51.12	27.32
	-8.62	7.81	-74.32	38.67	-52.44	27.29
	-9.72	7.81	-73.78	37.4	-53.76	28.13
	-9.67	7.37	-73.73	37.48	-53.91	28.69
	-10.45	7.03	-73.29	36.13	-55.08	28.51
	-10.64	6.98	-73.29	34.76	-55.1	29.49
	-11.38	6.62	-72.85	34.76	-56.45	29.49
	-12.16	6.63	-72.36	33.4	-57.72	29.97
	-12.16	6.2	-72.31	33.35	-57.81	31.06
	-12.94	5.76	-71.83	31.88	-59.03	31.05
	-12.99	5.74	-71.7	30.44	-59.03	31.93
	-13.5	5.44	-71.3	30.42	-60.25	31.88
	-14.16	5.44	-70.63	28.88	-61.47	32.76
	-14.06	4.93	-70.7	28.88	-61.52	33.59
	-14.55	4.69	-70.03	27.25	-62.55	33.59
	-14.48	4.74	-70.12	25.76	-62.7	34.56
	-14.89	4.25	-69.34	25.68	-63.78	34.56
	-15.24	4.19	-68.6	23.92	-64.75	35.54
	-15.06	3.9	-68.65	24.02	-64.87	36.61
	-15.28	3.51	-67.77	22.26	-65.82	36.79
	-15.44	3.69	-67.98	20.65	-65.82	37.74
	-15.44	3.47	-67.19	20.65	-66.7	37.49
	-15.45	3.49	-66.16	18.92	-67.58	38.92
	-15.45	3.17	-66.31	19.04	-67.63	39.84
	-15.38	2.93	-65.44	17.08	-68.37	39.84
	-15.26	2.98	-65.28	15.43	-68.37	41.2
	-15.24	2.71	-64.45	15.43	-69.13	41.31
	-14.89	2.73	-63.4	13.28	-69.58	42.36
	-14.87	2.61	-63.4	13.28	-69.64	43.64
	-14.5	2.49	-62.35	11.79	-70.22	43.7
	-14.55	2.34	-62.4	9.76	-70.22	44.92
	-14.11	2.29	-61.28	9.76	-70.61	44.53
	-13.6	2.34	-60.21	8.18	-70.92	46.29
	-13.53	2.22	-60.21	8.06	-70.95	47.51
	-12.89	2.2	-59.19	6.23	-71.14	47.61
	-12.89	2.2	-59.19	4.39	-71.11	48.91
	-12.16	2.05	-58.01	4.3	-71.3	49
	-11.38	2	-56.86	2.59	-71.34	50.34
	-11.38	2.04	-56.79	2.54	-71.31	51.56
	-10.5	2	-55.52	0.76	-71.49	51.56
	-10.6	1.95	-55.62	-1.03	-71.31	53.13
	-9.57	2.05	-54.35	-1.09	-71.19	53.13
	-8.6	1.95	-53.08	-2.78	-71.1	54.44
	-8.64	2	-53.13	-2.78	-71.12	55.76
	-7.53	1.95	-52	-4.69	-70.72	55.76
	-7.45	1.94	-52	-6.35	-70.75	57.03
	-6.45	1.93	-50.69	-6.27	-70.41	57.03
	-5.1	1.9	-49.62	-8.01	-69.87	58.54
	-5.18	2.2	-49.62	-8.06	-70.02	59.86
	-3.93	1.9	-48.44	-9.57	-69.53	59.76
	-3.96	1.94	-48.44	-11.38	-69.53	61.03
	-2.75	1.94	-47.27	-11.34	-68.96	61.11
	-1.49	2	-46.11	-12.89	-68.48	62.4
	-1.39	1.93	-46.02	-12.89	-68.38	63.72
	-0.05	1.94	-44.95	-14.46	-67.97	63.62
	-0.05	2	-45.03	-16.01	-67.77	64.75
	1.26	1.9	-43.9	-15.82	-67.19	64.84
	2.73	1.9	-42.97	-17.33	-66.5	65.97
	2.62	1.9	-42.97	-17.38	-66.43	67.26
	3.9	1.9	-41.8	-18.51	-65.82	67.24
	3.9	1.9	-41.82	-19.93	-65.82	68.26
	5.27	1.86	-40.82	-20.03	-65.05	68.16
	6.59	1.83	-39.97	-21.12	-64.4	69.43
	6.59	1.71	-39.89	-21.11	-64.47	70.31
	7.81	1.56	-39.11	-22.27	-63.58	70.31
	8.06	1.56	-39.01	-23.19	-63.6	71.37
	9.18	1.56	-38.31	-23.17	-62.99	71.44
	10.5	1.56	-37.6	-24.22	-62.16	72.24
	10.42	1.46	-37.45	-24.22	-62.21	73.24
	11.6	1.37	-36.73	-24.85	-61.72	73.14
	11.51	1.46	-36.74	-25.59	-61.72	73.92
	12.87	1.27	-35.96	-25.54	-60.94	73.97
	13.87	1.27	-35.25	-26.08	-60.21	74.8
	13.67	1.12	-35.21	-26	-60.45	75.59
	14.84	0.78	-34.57	-26.56	-59.52	75.38
	14.84	0.78	-34.57	-26.97	-59.57	76.37
	15.8	0.78	-33.84	-26.81	-59.03	76.37
	16.79	0.76	-33.13	-27.08	-58.6	76.9
	16.75	0.73	-33.21	-27.08	-58.51	77.73
	17.38	0.38	-32.42	-27.1	-58.06	77.54
	17.38	0.38	-32.35	-27	-58.12	78.17
	18.24	0.34	-31.79	-27.1	-57.53	78.17
	18.74	0.38	-31.07	-26.88	-57.15	78.86
	18.82	0.2	-30.96	-26.86	-57.14	79.25
	19.51	-0.01	-30.47	-26.56	-56.74	79.19
	19.43	-0.01	-30.47	-26.18	-56.74	79.76
	20.02	-0.12	-29.74	-26.18	-56.46	79.78
	20.31	-0.2	-29.05	-25.78	-56.1	80.07
	20.31	-0.24	-28.96	-25.69	-56.15	80.71
	20.9	-0.39	-28.22	-25	-55.96	80.56
	20.8	-0.39	-28.25	-24.62	-55.91	81.1
	21.09	-0.49	-27.54	-24.32	-55.66	80.95
	21.44	-0.38	-26.61	-23.63	-55.47	81.59
	21.48	-0.54	-26.76	-23.54	-55.47	82.01
	21.68	-0.51	-25.89	-22.85	-55.2	81.84
	21.68	-0.59	-25.93	-21.8	-55.22	82.4
	21.87	-0.7	-25	-21.73	-55.1	82.37
	21.95	-0.61	-24.22	-21.1	-54.83	82.71
	21.95	-0.59	-24.27	-20.9	-54.98	83.11
	22.02	-0.69	-23.44	-19.83	-54.74	83.15
	22.05	-0.63	-23.44	-18.87	-54.79	83.59
	22.22	-0.69	-22.39	-18.95	-54.69	83.4
	22.05	-0.69	-21.49	-17.72	-54.44	83.79
	22.05	-0.7	-21.4	-17.68	-54.49	84.18
	22.14	-0.51	-20.46	-16.7	-54.3	84.18
	22.06	-0.54	-20.41	-15.55	-54.22	84.45
	22.06	-0.6	-19.44	-15.55	-54.05	84.55
	22.12	-0.59	-18.41	-14.48	-53.76	84.76
	22.14	-0.5	-18.38	-14.55	-53.91	85.11
	22.02	-0.51	-17.24	-13.4	-53.63	85.15
	22.05	-0.54	-17.29	-12.33	-53.52	85.5
	22.06	-0.5	-16.21	-12.5	-53.22	85.42
	22.05	-0.49	-15.06	-11.28	-52.94	85.91
	22.02	-0.59	-15.24	-11.23	-52.98	86.13
	22.06	-0.51	-14.11	-10.35	-52.39	86.03
	22.05	-0.59	-14.16	-9.29	-52.49	86.42
	22.02	-0.7	-13.01	-9.3	-52	86.42
	22.05	-0.69	-11.87	-8.45	-51.48	86.81
	22.05	-0.81	-11.96	-8.42	-51.49	87.12
	22.05	-1.1	-10.94	-7.45	-50.99	87.18
	22.02	-1.03	-10.94	-6.59	-50.98	87.65
	22.06	-1.61	-9.86	-6.64	-50.38	87.4
	22.05	-1.28	-8.81	-5.66	-49.62	87.88
	22.02	-1.59	-8.81	-5.87	-49.62	88.18
	22.06	-2	-7.91	-4.93	-48.78	88.23
	22.06	-1.98	-8.01	-4.1	-48.73	88.28
	22.05	-2.39	-6.94	-4.1	-48	88.65
	22.22	-2.39	-6.08	-3.47	-47.07	88.96
	22.06	-2.95	-6.08	-3.52	-46.97	89.36
	22.05	-3.52	-5.13	-2.64	-46.14	89.5
	22.05	-3.71	-5.47	-2.1	-46.12	89.75
	22.06	-4.25	-4.44	-2.17	-44.95	89.75
	22.05	-4.3	-3.71	-1.47	-43.99	90.23
	22.06	-5.08	-3.71	-1.47	-44.06	90.43
	22.05	-5.88	-2.95	-0.93	-42.72	90.63
	22.05	-5.88	-3.04	-0.31	-42.97	90.81
	21.95	-6.86	-2.39	-0.2	-41.72	90.81
	21.95	-6.79	-1.95	0.29	-40.44	91.31
	21.92	-7.81	-1.98	0.2	-40.44	91.65
	21.87	-9	-1.49	0.78	-39.21	91.65
	21.87	-8.91	-1.48	1.37	-39.18	91.89
	21.87	-9.91	-1.22	1.37	-37.89	91.85
	21.68	-10.16	-1.03	1.81	-36.72	92.27
	21.48	-11.13	-0.93	1.54	-36.72	92.57
	21.53	-12.4	-0.83	2.29	-35.21	92.55
	21.48	-12.5	-0.98	2.73	-35.25	92.92
	21.09	-13.78	-0.78	2.78	-33.99	92.95
	21.09	-13.87	-0.98	3.27	-32.72	93.06
	21.08	-15.09	-0.89	3.13	-32.57	93.45
	20.9	-16.5	-1	3.66	-31.37	93.46
	20.9	-16.46	-0.9	3.9	-31.35	93.64
	20.75	-17.97	-1.22	3.9	-29.83	93.8
	20.56	-17.97	-1.61	4.58	-28.74	93.99
	20.31	-19.26	-1.61	4.47	-28.71	94.13
	20.29	-20.71	-1.98	4.76	-27.35	94.09
	20.26	-20.63	-2.06	5.16	-27.39	94.43
	19.92	-22.07	-2.54	5.17	-26.28	94.48
	19.53	-22.07	-3.08	5.44	-24.85	94.43
	19.53	-23.48	-3.13	5.47	-24.95	94.53
	19.48	-24.9	-3.91	5.86	-23.83	94.53
	19.38	-24.85	-3.71	6.1	-23.83	94.53
	19.12	-26.22	-4.52	6.1	-22.71	94.53
	18.74	-26.28	-5.47	6.45	-21.53	94.53
	18.64	-27.55	-5.18	6.59	-21.7	94.53
	18.43	-28.71	-6.15	6.63	-20.51	94.53
	18.44	-28.71	-6.15	6.98	-20.51	94.87
	18.05	-29.88	-7.08	6.98	-19.73	94.53
	17.76	-29.88	-7.96	7.03	-18.76	94.53
	17.75	-30.96	-8.06	7.03	-18.76	94.53
	17.27	-32.14	-8.99	7.37	-17.99	94.53
	17.27	-32.06	-8.99	7.03	-17.99	94.48
	17.04	-33.01	-9.96	7.37	-17.24	94.43
	16.39	-32.96	-10.94	7.42	-16.6	94.48
	16.36	-33.99	-10.94	7.52	-16.6	94.13
	15.97	-34.77	-11.91	7.5	-16.06	94.09
	15.99	-34.57	-11.91	7.62	-16.02	94.04
	15.43	-35.55	-12.89	7.62	-15.48	94.04
	14.83	-35.47	-13.98	7.52	-15.09	93.56
	14.84	-35.99	-13.97	7.4	-14.99	93.37
	14.4	-36.72	-14.94	7.37	-14.86	93.45
	14.06	-36.72	-14.89	7.03	-14.67	93.14
	13.75	-37.12	-15.82	7.03	-14.4	93.06
	12.88	-37.01	-16.75	7.03	-14.25	92.92
	12.88	-37.5	-16.85	7.03	-14.21	92.47
	12.3	-37.74	-17.68	6.84	-13.99	92.47
	12.35	-37.74	-17.72	6.62	-13.99	92.16
	11.57	-38	-18.55	6.63	-13.97	92.16
	10.74	-37.89	-19.44	6.2	-13.87	91.75
	10.89	-38.04	-19.53	6.24	-13.87	91.38
	9.95	-38.09	-20.23	5.94	-13.97	91.38
	9.94	-38.04	-20.17	5.47	-13.87	90.97
	9.18	-38.08	-20.92	5.44	-13.98	90.81
	8.19	-37.99	-21.69	5.07	-13.97	90.63
	8.3	-37.88	-21.69	5.05	-13.97	89.84
	7.42	-37.65	-22.27	4.44	-14.09	89.84
	7.4	-37.62	-22.27	3.88	-14.06	89.75
	6.54	-37.26	-22.8	3.86	-14.11	89.65
	5.56	-37.3	-23.46	3.27	-14.28	88.96
	5.52	-36.91	-23.54	3.21	-14.26	88.28
	4.69	-36.43	-23.88	2.69	-14.5	88.28
	4.69	-36.47	-24.22	1.9	-14.38	87.84
	3.86	-35.99	-24.46	1.76	-14.5	87.87
	3.13	-35.94	-24.9	1.15	-14.85	87.35
	3.13	-35.45	-24.93	1.12	-14.85	86.69
	2.15	-34.77	-25.38	0.24	-14.85	86.69
	2.32	-34.77	-25.44	-0.53	-14.85	86.03
	1.37	-34.19	-25.71	-0.54	-14.97	86.12
	0.76	-34.2	-26.12	-1.47	-14.97	85.5
	0.73	-33.41	-26.28	-1.48	-15.05	84.76
	-0.01	-32.74	-26.56	-2.35	-15.24	84.76
	-0.02	-32.74	-26.56	-3.27	-15.15	84.18
	-0.39	-32.03	-26.98	-3.32	-15.24	84.18
	-1	-32.03	-27.35	-4.25	-15.24	83.54
	-0.93	-31.2	-27.1	-4.35	-15.24	82.67
	-1.29	-30.47	-27.74	-5.47	-15.24	82.62
	-1.37	-30.49	-27.75	-6.47	-15.04	82.03
	-1.66	-29.71	-27.95	-6.35	-15.09	82.01
	-1.71	-29.74	-28.37	-7.53	-15.28	81.15
	-1.66	-28.93	-28.32	-7.62	-14.89	80.47
	-1.86	-28.13	-28.71	-8.61	-14.94	80.42
	-1.78	-28.23	-28.91	-9.77	-14.87	79.54
	-1.66	-27.39	-29.32	-9.77	-14.85	79.57
	-1.51	-27.39	-29.74	-10.94	-14.5	78.7
	-1.49	-26.68	-29.71	-10.95	-14.5	77.74
	-0.93	-26.03	-30.18	-12.16	-14.31	77.93
	-1.09	-25.98	-30.47	-13.31	-14.31	76.93
	-0.69	-25.31	-30.87	-13.28	-14.16	77.05
	-0.01	-25.39	-31.49	-14.5	-13.78	75.78
	-0.01	-24.62	-31.49	-14.65	-13.87	74.99
	0.78	-24.22	-32.23	-15.82	-13.58	74.99
	0.78	-23.97	-32.14	-17.19	-13.59	74
	1.83	-23.24	-32.96	-17.19	-13.19	74
	2.93	-23.14	-33.81	-18.37	-12.92	73.03
	2.93	-22.75	-33.74	-18.26	-12.99	71.95
	4.17	-22.07	-34.57	-19.68	-12.6	71.88
	4.17	-22.07	-34.76	-21.1	-12.6	71
	5.42	-21.7	-35.55	-20.83	-12.3	70.95
	6.98	-21.51	-36.72	-22.27	-11.87	69.53
	6.98	-20.85	-36.72	-22.27	-11.82	68.63
	8.45	-20.51	-37.6	-23.44	-11.72	68.6
	8.4	-20.36	-37.6	-24.71	-11.72	67.37
	10.13	-19.87	-38.7	-24.66	-11.13	67.38
	11.81	-19.92	-39.85	-25.83	-10.94	66.2
	11.8	-19.34	-39.85	-25.9	-10.96	64.84
	13.87	-18.76	-41.02	-27.08	-10.57	64.84
	13.77	-18.68	-40.94	-28.05	-10.64	63.87
	15.63	-18.26	-42.19	-28.13	-10.35	63.87
	17.55	-18.37	-43.37	-29.31	-10.16	62.3
	17.55	-17.77	-43.37	-29.35	-10.16	61.03
	19.51	-17.24	-44.58	-30.47	-9.91	61.13
	19.43	-17.24	-44.53	-31.26	-9.91	59.72
	21.68	-16.8	-45.85	-31.36	-9.57	59.67
	23.53	-16.7	-47.07	-32.23	-9.52	58.4
	23.52	-16.21	-46.97	-32.15	-9.52	56.93
	25.38	-15.82	-48.44	-33.13	-9.23	56.84
	25.66	-15.72	-48.44	-34.01	-9.3	54.88
	27.64	-15.28	-49.62	-33.69	-9.3	55.47
	29.77	-15.28	-50.78	-34.57	-9.03	53.9
	29.76	-14.85	-50.83	-34.57	-9.19	52.34
	31.79	-14.38	-52.06	-35.16	-9.2	52.34
	31.62	-14.36	-52	-35.74	-9.19	50.78
	33.84	-13.98	-53.32	-35.74	-9.13	50.78
	35.79	-13.97	-54.44	-36.13	-9.2	49.31
	35.74	-13.53	-54.44	-36.13	-9.2	47.65
	37.84	-13.09	-55.66	-36.72	-9.23	47.65
	37.79	-13.09	-55.66	-36.96	-9.29	46.29
	39.75	-12.8	-56.94	-37.01	-9.38	46.09
	41.65	-12.74	-58.13	-37.4	-9.52	44.53
	41.67	-12.4	-58.13	-37.35	-9.47	43.06
	43.55	-11.96	-59.2	-37.61	-9.77	43.05
	43.43	-11.96	-59.23	-37.84	-9.77	41.4
	45.31	-11.73	-60.45	-37.99	-9.77	41.4
	47.22	-11.72	-61.72	-38.01	-10.17	39.84
	47.24	-11.47	-61.72	-38.04	-10.16	38.28
	49.07	-11.13	-62.7	-38.28	-10.25	38.28
	49.1	-11.13	-62.74	-38.21	-10.25	36.81
	50.78	-10.96	-63.88	-38.28	-10.57	36.8
	52.73	-10.99	-65.06	-38.4	-10.74	35.33
	52.78	-10.74	-65.24	-38.48	-10.94	33.79
	54.28	-10.57	-66.16	-38.4	-11.13	33.86
	54.27	-10.6	-66.16	-38.67	-11.13	32.4
	56.1	-10.46	-67.5	-38.68	-11.33	32.37
	57.8	-10.35	-68.6	-38.7	-11.72	31.05
	57.79	-10.45	-68.7	-38.68	-11.72	29.64
	59.55	-10.3	-69.95	-38.97	-11.77	29.64
	59.55	-10.45	-70.03	-38.99	-11.74	28.31
	61.12	-10.47	-71.22	-39.06	-12.12	28.3
	63.09	-10.4	-72.66	-39.27	-12.16	27
	62.88	-10.5	-72.66	-39.28	-12.16	25.76
	64.45	-10.57	-73.93	-39.4	-12.35	25.77
	64.65	-10.64	-73.93	-39.7	-12.35	24.51
	66.31	-10.94	-75.39	-39.86	-12.5	24.61
	67.66	-10.74	-76.85	-40.05	-12.65	23.49
	67.77	-11.04	-76.81	-40.15	-12.62	22.26
	69.48	-11.23	-78.32	-40.54	-12.65	22.26
	69.48	-11.25	-78.32	-40.92	-12.5	21.44
	71	-11.72	-79.93	-41.04	-12.8	21.48
	72.61	-11.72	-81.64	-41.5	-12.7	20.31
	72.61	-11.91	-81.64	-41.6	-12.65	19.51
	74.11	-12.4	-83.23	-42.19	-12.65	19.48
	74.1	-12.5	-83.25	-42.72	-12.7	18.55
	75.78	-13.01	-85.16	-42.97	-12.5	18.6
	77.3	-12.88	-86.91	-43.46	-12.5	17.86
	77.25	-13.58	-86.91	-43.51	-12.62	17.04
	78.88	-14.01	-88.82	-44.34	-12.33	17.14
	78.86	-14.11	-88.88	-45.12	-12.26	16.4
	80.27	-14.85	-90.72	-45.12	-12.21	16.4
	81.98	-14.86	-92.77	-46.1	-11.87	15.77
	81.93	-15.36	-92.77	-46.1	-11.91	15.28
	83.19	-16.16	-94.83	-46.83	-11.74	15.28
	83.4	-16.13	-94.83	-47.85	-11.74	14.75
	84.56	-16.85	-96.88	-47.85	-11.72	14.79
	85.99	-16.89	-99.07	-48.63	-11.13	14.4
	86.22	-17.58	-98.97	-48.73	-11.23	13.92
	87.38	-18.38	-101.22	-49.66	-10.94	13.87
	87.35	-18.38	-101.28	-50.59	-10.94	13.65
	88.28	-19.28	-103.37	-50.51	-10.6	13.77
	89.82	-19.34	-105.58	-51.48	-10.21	13.28
	89.75	-20.04	-105.52	-51.49	-10.25	13.23
	90.8	-20.95	-107.73	-52.35	-9.81	13.23
	90.87	-21.11	-107.72	-53.13	-9.91	12.88
	92.04	-21.73	-109.86	-53.08	-9.52	12.88
	92.92	-21.83	-112.14	-53.91	-9.2	12.84
	92.96	-22.71	-112.13	-53.91	-9.2	12.49
	93.9	-23.54	-114.21	-54.69	-8.81	12.49
	93.9	-23.46	-114.16	-55.13	-8.84	12.49
	94.51	-24.41	-116.16	-55.13	-8.42	12.49
	95.21	-24.41	-118.21	-55.71	-8.01	12.39
	95.29	-25	-118.21	-55.66	-8.12	12.39
	95.75	-25.98	-120.17	-56.08	-7.73	12.45
	95.31	-25.9	-120.12	-56.63	-7.84	12.3
	96.09	-26.71	-122.02	-56.47	-7.44	12.26
	96.48	-26.61	-123.68	-56.69	-7.13	12.29
	96.29	-27.37	-123.73	-56.74	-7.06	12.26
	96.68	-27.95	-125.27	-57.01	-6.76	12.18
	96.68	-27.95	-125.39	-56.96	-6.84	12.2
	96.68	-28.61	-127.04	-56.96	-6.47	12.2
	96.68	-28.61	-128.42	-57.06	-6.18	12.11
	96.68	-29.05	-128.46	-57.03	-6.15	12.2
	96.68	-29.69	-129.77	-56.86	-6.01	12.11
	96.37	-29.69	-129.64	-56.85	-5.96	12.11
	96.09	-30	-130.99	-56.79	-5.62	12.11
	95.31	-29.88	-131.98	-56.55	-5.52	12.11
	95.7	-30.47	-131.95	-56.55	-5.49	12.06
	95.12	-30.66	-133.11	-56.36	-5.13	12.01
	95.12	-30.62	-132.96	-55.88	-5.47	12.18
	94.43	-30.88	-133.74	-55.88	-5.08	12.11
	93.44	-30.88	-134.5	-55.52	-5.18	12.2
	93.55	-31.05	-134.52	-55.52	-4.79	12.3
	92.57	-31.08	-134.96	-55.18	-4.74	12.3
	92.55	-31.1	-135.01	-54.69	-4.71	12.31
	91.4	-31.1	-135.5	-54.7	-4.44	12.3
	90.43	-31.15	-135.64	-54.2	-4.35	12.49
	90.43	-31.1	-135.69	-54.1	-4.35	12.49
	89.06	-31.05	-135.84	-53.81	-4.1	12.49
	89.05	-31.01	-135.83	-53.25	-4.1	13.09
	87.84	-31.01	-135.84	-53.13	-4	12.88
	86.32	-30.91	-135.84	-52.76	-3.91	13.28
	86.32	-30.87	-135.81	-52.78	-3.71	13.67
	84.72	-30.52	-135.5	-52.35	-3.71	13.65
	84.74	-30.52	-135.54	-51.96	-3.71	14.01
	83.25	-30.47	-135.21	-51.96	-3.32	13.96
	81.54	-30.47	-134.62	-51.38	-3.32	14.6
	81.54	-30.1	-134.76	-51.47	-3.32	15.14
	79.78	-29.79	-134.13	-51.2	-3.13	15.14
	79.78	-29.74	-134.23	-50.83	-3.05	15.8
	78.13	-29.49	-133.42	-50.89	-2.86	15.8
	76.37	-29.44	-132.67	-50.49	-2.56	16.4
	76.37	-29.1	-132.77	-50.61	-2.56	17.36
	74.31	-28.91	-131.76	-50.5	-2.39	17.38
	74.31	-28.93	-131.76	-50.38	-2.37	18.16
	72.61	-28.44	-130.88	-50.39	-2.05	18.25
	70.9	-28.52	-129.88	-50.3	-1.76	19.34
	70.79	-28.32	-129.79	-50.38	-1.81	20.26
	69.04	-27.86	-128.81	-50.39	-1.38	20.29
	69.09	-27.94	-128.79	-50.42	-1.38	21.44
	67.14	-27.66	-127.51	-50.44	-1.08	21.36
	65.43	-27.59	-126.32	-50.69	-0.39	22.61
	65.48	-27.36	-126.34	-50.61	-0.44	23.83
	63.28	-27.1	-125.01	-50.81	-0.01	23.8
	63.28	-27.08	-125.02	-51.2	-0.01	24.99
	62.01	-26.81	-123.73	-51.2	0.59	24.99
	60.14	-26.81	-122.39	-51.47	1.37	26.46
	60.13	-26.66	-122.37	-51.56	1.17	27.73
	58.57	-26.42	-121.04	-51.97	1.93	27.73
	58.54	-26.48	-121.11	-52.39	1.9	29.17
	56.98	-26.28	-119.64	-52.44	2.34	28.9
	55.44	-26.38	-118.26	-52.94	3.27	30.36
	55.33	-26.17	-118.21	-52.95	3.3	32.01
	53.86	-26.03	-116.85	-53.32	3.9	31.93
	53.86	-26.17	-116.8	-54	3.9	33.11
	52.33	-25.98	-115.38	-54	4.88	33.18
	50.78	-26.03	-113.98	-54.44	5.65	34.55
	50.78	-26.17	-113.97	-54.49	5.66	35.69
	49.58	-26.08	-112.59	-55.27	6.62	35.84
	49.61	-26.1	-112.63	-55.66	6.59	37.01
	48.19	-26.21	-111.04	-55.71	7.47	37.06
	46.95	-26.1	-109.77	-56.35	8.5	38.18
	46.88	-26.17	-109.68	-56.25	8.4	39.06
	45.61	-26.47	-108.22	-56.86	9.38	39.4
	45.61	-26.48	-108.23	-57.43	9.38	40.23
	44.34	-26.56	-106.76	-57.34	10.15	40.23
	43.21	-26.56	-105.27	-57.81	11.28	41.21
	43.05	-26.76	-105.3	-57.81	11.22	42.07
	41.99	-26.97	-103.82	-58.33	12.26	41.99
	41.94	-26.98	-103.64	-58.72	12.2	42.77
	40.8	-27.2	-102.35	-58.74	13.18	42.75
	39.7	-27.36	-100.89	-59.3	14.06	43.16
	39.65	-27.55	-100.88	-59.2	14.06	43.95
	38.28	-27.78	-99.41	-59.57	15.11	43.9
	38.28	-27.94	-99.32	-59.96	15.09	44.19
	37.45	-28.05	-97.95	-59.96	16.01	44.12
	36.28	-28.05	-96.3	-60.21	16.88	44.43
	36.22	-28.42	-96.3	-60.21	17.04	44.53
	35.3	-28.66	-94.9	-60.57	17.92	44.51
	35.15	-28.64	-94.87	-60.69	17.77	44.53
	34.38	-29.15	-93.16	-60.79	18.65	44.53
	33.35	-29.05	-91.8	-61.04	19.51	44.48
	33.3	-29.2	-91.6	-61.06	19.43	44.43
	32.03	-29.7	-90.06	-61.18	20.26	44.43
	32.03	-29.69	-90.06	-61.43	20.21	44.09
	31.4	-29.88	-88.49	-61.43	21.04	44.09
	30.16	-29.88	-86.82	-61.72	21.68	43.75
	30.25	-30.18	-86.82	-61.47	21.68	43.24
	29.29	-30.47	-85.35	-61.82	22.24	43.17
	29.3	-30.47	-85.3	-61.87	22.25	42.77
	28.3	-30.62	-83.64	-61.82	22.84	42.65
	27.34	-30.66	-81.94	-62.12	23.34	42.14
	27.33	-30.87	-82.04	-62.12	23.39	41.4
	26.37	-30.96	-80.27	-62.21	23.82	41.39
	26.42	-30.91	-80.27	-62.35	23.8	40.7
	25.34	-31.08	-78.81	-62.4	24.37	40.67
	24.3	-31.01	-77	-62.69	24.7	39.84
	24.31	-31.15	-76.96	-62.62	24.69	39.06
	23.44	-31.2	-75.42	-63	24.99	39.06
	23.34	-31.1	-75.34	-63.28	24.99	38.28
	22.26	-31.35	-73.58	-63.23	25.59	38.23
	21.37	-31.3	-71.97	-63.59	25.78	37.4
	21.39	-31.15	-72.07	-63.58	25.78	36.57
	20.3	-31.15	-70.23	-63.97	26.37	36.51
	20.26	-31.1	-70.24	-64.36	26.37	35.6
	19.43	-31.07	-68.66	-64.31	26.56	35.54
	18.25	-30.98	-66.82	-64.65	27.15	34.76
	18.24	-30.98	-66.85	-64.65	27.05	33.59
	17.33	-30.76	-65.24	-65.25	27.54	33.79
	17.28	-30.88	-65.25	-65.58	27.34	32.81
	16.31	-30.76	-63.58	-65.63	27.93	32.81
	15.43	-30.66	-61.72	-66.21	28.42	31.98
	15.38	-30.52	-61.91	-66.21	28.37	31.1
	14.31	-30.47	-60.18	-66.81	28.86	31.13
	14.4	-30.47	-60.21	-67.5	28.88	30.17
	13.28	-30.08	-58.69	-67.6	29.49	30.15
	12.48	-30.13	-56.98	-68.07	29.88	29.39
	12.48	-29.98	-57.04	-68.16	30.03	28.39
	11.6	-29.71	-55.52	-68.68	30.56	28.49
	11.6	-29.71	-55.59	-69.48	30.74	27.73
	10.91	-29.7	-53.96	-69.53	31.42	27.59
	10.01	-29.54	-52.55	-70.14	32.03	26.81
	9.91	-29.49	-52.55	-70.22	32.37	25.78
	9.18	-29.35	-51	-70.9	33.15	25.78
	9.18	-29.44	-51.18	-71.61	33.11	24.99
	8.5	-29.25	-49.66	-71.69	33.98	24.99
	7.76	-29.3	-48.44	-72.36	34.76	24.31
	7.76	-29.39	-48.44	-72.36	34.76	23.44
	7.03	-29.32	-47.07	-73.1	35.89	23.52
	7.03	-29.34	-47.07	-73.83	35.89	22.65
	6.54	-29.44	-45.85	-73.85	36.79	22.65
	6.13	-29.49	-44.75	-74.62	37.88	21.92
	6.15	-29.42	-44.65	-74.62	37.88	21.09
	5.56	-29.73	-43.6	-75.3	39.01	21.29
	5.66	-29.71	-43.76	-76.03	38.96	20.26
	5.36	-29.79	-42.6	-75.97	40.04	20.31
	4.96	-29.79	-41.72	-76.56	41.19	19.53
	4.88	-30.08	-41.63	-76.66	41.19	18.66
	4.76	-30.47	-40.82	-77.17	42.28	18.74
	4.76	-30.47	-40.82	-77.74	42.27	17.96
	4.49	-30.62	-39.89	-77.88	43.36	17.97
	4.37	-30.76	-39.36	-78.22	44.48	17.09
	4.3	-30.98	-39.28	-78.23	44.52	16.28
	4.17	-31.4	-38.58	-78.56	45.31	16.36
	4.25	-31.45	-38.59	-79.1	45.31	15.43
	4.05	-31.86	-38.04	-79.05	46.68	15.43
	3.9	-31.84	-37.5	-79.3	47.53	14.55
	3.89	-32.25	-37.41	-79.39	47.56	13.67
	3.9	-32.81	-37.01	-79.54	48.44	13.28
	3.9	-32.74	-36.91	-79.69	48.52	12.49
	3.88	-33.25	-36.47	-79.69	49.31	12.84
	3.86	-33.4	-36.13	-79.79	50.34	11.71
	3.86	-33.72	-36.08	-79.79	50.29	10.89
	3.86	-34.3	-35.74	-79.74	50.78	10.94
	3.86	-34.38	-35.69	-79.69	50.78	9.74
	3.69	-34.77	-35.4	-79.7	51.46	9.76
	3.76	-34.86	-35.16	-79.44	52.34	8.79
	3.51	-35.35	-35.17	-79.35	52.32	7.67
	3.51	-35.94	-34.95	-79.1	53.03	7.71
	3.5	-35.94	-34.89	-78.71	52.93	6.63
	3.39	-36.38	-34.67	-78.66	53.31	6.54
	3.31	-36.43	-34.38	-78.32	53.81	5.36
	3.3	-36.77	-34.38	-78.27	53.69	4.44
	3.13	-37.4	-34.11	-77.56	53.88	4.28
	2.98	-37.26	-34.19	-77.05	53.88	3.2
	2.93	-37.7	-34	-76.96	54.08	3.17
	2.34	-37.72	-33.72	-76.22	54.15	2
	2.54	-38.19	-33.64	-76.17	54.09	0.78
	2.2	-38.59	-33.41	-75.34	54.17	0.76
	2.2	-38.5	-33.31	-74.37	54.19	-0.32
	1.9	-38.87	-33.06	-74.32	54.08	-0.49
	1.46	-38.79	-32.81	-73.44	53.88	-1.61
	1.42	-38.92	-32.81	-73.44	53.9	-2.74
	0.78	-39.58	-32.35	-72.27	53.71	-2.76
	0.76	-39.38	-32.43	-71.19	53.51	-3.96
	0.38	-39.65	-32.08	-71.14	53.49	-3.96
	-0.2	-39.58	-31.55	-70.03	53.13	-5.08
	-0.12	-39.89	-31.55	-69.95	53.17	-6.2
	-0.63	-39.89	-31.18	-68.85	52.93	-6.18
	-0.7	-39.89	-31.08	-67.5	52.78	-7.28
	-1.37	-40.06	-30.66	-67.53	52.32	-7.24
	-1.9	-40.09	-30.1	-66.41	51.86	-8.33
	-1.9	-39.99	-30.18	-66.26	51.9	-9.23
	-2.75	-40.14	-29.39	-65.09	51.51	-9.29
	-2.56	-40.09	-29.35	-63.87	51.46	-10.18
	-3.17	-40.06	-28.93	-63.87	50.78	-10.21
	-4	-39.97	-28.13	-62.61	50.38	-10.99
	-4	-39.99	-28.08	-62.6	50.37	-11.87
	-4.69	-39.87	-27.55	-61.43	49.9	-11.91
	-4.69	-39.85	-27.59	-60.21	49.99	-12.45
	-5.47	-39.67	-26.76	-60.3	49.42	-12.65
	-5.96	-39.67	-26.08	-59.19	48.92	-13.19
	-5.91	-39.46	-26.18	-59.19	49.07	-13.7
	-6.64	-39.26	-25.22	-58.03	48.63	-13.7
	-6.57	-39.26	-25.24	-57.06	48.61	-14.16
	-7.18	-38.98	-24.62	-57.08	48.34	-14.26
	-7.72	-38.92	-23.73	-56.08	48	-14.5
	-7.72	-38.68	-23.85	-56.15	48	-14.94
	-8.2	-38.28	-23	-55.47	47.65	-14.97
	-8.13	-38.23	-23.06	-54.69	47.65	-15.24
	-8.64	-38	-22.19	-54.69	47.44	-15.24
	-9	-38.01	-21.49	-53.96	47.26	-15.75
	-9.03	-37.51	-21.5	-53.93	47.26	-15.54
	-9.38	-37.16	-20.63	-53.32	47.22	-15.45
	-9.42	-37.21	-20.61	-52.95	47.22	-15.72
	-9.57	-36.72	-19.87	-52.95	47.06	-15.58
	-9.89	-36.72	-19.09	-52.56	47.22	-15.63
	-9.91	-36.13	-19.14	-52.74	47.06	-15.63
	-9.96	-35.69	-18.48	-52.37	47.25	-15.72
	-9.77	-35.74	-18.48	-52.17	47.26	-15.48
	-10.16	-35.35	-17.7	-52.2	47.26	-15.55
	-9.96	-35.35	-17.21	-52.36	47.61	-15.55
	-10.06	-34.77	-17.19	-52.17	47.61	-15.45
	-10.16	-34.3	-16.5	-52.15	47.64	-15.45
	-9.96	-34.33	-16.55	-52.39	47.65	-15.45
	-9.81	-33.81	-16.02	-52.37	47.92	-15.45
	-9.57	-33.64	-15.53	-52.49	48.24	-15.44
	-9.57	-33.31	-15.58	-52.59	48.22	-15.28
	-9.33	-32.81	-15.24	-52.86	48.52	-15.28
	-9.3	-32.81	-15.24	-53.22	48.53	-15.24
	-9	-32.37	-14.85	-53.32	48.8	-15.16
	-8.61	-32.42	-14.5	-53.71	49.17	-15.24
	-8.64	-31.84	-14.5	-53.91	49.11	-15.09
	-8.23	-31.37	-14.31	-54.25	49.49	-15.09
	-8.25	-31.4	-14.21	-54.88	49.41	-15.25
	-7.73	-30.87	-14.16	-54.88	49.8	-15.09
	-7.15	-30.87	-14.01	-55.49	50.17	-15.24
	-7.18	-30.49	-14.06	-55.52	50.09	-15.36
	-6.64	-29.88	-14.11	-56.2	50.38	-15.28
	-6.59	-30.03	-14.06	-56.94	50.38	-15.36
	-6.01	-29.69	-14.06	-56.84	50.73	-15.44
	-5.47	-29.7	-14.26	-57.62	50.78	-15.63
	-5.52	-29.22	-14.18	-57.72	50.78	-15.82
	-4.88	-28.95	-14.31	-58.33	51.37	-15.82
	-4.88	-29	-14.4	-59.29	51.37	-16.14
	-4.35	-28.52	-14.65	-59.19	51.56	-16.16
	-3.91	-28.61	-14.85	-59.96	51.56	-16.5
	-3.91	-28.27	-14.86	-60.17	51.86	-16.72
	-3.22	-27.98	-15.25	-60.74	51.93	-16.85
	-3.32	-27.94	-15.24	-61.72	51.94	-17.24
	-2.76	-27.74	-15.54	-61.72	52.2	-17.19
	-2.36	-27.75	-16.02	-62.35	52.29	-17.68
	-2.37	-27.39	-15.82	-62.35	52.29	-18.02
	-1.98	-27.15	-16.26	-63.09	52.34	-18.16
	-1.81	-27.1	-16.26	-63.97	52.29	-18.68
	-1.56	-26.9	-16.82	-63.97	52.59	-18.6
	-1.28	-26.9	-17.21	-64.58	52.34	-19.14
	-1.38	-26.66	-17.24	-64.6	52.34	-19.65
	-0.93	-26.37	-17.97	-65.36	52.64	-19.65
	-0.98	-26.39	-17.72	-66.02	52.54	-20.14
	-0.9	-26.18	-18.12	-65.97	52.59	-20.22
	-0.63	-26.1	-18.85	-66.81	52.34	-20.73
	-0.7	-25.83	-18.76	-66.65	52.34	-21.24
	-0.61	-25.7	-19.25	-67.33	52.32	-21.3
	-0.7	-25.51	-19.19	-67.97	52.29	-21.83
	-0.51	-25.24	-19.73	-67.97	52.25	-21.83
	-0.81	-25.39	-20.22	-68.46	52	-22.27
	-0.71	-24.95	-20.24	-68.37	52	-22.85
	-0.78	-24.66	-20.75	-68.85	51.81	-22.85
	-0.88	-24.66	-20.65	-69.34	51.83	-23.17
	-1.1	-24.41	-21.12	-69.29	51.46	-23.19
	-1.37	-24.41	-21.53	-69.73	50.78	-23.73
	-1.39	-24.22	-21.53	-69.78	51.22	-23.97
	-1.81	-23.84	-21.87	-70.13	50.68	-24.22
	-1.81	-24.27	-21.92	-70.51	50.68	-24.41
	-2.2	-23.49	-22.27	-70.46	50.34	-24.37
	-2.76	-23.44	-22.51	-70.75	49.62	-24.63
	-2.76	-23.24	-22.66	-70.8	49.7	-24.8
	-3.22	-22.85	-22.8	-71.14	49.11	-24.9
	-3.32	-22.75	-22.8	-71.31	49.19	-24.93
	-3.91	-22.67	-23.07	-71.31	48.51	-24.85
	-4.69	-22.66	-23.14	-71.39	47.94	-25
	-4.69	-22.27	-23.24	-71.34	47.65	-24.95
	-5.47	-22.07	-23.24	-71.69	47.02	-24.95
	-5.47	-21.97	-23.27	-71.79	46.96	-25
	-6.1	-21.7	-23.45	-71.83	46.09	-25
	-7.06	-21.73	-23.44	-71.97	45.31	-24.9
	-7.06	-21.61	-23.44	-71.83	45.26	-24.71
	-7.86	-21.31	-23.44	-72.07	44.43	-24.76
	-7.86	-21.33	-23.44	-72.22	44.38	-24.37
	-8.99	-21.14	-23.24	-72.27	43.26	-24.46
	-9.77	-21.22	-23.1	-72.36	42.19	-24.32
	-9.86	-21.1	-23.14	-72.46	42.28	-23.88
	-10.94	-20.9	-22.85	-72.46	41	-23.97
	-10.94	-21.1	-23.05	-72.66	41.16	-23.54
	-11.82	-20.92	-22.75	-72.68	39.65	-23.58
	-13.01	-20.9	-22.46	-72.66	38.65	-23.17
	-12.94	-21.1	-22.66	-72.75	38.67	-22.8
	-14.09	-21.1	-22.27	-72.88	37.4	-22.85
	-14.06	-20.95	-22.29	-72.95	37.48	-22.27
	-15.24	-21.2	-22	-73.05	36.13	-22.46
	-16.41	-21.14	-21.73	-73.14	34.76	-22.07
	-16.41	-21.49	-21.78	-73.07	34.76	-21.69
	-17.38	-21.63	-21.49	-73.24	33.4	-21.73
	-17.48	-21.69	-21.5	-73.44	33.35	-21.31
	-18.65	-21.9	-21.14	-73.49	31.88	-21.39
	-19.85	-21.83	-20.75	-73.63	30.44	-20.95
	-19.87	-22.46	-20.81	-73.58	30.42	-20.75
	-21.1	-22.75	-20.53	-73.83	28.88	-20.73
	-20.92	-22.85	-20.51	-73.93	28.88	-20.36
	-22.22	-23.46	-20.04	-73.97	27.25	-20.51
	-23.44	-23.44	-19.92	-74.27	25.76	-20.22
	-23.44	-23.97	-19.83	-74.27	25.68	-19.95
	-24.62	-24.66	-19.44	-74.34	23.92	-20.03
	-24.46	-24.8	-19.44	-74.66	24.02	-19.87
	-25.69	-25.51	-19.44	-74.66	22.26	-19.93
	-26.81	-25.54	-18.65	-74.85	20.65	-19.63
	-26.76	-26.39	-18.76	-75	20.65	-19.65
	-27.94	-27.35	-18.21	-75.2	18.92	-19.65
	-27.94	-27.36	-18.37	-75.59	19.04	-19.53
	-29	-28.32	-17.97	-75.51	17.08	-19.64
	-30.12	-28.32	-17.59	-75.78	15.43	-19.56
	-30.1	-29.35	-17.58	-75.89	15.43	-19.48
	-31.15	-30.47	-17.19	-76.12	13.28	-19.53
	-31.26	-30.52	-17.19	-76.56	13.28	-19.73
	-32.23	-31.64	-16.72	-76.32	11.79	-19.65
	-33.13	-31.74	-16.41	-76.78	9.76	-19.72
	-33.21	-32.86	-16.26	-76.71	9.76	-19.93
	-34.01	-34.03	-15.82	-77.17	8.18	-19.85
	-34.11	-34.09	-15.82	-77.54	8.06	-19.97
	-34.96	-35.3	-15.28	-77.37	6.23	-19.93
	-35.69	-35.35	-14.89	-77.94	4.39	-20.12
	-35.94	-36.72	-14.87	-77.86	4.3	-20.23
	-36.43	-37.89	-14.31	-78.05	2.59	-20.22
	-36.72	-37.82	-14.28	-78.52	2.54	-20.51
	-37.16	-38.98	-13.78	-78.44	0.76	-20.36
	-37.94	-39.16	-13.09	-78.91	-1.03	-20.51
	-37.99	-40.28	-13.09	-78.66	-1.09	-20.8
	-38.42	-41.46	-12.5	-79	-2.78	-20.72
	-38.49	-41.5	-12.45	-79.32	-2.78	-20.83
	-38.99	-42.63	-11.74	-79.25	-4.69	-20.85
	-39.31	-42.68	-11.04	-79.54	-6.35	-21.1
	-39.36	-43.8	-11.04	-79.54	-6.27	-21.1
	-39.75	-44.92	-10.25	-79.79	-8.01	-21.1
	-39.85	-44.92	-10.21	-79.88	-8.06	-21.19
	-40.05	-45.85	-9.52	-80.03	-9.57	-21.12
	-40.09	-45.9	-8.62	-80.22	-11.38	-21.14
	-40.16	-46.7	-8.6	-80.13	-11.34	-21.14
	-40.38	-47.66	-7.81	-80.47	-12.89	-21.22
	-40.33	-47.66	-7.81	-80.52	-12.89	-21.11
	-40.55	-48.46	-6.85	-80.49	-14.46	-21.12
	-40.63	-48.44	-5.91	-80.57	-16.01	-21.12
	-40.55	-48.93	-5.96	-80.71	-15.82	-21.1
	-40.72	-49.62	-4.88	-80.87	-17.33	-20.92
	-40.82	-49.51	-4.88	-80.98	-17.38	-20.92
	-40.82	-49.9	-4.1	-81.01	-18.51	-20.81
	-41.02	-49.95	-2.94	-81.16	-19.93	-20.61
	-40.97	-50.39	-2.95	-81.08	-20.03	-20.51
	-40.97	-50.44	-1.98	-81.27	-21.12	-20.41
	-41.02	-50.44	-1.96	-81.45	-21.11	-20.22
	-41.06	-50.61	-0.89	-81.45	-22.27	-20.12
	-41.11	-50.61	-0.01	-81.56	-23.19	-19.93
	-41.02	-50.54	-0.01	-81.49	-23.17	-19.56
	-41.21	-50.5	1.15	-81.74	-24.22	-19.53
	-41.21	-50.39	1.15	-81.86	-24.22	-19.14
	-41.21	-50.2	2.25	-82.08	-24.85	-19.14
	-41.41	-50.05	3.3	-82.03	-25.59	-18.6
	-41.16	-49.83	3.21	-82.03	-25.54	-18.21
	-41.21	-49.27	4.27	-82.24	-26.08	-18.37
	-41.21	-49.32	4.25	-82.45	-26	-17.7
	-41.26	-48.88	5.27	-82.62	-26.56	-17.63
	-41.42	-48.85	6.23	-82.73	-26.97	-17.29
	-41.21	-48.07	6.2	-82.72	-26.81	-16.6
	-41.45	-47.46	6.98	-83.06	-27.08	-16.6
	-41.53	-47.41	7.03	-83.33	-27.08	-16.02
	-41.46	-46.51	8.08	-83.4	-27.1	-16.06
	-41.55	-46.53	8.98	-83.6	-27	-15.53
	-41.6	-45.85	8.98	-83.6	-27.1	-14.87
	-41.6	-44.75	9.74	-84	-26.88	-14.89
	-41.55	-44.68	9.76	-84.33	-26.86	-14.18
	-41.75	-43.94	10.54	-84.29	-26.56	-14.21
	-41.89	-43.79	11.13	-84.72	-26.18	-13.58
	-41.75	-42.97	11.3	-84.72	-26.18	-12.8
	-41.91	-41.75	11.96	-85.16	-25.78	-12.88
	-41.85	-41.7	11.91	-85.6	-25.69	-12.13
	-41.92	-40.54	12.49	-85.66	-25	-12.12
	-41.94	-40.58	13.18	-86.04	-24.62	-11.25
	-41.94	-39.56	13.09	-85.99	-24.32	-10.69
	-41.99	-38.4	13.28	-86.57	-23.63	-10.6
	-41.89	-38.48	13.28	-86.96	-23.54	-9.77
	-41.99	-37.3	14.01	-86.96	-22.85	-9.77
	-41.99	-37.35	14.06	-87.45	-21.8	-9.03
	-42.19	-36.13	14.31	-87.59	-21.73	-8.13
	-42.02	-35.16	14.65	-87.94	-21.1	-8.21
	-42.04	-35.21	14.5	-88.5	-20.9	-7.43
	-41.99	-34.03	14.82	-88.62	-19.83	-7.35
	-41.92	-34.03	15.04	-88.97	-18.87	-6.47
	-41.85	-33.03	14.84	-89.06	-18.95	-5.66
	-41.89	-32.03	14.84	-89.5	-17.72	-5.71
	-41.89	-32.08	15.04	-89.99	-17.68	-4.81
	-41.93	-31.1	15.04	-89.87	-16.7	-4.74
	-41.8	-31.15	14.83	-90.44	-15.55	-4
	-41.81	-30.18	14.84	-90.44	-15.55	-3.05
	-41.75	-29.35	14.79	-90.82	-14.48	-3.05
	-41.82	-29.35	14.75	-91.21	-14.55	-2.35
	-41.71	-28.52	14.6	-91.31	-13.4	-2.35
	-41.75	-28.52	14.4	-91.46	-12.33	-1.28
	-41.8	-27.78	14.43	-91.43	-12.5	-0.49
	-41.65	-27	14.06	-91.85	-11.28	-0.58
	-41.7	-27.06	14.06	-92.09	-11.23	0.38
	-41.81	-26.47	13.92	-92.04	-10.35	0.38
	-41.85	-26.37	13.28	-92.24	-9.29	1.16
	-41.89	-25.71	13.55	-92.33	-9.3	2.1
	-41.92	-25.29	13.26	-92.31	-8.45	1.95
	-41.89	-25.22	13.28	-92.58	-8.42	2.93
	-42.19	-24.66	12.88	-92.43	-7.45	2.88
	-42.38	-24.66	12.49	-92.38	-6.59	3.69
	-42.48	-24.22	12.49	-92.38	-6.64	4.37
	-42.6	-23.73	12.2	-92.38	-5.66	4.35
	-42.63	-23.78	12.2	-92.19	-5.87	5.07
	-42.99	-23.46	12.08	-92.21	-4.93	5.13
	-43.37	-23.49	11.71	-92.04	-4.1	5.76
	-43.41	-22.9	11.72	-92.04	-4.1	6.59
	-43.9	-22.85	11.51	-91.65	-3.47	6.54
	-43.99	-22.71	11.57	-91.41	-3.52	7.03
	-44.45	-22.41	11.32	-91.41	-2.64	7.03
	-45.12	-22.66	11.22	-91.02	-2.1	7.76
	-45.21	-22.19	11.22	-90.82	-2.17	8.2
	-45.75	-21.83	11.13	-90.53	-1.47	8.28
	-45.81	-21.92	11.13	-89.99	-1.47	8.94
	-46.69	-21.73	11.03	-89.86	-0.93	8.79
	-47.36	-21.7	11.13	-89.31	-0.31	9.42
	-47.46	-21.53	11.13	-89.38	-0.2	9.91
	-48.46	-21.49	11.22	-88.72	0.29	9.94
	-48.45	-21.34	11.3	-88.01	0.2	10.33
	-49.37	-21.19	11.42	-88.01	0.78	10.15
	-50.54	-21.3	11.61	-87.23	1.37	10.83
	-50.59	-21.12	11.63	-87.23	1.37	11.3
	-51.56	-20.92	11.81	-86.52	1.81	11.21
	-51.61	-20.95	11.91	-85.57	1.54	11.71
	-52.78	-20.91	12.21	-85.6	2.29	11.77
	-54.1	-20.92	12.49	-84.81	2.73	12.06
	-54.05	-20.65	12.49	-84.81	2.78	12.49
	-55.47	-20.62	13.23	-83.99	3.27	12.49
	-55.48	-20.56	13.23	-83.11	3.13	12.88
	-56.59	-20.51	13.62	-83.06	3.66	13.04
	-58.15	-20.46	14.4	-82.06	3.9	13.28
	-58.15	-20.36	14.31	-82.14	3.9	13.87
	-59.52	-20.22	14.84	-81.35	4.58	13.96
	-59.47	-20.26	14.84	-80.47	4.47	14.5
	-60.94	-20.23	15.63	-80.47	4.76	14.7
	-62.3	-20.22	16.36	-79.54	5.16	14.84
	-62.26	-20.12	16.38	-79.54	5.17	15.63
	-63.79	-20.12	17.19	-78.71	5.44	15.63
	-63.78	-20.12	17.19	-77.95	5.47	15.97
	-65.09	-20.03	17.97	-77.95	5.86	15.99
	-66.5	-20.04	18.9	-77.17	6.1	16.67
	-66.46	-20.12	18.85	-77.2	6.1	17.16
	-67.97	-20.04	19.53	-76.48	6.45	17.24
	-67.97	-20.12	19.53	-75.78	6.59	17.97
	-69.29	-20.13	20.65	-75.89	6.63	17.86
	-70.51	-20.16	21.44	-75.15	6.98	18.45
	-70.51	-20.23	21.44	-75.2	6.98	19.34
	-71.8	-20.31	22.51	-74.62	7.03	19.31
	-71.8	-20.31	22.44	-74.22	7.03	20.07
	-73	-20.41	23.24	-74.22	7.37	19.92
	-74.22	-20.41	24.39	-73.63	7.03	20.85
	-74.22	-20.72	24.31	-73.68	7.37	21.48
	-75.29	-21.1	24.99	-73.54	7.42	21.68
	-75.2	-20.92	25.34	-73.07	7.52	22.26
	-76.37	-21.24	26.22	-73.16	7.5	22.44
	-77.35	-21.24	27.05	-72.95	7.62	23.19
	-77.1	-21.53	27.15	-72.97	7.62	24.02
	-78.03	-22	28.17	-72.8	7.52	24.01
	-78.03	-21.97	27.93	-72.95	7.4	24.85
	-78.91	-22.36	28.86	-72.85	7.37	24.85
	-79.42	-22.36	29.74	-72.85	7.03	25.73
	-79.44	-22.85	29.59	-72.8	7.03	26.46
	-79.98	-23.46	30.52	-73	7.03	26.56
	-79.98	-23.54	30.44	-73.24	7.03	27.34
	-80.57	-24.22	31.4	-73.19	6.84	27.32
	-80.87	-24.22	32.01	-73.54	6.62	28.17
	-80.91	-24.71	31.98	-73.58	6.63	28.89
	-81.2	-25.39	32.76	-73.75	6.2	28.86
	-81.15	-25.51	32.71	-74.24	6.24	29.64
	-81.45	-26.22	33.5	-74.27	5.94	29.69
	-81.63	-26.18	34.18	-74.62	5.47	30.42
	-81.55	-26.98	34.18	-74.62	5.44	30.93
	-81.59	-27.76	34.72	-74.95	5.07	30.91
	-81.59	-27.75	34.74	-75.59	5.05	31.53
	-81.64	-28.52	35.4	-75.49	4.44	31.59
	-81.54	-28.71	35.83	-76.08	3.88	32.01
	-81.4	-29.49	35.82	-76.17	3.86	32.62
	-81.37	-30.48	36.42	-76.56	3.27	32.62
	-81.4	-30.47	36.41	-77.15	3.21	32.81
	-81.15	-31.2	36.91	-77.26	2.69	32.81
	-80.91	-31.37	37.48	-77.65	1.9	33.4
	-80.96	-32.35	37.45	-77.65	1.76	33.5
	-80.49	-33.15	37.88	-78.13	1.15	33.54
	-80.52	-33.23	37.88	-78.71	1.12	33.79
	-80.27	-34.03	38.28	-78.64	0.24	33.79
	-79.83	-34.13	38.87	-79.2	-0.53	33.89
	-79.88	-34.96	39.01	-79.25	-0.54	33.98
	-79.52	-35.99	39.43	-79.54	-1.47	33.98
	-79.69	-35.94	39.45	-80.1	-1.48	33.98
	-78.96	-36.77	39.83	-80.03	-2.35	33.94
	-78.76	-36.82	40.43	-80.47	-3.27	33.86
	-78.71	-37.62	40.43	-80.47	-3.32	33.59
	-78.13	-38.43	40.8	-80.71	-4.25	33.59
	-78.27	-38.4	40.81	-81.1	-4.35	33.59
	-77.88	-39.11	41.31	-81.08	-5.47	33.57
	-77.44	-39.21	41.77	-81.4	-6.47	33.4
	-77.47	-39.89	41.79	-81.37	-6.35	33.18
	-77.1	-40.58	42.28	-81.56	-7.53	33.15
	-77.16	-40.58	42.28	-81.84	-7.62	32.81
	-76.71	-41.06	42.82	-81.76	-8.61	32.81
	-76.47	-41.14	43.26	-81.93	-9.77	32.62
	-76.53	-41.82	43.31	-81.86	-9.77	32.03
	-76.2	-42.2	43.82	-81.98	-10.94	32.03
	-76.18	-42.21	43.85	-82.03	-10.95	31.93
	-75.98	-42.77	44.34	-82.03	-12.16	31.84
	-75.79	-42.63	44.53	-82.15	-13.31	31.49
	-75.71	-42.99	44.53	-82.08	-13.28	31.04
	-75.69	-43.38	45.26	-82.08	-14.5	31.1
	-75.83	-43.37	45.29	-82.06	-14.65	30.65
	-75.51	-43.55	45.7	-82.03	-15.82	30.65
	-75.54	-43.55	46.29	-82.03	-17.19	30.42
	-75.58	-43.79	46.09	-81.98	-17.19	29.88
	-75.49	-43.93	46.68	-81.95	-18.37	29.88
	-75.42	-43.87	46.68	-81.85	-18.26	29.76
	-75.54	-44.06	47.06	-81.84	-19.68	29.74
	-75.59	-43.97	47.53	-81.84	-21.1	29.37
	-75.51	-44.05	47.44	-81.84	-20.83	29.1
	-75.7	-44.07	47.9	-81.69	-22.27	28.9
	-75.7	-44.09	47.95	-81.69	-22.27	28.86
	-75.81	-44.07	48.22	-81.75	-23.44	28.7
	-76.17	-43.97	48.53	-81.57	-24.71	28.66
	-76	-44.09	48.52	-81.64	-24.66	28.47
	-76.37	-44.04	48.72	-81.74	-25.83	28.31
	-76.2	-43.9	48.8	-81.64	-25.9	28.31
	-76.51	-43.9	49.01	-81.64	-27.08	28.3
	-76.87	-43.95	49.22	-81.74	-28.05	28.2
	-76.76	-43.85	49.21	-81.83	-28.13	28.2
	-77.15	-43.8	49.41	-81.76	-29.31	28.2
	-77.17	-43.76	49.31	-81.95	-29.35	28.13
	-77.39	-43.6	49.51	-82.03	-30.47	28.13
	-77.84	-43.6	49.56	-82.06	-31.26	28.2
	-77.78	-43.58	49.61	-81.98	-31.36	28.13
	-78.13	-43.57	49.61	-82.34	-32.23	28.2
	-78.13	-43.65	49.56	-82.62	-32.15	28.47
	-78.56	-43.58	49.66	-82.62	-33.13	28.31
	-78.92	-43.6	49.46	-82.93	-34.01	28.31
	-78.91	-43.76	49.42	-83.01	-33.69	28.51
	-79.31	-43.77	49.41	-83.2	-34.57	28.51
	-79.15	-43.8	49.31	-83.64	-34.57	28.66
	-79.54	-43.9	49.11	-83.64	-35.16	28.69
	-79.98	-43.85	49.02	-84.01	-35.74	28.9
	-79.88	-44.07	48.91	-84.03	-35.74	29.25
	-80.47	-44.29	48.62	-84.67	-36.13	29.09
	-80.13	-44.34	48.62	-85.16	-36.13	29.54
	-80.57	-44.58	48.39	-85.16	-36.72	29.47
	-80.87	-44.53	47.83	-85.64	-36.96	29.69
	-80.71	-44.92	47.65	-85.75	-37.01	30.13
	-81.15	-45.24	47.56	-86.28	-37.4	29.97
	-81.1	-45.26	47.46	-86.96	-37.35	30.27
	-81.36	-45.61	47.05	-87.01	-37.61	30.36
	-81.57	-45.7	46.48	-87.55	-37.84	30.66
	-81.63	-46.12	46.48	-87.61	-37.99	30.95
	-81.69	-46.53	45.9	-88.31	-38.01	31.1
	-81.74	-46.34	45.9	-89.06	-38.04	31.4
	-82.04	-47.07	45.29	-88.97	-38.28	31.49
	-82.06	-47.07	44.53	-89.67	-38.21	31.79
	-82.08	-47.8	44.53	-89.75	-38.28	32.03
	-82.34	-48.46	44.09	-90.34	-38.4	32.03
	-82.28	-48.45	44.09	-91.16	-38.48	32.42
	-82.43	-49.02	43.21	-91.11	-38.4	32.4
	-82.62	-49.22	42.47	-91.8	-38.67	32.81
	-82.54	-49.8	42.58	-91.8	-38.68	33.25
	-82.42	-50.6	41.75	-92.48	-38.7	33.18
	-82.62	-50.6	41.67	-93.16	-38.68	33.59
	-82.81	-51.38	40.99	-93.16	-38.97	33.54
	-82.86	-51.47	40.23	-93.8	-38.99	34.03
	-82.86	-52.08	40.23	-93.86	-39.06	34.42
	-82.93	-52.94	39.44	-94.44	-39.27	34.42
	-83.01	-52.95	39.5	-94.97	-39.28	34.76
	-83.01	-53.66	38.77	-95.03	-39.4	34.75
	-83.15	-53.71	37.74	-95.53	-39.7	35.15
	-83.22	-54.49	37.88	-95.51	-39.86	35.52
	-83.31	-55.18	37.16	-96.14	-40.05	35.45
	-83.22	-55.18	37.11	-96.61	-40.15	36.01
	-83.41	-56.05	36.42	-96.49	-40.54	36.01
	-83.33	-56.05	35.74	-97.17	-40.92	36.32
	-83.35	-56.69	35.79	-97	-41.04	36.72
	-83.52	-57.53	35.11	-97.46	-41.5	36.81
	-83.61	-57.53	35.15	-97.95	-41.6	37.19
	-83.52	-58.06	34.52	-97.85	-42.19	37.38
	-83.64	-58.22	33.98	-98.24	-42.72	37.74
	-83.64	-58.84	33.98	-98.19	-42.97	38.18
	-83.72	-59.37	33.4	-98.54	-43.46	38.23
	-83.69	-59.37	33.4	-98.83	-43.51	38.87
	-83.81	-59.96	32.81	-98.78	-44.34	38.67
	-83.99	-60.06	32.5	-99.02	-45.12	39.43
	-83.99	-60.4	32.71	-98.95	-45.12	39.82
	-84	-60.99	32.03	-99.05	-46.1	39.75
	-84.08	-60.96	32.03	-99.32	-46.1	40.43
	-84.03	-61.34	31.98	-99.27	-46.83	40.23
	-84.19	-61.33	31.84	-99.32	-47.85	40.99
	-84.19	-61.72	31.63	-99.27	-47.85	41.65
	-84.2	-61.87	31.59	-99.37	-48.63	41.4
	-84.19	-61.82	31.59	-99.24	-48.73	42.28
	-84.28	-62.12	31.49	-99.27	-49.66	42.28
	-84.3	-62.12	31.52	-99.41	-50.59	42.86
	-84.23	-62.13	31.42	-99.27	-50.51	43.65
	-84.33	-62.23	31.59	-99.22	-51.48	43.63
	-84.38	-62.21	31.59	-99.05	-51.49	44.43
	-84.3	-62.21	31.54	-99.22	-52.35	44.34
	-84.38	-62.16	31.84	-98.93	-53.13	45.26
	-84.38	-62.16	31.84	-98.83	-53.08	45.9
	-84.19	-62.01	31.98	-98.72	-53.91	45.79
	-84.28	-62.01	31.93	-98.45	-53.91	46.78
	-84.23	-61.82	32.03	-98.44	-54.69	46.68
	-84.11	-61.77	32.41	-98.24	-55.13	47.44
	-84.11	-61.72	32.03	-98.19	-55.13	48.24
	-83.99	-61.23	32.79	-97.8	-55.71	48.39
	-84	-61.28	32.76	-97.68	-55.66	49.07
	-83.74	-60.95	32.81	-97.46	-56.08	48.92
	-83.69	-60.95	33.4	-97.07	-56.63	49.95
	-83.52	-60.57	33.4	-97.22	-56.47	50.38
	-83.4	-60.16	33.54	-96.8	-56.69	50.38
	-83.3	-60.16	33.59	-96.31	-56.74	51.46
	-83.15	-59.57	33.98	-96.34	-57.01	51.46
	-82.81	-59.67	34.19	-95.92	-56.96	52.15
	-82.76	-59.11	34.18	-95.9	-56.96	52.93
	-82.57	-58.62	34.55	-95.42	-57.06	52.93
	-82.54	-58.64	34.55	-94.95	-57.03	53.49
	-82.08	-58.01	34.72	-95.03	-56.86	53.47
	-81.75	-57.86	35.01	-94.46	-56.85	54.25
	-81.76	-57.47	34.95	-94.38	-56.79	54.73
	-81.26	-56.74	35.11	-93.95	-56.55	54.69
	-81.18	-56.85	35.03	-93.37	-56.55	55.26
	-80.87	-56.1	35.4	-93.37	-56.36	55.44
	-80.1	-56.1	35.4	-92.68	-55.88	55.81
	-80.13	-55.48	35.15	-92.77	-55.88	56.24
	-79.69	-54.69	35.54	-92.19	-55.52	56.24
	-79.54	-54.69	35.5	-91.46	-55.52	56.59
	-78.92	-53.91	35.5	-91.5	-55.18	56.62
	-78.32	-53.91	35.54	-90.72	-54.69	57.03
	-78.27	-52.95	35.55	-90.82	-54.7	57.03
	-77.56	-52	35.5	-90.05	-54.2	57.03
	-77.56	-52.16	35.45	-89.21	-54.1	57.62
	-76.95	-51.29	35.5	-89.26	-53.81	57.62
	-76.1	-51.29	35.15	-88.43	-53.25	57.76
	-76.12	-50.39	35.15	-88.5	-53.13	57.79
	-75.39	-49.32	35.15	-87.55	-52.76	57.81
	-75.39	-49.41	35.15	-86.77	-52.78	57.81
	-74.62	-48.44	35.01	-86.82	-52.35	57.81
	-73.68	-48.44	34.75	-85.77	-51.96	57.81
	-73.83	-47.27	34.74	-85.94	-51.96	57.81
	-72.95	-46.14	34.45	-84.96	-51.38	57.79
	-72.85	-46.19	34.45	-83.91	-51.47	57.71
	-72.27	-45.03	34.38	-83.94	-51.2	57.81
	-71.31	-45.23	33.98	-82.96	-50.83	57.62
	-71.31	-43.76	33.94	-83.11	-50.89	57.47
	-70.71	-42.6	33.59	-81.98	-50.49	57.42
	-70.75	-42.5	33.58	-81.05	-50.61	57.02
	-69.85	-41.14	33.25	-81.01	-50.5	57.03
	-69.19	-41.21	32.81	-79.93	-50.38	56.88
	-69.25	-39.85	33.18	-79.88	-50.39	56.54
	-68.41	-38.33	32.62	-78.93	-50.3	56.59
	-68.46	-38.4	32.62	-77.94	-50.38	56.2
	-67.97	-36.91	32.03	-77.86	-50.39	56.15
	-67.29	-37.01	31.84	-76.96	-50.42	55.66
	-67.29	-35.35	31.84	-76.9	-50.44	55.44
	-66.71	-33.84	31.35	-75.81	-50.69	55.42
	-66.75	-33.99	31.4	-74.9	-50.61	54.78
	-66.06	-32.28	30.91	-74.93	-50.81	54.86
	-65.72	-32.33	30.55	-73.78	-51.2	54.54
	-65.75	-30.66	30.54	-73.93	-51.2	53.9
	-65.44	-28.93	29.88	-72.9	-51.47	53.86
	-65.26	-28.93	29.97	-71.88	-51.56	53.49
	-64.99	-27.35	29.59	-71.97	-51.97	53.47
	-64.85	-27.36	29.08	-71.12	-52.39	52.93
	-64.7	-25.39	29.08	-71.1	-52.44	52.34
	-64.55	-23.68	28.51	-70.22	-52.94	52.34
	-64.58	-23.63	28.51	-69.44	-52.95	51.56
	-64.4	-21.87	28.13	-69.36	-53.32	51.56
	-64.55	-21.8	27.34	-68.55	-54	51.37
	-64.48	-20.12	27.59	-68.41	-54	50.73
	-64.38	-18.16	26.93	-67.77	-54.44	50.68
	-64.48	-18.16	27	-66.94	-54.49	50.24
	-64.66	-16.42	26.37	-66.94	-55.27	50.29
	-64.77	-16.41	25.76	-66.41	-55.66	49.5
	-64.86	-14.47	25.76	-66.21	-55.71	49.12
	-65.06	-12.5	24.99	-65.55	-56.35	49.1
	-64.99	-12.5	24.99	-65.09	-56.25	48.53
	-65.44	-10.94	24.5	-65.06	-56.86	48.51
	-65.72	-10.64	23.9	-64.31	-57.43	48.14
	-65.82	-8.74	23.9	-64.37	-57.34	47.56
	-66.41	-6.95	23.24	-63.97	-57.81	47.61
	-66.26	-6.94	23.04	-63.31	-57.81	47.26
	-67.04	-5.03	22.56	-63.28	-58.33	47.22
	-67.43	-4.98	21.95	-62.89	-58.72	46.92
	-67.53	-3.13	21.87	-62.92	-58.74	46.68
	-68.16	-1.37	21.36	-62.45	-59.3	46.68
	-68.12	-1.37	21.39	-62.12	-59.2	46.39
	-68.86	0.54	20.51	-62.21	-59.57	46.34
	-69.53	0.56	20.07	-61.74	-59.96	46.09
	-69.53	2.29	20.07	-61.77	-59.96	46.07
	-70.31	4.08	19.38	-61.72	-60.21	46.07
	-70.31	4.1	19.43	-61.25	-60.21	46.09
	-71.19	5.56	18.9	-61.33	-60.57	46.04
	-71.88	5.71	18.24	-61.13	-60.69	46.07
	-71.97	7.32	18.24	-61.13	-60.79	46.09
	-72.8	8.98	17.82	-61.04	-61.04	46.09
	-72.8	8.98	17.72	-60.99	-61.06	46.29
	-73.58	10.45	17.19	-61.04	-61.18	46.09
	-74.46	10.42	16.89	-60.96	-61.43	46.58
	-74.46	11.8	16.79	-60.99	-61.43	46.68
	-75.2	13.23	16.39	-61.04	-61.72	46.92
	-75.39	13.23	16.4	-61.08	-61.47	47.06
	-76.17	14.53	16.01	-61.08	-61.82	47.06
	-76.97	14.43	15.87	-61.23	-61.87	47.44
	-76.96	15.63	15.71	-61.33	-61.82	47.65
	-77.76	16.67	15.63	-61.43	-62.12	47.65
	-77.76	16.6	15.67	-61.72	-62.12	48.19
	-78.52	17.55	15.23	-61.77	-62.21	48.19
	-79.3	17.67	15.04	-61.87	-62.35	48.63
	-79.3	18.36	15.11	-62.01	-62.4	49.11
	-79.88	19.13	14.84	-62.33	-62.69	49.17
	-79.88	19.13	14.84	-62.65	-62.62	49.62
	-80.62	19.9	14.84	-62.7	-63	49.68
	-81.1	19.87	14.82	-63.09	-63.28	49.99
	-81.1	20.31	14.75	-63.19	-63.23	50.68
	-81.64	20.75	14.82	-63.5	-63.59	50.68
	-81.74	20.9	14.75	-63.99	-63.58	50.78
	-82.14	21.07	14.79	-63.99	-63.97	50.78
	-82.53	21.05	14.83	-64.5	-64.36	51.51
	-82.53	21.09	14.82	-64.5	-64.31	51.86
	-82.74	21.34	14.79	-64.99	-64.65	51.9
	-82.76	21.29	14.82	-65.48	-64.65	52.25
	-83.13	21.29	14.84	-65.53	-65.25	52.29
	-83.15	21.09	15.19	-66.02	-65.58	52.34
	-83.35	21.07	15.11	-66.11	-65.63	52.93
	-83.42	20.95	15.43	-66.46	-66.21	52.93
	-83.35	20.9	15.43	-67.2	-66.21	52.93
	-83.35	20.65	15.48	-67.02	-66.81	52.98
	-83.45	20.65	15.72	-67.6	-67.5	53.27
	-83.5	20.29	15.89	-67.63	-67.6	53.31
	-83.41	19.87	16.01	-68.12	-68.07	53.3
	-83.4	19.92	15.99	-68.57	-68.16	53.51
	-83.42	19.43	16.4	-68.58	-68.68	53.49
	-83.15	19.34	16.65	-69.14	-69.48	53.49
	-83.25	19.04	16.67	-69.09	-69.53	53.5
	-83.15	18.21	17.19	-69.53	-70.14	53.49
	-83.12	18.36	17.19	-70.03	-70.22	53.31
	-82.81	17.85	17.46	-69.92	-70.9	53.31
	-82.81	17.76	17.96	-70.24	-71.61	53.31
	-82.57	17.19	17.97	-70.31	-71.69	53.2
	-82.28	16.6	18.36	-70.62	-72.36	53.27
	-82.43	16.67	18.44	-70.9	-72.36	53.13
	-82.03	15.97	18.99	-70.9	-73.1	53.13
	-81.56	15.97	19.43	-71.3	-73.83	52.93
	-81.74	15.43	19.51	-71.01	-73.85	52.64
	-81.45	14.8	20.12	-71.34	-74.62	52.73
	-81.45	14.84	20.12	-71.69	-74.62	52.34
	-81.07	14.31	20.68	-71.53	-75.3	52.34
	-80.87	14.45	21.36	-71.69	-76.03	52.25
	-80.76	13.87	21.34	-71.69	-75.97	52.05
	-80.47	13.28	21.87	-71.83	-76.56	52.05
	-80.47	13.28	21.92	-71.69	-76.66	51.81
	-80.22	12.88	22.51	-71.8	-77.17	51.9
	-79.79	12.88	23.39	-71.78	-77.74	51.56
	-79.79	12.49	23.34	-71.78	-77.88	51.46
	-79.52	12.3	24.11	-71.69	-78.22	51.46
	-79.54	12.26	24.19	-71.59	-78.23	51.16
	-79.2	12	24.8	-71.53	-78.56	51.17
	-78.95	12.11	25.73	-71.34	-79.1	50.78
	-78.96	11.77	25.73	-71.34	-79.05	50.78
	-78.52	11.72	26.37	-71.24	-79.3	50.38
	-78.56	11.79	26.42	-70.9	-79.39	50.78
	-78.32	11.67	27.29	-71	-79.54	50.78
	-77.95	11.67	27.93	-70.8	-79.69	50.78
	-78.04	11.77	27.93	-70.75	-79.69	50.78
	-77.75	11.72	28.86	-70.51	-79.79	50.78
	-77.75	11.77	28.86	-70.22	-79.79	50.78
	-77.37	11.8	29.49	-70.17	-79.74	50.78
	-77.17	11.81	30.27	-69.85	-79.69	50.78
	-77.15	12.01	30.32	-69.87	-79.7	51.15
	-76.76	12.12	30.95	-69.63	-79.44	50.78
	-76.78	12.26	30.91	-69.29	-79.35	51.42
	-76.49	12.35	31.63	-69.19	-79.1	51.46
	-76.03	12.38	32.37	-68.97	-78.71	51.46
	-76.1	12.49	32.03	-68.97	-78.66	51.83
	-75.78	12.88	32.81	-68.55	-78.32	51.56
	-75.83	12.88	32.81	-68.26	-78.27	52
	-75.34	13.23	33.4	-68.37	-77.56	51.95
	-74.95	13.28	33.98	-67.97	-77.05	52.34
	-75	13.28	33.94	-67.97	-76.96	52.73
	-74.41	13.92	34.18	-67.6	-76.22	52.54
	-74.41	13.87	34.18	-67.19	-76.17	53.2
	-74.22	14.01	34.56	-67.29	-75.34	53.17
	-73.54	14.06	34.74	-66.85	-74.37	53.31
	-73.44	14.4	34.72	-66.85	-74.32	53.86
	-72.9	14.65	35.01	-66.53	-73.44	53.7
	-73.06	14.7	34.95	-66.11	-73.44	54.08
	-72.27	14.84	34.76	-66.21	-72.27	53.9
	-71.7	14.84	34.91	-65.82	-71.19	54.54
	-71.7	15.04	34.76	-65.82	-71.14	54.83
	-70.95	15.43	34.76	-65.45	-70.03	54.78
	-70.92	15.28	34.67	-65.05	-69.95	55.17
	-70.17	15.7	34.46	-64.99	-68.85	55.25
	-69.53	15.43	34.19	-64.67	-67.5	55.54
	-69.53	15.43	34.38	-64.7	-67.53	55.83
	-68.6	15.63	33.59	-64.31	-66.41	55.95
	-68.76	15.63	33.59	-63.89	-66.26	56.2
	-67.8	15.63	33.18	-63.97	-65.09	56.06
	-66.99	15.63	32.62	-63.43	-63.87	56.59
	-66.85	15.63	32.62	-63.5	-63.87	56.63
	-66.02	15.43	31.63	-63.09	-62.61	56.63
	-65.94	15.63	31.62	-62.55	-62.6	56.98
	-64.94	15.31	30.94	-62.65	-61.43	56.98
	-63.98	15.14	29.88	-62.16	-60.21	57.01
	-63.97	15.23	29.88	-62.16	-60.3	57.03
	-62.89	14.84	28.9	-61.72	-59.19	57.03
	-62.89	14.83	28.89	-61.13	-59.19	57.03
	-61.77	14.82	27.93	-61.25	-58.03	57.03
	-60.74	14.79	26.56	-60.6	-57.06	57.03
	-60.79	14.44	26.56	-60.64	-57.08	57.03
	-59.57	14.36	25.38	-60.16	-56.08	57.03
	-59.57	14.06	25.38	-59.47	-56.15	57.03
	-58.6	13.96	24.17	-59.57	-55.47	57.03
	-57.34	13.87	22.65	-59.01	-54.69	56.93
	-57.37	13.65	22.65	-58.94	-54.69	56.63
	-56.25	13.23	21.48	-58.3	-53.96	56.63
	-56.2	13.26	21.48	-57.74	-53.93	56.24
	-55.1	12.88	20.17	-57.72	-53.32	56.14
	-54	12.88	18.65	-56.94	-52.95	56.04
	-54	12.49	18.73	-57.03	-52.95	55.56
	-52.94	12.19	17.19	-56.25	-52.56	55.54
	-52.94	12.28	17.26	-55.52	-52.74	55.08
	-51.78	11.87	15.99	-55.49	-52.37	55.17
	-50.78	11.72	14.55	-54.79	-52.17	54.64
	-50.83	11.51	14.45	-54.74	-52.2	54.15
	-49.8	11.13	13.23	-53.91	-52.36	54.1
	-49.85	11.03	13.18	-53.05	-52.17	53.49
	-48.97	10.99	11.81	-53.05	-52.15	53.49
	-48.05	10.89	10.62	-52.08	-52.39	52.93
	-48.1	10.5	10.54	-52.1	-52.37	52.2
	-47.17	10.15	9.38	-51.28	-52.49	52.29
	-47.07	10.15	9.45	-50.3	-52.59	51.55
	-46.5	9.76	8.18	-50.29	-52.86	51.56
	-45.7	9.76	6.98	-49.41	-53.22	50.78
	-45.72	9.64	7.03	-49.27	-53.32	50.24
	-45.23	9.38	5.94	-48.27	-53.71	50.2
	-45.13	9.38	6.1	-47.36	-53.91	49.31
	-44.51	9.08	4.88	-47.27	-54.25	49.3
	-44.05	8.98	3.9	-46.24	-54.88	48.53
	-44.06	8.79	4.1	-46.12	-54.88	47.65
	-43.46	8.5	3.13	-45.14	-55.49	47.65
	-43.57	8.57	3.13	-44.05	-55.52	46.96
	-43.16	8.2	2.34	-44.06	-56.2	46.95
	-42.97	8.28	1.54	-43.07	-56.94	46.07
	-42.97	8.11	1.51	-43.02	-56.84	45.29
	-42.58	7.81	0.78	-41.89	-57.62	45.29
	-42.49	8.06	0.78	-40.82	-57.72	44.43
	-42.33	7.62	-0.01	-40.82	-58.33	44.43
	-42.24	7.76	-0.3	-39.85	-59.29	43.55
	-42.29	7.37	-0.34	-39.85	-59.19	42.75
	-42.19	7.03	-1.03	-38.87	-59.96	42.58
[truncated: 48,001 more rows]
