# Supplementary material for: Synchronized activity of sensory neurons initiates cortical synchrony in a model of neuropathic pain
Source: Nat Commun. 2023 Feb 8;14:689. doi: 10.1038/s41467-023-36093-z (PMC9908980; doi:10.1038/s41467-023-36093-z)
Supplement: Supplementary file 7 — Supplementary Software 1 [file 41467_2023_36093_MOESM7_ESM.zip › comparsion EEG from Chao/comparsion EEG/comparsion bl_3h_1d_3d/ATP.xlsx]

## Sheet: Sheet1
animal 1	animal 18	animal 19	animal 18	animal 32	animal 5
-28.05	6.05	41.94	17.99	-1.22	17.96
-28.44	6.05	41.4	18.7	-0.12	18.24
-28.52	6.15	41.4	19.09	-0.49	18.16
-28.93	6.14	41.26	19.04	-0.49	18.26
-28.96	6.23	40.8	19.53	3.91	18.31
-29.35	6.2	40.81	19.51	3.91	18.36
-30.02	6.05	40.67	19.97	0.98	18.36
-29.98	6.05	40.43	20.31	-0.06	18.26
-30.52	6.05	40.14	20.3	1.71	18.45
-30.52	5.93	39.75	20.65	3.85	18.43
-31.1	6.01	39.79	20.58	3.91	18.26
-31.64	5.93	39.4	20.9	4.39	18.31
-31.64	5.87	39.34	21.08	4.39	18.24
-32.34	5.65	39.06	21.07	5.86	18.06
-32.25	5.56	38.62	21.34	5.86	18.12
-32.73	5.52	38.65	21.29	5.86	17.94
-33.4	5.32	38.28	21.48	6.35	17.77
-33.33	5.23	38.26	21.58	4.82	17.67
-33.89	5.05	37.84	21.68	5.86	17.55
-33.8	4.74	37.39	21.63	6.84	17.55
-34.38	4.64	37.38	21.53	6.84	17.14
-34.77	4.47	36.81	21.68	7.75	16.94
-34.86	4.44	36.91	21.68	9.28	16.79
-35.3	3.9	36.5	21.68	11.72	16.4
-35.3	3.51	36.03	21.68	11.72	16.4
-35.74	3.61	36.01	21.87	11.23	16.19
-36.04	3.17	35.5	21.48	11.72	15.77
-36.13	3.13	35.5	21.68	11.72	15.7
-36.43	2.73	34.76	21.68	13.67	15.43
-36.52	2.2	34.45	21.48	14.65	15.33
-36.77	2.15	34.42	21.48	14.65	14.82
-37.12	1.56	33.79	21.48	14.71	14.45
-37.04	1.56	33.79	21.36	13.67	14.45
-37.35	0.78	33.3	21.36	13.67	14.01
-37.35	0.37	32.62	21.48	14.71	13.96
-37.61	0.34	32.67	21.36	12.7	13.62
-37.82	-0.39	32.03	21.37	16.6	13.18
-37.84	-0.5	32.03	21.48	17.09	13.09
-38	-1.03	31.45	21.34	19.53	12.74
-38.01	-1.86	30.93	21.09	19.53	12.84
-38.29	-1.86	30.86	21.34	17.58	12.3
-38.31	-2.56	30.47	21.34	19.04	11.91
-38.4	-2.56	30.27	21.09	16.6	11.99
-38.6	-3.31	29.78	21.34	16.66	11.62
-38.62	-4.1	29.17	21.29	19.53	11.57
-38.78	-4.1	29.15	21.39	19.53	11.33
-38.99	-4.93	28.76	21.29	17.58	11.03
-38.99	-5.08	28.76	21.36	19.53	11.03
-39.21	-5.66	28.2	21.48	19.53	10.94
-39.16	-6.64	27.93	21.48	18.31	10.94
-39.46	-6.75	27.93	21.48	19.53	10.69
-39.67	-7.35	27.32	21.68	19.53	10.63
-39.75	-7.42	27.33	21.68	19.53	10.6
-39.97	-8.25	27.1	21.68	19.53	10.52
-40.09	-9.01	26.56	21.87	19.53	10.5
-40.26	-9.01	26.56	21.87	20.02	10.64
-40.72	-9.86	26.46	21.68	21.48	10.62
-40.72	-9.86	26.46	22.05	19.29	10.69
-41.06	-10.6	26.12	22.02	21.48	10.74
-41.02	-11.43	25.78	22.05	19.53	10.74
-41.55	-11.47	25.78	22.06	19.53	10.94
-42.19	-12.12	25.78	22.22	21.48	11.13
-42.38	-12.13	25.73	22.44	19.53	11.13
-42.68	-12.84	25.78	22.25	19.53	11.42
-42.63	-13.97	25.59	22.61	19.53	11.52
-43.37	-13.5	25.59	22.61	20.26	11.79
-44.06	-14.21	25.63	22.64	19.53	12.18
-43.95	-14.21	25.63	22.92	19.53	12.12
-44.73	-14.85	25.38	22.85	19.53	12.49
-44.65	-15.45	25.59	23.02	19.04	12.49
-45.46	-15.45	25.38	23	19.53	12.88
-46.29	-16.02	25.38	23.14	19.53	13.62
-46.31	-15.92	25.37	23.29	21.48	13.62
-47.07	-16.5	25.38	23.24	17.52	13.96
-47.18	-16.99	25.38	23.51	19.53	14.06
-47.85	-16.85	25.38	23.49	19.53	14.65
-48.88	-17.38	25.38	23.53	17.58	15.19
-48.85	-17.38	25.38	23.78	17.58	15.19
-49.71	-17.72	25.38	23.63	19.53	15.8
-49.66	-18.16	25.59	23.8	19.53	15.81
-50.73	-18.07	25.59	23.78	18.55	16.31
-51.59	-18.37	25.38	23.9	18.55	17.09
-51.56	-18.38	25.38	23.88	19.53	17.09
-52.56	-18.7	25.63	23.82	19.53	17.66
-52.56	-18.87	25.38	23.92	16.6	17.65
-53.32	-18.89	25.54	24.01	19.53	18.36
-54.35	-19.14	25.38	23.9	19.53	19.09
-54.31	-19.14	25.59	23.97	19.53	19.04
-55.18	-19.17	25.59	23.88	19.53	19.53
-55.22	-19.14	25.68	23.82	16.48	19.53
-56.01	-19.24	25.68	23.8	16.6	20.21
-56.92	-19.26	25.73	23.82	19.53	21.04
-56.86	-19.14	25.59	23.62	16.6	21.04
-57.62	-19.14	25.73	23.63	19.53	21.68
-57.62	-18.95	25.68	23.53	19.53	21.58
-58.3	-19.04	25.76	23.52	19.53	22.26
-59.01	-18.95	25.76	23.44	17.09	22.65
-59.08	-18.9	25.73	23.44	17.33	22.65
-59.69	-18.6	25.76	23.24	19.53	23.51
-59.62	-18.37	25.78	23.12	19.53	23.41
-60.35	-18.37	25.78	23.1	19.53	23.9
-60.94	-17.97	25.78	23	17.58	24.51
-60.79	-17.97	25.78	22.65	13.67	24.46
-61.35	-17.63	25.78	22.65	20.02	24.95
-61.38	-17.19	25.78	22.61	19.53	24.81
-61.82	-17.19	25.78	22.63	17.33	25.38
-62.26	-16.6	25.78	22.51	16.6	25.73
-62.3	-16.6	25.78	22.45	19.53	25.68
-62.6	-16.02	25.78	22.41	19.53	26.12
-62.7	-15.48	26.12	22.24	19.53	26.16
-63.09	-15.54	26.12	22.24	19.53	26.22
-63.23	-14.87	25.78	22.22	16.6	26.54
-63.28	-14.89	25.78	22.22	19.53	26.46
-63.5	-14.36	26.15	22.14	18.07	26.56
-63.58	-13.7	25.78	22.22	19.53	26.56
-63.87	-13.78	26.12	22.22	19.53	26.56
-64.11	-13.13	26.15	22.22	19.53	26.56
-64.11	-13.2	26.15	22.24	17.58	26.56
-64.28	-12.35	25.78	22.22	21.48	26.56
-64.31	-11.82	25.78	22.24	19.53	26.56
-64.65	-11.87	25.78	22.24	19.53	26.54
-64.85	-11.13	25.77	22.42	18.43	26.54
-64.85	-11.13	25.78	22.46	19.53	26.46
-65.09	-10.6	25.73	22.44	19.53	26.17
-65.15	-10.16	25.38	22.65	19.53	26.37
-65.25	-9.91	25.59	22.65	19.53	25.78
-65.58	-9.47	24.99	22.65	19.53	25.59
-65.63	-9.57	24.99	23.1	19.53	25.68
-65.77	-8.84	24.81	23	19.53	25.38
-65.82	-8.45	24.61	23.24	16.54	25.38
-66.21	-8.42	24.62	23.24	16.6	24.99
-66.43	-7.86	24.19	23.44	16.6	24.62
-66.41	-7.96	24.17	23.71	19.53	24.66
-66.82	-7.47	23.72	23.63	19.53	24.29
-66.72	-7.06	23.24	23.8	16.6	24.17
-67.04	-7.03	23.13	23.88	16.6	23.82
-67.53	-6.78	22.65	24.02	19.53	23.44
-67.38	-6.75	22.65	24.29	16.66	23.39
-67.97	-6.34	21.96	24.31	19.53	23
-67.97	-6.01	21.48	24.5	15.56	22.95
-68.21	-6.01	21.44	24.46	15.56	22.51
-68.65	-5.62	20.68	24.69	15.5	22.05
-68.58	-5.62	20.68	24.85	15.56	21.96
-68.99	-5.52	19.91	24.81	15.2	21.44
-69.09	-5.18	19.29	24.99	15.14	21.48
-69.53	-5.18	19.13	24.99	14.65	21.04
-69.95	-5.03	18.45	24.99	14.65	20.31
-69.97	-5.03	18.51	25.37	13.67	20.3
-70.26	-4.74	17.55	24.99	19.53	19.87
-70.36	-4.83	16.87	25.37	15.5	19.87
-70.83	-4.81	16.85	25.38	14.65	19.13
-71.14	-4.69	16.01	25.49	14.65	18.75
-71.14	-4.69	16.01	25.38	15.32	18.65
-71.78	-4.69	15.43	25.38	14.65	17.97
-71.73	-4.69	14.6	25.73	14.16	17.94
-72.07	-4.69	14.65	25.68	14.83	17.38
-72.46	-4.69	14.04	25.63	14.65	16.75
-72.46	-4.69	13.96	25.38	14.65	16.69
-72.8	-4.44	13.28	25.38	14.71	16
-72.8	-4.69	12.88	25.37	14.65	16
-73.19	-4.71	12.84	25.34	14.28	15.28
-73.49	-4.7	12.35	25.34	15.14	14.6
-73.49	-4.69	12.3	24.99	15.14	14.65
-73.78	-4.79	11.91	24.99	13.18	13.77
-73.85	-4.74	11.79	24.99	19.53	13.75
-74.02	-4.74	11.69	24.99	15.14	13.09
-74.22	-4.98	11.67	24.99	14.22	12.01
-74.24	-4.88	11.57	24.85	15.14	11.89
-74.24	-5.13	11.5	24.8	17.58	11.3
-74.24	-5.27	11.57	24.61	15.14	11.32
-74.41	-5.47	11.6	24.62	15.14	10.35
-74.27	-5.47	11.79	24.49	15.56	9.52
-74.27	-5.47	11.71	24.1	19.53	9.55
-74.32	-5.57	12.06	24.19	15.38	8.45
-74.27	-5.66	12.45	23.97	15.56	8.4
-74.22	-5.66	12.48	23.91	19.53	7.62
-73.88	-6.01	13.13	23.71	19.53	6.59
-73.88	-5.91	13.09	23.49	16.66	6.59
-73.49	-6.2	13.72	23.39	20.02	5.56
-73.56	-6.45	14.5	23.22	17.58	5.56
-73.14	-6.45	14.53	23.12	17.09	4.54
-72.68	-6.57	15.23	22.9	19.53	3.49
-72.68	-6.59	15.28	22.56	20.51	3.51
-72.07	-6.85	16.38	22.63	19.53	2.34
-72.12	-7.03	17.28	22.26	19.53	2.34
-71.49	-7.08	17.26	22.26	20.45	1.37
-70.73	-7.43	18.53	22.17	19.53	0.24
-70.75	-7.34	18.37	21.92	20.51	0.34
-69.93	-7.62	19.53	21.95	22.95	-0.89
-69.92	-7.76	20.97	21.53	21.48	-0.83
-69.06	-8.01	21	21.48	20.51	-2
-67.97	-8.01	22.16	21.39	23.32	-3.05
-67.97	-8.01	22.24	20.9	21.48	-3.13
-66.82	-8.35	23.51	21	23.19	-4.35
-66.82	-8.6	24.7	20.85	23.38	-4.32
-65.55	-8.61	24.8	20.8	23.38	-5.48
-64.26	-8.81	26.15	20.31	23.19	-6.64
-64.21	-8.99	25.78	20.21	27.34	-6.64
-62.74	-9.01	27.34	20.29	23.38	-7.81
-62.89	-9.38	28.69	19.92	23.93	-7.54
-61.33	-9.47	28.7	20.07	22.46	-9.01
-59.57	-9.57	29.88	19.53	25.39	-10.18
-59.67	-9.57	29.78	19.43	27.34	-10.25
-58.12	-9.96	31.1	19.48	27.34	-11.43
-58.01	-10.21	32.03	19.24	22.46	-11.43
-56.1	-10.25	32.03	19.34	27.34	-12.69
-54.69	-10.45	33.35	19.09	27.34	-13.88
-54.49	-10.57	33.3	18.74	27.34	-13.97
-52.56	-10.69	34.38	18.9	27.34	-15.06
-52.56	-11.04	35.15	18.44	27.1	-15.06
-50.78	-11.13	35.15	18.43	27.34	-16.41
-48.73	-11.33	36.03	18.33	27.34	-17.58
-48.84	-11.38	36.01	18.04	27.34	-17.68
-46.8	-11.74	36.89	17.97	27.34	-18.95
-46.83	-11.94	37.39	17.77	28.32	-18.85
-44.92	-11.91	37.4	17.75	27.83	-20.13
-42.97	-12.35	38.09	17.38	27.34	-21.53
-42.97	-12.3	38.13	17.26	27.83	-21.5
-40.82	-12.5	38.28	17.24	27.34	-22.68
-41.02	-12.89	38.87	16.88	27.34	-22.75
-39.06	-12.94	38.92	16.94	27.34	-24.22
-37.13	-13.23	39.05	16.6	27.34	-25.24
-37.13	-13.2	39.06	16.36	29.3	-25.3
-35.35	-13.5	39.4	16.36	27.34	-26.47
-35.21	-13.78	39.45	16	27.34	-26.56
-33.4	-13.79	39.43	15.99	27.83	-27.75
-31.59	-14.11	39.45	15.63	29.3	-28.91
-31.75	-14.06	39.65	15.43	27.34	-29
-29.98	-14.36	39.5	15.43	27.34	-30.08
-29.93	-14.75	39.5	14.84	27.34	-30.08
-28.32	-14.6	39.43	14.84	27.34	-31.2
-26.76	-14.89	39.06	14.65	27.34	-31.95
-26.81	-14.87	39.33	14.06	27.34	-32.33
-25.38	-15.24	39.06	14.06	28.38	-33.35
-25.44	-15.44	38.87	13.87	27.34	-33.35
-23.93	-15.48	38.96	13.77	27.34	-34.2
-22.68	-15.82	38.87	13.26	27.34	-35.18
-22.71	-15.77	38.87	12.84	25.88	-35.25
-21.4	-15.92	38.28	12.49	27.34	-35.99
-21.34	-16.21	38.28	12.18	27.34	-36.04
-20.12	-16.21	38.28	12.16	27.34	-36.82
-19.14	-16.46	37.88	11.61	28.81	-37.68
-19.05	-16.41	37.88	11.01	27.34	-37.6
-18.07	-16.72	37.84	11.01	25.39	-38.28
-18.02	-16.94	37.49	10.4	27.34	-38.33
-17.04	-16.89	37.4	10.15	23.56	-38.97
-16.21	-17.24	37.31	9.74	27.34	-39.58
-16.16	-17.21	37.35	8.98	27.34	-39.5
-15.25	-17.38	37.12	8.89	27.34	-40.09
-15.24	-17.97	36.99	8.2	24.9	-40.05
-14.36	-17.7	37.06	8.2	24.17	-40.58
-13.4	-17.97	36.71	7.37	27.34	-41.02
-13.48	-18.01	36.79	6.54	27.34	-40.87
-12.79	-18.37	36.69	6.42	27.34	-41.43
-12.62	-18.51	36.5	5.56	27.34	-41.46
-11.77	-18.6	36.42	5.55	27.34	-41.8
-10.99	-18.95	36.42	4.57	24.41	-42.33
-10.99	-18.95	36.47	3.5	24.9	-42.24
-10.18	-19.19	36.12	3.51	27.34	-42.58
-10.45	-19.65	36.22	2.34	22.46	-42.63
-9.33	-19.73	36.13	2.34	27.34	-42.97
-8.51	-20.04	36.03	1.46	27.34	-43.26
-8.45	-20.07	36.02	0.2	23.93	-43.38
-7.57	-20.51	36.01	0.27	23.93	-43.76
-7.67	-20.92	35.94	-0.83	23.93	-43.68
-6.64	-20.95	35.82	-0.98	25.27	-44.07
-5.76	-21.58	35.79	-2.35	22.46	-44.53
-5.76	-21.69	35.94	-3.37	22.95	-44.45
-4.71	-22.07	35.52	-3.44	23.19	-44.78
-4.71	-22.71	35.4	-4.79	23.19	-44.85
-3.71	-22.85	35.42	-4.88	23.38	-45.03
-2.59	-23.46	35.11	-6.1	23.19	-45.71
-2.59	-23.49	35.13	-7.63	27.34	-45.56
-1.49	-24.41	35.11	-7.57	22.95	-46.11
-1.51	-25	34.72	-9.03	23.32	-46.01
-0.31	-25.2	34.74	-8.99	27.34	-46.5
0.78	-26.1	34.45	-10.4	21.48	-46.88
0.78	-26.1	34.45	-12.12	21.48	-46.83
2.32	-27.08	34.18	-11.91	22.46	-47.27
2.32	-28.22	33.59	-13.53	21.48	-47.22
3.66	-28.22	33.59	-13.5	20.26	-47.75
5.05	-29.3	33.4	-15.05	20.45	-48.05
5.07	-29.32	33.4	-16.6	21	-48.24
6.59	-30.59	32.81	-16.6	20.51	-48.54
6.59	-31.94	32.52	-18.26	19.53	-48.49
8.08	-32.03	32.47	-18.16	19.53	-48.85
9.91	-33.4	31.98	-19.93	19.53	-49.27
9.56	-33.45	31.93	-21.5	20.51	-49.22
11.32	-34.89	31.4	-21.51	19.53	-49.51
11.32	-36.43	30.76	-23.14	16.54	-49.62
13.04	-36.72	30.76	-23.05	19.53	-49.8
14.79	-38.13	30.07	-24.66	18.62	-49.9
14.79	-38.2	30.08	-26.37	15.56	-50.01
16.39	-39.97	29.59	-26.32	19.53	-50.12
16.4	-41.65	28.69	-27.95	13.67	-50.2
18.26	-41.75	28.86	-27.86	15.2	-50.2
20.12	-43.58	28.17	-29.49	13.67	-50.22
20.01	-43.6	27.93	-31.05	12.45	-50.34
22.02	-45.43	27.34	-31.05	12.21	-50.2
21.87	-47.46	26.56	-32.63	13.67	-50.11
23.61	-47.46	26.56	-32.62	11.72	-50.19
25.59	-49.37	25.78	-34.03	11.72	-49.83
25.59	-49.51	25.78	-35.45	9.95	-49.85
27.29	-51.47	24.99	-35.5	8.85	-49.62
27.32	-53.32	24.51	-36.91	7.75	-49.62
29.2	-53.52	24.31	-36.77	7.75	-49.22
30.86	-55.47	23.63	-38.28	5.86	-48.75
30.86	-55.47	23.53	-39.37	5.86	-48.63
32.62	-57.37	22.85	-39.47	1.04	-48.07
32.62	-59.37	22.22	-40.72	5.86	-48.07
34.18	-59.3	22.22	-40.67	3.91	-47.46
35.94	-61.38	21.39	-41.85	0.98	-46.7
35.99	-61.33	21.48	-42.99	3.91	-46.7
37.4	-63.33	20.68	-42.97	-3.85	-45.92
37.48	-65.24	19.97	-43.95	-0.92	-46.1
39.01	-65.09	20.12	-43.99	-0.98	-45.03
40.43	-67.19	19.34	-44.92	-2.93	-44.09
40.48	-67.02	19.43	-45.75	-3.42	-44.24
41.94	-68.79	18.55	-45.85	-3.91	-43.07
41.75	-70.62	17.97	-46.61	-3.91	-43.02
43.05	-70.51	18.04	-46.63	-3.85	-42.19
44.48	-72.07	17.27	-47.46	-2.99	-40.97
44.48	-72.27	17.28	-48.07	-8.3	-40.82
45.61	-73.88	16.79	-48.07	-3.91	-39.85
45.31	-75.32	15.99	-48.75	-9.28	-39.85
46.68	-75.34	16.01	-48.84	-8.79	-38.59
47.61	-76.81	15.63	-49.37	-9.77	-37.43
47.63	-76.76	15.63	-50.01	-9.77	-37.35
48.63	-78.13	14.82	-49.95	-9.77	-36.08
48.53	-79.49	14.4	-50.51	-10.86	-36.13
49.49	-79.44	14.4	-50.54	-11.17	-34.89
50.37	-80.62	13.67	-50.98	-11.72	-33.64
50.34	-80.57	13.65	-51.42	-11.72	-33.79
50.78	-81.74	13.09	-51.48	-11.72	-32.53
50.78	-82.64	12.46	-51.71	-14.16	-32.47
51.81	-82.57	12.4	-51.81	-15.08	-31.2
52.34	-83.61	12	-52.17	-11.72	-30.18
52.34	-83.6	11.96	-52.44	-15.56	-30.1
53.13	-84.23	11.22	-52.54	-14.89	-28.96
52.93	-84.96	10.79	-52.76	-16.54	-28.91
53.49	-85.06	10.74	-52.84	-15.63	-27.94
54.15	-85.57	10.11	-53.05	-16.11	-26.76
54.09	-85.5	10.11	-53.42	-17.58	-26.87
54.59	-86.13	9.56	-53.42	-19.53	-25.89
54.59	-86.38	8.79	-53.56	-16.11	-25.9
54.96	-86.38	8.79	-54	-16.6	-24.93
55.36	-86.74	8.18	-53.91	-18.49	-24.22
55.47	-86.72	8.18	-53.96	-15.56	-24.22
55.82	-86.77	7.47	-53.96	-16.6	-23.14
55.75	-86.87	6.63	-54.2	-19.04	-23.19
56.13	-86.87	6.84	-54.22	-18.55	-22.46
56.59	-86.77	6.03	-54.25	-16.54	-21.69
56.54	-86.82	6.01	-54.39	-18.98	-21.7
56.63	-86.77	5.35	-54.35	-16.66	-21.11
56.84	-86.45	4.64	-54.49	-17.58	-21.14
57.03	-86.72	4.49	-54.39	-18.07	-20.46
57.03	-86.13	3.86	-54.49	-19.53	-19.87
57.03	-86.18	3.86	-54.35	-17.58	-19.93
57.67	-85.94	3.13	-54.54	-19.53	-19.35
57.67	-85.35	2.29	-54.44	-19.53	-19.35
57.62	-85.35	2.2	-54.35	-19.53	-18.87
57.81	-84.77	1.42	-54.25	-19.04	-18.37
57.76	-84.77	1.37	-54.15	-18.49	-18.37
57.79	-84.2	0.66	-54.2	-19.53	-17.97
57.71	-83.51	-0.2	-53.93	-19.04	-17.97
57.81	-83.6	-0.22	-53.96	-23.5	-17.38
57.77	-82.81	-1	-53.71	-19.53	-16.99
57.8	-82.81	-1.08	-53.32	-16.6	-17.19
57.8	-82.03	-1.87	-53.46	-18.07	-16.46
57.71	-81.2	-2.74	-53.13	-19.59	-16.46
57.71	-81.3	-2.65	-53.13	-19.53	-16.12
57.42	-80.13	-3.47	-52.76	-18.86	-15.55
57.4	-80.22	-3.52	-52.35	-18.55	-15.48
57.02	-79.32	-4.1	-52.37	-19.47	-15.09
57.03	-78.22	-5.09	-51.76	-16.54	-15.06
56.88	-78.32	-4.88	-51.76	-19.53	-14.56
56.24	-77.35	-5.57	-51.37	-19.53	-14.06
56.24	-77.35	-5.66	-50.69	-18.68	-14.06
55.86	-76.2	-6.25	-50.7	-19.53	-13.48
55.91	-75.11	-6.96	-50.12	-17.09	-13.43
55.22	-75.12	-6.94	-50.2	-18.49	-12.89
54.66	-73.93	-7.62	-49.37	-18.86	-12.21
54.69	-73.97	-7.93	-48.68	-19.04	-12.26
53.78	-72.71	-8.01	-48.83	-19.53	-11.72
53.86	-71.53	-8.61	-47.95	-16.6	-11.72
53.2	-71.53	-8.6	-48	-17.09	-10.94
52.25	-70.31	-8.99	-47.27	-19.53	-10.17
52.29	-70.31	-8.91	-46.34	-19.53	-10.18
51.46	-68.9	-9.3	-46.49	-17.52	-9.38
51.42	-67.77	-9.42	-45.51	-19.53	-9.38
50.34	-67.72	-9.52	-45.61	-19.53	-8.72
49.3	-66.41	-9.77	-44.64	-18.55	-7.81
49.27	-66.41	-9.72	-43.76	-18.8	-7.86
48.14	-64.99	-9.76	-43.8	-20.45	-7.08
48.24	-63.58	-9.87	-42.97	-18.49	-7.14
47.02	-63.39	-9.57	-42.72	-19.53	-6.18
45.9	-62.21	-9.77	-41.92	-19.53	-5.47
45.95	-62.16	-9.77	-40.87	-21.42	-5.47
44.52	-60.69	-9.76	-40.82	-17.58	-4.44
44.52	-59.33	-9.38	-39.89	-19.53	-4.44
43.24	-59.28	-9.38	-39.89	-19.53	-3.63
41.77	-57.81	-9.19	-38.97	-21.73	-2.74
41.75	-57.81	-9.2	-38.01	-18.98	-2.74
40.43	-56.4	-8.8	-38.04	-20.51	-1.88
40.23	-54.88	-8.4	-36.91	-19.53	-1.86
39.01	-54.83	-8.4	-36.91	-17.09	-1
37.46	-53.47	-7.82	-36.04	-19.53	-0.22
37.39	-53.47	-7.84	-34.91	-19.53	-0.31
36.01	-51.81	-7.35	-34.96	-19.47	0.58
36.03	-50.54	-6.57	-34.03	-21	0.59
34.45	-50.51	-6.59	-34.01	-19.53	1.37
33.11	-49.22	-5.96	-32.86	-19.53	2.15
32.81	-49.02	-5.87	-31.96	-19.04	2.15
31.44	-47.7	-5.09	-32.03	-23.5	2.78
31.59	-46.14	-4.15	-30.91	-19.53	2.73
30.04	-46.24	-4.15	-30.96	-19.53	3.49
28.49	-45.04	-3.22	-29.98	-19.53	3.9
28.51	-44.95	-3.13	-29.1	-20.57	3.9
27.22	-43.76	-2.36	-28.96	-19.53	4.69
27.2	-42.53	-1.2	-28.05	-25.33	4.69
25.73	-42.48	-1.18	-28.08	-19.47	4.88
24.49	-41.32	-0.1	-27.15	-20.45	5.47
24.37	-41.41	-0.12	-26.1	-19.53	5.36
23.05	-40.26	0.78	-26.17	-19.53	5.74
23.03	-39.21	2.15	-25	-19.53	5.66
21.92	-39.26	2.15	-25.2	-20.57	6.05
20.65	-38.43	3.41	-24.24	-19.53	6.06
20.56	-38.38	3.31	-23.19	-17.09	6.23
19.51	-37.61	4.47	-23.19	-19.53	6.24
19.53	-36.82	5.86	-22.46	-19.53	6.24
18.36	-36.82	5.66	-22.36	-19.53	6.24
17.38	-36.28	6.98	-21.34	-19.53	6.24
17.38	-36.13	6.98	-20.61	-22.46	6.24
16.4	-35.94	8.2	-20.51	-20.51	6.06
16.6	-35.21	9.42	-19.58	-19.53	6.05
15.71	-35.3	9.38	-19.56	-19.53	6.01
14.79	-34.91	10.52	-18.6	-19.53	5.66
14.84	-34.96	10.45	-17.68	-21	5.56
14.06	-34.77	11.5	-17.63	-19.04	5.42
14.06	-34.57	12.49	-16.75	-19.53	5.36
13.28	-34.57	12.49	-16.72	-19.53	4.97
12.88	-34.68	13.28	-15.77	-20.02	4.64
12.88	-34.57	13.28	-14.85	-19.53	4.49
12.3	-34.77	14.36	-14.87	-19.53	4.05
12.31	-34.86	15.09	-13.87	-17.58	4.08
11.79	-34.96	15.09	-13.78	-19.35	3.51
11.29	-35.3	15.77	-12.82	-22.4	2.93
11.22	-35.25	15.77	-11.72	-17.58	2.93
11.01	-35.69	16.28	-11.73	-19.53	2.25
10.99	-36.13	16.75	-10.69	-19.71	2.32
10.54	-36.13	16.65	-10.6	-20.02	1.56
10.3	-36.77	16.94	-9.38	-18.55	0.78
10.35	-36.77	16.8	-8.42	-18.55	0.78
10.03	-37.4	17.09	-8.4	-19.53	0.2
10.11	-38.19	17.09	-7.08	-18.55	-0.01
9.76	-38.2	17.19	-7.25	-17.09	-0.54
9.52	-38.99	17.04	-5.96	-19.04	-1.37
9.46	-39.06	17.07	-4.69	-20.02	-1.47
9.42	-39.86	16.77	-4.79	-19.04	-2
9.38	-40.82	16.4	-3.44	-17.58	-2
8.98	-40.82	16.36	-3.52	-17.09	-2.94
8.98	-41.7	15.7	-2.05	-18.55	-3.64
8.98	-41.82	15.8	-0.79	-19.04	-3.66
8.58	-42.97	15.14	-0.78	-18.55	-4.44
8.59	-43.88	14.06	0.68	-19.04	-4.44
8.57	-43.95	14.31	0.68	-19.59	-5.13
8.2	-45.03	13.28	2.15	-19.04	-6.01
8.4	-45.03	13.27	3.51	-19.53	-6.05
8.06	-46.02	12.2	3.49	-19.04	-6.79
8.01	-47.22	11.03	4.93	-19.53	-6.84
7.76	-47.07	11.12	4.88	-18.68	-7.53
7.37	-48.24	9.76	6.59	-19.53	-8.22
7.32	-48.44	9.76	7.81	-19.53	-8.21
7.01	-49.37	8.54	7.81	-20.63	-8.99
6.98	-50.34	7.02	9.55	-19.53	-8.99
6.62	-50.5	7.01	9.46	-19.53	-9.47
6.05	-51.56	5.56	10.94	-18.07	-10.21
6.05	-51.76	5.55	12.45	-19.53	-10.18
5.55	-52.59	3.9	12.48	-19.53	-10.6
5.52	-53.71	2.54	13.87	-21.97	-10.6
4.87	-53.61	2.34	13.92	-19.53	-11.23
4.44	-54.69	0.78	15.43	-19.78	-11.72
4.27	-54.69	0.78	16.6	-19.53	-11.72
3.51	-55.57	-0.78	16.6	-23.62	-12.12
3.49	-56.45	-2.47	17.93	-21.48	-12.12
2.81	-56.37	-2.44	17.97	-21.48	-12.4
1.93	-57.37	-4.05	19.24	-22.95	-12.71
1.95	-57.35	-3.96	20.56	-23.5	-12.82
1.15	-58.01	-5.62	20.21	-19.53	-12.81
1.07	-58.89	-7.15	21.56	-21.91	-12.99
-0.01	-58.81	-7.08	21.48	-23.86	-13.13
-1	-59.37	-8.72	22.63	-23.5	-13.13
-0.73	-59.42	-8.64	23.53	-22.46	-13.28
-1.76	-60.16	-10.16	23.51	-22.89	-13.28
-1.81	-60.6	-11.72	24.37	-22.46	-13.19
-2.75	-60.6	-11.43	24.4	-23.86	-13.21
-3.71	-61.23	-12.8	24.99	-23.5	-13.21
-3.81	-61.13	-12.72	25.78	-23.5	-13.29
-4.81	-61.47	-13.98	25.78	-22.46	-13.19
-4.79	-61.91	-15.09	26.37	-24.41	-13.11
-5.88	-61.82	-15.09	26.46	-19.53	-13.09
-6.94	-62.22	-16.12	26.9	-21.48	-13
-6.94	-62.16	-16.11	27.2	-22.4	-12.89
-7.96	-62.45	-17.19	27.2	-19.53	-12.81
-7.96	-62.7	-17.97	27.34	-19.53	-12.82
-9	-62.55	-17.97	27.34	-17.82	-12.5
-10.16	-62.89	-18.58	27.34	-19.53	-12.5
-10.18	-62.8	-18.51	27.54	-19.53	-12.6
-10.99	-62.89	-19.25	27.64	-19.53	-12.21
-11.04	-62.89	-19.68	27.54	-17.58	-12.23
-12.13	-62.89	-19.74	27.34	-19.53	-12.12
-13	-62.88	-20.22	27.25	-19.53	-11.82
-13.04	-62.82	-20.14	26.93	-15.87	-11.82
-13.97	-62.84	-20.51	26.9	-16.11	-11.73
-13.99	-62.65	-20.73	26.51	-17.09	-11.72
-14.89	-62.79	-20.73	26.51	-16.6	-11.72
-15.82	-62.62	-20.75	25.76	-17.52	-11.35
-15.82	-62.5	-20.9	25.29	-16.6	-11.38
-16.75	-62.26	-20.92	24.99	-14.89	-11.13
-16.6	-62.16	-20.83	24.29	-14.83	-11.13
-17.63	-62.21	-20.85	24.27	-14.77	-10.99
-18.38	-62.12	-20.8	23.51	-13.73	-10.94
-18.37	-61.96	-20.75	22.44	-13.73	-10.94
-19.14	-61.74	-20.7	22.26	-11.72	-10.67
-19.26	-61.47	-20.31	21.48	-9.77	-10.94
-19.87	-61.47	-20.43	21.36	-11.72	-10.5
-20.62	-61.23	-20.07	20.26	-11.72	-10.45
-20.72	-61.23	-20.13	19.09	-10.74	-10.45
-21.3	-60.95	-19.83	18.99	-8.79	-10.35
-21.3	-60.57	-19.34	17.65	-9.83	-10.35
-22.02	-60.69	-19.44	17.63	-7.32	-10.25
-22.46	-60.3	-19.06	16.3	-9.7	-10.16
-22.51	-60.35	-18.95	14.84	-9.77	-10.16
-23.14	-60.06	-18.48	14.82	-8.79	-10.16
-23.1	-59.72	-18.02	13.28	-7.26	-10.06
-23.63	-59.77	-18.02	13.28	-7.75	-9.96
-24.22	-59.42	-17.38	11.99	-7.63	-9.96
-24.22	-59.37	-17.38	10.52	-8.06	-9.91
-24.41	-59.09	-16.85	10.45	-5.86	-9.86
-24.46	-58.94	-16.31	8.57	-3.91	-9.77
-24.9	-58.89	-16.41	8.98	-3.91	-9.67
-25.2	-58.6	-15.72	7.62	-3.91	-9.72
-25	-58.61	-15.82	5.86	-9.7	-9.69
-25.39	-58.3	-14.94	5.93	-3.91	-9.57
-25.49	-58.06	-14.48	4.54	-3.91	-9.57
-25.69	-58.06	-14.38	4.44	-6.35	-9.47
-25.93	-57.72	-13.67	2.93	-3.91	-9.3
-25.98	-57.82	-13.7	1.54	-3.91	-9.33
-25.9	-57.45	-13.01	1.51	-3.85	-9.19
-25.93	-57.23	-12.3	-0.05	-3.91	-9.11
-26.09	-57.33	-12.26	-0.01	-2.87	-9.11
-26	-56.94	-11.72	-1.38	-3.72	-8.74
-26.03	-56.95	-11.72	-2.74	-3.91	-8.81
-26.08	-56.64	-10.99	-2.68	-3.85	-8.74
-26.09	-56.35	-9.96	-3.93	-3.72	-8.62
-26	-56.25	-9.96	-3.96	-3.85	-8.33
-25.88	-56.01	-9.03	-5.18	-3.91	-8.06
-25.9	-56.08	-9.01	-6.27	-3.91	-8.01
-25.71	-55.57	-8.25	-6.3	-2.75	-7.74
-25.73	-55.47	-7.42	-7.44	-3.72	-7.72
-25.6	-55.49	-7.43	-7.47	-3.91	-7.34
-25.38	-54.98	-6.64	-8.42	-4.33	-6.86
-25.32	-55.09	-6.57	-9.38	-3.91	-6.95
-25	-54.74	-5.52	-9.3	-3.91	-6.45
-25	-54.39	-4.88	-10.19	-2.93	-6.49
-24.73	-54.35	-4.79	-10.21	-3.91	-5.91
-24.51	-54	-3.92	-10.99	-3.91	-5.47
-24.62	-54.1	-3.91	-11.72	-2.87	-5.48
-24.22	-53.61	-2.98	-11.72	-2.93	-4.71
-24.23	-53.43	-2.15	-12.26	-4.39	-4.69
-23.88	-53.27	-2.08	-12.35	-3.91	-4.1
-23.54	-52.95	-1.28	-12.81	-3.91	-3.27
-23.49	-52.95	-1.37	-13.33	-3.85	-3.32
-23.19	-52.59	-0.39	-13.23	-3.91	-2.56
-23.17	-52.2	0.49	-13.53	-3.91	-2.59
-22.71	-52.17	0.38	-13.67	-3.91	-1.71
-22.36	-51.81	1.37	-13.89	-3.91	-0.93
-22.31	-51.9	1.42	-14.01	-4.94	-0.99
-21.79	-51.18	2.15	-14.01	-3.42	-0.01
-21.8	-51.1	2.98	-14.16	-3.91	-0.01
-21.24	-51.12	2.98	-14.11	-3.91	0.78
-20.75	-50.81	3.69	-14.21	-3.91	1.93
-20.85	-50.71	3.69	-13.99	-8.79	1.9
-20.23	-50.39	4.44	-14.06	-3.85	2.93
-20.26	-50.1	5.15	-13.97	-3.85	2.73
-19.73	-50.02	5.17	-13.97	-5.92	3.88
-19.04	-49.76	5.86	-13.7	-5.86	4.88
-19.06	-49.71	5.86	-13.48	-6.84	4.77
-18.26	-49.41	6.42	-13.43	-3.91	5.91
-18.21	-49.22	7.03	-13.2	-3.91	5.95
-17.48	-49.22	7.03	-13.11	-3.91	6.98
-16.65	-48.85	7.67	-12.65	-3.91	8.06
-16.6	-48.85	7.71	-12.4	-3.91	8.15
-15.82	-48.63	8.4	-12.33	-4.15	9.18
-15.82	-48.44	8.74	-11.77	-1.95	8.99
-14.85	-48.45	8.59	-11.82	-3.91	10.15
-13.97	-48.1	9.38	-11.43	-3.91	11.22
-13.97	-48.1	9.38	-10.94	-1.95	11.12
-12.79	-48.06	9.66	-10.94	-3.05	12.38
-12.72	-47.8	10.11	-10.3	-3.91	12.35
-11.72	-47.85	10.11	-10.35	-3.91	13.27
-10.35	-47.75	10.52	-9.77	-3.91	14.45
-10.35	-47.68	10.4	-9.2	-1.95	14.55
-9.19	-47.75	10.74	-9.19	-2.93	15.24
-9.2	-47.66	11.01	-8.64	-1.89	15.43
-7.76	-47.67	10.89	-8.6	-3.72	16.4
-6.47	-47.68	11.22	-8.11	-2.93	17.28
-6.45	-47.71	11.22	-7.37	-2.93	17.28
-4.98	-47.75	11.4	-7.42	-0.18	18.36
-5.03	-47.75	11.67	-6.86	-2.44	18.37
-3.52	-47.75	11.6	-6.88	-2.44	19.13
-1.98	-47.85	11.69	-6.15	-3.91	20.26
-1.86	-47.85	11.72	-5.57	1.04	20.21
-0.44	-48.07	11.77	-5.66	-1.46	21
-0.44	-48.24	11.89	-4.98	-1.89	21
1.17	-48.44	11.81	-4.88	-1.46	21.95
2.73	-48.46	12	-4.35	-1.89	22.65
2.73	-48.49	11.92	-3.71	-1.04	22.63
4.44	-48.73	11.91	-3.71	-0.98	23.53
4.3	-49.02	11.99	-3.05	-0.92	23.58
5.93	-49.22	11.91	-3.13	-3.11	24.21
7.76	-49.27	11.91	-2.39	-1.4	24.99
7.62	-49.22	11.81	-1.9	-0.12	24.99
9.23	-49.63	11.96	-1.88	-0.92	25.77
9.38	-49.9	11.81	-1.22	-1.95	25.78
10.94	-49.95	11.81	-1.18	-2.44	26.56
12.35	-50.34	11.89	-0.51	-1.22	27.29
12.35	-50.5	11.72	0.17	-1.4	27.25
14.01	-50.61	11.79	-0.01	-2.93	28.2
13.87	-51.12	11.71	0.77	-1.95	28.17
15.43	-51.18	11.77	0.73	-3.91	28.76
16.79	-51.49	11.77	1.76	-2.44	29.69
16.8	-51.49	11.71	2.2	-2.93	29.49
18.24	-51.98	11.77	2.15	-5	30.27
17.76	-52.25	11.71	2.73	-3.91	30.36
19.51	-52.27	11.72	2.88	-3.91	31.05
20.79	-52.78	11.87	3.41	-3.91	31.84
20.75	-52.75	11.9	4.17	-3.91	31.63
22.02	-52.95	11.91	4.27	-6.96	32.62
22.06	-53.52	12.01	4.77	-7.26	32.62
23.12	-53.37	12.11	4.69	-3.91	33.28
24.21	-53.71	12.3	5.52	-7.75	34.18
24.29	-53.76	12.11	6.03	-3.91	34.03
24.99	-54.2	12.49	6.05	-9.77	34.74
24.99	-54.44	12.49	6.63	-9.28	34.75
26.12	-54.69	12.49	6.63	-9.03	35.69
27	-54.79	13.18	7.03	-11.72	36.32
26.9	-54.83	13.16	7.81	-11.72	36.4
27.93	-55.08	13.28	7.81	-10.74	37.19
27.73	-55.27	13.92	8.4	-11.23	37.12
28.47	-55.47	13.92	8.4	-10.74	37.87
29.1	-55.47	14.4	8.87	-11.72	38.82
29.08	-55.49	14.4	9.42	-11.72	38.67
29.69	-55.66	14.84	9.38	-11.72	39.5
29.64	-55.62	15.63	9.74	-13.61	39.36
30.27	-55.71	15.53	9.74	-14.65	40.23
30.55	-55.79	16.26	10.11	-11.72	40.81
30.66	-55.87	16.28	10.42	-15.14	40.81
31.05	-55.69	17.04	10.5	-11.72	41.58
31.13	-55.87	17.67	10.54	-17.52	41.4
31.59	-55.71	17.82	10.53	-15.63	42.14
31.84	-55.66	18.64	10.94	-16.54	42.72
31.93	-55.62	18.41	10.94	-17.4	42.66
32.03	-55.57	19.48	10.89	-16.6	43.16
32.03	-55.47	20.31	11.02	-16.11	43.16
32.62	-55.47	20.31	11.03	-18.49	43.8
32.79	-55.18	21.29	10.93	-19.04	44.13
32.76	-55.13	21.34	11.01	-18.07	44.12
33.18	-54.88	22.24	10.94	-18.55	44.48
33.18	-54.69	23.24	10.79	-19.53	44.53
33.5	-54.69	23.24	10.74	-19.53	44.87
33.86	-54.31	24.21	10.62	-19.04	45.21
33.79	-54.15	24.17	10.3	-17.58	45.21
34.18	-53.91	25.29	10.14	-20.02	45.21
34.18	-53.43	26.22	10.03	-17.09	45.29
34.57	-53.32	26.15	10.11	-19.53	45.31
34.76	-53.04	27.15	9.56	-19.53	45.3
34.94	-53.08	27.25	9.18	-19.53	45.31
35.5	-52.44	28.13	9.18	-19.53	45.31
35.5	-51.88	28.9	8.59	-19.53	45.31
35.99	-51.96	28.9	8.54	-19.53	45.21
36.57	-51.29	29.78	8.18	-20.51	45.12
36.52	-51.29	29.87	7.42	-18.68	45.31
37.18	-50.79	30.56	7.37	-19.53	44.53
37.16	-49.93	31.45	6.93	-18.74	44.53
37.87	-49.9	31.35	7.01	-19.53	44.48
38.67	-49.41	32.03	6.1	-19.53	44.04
38.28	-49.37	32.03	5.42	-19.53	44.09
39.06	-48.73	32.71	5.54	-19.53	43.55
39.43	-48	33.35	4.74	-20.81	43.45
40.23	-48	33.4	4.69	-19.53	42.85
41.01	-47.27	33.79	3.9	-19.53	42.26
41	-47.27	33.59	3.2	-19.47	42.26
41.94	-46.5	34.18	3.2	-19.53	41.38
41.94	-45.65	34.52	2.34	-17.58	41.4
42.85	-45.72	34.38	2.34	-19.04	40.63
43.8	-45.03	34.72	1.56	-19.53	39.79
43.9	-45.03	34.66	0.78	-20.57	39.79
44.53	-44.24	34.76	0.78	-18.98	38.96
44.52	-43.51	34.76	-0.01	-19.53	38.87
45.68	-43.55	34.76	-0.01	-19.47	37.79
46.58	-42.72	34.76	-0.69	-17.58	36.81
46.48	-42.72	34.76	-1.47	-19.04	36.81
47.26	-42.19	34.75	-1.48	-16.6	35.74
47.51	-41.43	34.56	-2	-19.04	35.74
48.24	-41.42	34.55	-2.05	-18.8	34.56
48.97	-40.77	34.42	-2.76	-18.55	33.4
49	-40.72	34.38	-3.32	-18.98	33.35
49.76	-40.06	33.98	-3.22	-18.01	32.03
49.69	-39.5	33.59	-4.1	-18.07	32.03
50.37	-39.45	33.57	-3.96	-16.6	30.94
50.78	-38.87	33.06	-4.69	-18.55	29.78
50.78	-38.89	33.08	-5.1	-17.46	29.77
51.51	-38.21	32.76	-5.08	-16.72	28.49
51.37	-37.7	31.98	-5.57	-18.07	28.51
51.95	-37.65	32.01	-5.49	-19.04	27.25
52.15	-37.16	31.54	-5.98	-17.58	25.78
52.29	-37.12	31.49	-6.27	-18.07	25.78
52.34	-36.72	30.81	-6.3	-18.07	24.7
52.33	-36.08	30.15	-6.69	-17.58	24.7
52.54	-36.06	30.17	-6.94	-17.33	23.44
52.64	-35.5	29.49	-6.94	-17.82	22.12
52.59	-35.55	29.39	-7.08	-17.4	22.17
52.34	-35.16	28.88	-7.15	-16.05	20.85
52.33	-34.57	28.13	-7.34	-17.58	20.79
52.22	-34.57	28.13	-7.25	-17.4	19.53
51.86	-34.03	27.34	-7.47	-16.85	18.26
51.93	-34.19	27.34	-7.62	-19.04	18.31
51.51	-33.61	26.56	-7.54	-18.13	17.04
51.51	-33.21	25.78	-7.72	-14.16	17.14
50.78	-33.2	25.78	-7.73	-18.55	15.8
50.37	-32.54	25.34	-7.67	-15.14	14.65
50.38	-32.64	25.29	-7.84	-17.58	14.82
49.68	-32.08	24.51	-7.86	-17.58	13.28
49.62	-31.45	23.9	-7.86	-16.11	13.28
48.92	-31.47	23.9	-7.86	-16.54	12.4
48	-30.96	23.24	-8.11	-15.69	11.3
47.92	-30.96	23.22	-8.06	-16.11	11.28
47.22	-30.2	22.61	-8.15	-15.14	10.14
47.05	-29.69	22.05	-8.33	-16.6	10.14
46	-29.7	22.05	-8.35	-17.58	9.08
45.12	-28.91	21.39	-8.35	-14.16	8.01
44.92	-28.91	21.44	-8.64	-16.11	8.15
43.9	-28.13	20.9	-8.64	-16.54	7.01
43.82	-27.35	20.31	-8.99	-13.67	6.98
42.57	-27.35	20.31	-8.81	-15.14	5.94
41.31	-26.47	19.97	-9.23	-11.72	4.97
41.38	-26.47	19.97	-9.57	-15.63	4.88
40.09	-25.5	19.51	-9.42	-11.72	3.88
39.84	-24.63	19.29	-9.96	-11.72	3.9
38.67	-24.51	19.13	-9.96	-14.22	2.88
37.35	-23.44	18.92	-10.35	-11.72	1.81
37.2	-23.44	18.95	-10.99	-11.72	1.86
35.94	-22.36	18.63	-10.99	-10.8	0.76
35.94	-21.14	18.44	-11.73	-11.72	0.76
34.52	-21.14	18.43	-11.72	-9.28	-0.38
32.81	-20.03	18.26	-12.3	-11.23	-1.48
32.81	-19.93	18.41	-13.04	-10.25	-1.51
31.59	-18.6	18.15	-13.13	-9.28	-2.74
31.59	-17.29	18.26	-13.99	-10.25	-2.59
29.97	-17.33	18.17	-13.97	-10.74	-3.93
28.51	-15.82	18.24	-14.89	-8.12	-5.08
28.66	-15.92	18.24	-15.82	-8.24	-5.18
27.05	-14.56	18.33	-15.87	-11.23	-6.45
27.15	-13.04	18.45	-16.85	-3.91	-6.45
25.59	-13.04	18.37	-16.94	-3.91	-7.86
23.91	-11.72	18.73	-18.09	-3.91	-9.3
24	-11.72	18.7	-19.26	-3.91	-9.3
22.45	-10.16	18.85	-19.26	-3.42	-10.94
22.51	-8.62	19.29	-20.46	-4.03	-10.74
20.95	-8.6	19.12	-20.56	-3.91	-12.3
19.48	-7.03	19.51	-21.78	-1.04	-13.89
19.43	-6.98	19.48	-23.1	-1.46	-13.97
17.75	-5.57	19.9	-23.24	-1.46	-15.55
17.72	-3.93	20.21	-24.32	3.91	-15.58
16.2	-3.92	20.12	-24.46	-0.49	-17.24
14.65	-2.49	20.68	-25.98	-0.06	-18.95
14.65	-2.49	20.65	-27.39	-0.24	-19.06
13.18	-0.93	20.95	-27.39	3.91	-20.73
13.13	0.38	21.68	-28.93	3.91	-20.75
11.52	0.38	21.48	-28.92	-0.06	-22.66
10.11	2	21.92	-30.27	3.48	-24.27
10.06	1.9	21.87	-31.84	3.91	-24.27
8.54	3.31	22.26	-31.84	3.97	-26.12
8.54	4.74	22.64	-33.15	6.84	-26.17
7.03	4.77	22.65	-33.25	7.75	-27.78
5.52	6.05	23.14	-34.69	5.92	-29.71
5.44	6.03	23.19	-35.96	5.86	-29.74
4.17	7.37	23.51	-35.99	8.79	-31.4
3.9	8.57	23.82	-37.33	5.86	-31.49
2.59	8.5	23.9	-37.3	6.84	-33.11
1.17	9.56	24.17	-38.6	9.28	-34.89
1.27	9.76	24.11	-39.85	7.32	-34.86
-0.3	10.94	24.49	-39.94	6.35	-36.52
-0.2	11.81	24.66	-40.97	11.72	-36.52
-1.49	11.81	24.69	-41.02	7.39	-38.11
-2.78	12.79	24.99	-42.19	8.79	-39.6
-2.78	12.77	24.99	-43.12	7.39	-39.67
-4	13.62	24.99	-43.02	8.79	-41.02
-4.05	14.45	25.37	-43.99	11.72	-41.02
-5.47	14.5	25.37	-44.06	6.9	-42.48
-6.49	15.23	25.37	-44.75	8.73	-43.86
-6.4	15.23	25.37	-45.51	7.75	-43.77
-7.67	15.89	25.38	-45.56	5.86	-45.12
-7.63	16.65	25.38	-46.1	11.72	-45.22
-8.62	16.4	25.38	-46.12	7.75	-46.24
-9.72	17.09	25.38	-46.69	7.57	-47.38
-9.67	17.19	25.38	-47.02	7.75	-47.36
-10.45	17.57	25.34	-47	7.75	-48.44
-10.64	17.97	24.99	-47.27	9.7	-48.44
-11.38	18.04	24.99	-47.27	6.84	-49.24
-12.16	18.41	24.99	-47.39	7.32	-50.05
-12.16	18.36	24.89	-47.46	7.75	-50.01
-12.94	18.65	24.8	-47.51	7.75	-50.78
-12.99	19.09	24.41	-47.46	7.75	-50.83
-13.5	19.04	24.41	-47.41	6.84	-51.47
-14.16	19.29	24.11	-47.36	6.04	-51.88
-14.06	19.13	24.07	-47.22	6.84	-51.9
-14.55	19.43	23.8	-47.07	7.75	-52.36
-14.48	19.52	23.24	-46.83	5.86	-52.35
-14.89	19.53	23.32	-46.88	5.86	-52.74
-15.24	19.53	22.65	-46.49	5.86	-52.95
-15.06	19.53	22.83	-46.1	5.86	-52.94
-15.28	19.53	22.26	-46.01	5.86	-53.13
-15.44	19.87	21.87	-45.46	5.86	-53.08
-15.44	19.87	21.83	-45.36	6.35	-53.13
-15.45	19.53	21.09	-44.87	5.86	-53.13
-15.45	19.53	21.29	-44.14	5.86	-53.13
-15.38	19.87	20.65	-43.99	5.86	-53.05
-15.26	19.53	20.12	-43.38	6.84	-53.04
-15.24	19.87	20.21	-43.38	4.88	-52.95
-14.89	19.82	19.38	-42.59	4.64	-52.59
-14.87	19.53	19.38	-41.65	5.86	-52.74
-14.5	19.87	18.82	-41.6	3.48	-52.39
-14.55	19.53	18.06	-40.82	5.86	-52.39
-14.11	19.53	18.16	-40.63	3.91	-51.97
-13.6	19.53	17.37	-39.86	3.97	-51.76
-13.53	19.53	17.38	-38.79	5.86	-51.68
-12.89	19.53	16.67	-38.82	3.91	-51.2
-12.89	19.53	16.01	-37.84	4.88	-51.18
-12.16	19.52	16.01	-37.79	4.88	-50.69
-11.38	19.51	15.43	-36.73	4.94	-50.11
-11.38	19.51	15.33	-35.57	6.35	-50.05
-10.5	19.38	14.65	-35.6	4.39	-49.46
-10.6	19.34	13.92	-34.33	4.88	-49.46
-9.57	19.34	13.96	-34.33	7.32	-48.84
-8.6	19.12	13.26	-33.3	4.39	-48.19
-8.64	19.09	13.26	-32.03	4.88	-48.29
-7.53	19.09	12.39	-32.03	5.37	-47.46
-7.45	18.94	11.72	-30.87	5.37	-47.46
-6.45	18.9	11.77	-30.88	5.86	-46.88
-5.1	18.71	10.94	-29.69	6.84	-46.1
-5.18	18.85	10.89	-28.32	5.86	-46.14
-3.93	18.63	10.13	-28.32	2.93	-45.46
-3.96	18.51	9.38	-26.88	7.57	-45.46
-2.75	18.44	9.38	-27	6.35	-44.73
-1.49	18.36	8.5	-25.7	3.91	-44.09
-1.39	18.26	8.54	-24.24	7.45	-44.14
-0.05	18.24	7.62	-24.27	7.32	-43.41
-0.05	17.97	6.63	-22.9	6.35	-43.41
1.26	18.04	6.63	-22.96	7.32	-42.97
2.73	17.83	5.66	-21.51	6.35	-42.21
2.62	17.85	5.56	-20.26	7.32	-42.29
3.9	17.65	4.76	-20.41	7.32	-41.6
3.9	17.43	3.71	-18.8	7.75	-41.6
5.27	17.37	3.51	-18.8	6.77	-41.02
6.59	17.24	2.78	-17.53	11.72	-40.58
6.59	17.19	2.73	-16.16	5.86	-40.63
7.81	16.99	1.54	-16.06	5.86	-39.89
8.06	16.67	0.59	-14.85	5.86	-39.99
9.18	16.65	0.38	-14.86	7.75	-39.67
10.5	16.39	-0.63	-13.33	7.63	-39.26
10.42	16.4	-0.78	-12.13	7.32	-39.17
11.6	16.01	-1.81	-12.21	7.75	-38.87
11.51	15.81	-2.98	-10.64	11.72	-38.88
12.87	15.67	-3.05	-10.64	7.57	-38.4
13.87	15.43	-4.22	-9.47	7.75	-38.19
13.67	15.43	-4.3	-8.2	6.9	-38.28
14.84	15.09	-5.52	-8.06	7.75	-37.8
14.84	14.65	-6.94	-6.98	7.75	-37.89
15.8	14.7	-6.76	-7.04	7.57	-37.64
16.79	14.31	-8.15	-5.62	10.25	-37.35
16.75	14.26	-8.22	-4.49	7.75	-37.35
17.38	13.87	-9.42	-4.69	6.35	-37.13
17.38	13.28	-10.94	-3.32	7.75	-37.16
18.24	13.28	-10.77	-3.27	9.28	-36.96
18.74	12.88	-12.12	-2.2	7.32	-36.87
18.82	12.88	-12.12	-1	7.39	-36.82
19.51	12.49	-13.5	-1	7.57	-36.73
19.43	12.16	-14.85	-0.04	7.75	-36.72
20.02	12.06	-14.85	-0.05	6.84	-36.72
20.31	11.72	-16.06	1.17	7.32	-36.72
20.31	11.71	-16.21	2.15	7.63	-36.52
20.9	11.3	-17.29	2.15	6.9	-36.52
20.8	10.94	-18.6	3.17	7.32	-36.72
21.09	11.01	-18.6	3.2	6.35	-36.43
21.44	10.6	-19.74	4.05	7.32	-36.72
21.48	10.53	-19.75	5.05	5.92	-36.72
21.68	10.33	-20.95	5.05	5.86	-36.72
21.68	9.94	-22.07	5.83	5.86	-36.52
21.87	10.01	-22.07	5.86	3.91	-36.72
21.95	9.76	-23.14	6.74	7.32	-36.74
21.95	9.76	-23.1	7.37	5.86	-36.73
22.02	9.45	-24.22	7.47	4.09	-36.82
22.05	9.45	-25	8.15	5.86	-36.77
22.22	9.42	-24.95	8.2	4.94	-36.91
22.05	9.18	-25.81	8.89	4.88	-37.13
22.05	9.38	-25.78	9.52	3.91	-37.13
22.14	9.18	-26.49	9.42	3.91	-37.41
22.06	9.18	-27.1	10.06	5.86	-37.33
22.06	9.18	-27.05	9.94	4.09	-37.7
22.12	9.03	-27.74	10.5	6.84	-37.89
22.14	9.18	-27.74	10.89	3.91	-37.89
22.02	9.18	-27.98	10.89	3.85	-38.33
22.05	9.25	-28.32	11.22	3.91	-38.33
22.06	9.18	-28.32	11.32	4.88	-38.68
22.05	9.23	-28.52	11.51	3.91	-38.99
22.02	9.23	-28.42	11.91	3.91	-38.99
22.06	9.38	-28.61	11.77	3.91	-39.37
22.05	9.45	-28.32	11.8	3.91	-39.36
22.02	9.42	-28.32	11.9	3.91	-39.89
22.05	9.72	-28.31	11.97	3.72	-40.26
22.05	9.56	-28.27	11.99	3.91	-40.28
22.05	9.74	-27.94	11.99	3.91	-40.82
22.02	10.01	-27.39	11.91	5.86	-40.72
22.06	10.06	-27.49	11.81	3.91	-41.21
22.05	10.06	-26.88	11.71	1.95	-41.7
22.02	10.13	-26.81	11.6	1.95	-41.81
22.06	10.31	-26.18	11.47	3.91	-42.19
22.06	10.45	-25.22	11.22	1.46	-42.19
22.05	10.5	-25.24	11.21	3.91	-42.68
22.22	10.62	-24.51	10.94	5.86	-43.16
22.06	10.64	-24.41	10.5	1.46	-43.16
22.05	10.74	-23.44	10.45	4.39	-43.76
22.05	10.99	-22.31	10.03	3.91	-43.6
22.06	10.89	-22.27	10.06	3.91	-44.14
22.05	11.01	-21.12	9.42	1.95	-44.65
22.06	10.99	-21.14	8.94	2.93	-44.73
22.05	11.11	-20.03	8.98	2.44	-45.22
22.05	11.02	-18.65	8.2	-0.06	-45.12
21.95	11.03	-18.65	8.18	3.91	-45.71
21.95	10.99	-17.38	7.62	0.98	-46.1
21.92	11.02	-17.48	6.88	3.91	-46.12
21.87	10.94	-16.02	6.79	1.95	-46.61
21.87	10.84	-14.85	6.13	3.91	-46.59
21.87	10.74	-14.89	6.05	1.89	-47
21.68	10.52	-13.31	5.17	-0.06	-47.46
21.48	10.44	-13.33	4.64	-0.98	-47.66
21.53	10.3	-12.12	4.49	0.49	-47.85
21.48	9.75	-10.77	3.66	-0.06	-47.85
21.09	9.76	-10.69	3.51	0.98	-48.29
21.09	9.52	-9.47	2.93	-0.12	-48.73
21.08	9.42	-9.57	2.1	-0.06	-48.68
20.9	8.98	-8.15	2.05	-0.06	-49.22
20.9	8.4	-7.06	1.37	1.95	-49.22
20.75	8.4	-7.08	1.27	0.98	-49.41
20.56	7.62	-5.71	0.37	-1.89	-49.76
20.31	7.67	-5.88	-0.44	-1.46	-49.91
20.29	6.84	-4.71	-0.44	-0.06	-50.12
20.26	5.91	-3.61	-1.37	-1.95	-50.1
19.92	5.94	-3.56	-1.47	-1.4	-50.42
19.53	5.05	-2.74	-2.1	-2.08	-50.69
19.53	5.07	-2.78	-2.94	0.98	-50.54
19.48	3.9	-1.76	-3.05	-3.91	-50.83
19.38	2.93	-0.88	-3.66	-3.91	-50.89
19.12	2.93	-0.93	-3.71	-1.95	-50.83
18.74	1.76	-0.05	-4.42	-3.91	-51
18.64	1.56	-0.19	-5.18	-3.11	-51.1
18.43	0.63	0.59	-5.1	-2.87	-51.03
18.44	-0.81	1.37	-5.91	-4.88	-51.09
18.05	-0.73	1.37	-5.87	-3.42	-51.12
17.76	-2.05	1.9	-6.47	-3.91	-50.98
17.75	-2.08	1.9	-7.14	-3.91	-50.99
17.27	-3.47	2.59	-7.08	-5.37	-50.93
17.27	-4.74	2.93	-7.72	-3.91	-50.98
17.04	-4.81	3.13	-7.73	-6.35	-50.69
16.39	-6.25	3.51	-8.25	-3.91	-50.49
16.36	-6.29	3.51	-8.79	-6.9	-50.49
15.97	-7.72	3.9	-8.84	-7.75	-50.1
15.99	-9.03	4.38	-9.3	-11.17	-50.12
15.43	-9.13	4.47	-9.33	-6.35	-49.76
14.83	-10.47	4.69	-9.77	-8.06	-49.37
14.84	-10.4	4.76	-10.35	-8.79	-49.27
14.4	-11.87	5.17	-10.25	-13.92	-48.85
14.06	-13.11	5.46	-10.69	-6.96	-48.85
13.75	-13.11	5.47	-10.6	-8	-48.14
12.88	-14.31	5.86	-11.18	-11.23	-47.71
12.88	-14.45	5.86	-11.72	-11.54	-47.68
12.3	-15.55	6.1	-11.72	-10.74	-46.88
12.35	-16.75	6.45	-12.12	-11.72	-46.9
11.57	-16.75	6.24	-11.96	-11.23	-46.14
10.74	-17.68	6.59	-12.35	-11.54	-45.36
10.89	-17.77	6.59	-12.89	-11.72	-45.31
9.95	-18.6	6.79	-12.81	-12.21	-44.64
9.94	-19.54	6.93	-13.23	-11.72	-44.58
9.18	-19.53	6.88	-13.23	-11.72	-43.76
8.19	-20.41	7.03	-13.59	-10.74	-42.97
8.3	-20.34	7.03	-13.99	-11.72	-42.97
7.42	-20.95	7.03	-14.01	-11.72	-41.94
7.4	-21.7	7.37	-14.47	-11.72	-41.94
6.54	-21.53	7.37	-14.31	-11.72	-41.2
5.56	-22.07	7.32	-14.85	-12.94	-40.15
5.52	-22.07	7.37	-15.28	-11.72	-40.09
4.69	-22.66	7.37	-15.28	-11.72	-39.4
4.69	-22.8	7.37	-15.63	-11.72	-39.36
3.86	-22.85	7.03	-15.58	-11.72	-38.43
3.13	-23.19	7.03	-16.21	-11.72	-37.62
3.13	-23.19	7.03	-16.46	-13.67	-37.65
2.15	-23.45	7.03	-16.46	-15.63	-36.74
2.32	-23.46	7.03	-17.19	-13.73	-36.72
1.37	-23.49	6.98	-17.19	-14.16	-36.04
0.76	-23.54	6.84	-17.38	-11.72	-35.16
0.73	-23.58	6.63	-17.97	-11.72	-35.2
-0.01	-23.54	6.45	-18.02	-11.72	-34.38
-0.02	-23.54	6.2	-18.26	-11.72	-34.33
-0.39	-23.63	6.1	-18.37	-11.72	-33.61
-1	-23.54	5.86	-18.86	-13.12	-33.06
-0.93	-23.54	5.86	-19.24	-13.92	-33.01
-1.29	-23.44	5.27	-19.26	-11.72	-32.33
-1.37	-23.46	4.97	-19.84	-11.72	-32.35
-1.66	-23.46	4.88	-19.78	-10.86	-31.84
-1.71	-23.19	4.39	-20.24	-11.72	-31.15
-1.66	-23.44	4.39	-20.75	-11.72	-31.18
-1.86	-23.1	3.86	-20.61	-9.77	-30.62
-1.78	-23	3.2	-21.14	-11.17	-30.66
-1.66	-23.1	3.21	-21.24	-15.87	-30.22
-1.51	-23	2.59	-21.69	-11.72	-29.79
-1.49	-23.07	2.64	-22.18	-11.23	-29.88
-0.93	-22.85	1.76	-22.07	-9.77	-29.35
-1.09	-22.95	0.78	-22.68	-10.8	-29.3
-0.69	-22.85	0.78	-22.75	-11.72	-29.1
-0.01	-22.85	0.27	-23.1	-9.77	-28.71
-0.01	-22.85	0.2	-23.63	-8.79	-28.7
0.78	-22.85	-0.54	-23.84	-12.21	-28.52
0.78	-22.9	-1.51	-24.22	-11.23	-28.5
1.83	-22.9	-1.61	-24.22	-11.72	-28.13
2.93	-23	-2.37	-24.63	-8.3	-27.98
2.93	-23.1	-2.47	-25	-11.23	-28.13
4.17	-23.1	-3.32	-25	-10.99	-27.94
4.17	-23.44	-4.25	-25.51	-11.72	-27.98
5.42	-23.44	-4.69	-25.59	-10.25	-27.94
6.98	-23.58	-5.47	-25.93	-11.78	-27.78
6.98	-23.49	-5.47	-26.42	-10.74	-27.86
8.45	-23.85	-6.45	-26.47	-9.28	-27.94
8.4	-23.85	-7.43	-26.71	-11.66	-28.04
10.13	-23.97	-7.45	-26.76	-10.68	-27.95
11.81	-24.41	-8.45	-27.08	-11.72	-28.13
11.8	-24.32	-8.45	-27.39	-10.8	-28.25
13.87	-24.76	-9.5	-27.39	-11.72	-28.42
13.77	-25	-10.55	-27.74	-12.76	-28.32
15.63	-25	-10.5	-27.75	-10.25	-28.71
17.55	-25.39	-11.72	-27.95	-11.72	-29.1
17.55	-25.39	-11.72	-28.13	-11.72	-28.96
19.51	-25.83	-12.4	-28.13	-11.72	-29.44
19.43	-26.12	-13.49	-28.22	-15.14	-29.49
21.68	-26.17	-13.19	-28.32	-14.16	-29.79
23.53	-26.66	-14.26	-28.32	-14.16	-30.47
23.52	-26.47	-14.37	-28.47	-14.77	-30.47
25.38	-27	-15.24	-28.52	-15.63	-30.87
25.66	-27.39	-15.77	-28.61	-15.14	-30.96
27.64	-27.37	-16.02	-28.52	-17.58	-31.55
29.77	-27.76	-16.8	-28.56	-16.6	-32.08
29.76	-27.74	-16.81	-28.71	-16.6	-32.03
31.79	-28.05	-17.38	-28.61	-17.58	-32.81
31.62	-28.27	-18.07	-28.47	-18.8	-32.74
33.84	-28.32	-18.02	-28.61	-18.49	-33.4
35.79	-28.66	-18.56	-28.47	-19.53	-34.09
35.74	-28.61	-18.58	-28.32	-18.07	-34.01
37.84	-28.71	-19.07	-28.27	-19.53	-34.77
37.79	-29	-19.44	-28.32	-21.48	-34.69
39.75	-28.96	-19.38	-28.25	-19.53	-35.35
41.65	-29.1	-19.83	-28.08	-21.97	-36.08
41.67	-29.1	-19.78	-27.93	-19.53	-35.99
43.55	-29.1	-19.94	-27.95	-23.62	-36.77
43.43	-29.1	-20.22	-27.74	-21.48	-36.74
45.31	-29	-20.03	-27.74	-24.41	-37.26
47.22	-29	-19.95	-27.54	-23.86	-37.94
47.24	-28.96	-20.12	-27.2	-23.93	-37.89
49.07	-28.71	-20.03	-27.35	-23.86	-38.48
49.1	-28.52	-19.83	-27.15	-25.39	-38.4
50.78	-28.52	-19.78	-27.08	-26.37	-39.06
52.73	-28.08	-19.56	-26.81	-25.88	-39.4
52.78	-28.05	-19.64	-26.66	-24.35	-39.46
54.28	-27.74	-19.14	-26.61	-27.34	-39.95
54.27	-27.08	-18.76	-26.28	-26.37	-39.87
56.1	-27.1	-18.76	-26.18	-27.34	-40.24
57.8	-26.56	-18.12	-26.17	-27.34	-40.63
57.79	-26.49	-18.21	-25.83	-27.34	-40.55
59.55	-25.69	-17.6	-25.83	-28.81	-40.82
59.55	-24.93	-16.81	-25.7	-30.52	-40.82
61.12	-24.85	-16.89	-25.71	-27.34	-41.02
63.09	-23.95	-16.14	-25.34	-27.34	-41.16
62.88	-24.22	-16.11	-25	-29.79	-41.16
64.45	-23.05	-15.28	-25.19	-31.19	-41.41
64.65	-21.87	-14.4	-24.8	-32.65	-41.26
66.31	-21.97	-14.48	-24.85	-27.83	-41.42
67.66	-20.95	-13.5	-24.71	-30.27	-41.41
67.77	-20.95	-13.5	-24.37	-31.25	-41.43
69.48	-19.74	-12.61	-24.27	-32.23	-41.21
69.48	-18.58	-11.72	-24.24	-31.74	-41.26
71	-18.38	-11.72	-24.24	-31.25	-41.21
72.61	-17.24	-10.55	-23.93	-31.25	-41.16
72.61	-17.24	-10.6	-23.63	-31.25	-41.06
74.11	-15.97	-9.57	-23.73	-32.23	-40.97
74.1	-14.65	-8.6	-23.44	-32.23	-41.02
75.78	-14.65	-8.6	-23.44	-31.25	-40.63
77.3	-13.38	-7.45	-23.14	-31.25	-40.55
77.25	-13.43	-7.45	-22.78	-33.02	-40.63
78.88	-11.94	-6.56	-22.85	-32.23	-40.28
78.86	-10.6	-5.57	-22.66	-35.16	-40.28
80.27	-10.74	-5.57	-22.66	-30.27	-40.24
81.98	-9.23	-4.69	-22.07	-32.23	-39.85
81.93	-9.29	-4.69	-21.83	-32.71	-39.87
83.19	-7.96	-3.71	-21.97	-37.17	-39.58
83.4	-6.55	-2.88	-21.7	-32.53	-39.65
84.56	-6.64	-2.94	-21.49	-31.25	-39.21
85.99	-5.47	-2	-21.12	-32.23	-38.98
86.22	-5.47	-2.08	-20.61	-29.3	-38.99
87.38	-4	-1.37	-20.72	-33.2	-38.67
87.35	-2.94	-0.58	-20.14	-32.71	-38.7
88.28	-2.78	-0.6	-20.22	-33.2	-38.39
89.82	-1.66	-0.02	-19.73	-28.56	-38.09
89.75	-1.59	-0.01	-19.19	-30.27	-38.09
90.8	-0.59	0.73	-19.24	-31.25	-37.72
90.87	0.73	1.15	-18.51	-27.34	-37.79
92.04	0.73	1.17	-18.65	-27.34	-37.26
92.92	1.56	1.81	-18.07	-31.25	-36.91
92.96	1.56	1.56	-17.38	-31.25	-36.91
93.9	2.78	2.25	-17.38	-29.79	-36.47
93.9	3.69	2.59	-16.8	-34.67	-36.72
94.51	3.88	2.54	-16.85	-31.25	-36.08
95.21	4.69	2.93	-16.02	-29.3	-35.55
95.29	4.74	2.93	-15.48	-27.34	-35.6
95.75	5.46	3.3	-15.48	-30.21	-35.01
95.31	6.49	3.5	-14.7	-27.34	-35.16
96.09	6.49	3.49	-14.67	-30.76	-34.47
96.48	7.03	3.88	-13.89	-31.19	-33.99
96.29	7.03	3.9	-13.09	-29.36	-33.99
96.68	8.11	4.08	-13.1	-27.34	-33.23
96.68	8.84	4.44	-12.21	-27.34	-33.22
96.68	8.59	4.44	-12.21	-27.34	-32.53
96.68	9.55	4.49	-11.38	-27.34	-31.69
96.68	9.52	4.57	-10.55	-26.31	-31.74
96.68	10.13	4.78	-10.55	-27.34	-30.91
96.37	10.94	4.88	-9.52	-27.34	-30.88
96.09	10.94	4.97	-9.57	-27.4	-29.83
95.31	11.42	5.27	-8.62	-27.34	-28.96
95.7	11.43	5.17	-7.62	-27.34	-28.93
95.12	12.18	5.47	-7.62	-27.28	-27.74
95.12	12.84	5.56	-6.64	-27.28	-27.76
94.43	12.77	5.67	-6.74	-27.34	-26.66
93.44	13.28	5.76	-5.52	-25.39	-25.3
93.55	13.28	5.76	-4.71	-24.9	-25.34
92.57	14.04	6.1	-4.69	-27.4	-24.22
92.55	14.7	6.23	-3.47	-23.93	-23.93
91.4	14.65	6.24	-3.61	-26.86	-22.66
90.43	15.23	6.59	-2.44	-24.41	-21.14
90.43	15.23	6.59	-1.39	-27.34	-21.11
89.06	15.81	6.93	-1.42	-25.33	-19.53
89.05	16.39	7.03	-0.39	-25.39	-19.53
87.84	16.38	7.03	-0.32	-26.86	-17.97
86.32	17.19	7.32	0.73	-24.66	-16.21
86.32	17.07	7.37	1.86	-24.9	-16.16
84.72	17.57	7.67	1.9	-23.93	-14.55
84.74	18.36	7.81	2.93	-23.93	-14.48
83.25	18.31	7.81	2.98	-19.53	-12.55
81.54	18.85	8.35	3.9	-24.41	-10.94
81.54	18.9	8.4	5.05	-24.41	-10.94
79.78	19.49	8.58	4.88	-23.93	-8.91
79.78	19.97	9.18	5.96	-29.36	-8.81
78.13	20.12	9.18	6.03	-23.5	-7.14
76.37	20.65	9.46	7.32	-23.5	-5.1
76.37	20.68	9.52	8.15	-23.93	-5.1
74.31	21.29	9.95	8.15	-22.46	-3.32
74.31	21.95	10.42	9.18	-19.53	-3.25
72.61	21.87	10.5	9.18	-19.53	-1.47
70.9	22.25	10.89	10.06	-22.89	0.37
70.79	22.24	11.01	11.01	-22.58	0.38
69.04	22.8	11.51	11.03	-19.04	2.29
69.09	23.32	12.11	11.81	-19.53	2.29
67.14	23.29	12.16	11.91	-19.04	3.9
65.43	23.72	12.84	12.84	-19.53	5.76
65.48	23.71	12.49	13.62	-19.53	5.83
63.28	24.02	13.28	13.67	-19.53	7.47
63.28	24.46	14.06	14.44	-19.53	7.5
62.01	24.46	14.06	14.45	-20.02	9.38
60.14	24.7	14.84	15.23	-21.48	10.82
60.13	24.76	14.84	16.01	-19.53	10.79
58.57	24.99	15.63	16	-18.07	12.4
58.54	24.99	16.4	16.77	-19.53	12.48
56.98	24.99	16.39	16.75	-19.53	13.96
55.44	24.99	17.19	17.43	-16.11	15.43
55.33	25.34	17.24	18.14	-18.55	15.63
53.86	25.34	18.04	18.06	-18.98	16.77
53.86	25.38	18.95	18.82	-17.58	16.77
52.33	25.37	18.9	18.9	-17.52	18.26
50.78	25.34	19.53	19.43	-17.58	19.53
50.78	25.34	19.53	20.12	-17.58	19.53
49.58	25.29	20.68	20.12	-16.6	20.9
49.61	24.98	21.58	20.7	-17.58	20.95
48.19	24.99	21.48	20.8	-18.01	22.06
46.95	24.91	22.26	21.48	-16.66	23.44
46.88	24.95	22.26	21.95	-16.11	23.44
45.61	24.61	23.19	21.96	-17.09	24.61
45.61	24.37	23.92	22.61	-16.11	24.61
44.34	24.31	24	22.56	-17.58	25.78
43.21	24.07	24.81	23.12	-11.72	27.15
43.05	24.07	24.7	23.63	-16.11	26.95
41.99	23.72	25.59	23.62	-16.54	28.37
41.94	23.44	26.46	24.29	-15.87	28.31
40.8	23.34	26.37	24.27	-16.6	29.54
39.7	23.19	27.05	24.85	-14.65	30.76
39.65	23.03	27.1	25.38	-14.65	30.86
38.28	22.65	27.73	25.37	-16.11	32.02
38.28	22.44	28.27	25.78	-11.72	32.03
37.45	22.44	28.2	25.78	-16.05	33.57
36.28	22.12	28.86	26.54	-15.63	34.76
36.22	22.05	28.86	27.29	-15.08	34.75
35.3	21.95	29.35	27.33	-15.08	36.4
35.15	21.56	29.78	28.13	-16.05	36.38
34.38	21.68	29.78	27.81	-17.52	37.84
33.35	21.37	30.22	28.51	-11.72	39.53
33.3	21.34	30.17	29.15	-15.99	39.5
32.03	21.24	30.64	29.17	-15.63	41.01
32.03	21	30.86	29.86	-16.6	41
31.4	21.07	30.93	29.78	-14.1	42.82
30.16	21.04	31.4	30.47	-16.05	44.53
30.25	21.04	31.24	31.24	-15.63	44.51
29.29	21	31.59	31.35	-16.6	46.48
29.3	21.07	31.63	31.93	-18.55	46.44
28.3	21.04	31.84	31.98	-15.14	48.24
27.34	21.09	31.93	32.62	-16.6	50.34
27.33	21.29	31.98	33.3	-16.91	50.34
26.37	21.44	32.03	33.18	-16.6	52.25
26.42	21.68	32.03	33.98	-15.44	52.15
25.34	21.68	32.03	33.98	-15.63	54.35
24.3	21.95	32.4	34.56	-17.58	56.24
24.31	21.95	32.4	35.15	-15.08	56.16
23.44	22.46	32.4	35.33	-17.58	58.54
23.34	22.8	32.67	35.91	-18.49	58.5
22.26	22.65	32.67	35.94	-17.4	60.62
21.37	23.51	32.71	36.72	-17.76	62.79
21.39	23.49	32.71	37.11	-17.58	62.84
20.3	24	32.8	37.16	-19.53	64.84
20.26	24.61	32.81	37.84	-17.52	64.84
19.43	24.68	32.81	37.84	-16.6	67.26
18.25	25.34	32.81	38.23	-17.58	69.13
18.24	25.37	32.98	38.87	-18.55	69.34
17.33	26.15	33.06	38.96	-19.04	71.48
17.28	26.93	33.4	39.06	-16.11	71.48
16.31	26.94	33.2	39.4	-17.58	73.53
15.43	27.73	33.4	39.83	-17.58	75.63
15.38	27.93	33.35	40.23	-17.58	75.73
14.31	28.66	33.57	40.23	-17.09	77.73
14.4	29.57	33.59	40.63	-17.09	77.64
13.28	29.64	33.54	40.67	-16.6	79.78
12.48	30.36	33.88	40.97	-17.09	81.84
12.48	30.44	33.94	40.99	-17.64	81.62
11.6	31.42	33.89	41.36	-16.11	83.59
11.6	32.37	34.23	41.4	-17.09	83.59
10.91	32.03	34.18	41.65	-15.63	85.4
10.01	33.4	34.38	41.88	-16.11	87.2
9.91	33.35	34.38	42.26	-11.72	87.28
9.18	34.03	34.55	42.19	-16.11	88.96
9.18	35.01	34.72	42.27	-14.16	89.01
8.5	35.01	34.72	42.38	-13.85	90.77
7.76	35.75	34.76	42.54	-15.14	92.14
7.76	35.79	34.94	42.86	-16.11	92.26
7.03	36.57	34.95	42.86	-16.11	93.9
7.03	37.3	35.14	43.04	-11.72	93.8
6.54	37.26	35.15	43.02	-14.65	95.21
6.13	37.88	35.15	43.25	-11.23	96.56
6.15	38.09	35.15	43.43	-11.72	96.58
5.56	38.62	35.42	43.51	-16.97	97.65
5.66	39.06	35.52	43.75	-11.72	97.65
5.36	39.05	35.42	43.8	-11.72	99
4.96	39.65	35.53	44.09	-11.72	100.05
4.88	39.45	35.54	44.38	-11.72	100.2
4.76	39.84	35.45	44.34	-11.72	100.78
4.76	40.23	35.62	44.51	-11.72	101.37
4.49	40.23	35.6	44.53	-13.92	102.29
4.37	40.43	35.5	45.12	-11.78	103.2
4.3	40.53	35.52	45.31	-11.23	103.27
4.17	40.48	35.5	45.27	-8.73	103.9
4.25	40.63	35.15	45.9	-9.77	103.9
4.05	40.43	35.15	45.8	-10.74	104.88
3.9	40.43	35.15	46.09	-9.77	105.55
3.89	40.43	35.15	46.92	-10.68	105.47
3.9	40.23	34.94	46.88	-8.79	106.24
3.9	39.84	34.91	47.41	-10.25	106.24
3.88	39.79	34.76	47.26	-7.32	106.93
3.86	39.65	34.52	48.02	-10.68	107.67
3.86	39.5	34.55	48.69	-8.79	107.42
3.86	39.06	34.38	48.61	-11.72	107.81
3.86	38.63	33.89	49.56	-7.32	108.18
3.69	38.28	33.98	49.46	-8.79	108.59
3.76	38.04	33.57	50.34	-9.77	109.18
3.51	37.87	33.54	51.37	-10.8	109.18
3.51	37.19	33.15	51.37	-11.72	109.55
3.5	36.48	32.71	52.03	-7.81	109.56
3.39	36.52	32.62	52.15	-9.77	109.76
3.31	35.79	32.03	53.2	-10.25	110.15
3.3	35.74	32.03	54.17	-9.77	110.15
3.13	34.94	31.62	54.17	-10.74	110.52
2.98	34.18	31.03	55.32	-9.77	110.5
2.93	34.18	30.94	55.27	-9.28	110.89
2.34	33.15	30.56	56.45	-10.68	111.01
2.54	33.11	30.46	57.71	-11.17	110.94
2.2	32.37	29.78	57.67	-8.79	111.22
2.2	31.24	29.3	58.79	-11.72	111.13
1.9	31.23	29.35	58.59	-9.77	111.13
1.46	30.42	28.51	59.76	-11.72	111.32
1.42	30.36	28.51	61.13	-11.72	111.22
0.78	29.44	28.2	61.21	-12.63	111.3
0.76	28.51	27.34	62.46	-9.77	111.3
0.38	28.49	27.54	62.48	-11.72	111.22
-0.2	27.59	26.95	63.65	-10.74	111.03
-0.12	27.54	26.95	64.84	-11.72	111.03
-0.63	26.83	26.37	65.04	-11.72	111.03
-0.7	25.78	25.78	66.01	-11.72	111.01
-1.37	25.78	25.78	66.01	-11.72	110.79
-1.9	24.99	25.37	67.33	-13.73	110.53
-1.9	24.99	25.29	68.36	-15.63	110.44
-2.75	24.41	24.9	68.45	-14.77	110.11
-2.56	23.62	24.41	69.53	-16.54	110.11
-3.17	24	24.31	69.53	-11.72	109.75
-4	23	24.07	70.85	-14.89	109.38
-4	22.9	24.01	71.88	-15.56	109.18
-4.69	22.44	23.63	71.92	-11.72	108.59
-4.69	21.87	23.44	72.65	-12.21	108.59
-5.47	21.87	23.34	72.85	-11.72	107.81
-5.96	21.44	23.1	73.78	-11.72	107.03
-5.91	21.48	23.02	74.61	-14.71	107.03
-6.64	20.9	22.9	74.56	-14.47	106.59
-6.57	20.56	22.64	75.38	-11.72	106.24
-7.18	20.58	22.63	75.59	-11.72	105.56
-7.72	20.17	22.61	76.22	-11.72	104.54
-7.72	20.17	22.51	76.94	-13.18	104.64
-8.2	19.87	22.26	77.05	-10.99	103.51
-8.13	19.48	22.26	77.34	-10.99	103.51
-8.64	19.48	22.26	77.64	-9.77	102.34
-9	19.24	22.24	78.3	-11.23	101.37
-9.03	19.24	22.24	78.69	-10.74	101.37
-9.38	18.99	22.26	78.51	-9.77	100.1
-9.42	18.64	22.16	79.25	-7.32	100
-9.57	18.7	22.24	79.25	-8.61	98.63
-9.89	18.31	22.22	79.59	-6.35	97.24
-9.91	18.37	22.25	79.88	-3.91	97.22
-9.96	18.05	22.26	79.87	-3.91	95.9
-9.77	17.85	22.44	80.15	-3.91	95.75
-10.16	17.76	22.41	80.13	-3.91	94.13
-9.96	17.47	22.26	80.36	-3.91	92.57
-10.06	17.55	22.26	80.54	-3.42	92.57
-10.16	17.09	22.45	80.52	-1.89	90.97
-9.96	16.7	22.26	80.56	3.91	90.99
-9.81	16.78	22.45	80.66	0.98	89.06
-9.57	16.28	22.56	80.66	-0.18	87.4
-9.57	16.36	22.51	80.72	-0.49	87.4
-9.33	15.81	22.26	80.75	1.46	85.74
-9.3	15.23	22.53	80.56	3.91	85.69
-9	15.23	22.41	80.56	3.91	83.84
-8.61	14.65	22.26	80.55	5.86	81.98
-8.64	14.72	22.44	80.35	4.88	81.98
-8.23	13.96	22.26	80.42	6.84	79.88
-8.25	13.28	22.22	80.25	7.75	79.97
-7.73	13.23	22.06	80.13	7.75	78.17
-7.15	12.49	22.05	79.78	9.77	76.12
-7.18	12.45	21.95	79.64	11.72	76.12
-6.64	11.61	21.68	79.49	11.23	74.19
-6.59	10.72	21.48	79.17	11.23	74.27
-6.01	10.69	21.48	79.25	11.72	72.22
-5.47	9.74	21.09	78.76	13.67	70.26
-5.52	9.72	21.04	78.17	14.65	70.26
-4.88	8.59	20.7	78.27	15.38	68.15
-4.88	7.71	20.21	77.73	19.53	68.16
-4.35	7.62	20.12	77.73	19.53	66.31
-3.91	6.59	19.53	77.15	19.53	64.06
-3.91	6.63	19.53	76.51	18.49	64.06
-3.22	5.36	19.04	76.46	19.59	62.3
-3.32	4.25	18.36	75.73	20.57	62.29
-2.76	4.08	18.31	75.68	22.95	60.15
-2.36	3.03	17.55	74.98	23.32	58.54
-2.37	3.13	17.58	74.17	21.97	58.54
-1.98	1.56	16.75	74.01	22.95	56.59
-1.81	0.59	15.87	73.34	25.39	56.59
-1.56	0.68	15.87	73.24	25.21	54.69
-1.28	-0.71	14.84	72.24	27.34	52.93
-1.38	-0.78	15.09	71.48	27.34	52.93
-0.93	-1.88	14.01	71.48	28.32	51.15
-0.98	-3.13	13.09	70.27	27.4	51.12
-0.9	-3.13	13.18	70.31	29.3	49.3
-0.63	-4.3	11.92	69.43	32.23	47.65
-0.7	-4.3	11.99	68.17	31.25	47.65
-0.61	-5.47	11.01	68.21	29.79	46.07
-0.7	-6.47	9.91	67.19	29.3	46.07
-0.51	-6.47	9.91	67.19	35.16	44.53
-0.81	-7.53	8.86	65.97	35.16	42.92
-0.71	-7.63	8.79	64.75	35.16	42.82
-0.78	-8.45	7.79	64.79	35.16	41.4
-0.88	-9.33	6.84	63.28	35.16	41.39
-1.1	-9.38	6.84	63.18	37.11	39.84
-1.37	-10.2	5.76	62.38	37.05	38.62
-1.39	-10.21	5.71	61.03	38.88	38.28
-1.81	-10.99	4.78	61.01	37.6	37.01
-1.81	-11.73	3.88	59.74	38.09	37.16
-2.2	-11.72	3.86	59.74	42.97	35.84
-2.76	-12.3	3.13	58.45	40.53	34.45
-2.76	-12.3	3.13	57.03	42.97	34.45
-3.22	-12.82	2.15	57.03	44.92	33.25
-3.32	-13.28	1.51	55.66	44.86	33.15
-3.91	-13.21	1.46	55.75	42.97	31.98
-4.69	-13.7	0.76	54.47	44.92	30.81
-4.69	-13.62	0.76	53.13	44.92	30.75
-5.47	-13.99	0.29	53.13	45.41	29.69
-5.47	-14.16	-0.38	51.56	50.78	29.59
-6.1	-14.11	-0.32	51.56	50.78	28.51
-7.06	-14.31	-0.63	50.34	50.78	27.54
-7.06	-14.4	-0.78	48.91	47.91	27.54
-7.86	-14.46	-1.03	48.92	50.78	26.56
-7.86	-14.45	-1.2	47.61	50.78	26.56
-8.99	-14.5	-1.28	47.61	51.76	25.68
-9.77	-14.47	-1.47	46.09	51.76	24.81
-9.86	-14.38	-1.47	44.92	52.73	24.85
-10.94	-14.31	-1.37	44.87	53.22	23.82
-10.94	-14.26	-1.38	43.44	53.47	24.02
-11.82	-14.21	-1.37	43.82	52.61	23.39
-13.01	-14.06	-1.12	42.14	53.53	22.64
-12.94	-14.16	-1.18	40.81	55.18	22.65
-14.09	-13.98	-0.99	40.97	58.59	22.22
-14.06	-13.7	-0.69	39.53	55.66	22.17
-15.24	-13.72	-0.69	39.45	55.66	21.68
-16.41	-13.53	-0.38	38.26	58.59	21.29
-16.41	-13.48	-0.3	36.99	58.59	21.34
-17.38	-13.33	0.29	36.87	56.7	20.9
-17.48	-12.99	0.73	35.74	58.59	20.95
-18.65	-13.04	0.76	35.82	58.59	20.7
-19.85	-12.8	1.37	34.55	58.65	20.51
-19.87	-12.74	1.46	33.54	61.04	20.31
-21.1	-12.5	1.94	33.45	60.55	20.31
-20.92	-12.21	2.73	32.37	59.08	20.31
-22.22	-12.16	2.73	32.37	62.26	20.29
-23.44	-11.91	3.47	31.24	62.26	20.31
-23.44	-11.82	3.42	30.35	58.59	20.31
-24.62	-11.72	4.44	30.42	61.04	20.31
-24.46	-11.35	5.17	29.44	61.58	20.31
-25.69	-11.38	5.17	29.49	60.61	20.65
-26.81	-11.08	6.06	28.47	60.55	20.61
-26.76	-11.08	6.14	27.73	62.01	20.68
-27.94	-10.94	6.93	27.73	62.44	20.9
-27.94	-10.55	8.01	26.95	61.58	21
-29	-10.57	7.98	26.9	61.52	21.09
-30.12	-10.18	8.98	26.55	61.58	21.53
-30.1	-10.21	8.94	25.73	62.44	21.48
-31.15	-10.16	10.03	25.59	64.45	21.68
-31.26	-9.52	10.94	24.8	62.01	21.73
-32.23	-9.57	10.84	24.99	62.01	22.02
-33.13	-9.33	11.81	24.56	61.52	22.26
-33.21	-9.33	11.91	24.27	64.33	22.26
-34.01	-8.99	12.87	24.21	62.44	22.65
-34.11	-8.64	14.01	23.8	61.58	22.65
-34.96	-8.64	13.96	23.78	61.52	23
-35.69	-8.15	14.84	23.63	66.41	23.39
-35.94	-8.25	14.84	23.44	60.55	23.44
-36.43	-7.82	15.91	23.39	60.61	23.63
-36.72	-7.28	16.79	23.39	62.32	23.63
-37.16	-7.35	16.78	23.34	61.04	23.97
-37.94	-6.84	17.77	23.24	59.57	24.29
-37.99	-6.95	17.85	23.39	60.55	24.27
-38.42	-6.25	18.73	23.32	62.44	24.61
-38.49	-5.66	19.53	23.39	58.65	24.56
-38.99	-5.87	19.53	23.29	61.04	24.8
-39.31	-5.08	20.51	23.53	58.65	25.29
-39.36	-5.08	20.51	23.69	59.63	24.99
-39.75	-4.42	21.58	23.62	57.56	25.38
-39.85	-3.61	22.24	24.02	58.59	25.38
-40.05	-3.52	22.24	23.92	58.59	25.73
-40.09	-2.94	23.12	24.27	58.59	25.78
-40.16	-2.95	23.1	24.61	58.59	25.78
-40.38	-1.98	23.82	24.68	58.59	26.37
-40.33	-1.12	24.78	24.99	55.24	26.37
-40.55	-1.17	24.66	24.99	54.69	26.55
-40.63	-0.02	25.37	25.68	55.6	26.9
-40.55	-0.11	25.38	25.78	58.59	26.86
-40.72	0.78	26.15	25.78	55.18	27.15
-40.82	2.2	26.83	26.55	58.59	27.15
-40.82	2.2	26.56	26.54	54.75	27.34
-41.02	3.3	27.34	27.15	55.18	27.93
-40.97	3.31	27.54	27.73	54.75	27.73
-40.97	4.69	27.93	27.73	54.2	28.17
-41.02	5.94	28.51	28.17	56.4	28.17
-41.06	5.95	28.81	28.2	53.71	28.49
-41.11	7.4	29.19	28.86	58.59	28.9
-41.02	7.62	29.25	29.25	54.2	28.86
-41.21	8.84	29.77	29.27	51.27	29.27
-41.21	10.42	30.27	29.77	52.73	29.29
-41.21	10.42	30.16	29.78	54.2	29.78
-41.41	11.91	30.76	30.23	53.22	30.17
-41.16	11.8	30.86	30.75	53.22	30.25
-41.21	13.65	31.23	30.86	51.33	30.81
-41.21	15.23	31.84	31.06	50.78	30.74
-41.26	15.14	31.63	31.1	50.78	31.24
-41.42	16.78	32.03	31.59	53.71	31.93
-41.21	16.87	32.03	31.84	53.71	31.88
-41.45	18.36	32.62	31.63	51.76	32.42
-41.53	20.12	32.81	31.98	50.78	32.42
-41.46	20.17	32.76	32.01	50.72	33.11
-41.55	21.68	33.2	32.03	50.78	33.59
-41.6	21.68	33.25	32.03	50.78	33.57
-41.6	23.34	33.4	32.03	50.78	34.42
-41.55	24.88	33.59	32.03	50.78	34.38
-41.75	24.81	33.59	32.03	50.78	34.76
-41.89	25.78	33.84	32.02	50.78	35.53
-41.75	26.42	33.79	31.63	50.78	35.62
-41.91	27.78	34.06	31.88	50.29	36.12
-41.85	29.19	33.98	31.59	50.78	36.13
-41.92	29.25	33.98	31.59	50.78	36.9
-41.94	30.46	34.03	31.1	50.78	37.3
-41.94	30.47	33.98	30.74	51.76	37.35
-41.99	31.63	33.98	30.74	48.58	37.88
-41.89	32.81	33.84	30.16	47.36	37.88
-41.99	32.81	33.59	30.13	50.78	38.28
-41.99	33.98	33.54	29.49	48.34	38.96
-42.19	34.06	33.4	28.81	50.78	39.01
-42.02	34.96	33.25	28.7	47.36	39.4
-42.04	35.89	32.71	28.03	50.78	39.45
-41.99	35.99	32.62	27.98	50.78	39.79
-41.92	36.52	32.03	26.95	47.79	40.09
-41.85	36.6	32.03	25.78	47.36	40.23
-41.89	37.3	31.54	26.12	50.78	40.63
-41.89	37.88	30.86	24.95	50.29	40.63
-41.93	37.87	30.76	24.95	46.94	40.8
-41.8	38.28	29.78	23.92	50.78	41
-41.81	38.28	29.88	22.65	49.32	41.01
-41.75	38.87	28.86	22.64	47.73	41.01
-41.82	39.06	28.17	21.68	48.34	41.01
-41.71	39.06	27.93	21.68	50.78	41.36
-41.75	39.06	26.56	20.3	46.39	41.36
-41.8	39.31	26.86	19.13	47.06	41.36
-41.65	39.44	25.37	19.12	50.78	41.39
-41.7	39.5	24.07	17.77	47.36	41.36
-41.81	39.43	24.01	17.58	46.88	41.31
-41.85	39.45	22.61	16.4	46.88	41.19
-41.89	39.45	22.45	15.23	45.9	41.16
-41.92	39.06	21.07	14.75	50.78	40.99
-41.89	39.06	19.43	13.96	50.78	40.99
-42.19	39.06	19.34	14.01	46.88	40.71
-42.38	38.87	17.67	12.48	46.39	40.43
-42.48	38.87	17.67	11.4	43.95	40.48
-42.6	38.65	15.81	11.4	45.9	40.11
-42.63	38.23	14.06	10.11	45.9	40.23
-42.99	38.18	14.06	10.11	46.39	39.75
-43.37	37.84	12.26	8.98	45.9	39.4
-43.41	37.84	12.12	7.71	45.9	39.34
-43.9	37.19	10.35	7.71	43.88	38.92
-43.99	36.81	8.5	6.63	43.46	38.87
-44.45	36.72	8.3	6.62	43.95	38.28
-45.12	36.08	6.59	5.47	43.95	37.87
-45.21	36.02	6.59	4.49	44.92	37.87
-45.75	35.52	4.69	4.49	43.03	37.4
-45.81	34.76	2.73	3.3	44.43	37.3
-46.69	34.76	2.73	3.39	45.41	36.79
-47.36	34.18	0.78	2.54	41.56	36.3
-47.46	34.23	0.78	1.56	43.46	36.22
-48.46	33.45	-0.99	1.56	42.97	35.69
-48.45	32.62	-2.78	0.73	42.97	35.69
-49.37	32.79	-2.76	0.76	42.97	35.13
-50.54	32.03	-4.35	-0.24	40.04	34.55
-50.59	31.93	-4.49	-1.17	41.02	34.64
-51.56	31.23	-6.15	-1.1	40.1	34.38
-51.61	30.47	-7.62	-2	40.77	34.18
-52.78	30.36	-7.72	-2.08	42.97	33.57
-54.1	29.74	-9.19	-2.78	38.09	33.15
-54.05	29.74	-9.2	-3.92	38.09	33.11
-55.47	28.9	-10.3	-3.91	37.11	32.71
-55.48	28.21	-11.82	-4.7	36.01	32.62
-56.59	28.3	-11.82	-4.71	38.09	32.03
-58.15	27.34	-12.94	-5.52	37.11	31.63
-58.15	27.34	-13.01	-6.56	35.1	31.63
-59.52	26.56	-14.06	-6.47	32.23	31.42
-59.47	25.78	-14.89	-7.45	37.11	31.35
-60.94	25.78	-14.99	-7.35	35.16	30.93
-62.3	25.34	-15.82	-8.25	35.16	30.64
-62.26	25.37	-15.77	-9.2	35.16	30.55
-63.79	24.56	-16.5	-9.2	35.16	30.17
-63.78	24	-17.19	-10.16	35.16	30.16
-65.09	24	-17.19	-9.96	33.75	29.87
-66.5	23.34	-17.48	-10.99	31.31	29.57
-66.46	23.34	-17.53	-11.82	32.23	29.54
-67.97	22.65	-17.97	-11.82	32.23	29.25
-67.97	22.16	-18.16	-12.81	32.29	29.1
-69.29	22.06	-18.07	-12.7	30.76	28.86
-70.51	21.57	-18.21	-13.53	27.34	28.41
-70.51	21.68	-18.38	-14.47	35.16	28.31
-71.8	21.05	-18.16	-14.36	31.25	28.03
-71.8	20.58	-18.21	-15.25	29.3	27.93
-73	20.65	-18.16	-15.24	31.25	27.34
-74.22	20.07	-17.97	-16.02	29.3	26.93
-74.22	20.12	-17.97	-16.55	28.32	26.95
-75.29	19.53	-17.63	-16.5	29.3	26.51
-75.2	19.24	-17.2	-17.29	28.32	26.51
-76.37	19.13	-17.19	-17.24	27.83	25.78
-77.35	18.85	-16.65	-17.97	27.4	24.99
-77.1	18.92	-16.63	-18.38	27.34	24.99
-78.03	18.43	-16.02	-18.37	27.83	24.51
-78.03	18.06	-15.45	-18.7	27.34	24.49
-78.91	18.06	-15.48	-18.8	27.34	23.82
-79.42	17.66	-14.65	-19.14	27.34	22.92
-79.44	17.75	-14.65	-19.44	27.34	22.9
-79.98	17.36	-14.06	-19.48	27.34	22.06
-79.98	16.94	-13.01	-19.73	28.08	22.14
-80.57	16.99	-12.99	-19.75	27.34	21.09
-80.87	16.67	-12.16	-19.83	27.34	20.29
-80.91	16.75	-12.12	-19.83	27.34	20.29
-81.2	16.16	-11.13	-19.92	27.34	19.24
-81.15	15.89	-10.3	-19.78	27.34	19.34
-81.45	15.77	-10.35	-19.73	27.34	18.16
-81.63	15.43	-9.3	-19.76	24.17	16.99
-81.55	15.43	-9.3	-19.46	24.35	17.24
-81.59	15.04	-8.6	-19.45	27.34	16.01
-81.59	14.65	-7.35	-19.14	24.9	16.16
-81.64	14.45	-7.45	-19.25	23.5	14.84
-81.54	14.04	-6.47	-18.68	22.95	13.87
-81.4	14.01	-6.46	-18.21	27.34	13.72
-81.37	13.28	-5.47	-18.26	22.95	12.49
-81.4	12.87	-4.44	-17.63	23.19	12.49
-81.15	12.84	-4.69	-17.63	25.39	11.42
-80.91	12.11	-3.44	-17.19	22.95	10.15
-80.96	12.11	-3.52	-16.26	22.95	10.15
-80.49	11.6	-2.74	-16.41	22.95	9.18
-80.52	10.84	-1.61	-15.58	21.97	9.18
-80.27	10.83	-1.65	-15.55	20.51	7.98
-79.83	10.13	-0.89	-14.7	22.46	7.03
-79.88	10.15	-0.83	-13.92	21.48	7.03
-79.52	9.38	-0.01	-13.92	21.97	5.94
-79.69	8.59	0.77	-12.89	21.48	6.05
-78.96	8.54	0.77	-12.84	20.51	5.07
-78.76	7.76	1.56	-11.87	22.46	4.19
-78.71	7.69	1.56	-10.94	19.53	4.25
-78.13	6.88	2.34	-10.94	20.51	3.47
-78.27	6.01	3.13	-9.81	19.53	3.31
-77.88	5.94	3.13	-9.88	19.53	2.73
-77.44	5.15	3.69	-8.72	18.49	2.15
-77.47	5.17	3.66	-7.67	19.53	2.15
-77.1	4.25	4.27	-7.72	20.51	1.56
-77.16	3.3	4.69	-6.45	19.53	1.54
-76.71	3.3	4.69	-6.56	19.53	1.17
-76.47	2.29	5.32	-5.47	19.53	0.78
-76.53	2.25	5.27	-4.3	19.53	0.78
-76.2	1.51	5.66	-4.1	19.53	0.76
-76.18	0.59	6.15	-3.08	18.49	0.73
-75.98	0.59	6.15	-3.13	15.5	0.63
-75.79	-0.24	6.49	-2.1	13.67	0.68
-75.71	-0.38	6.45	-0.99	19.53	0.59
-75.69	-1.17	6.84	-0.93	14.65	0.68
-75.83	-2.05	6.93	-0.01	14.16	0.73
-75.51	-2	7.01	-0.01	13.73	0.78
-75.54	-2.64	7.03	1.12	15.14	1.17
-75.58	-2.88	7.03	2.15	12.33	1.15
-75.49	-3.64	7.37	2.2	13.67	1.56
-75.42	-4.48	7.62	3.13	11.78	1.51
-75.54	-4.42	7.47	3.03	12.21	1.94
-75.59	-4.98	7.71	3.86	11.72	2.54
-75.51	-5.18	7.62	4.76	11.72	2.34
-75.7	-5.91	7.71	4.69	11.72	3.13
-75.7	-6.64	7.71	5.47	11.72	2.73
-75.81	-6.57	7.71	5.54	9.7	3.66
-76.17	-7.25	7.71	6.01	7.75	4.25
-76	-7.25	7.76	6.63	4.39	4.17
-76.37	-7.76	7.71	6.84	11.72	4.93
-76.2	-8.6	7.62	7.03	7.51	4.88
-76.51	-8.42	7.62	7.03	6.04	5.54
-76.87	-8.84	7.47	7.76	9.77	6.2
-76.76	-9	7.5	8.11	6.35	6.24
-77.15	-9.47	7.42	8.15	5.37	6.98
-77.17	-10.06	7.37	8.45	6.04	6.93
-77.39	-9.91	7.03	8.45	5.86	7.67
-77.84	-10.57	7.03	8.59	4.88	8.15
-77.78	-10.45	7.03	8.98	3.91	8.28
-78.13	-10.99	6.98	8.84	3.91	8.98
-78.13	-11.72	6.88	8.87	3.91	8.86
-78.56	-11.43	6.98	8.86	5.86	9.55
-78.92	-11.91	6.62	8.94	3.85	9.95
-78.91	-11.87	6.62	8.79	3.91	9.94
-79.31	-12.4	6.54	8.79	-0.06	10.35
-79.15	-12.72	6.2	8.79	3.91	10.15
-79.54	-12.74	6.2	8.79	3.91	10.69
-79.98	-13.26	6.05	8.4	-0.06	10.84
-79.88	-13.28	6.05	8.25	1.95	10.89
-80.47	-13.62	5.75	8.35	2.44	10.94
-80.13	-14.09	5.47	7.81	-0.92	11.02
-80.57	-14.01	5.42	7.81	-0.06	11.01
-80.87	-14.45	4.97	7.76	-0.98	11.02
-80.71	-14.4	5.05	7.03	-0.24	11.01
-81.15	-14.94	4.78	7.03	-0.98	10.84
-81.1	-15.26	4.29	6.93	-0.98	10.82
-81.36	-15.28	4.27	6.93	-1.46	10.5
-81.57	-15.77	3.9	6.45	-2.87	10.01
-81.63	-15.65	3.88	6.13	-3.42	10.13
-81.69	-16.16	3.31	6.1	-3.91	9.64
-81.74	-16.46	2.93	5.56	-3.91	9.72
-82.04	-16.71	2.93	5.62	-3.91	8.98
-82.06	-17.19	2.34	5.32	-6.84	8.4
-82.08	-17.19	2.29	4.84	-5.31	8.45
-82.34	-17.58	1.9	4.78	-3.91	7.62
-82.28	-17.97	1.37	4.57	-3.91	7.71
-82.43	-18.02	1.17	4.64	-8.61	6.84
-82.62	-18.41	0.63	4.1	-8.3	5.76
-82.54	-18.37	0.73	3.89	-9.7	5.86
-82.42	-18.68	-0.01	3.88	-10.25	4.78
-82.62	-19.09	-0.59	3.51	-15.93	4.86
-82.81	-19.14	-0.51	3.5	-9.03	3.88
-82.86	-19.46	-1.22	3.47	-11.23	2.81
-82.86	-19.44	-1.28	3.27	-11.72	2.82
-82.93	-19.84	-1.86	3.2	-19.59	1.56
-83.01	-20.03	-2.49	3.21	-15.14	1.54
-83.01	-20.12	-2.49	3.2	-16.11	0.38
-83.15	-20.24	-3.05	3.13	-17.58	-0.71
-83.22	-20.41	-2.95	3.17	-16.6	-0.69
-83.31	-20.41	-3.76	3.13	-17.58	-1.81
-83.22	-20.8	-4.32	3.17	-19.53	-1.81
-83.41	-20.9	-4.32	3.17	-19.53	-3.08
-83.33	-20.83	-4.83	3.3	-21.97	-4.1
-83.35	-20.85	-4.88	3.47	-19.53	-4.22
-83.52	-21.02	-5.47	3.47	-21.97	-5.47
-83.61	-20.85	-5.91	3.71	-24.41	-5.47
-83.52	-20.92	-5.91	3.69	-25.21	-6.45
-83.64	-20.83	-6.37	3.89	-24.41	-7.53
-83.64	-20.85	-6.44	4.29	-26.86	-7.53
-83.72	-20.73	-6.79	4.28	-27.34	-8.6
-83.69	-20.41	-7.14	4.69	-30.52	-8.6
-83.81	-20.51	-7.06	4.58	-30.27	-9.57
-83.99	-20.12	-7.43	5.07	-31.25	-10.45
-83.99	-20.22	-7.42	5.47	-30.7	-10.55
-84	-19.83	-7.57	5.44	-32.71	-11.35
-84.08	-19.38	-7.82	5.91	-33.69	-11.38
-84.03	-19.44	-7.73	5.94	-34.18	-12.16
-84.19	-18.9	-7.63	6.32	-35.16	-12.89
-84.19	-18.95	-7.86	6.98	-36.19	-13
-84.2	-18.19	-7.86	6.98	-35.16	-13.6
-84.19	-17.68	-7.86	7.42	-39.12	-13.58
-84.28	-17.63	-7.74	7.47	-36.62	-14.26
-84.3	-16.85	-7.73	8.01	-39.25	-14.85
-84.23	-16.94	-7.74	8.5	-39.55	-14.86
-84.33	-16.14	-7.53	8.5	-42.97	-15.28
-84.38	-15.28	-7.34	9.08	-38.57	-15.44
-84.3	-15.26	-7.33	8.89	-39.55	-15.72
-84.38	-14.5	-6.94	9.55	-41.99	-16.16
-84.38	-14.4	-6.94	10.06	-43.15	-16.21
-84.19	-13.43	-6.64	10.11	-40.04	-16.5
-84.28	-12.6	-6.08	10.53	-42.97	-16.5
-84.23	-12.45	-6.1	10.52	-42.97	-16.82
-84.11	-11.38	-5.66	11.13	-42.97	-16.99
-84.11	-11.43	-5.62	11.61	-42.97	-17.19
-83.99	-10.35	-4.98	11.6	-45.04	-17.33
-84	-9.33	-4.69	12.16	-42.97	-17.31
-83.74	-9.3	-4.69	12.28	-44.92	-17.48
-83.69	-8.2	-3.92	12.49	-42.97	-17.63
-83.52	-8.25	-3.91	13.26	-44.92	-17.97
-83.4	-7.03	-3.25	13.28	-46.94	-17.97
-83.3	-5.79	-2.49	13.67	-41.99	-17.97
-83.15	-5.91	-2.39	13.65	-42.97	-18.02
-82.81	-4.74	-1.9	14.31	-44.31	-18.21
-82.76	-4.69	-1.86	14.72	-42.48	-18.16
-82.57	-3.63	-1.03	14.75	-42.97	-18.41
-82.54	-2.37	-0.49	15.43	-42.91	-18.46
-82.08	-2.35	-0.49	15.28	-41.99	-18.51
-81.75	-1.28	0.37	15.8	-42.97	-18.95
-81.76	-1.28	0.34	16.38	-42.97	-18.87
-81.26	-0.01	0.78	16.36	-40.53	-19.06
-81.18	1.07	1.56	16.78	-41.93	-19.07
-80.87	1.12	1.56	16.87	-42.97	-19.44
-80.1	2.25	2.2	17.53	-40.95	-19.74
-80.13	2.29	2.25	17.94	-40.53	-19.73
-79.69	3.3	2.81	17.94	-39.55	-20.12
-79.54	4.37	3.3	18.55	-38.09	-20.13
-78.92	4.29	3.21	18.56	-39.98	-20.41
-78.32	5.16	3.78	19.09	-41.02	-21.1
-78.27	5.25	3.86	19.87	-40.04	-20.95
-77.56	6.2	3.9	19.87	-34.67	-21.49
-77.56	7.01	4.44	20.31	-35.16	-21.34
-76.95	7.03	4.54	20.31	-35.16	-21.92
-76.1	7.81	4.69	21.08	-35.16	-22.66
-76.12	7.81	4.69	21.87	-35.16	-22.46
-75.39	8.58	4.78	21.68	-34.42	-23.14
-75.39	9.45	4.78	22.51	-32.71	-23.1
-74.62	9.42	4.69	22.26	-34.67	-23.63
-73.68	9.96	4.78	23.03	-32.47	-24.27
-73.83	10.06	4.78	23.92	-33.69	-24.27
-72.95	10.63	4.49	23.91	-31.25	-24.85
-72.85	11.11	4.29	24.61	-29.79	-24.83
-72.27	11.02	4.2	24.66	-30.52	-25.54
-71.31	11.72	3.88	25.38	-29.79	-26.08
-71.31	11.67	3.86	26.17	-27.34	-26.12
-70.71	12	3.41	26.37	-30.4	-26.76
-70.75	12.45	2.83	27.29	-27.34	-26.71
-69.85	12.39	2.73	27.25	-27.34	-27.36
-69.19	12.49	2.2	27.93	-27.34	-27.86
-69.25	12.79	2.15	28.86	-27.34	-27.78
-68.41	12.88	1.37	28.86	-24.9	-28.32
-68.46	13.23	0.38	29.76	-27.34	-28.32
-67.97	13.18	0.38	29.69	-25.39	-28.91
-67.29	13.28	-0.59	30.56	-27.4	-29.25
-67.29	13.28	-0.69	31.54	-26.86	-29.25
-66.71	13.28	-1.68	31.42	-25.39	-29.69
-66.75	13.57	-2.78	32.52	-25.88	-29.69
-66.06	13.28	-2.78	32.42	-24.48	-29.88
-65.72	13.28	-4.05	33.4	-25.88	-30.47
-65.75	13.28	-4.1	34.38	-24.41	-30.47
-65.44	13.28	-5.47	34.38	-24.9	-30.47
-65.26	13.28	-6.64	35.01	-25.88	-30.47
-64.99	13.28	-6.74	35.01	-24.41	-30.87
-64.85	13.28	-8.15	35.99	-23.5	-30.87
-64.7	13.28	-8.22	36.71	-23.86	-30.87
-64.55	13.28	-9.57	36.79	-24.41	-30.88
-64.58	13.28	-10.99	37.74	-27.34	-30.88
-64.4	13.27	-11.13	37.49	-23.93	-30.91
-64.55	13.23	-12.5	38.28	-24.9	-30.96
-64.48	13.23	-12.62	39.31	-29.36	-31.01
-64.38	13.26	-14.09	39.06	-23.93	-30.88
-64.48	13.09	-15.55	40.04	-23.93	-30.91
-64.66	13.18	-15.55	39.84	-23.93	-30.88
-64.77	13.13	-17.19	40.77	-19.53	-30.71
-64.86	12.99	-17.2	41.39	-24.9	-30.87
-65.06	12.88	-18.6	41.38	-26.37	-30.69
-64.99	12.88	-20.13	42.24	-22.46	-30.76
-65.44	12.88	-20.12	42.16	-22.77	-30.52
-65.72	13.09	-21.53	42.77	-25.39	-30.49
-65.82	12.88	-21.51	43.55	-22.95	-30.52
-66.41	13.09	-22.95	43.51	-24.35	-30.47
-66.26	13.09	-24.32	43.9	-25.39	-30.47
-67.04	13.09	-24.27	44.02	-25.39	-30.47
-67.43	13.23	-25.7	44.53	-25.39	-30.47
-67.53	13.23	-25.69	45.12	-24.9	-30.22
-68.16	13.26	-26.9	45.12	-24.54	-30.22
-68.12	13.28	-28.27	45.65	-26.37	-30.47
-68.86	13.28	-28.08	45.61	-26.37	-30.22
-69.53	13.66	-29.32	46.04	-24.41	-30.47
-69.53	13.72	-29.35	46.68	-26.79	-30.47
-70.31	14.01	-30.47	46.58	-23.86	-30.49
-70.31	14.06	-31.55	46.92	-27.34	-30.48
-71.19	14.06	-31.55	47.05	-27.34	-30.62
-71.88	14.65	-32.53	47.26	-27.83	-30.87
-71.97	14.5	-32.63	47.63	-25.39	-30.88
-72.8	14.79	-33.6	47.65	-26.61	-31.1
-72.8	15.43	-34.47	48	-24.9	-31.05
-73.58	15.23	-34.52	48.02	-27.34	-31.49
-74.46	15.63	-35.35	48.24	-26.37	-31.86
-74.46	15.63	-35.3	48.53	-25.51	-31.94
-75.2	16	-36.23	48.58	-27.34	-32.35
-75.39	16.36	-37.01	48.82	-27.77	-32.33
-76.17	16.38	-36.96	48.8	-24.9	-32.91
-76.97	16.87	-37.84	49.1	-27.34	-33.6
-76.96	16.87	-37.84	49.29	-25.39	-33.42
-77.76	17.26	-38.87	49.22	-27.34	-34.13
-77.76	17.67	-39.46	49.61	-26.86	-34.19
-78.52	17.63	-39.28	49.56	-26.25	-34.77
-79.3	18.05	-39.99	49.61	-25.39	-35.74
-79.3	17.97	-39.95	49.95	-27.4	-35.64
-79.88	18.37	-40.63	49.96	-29.3	-36.45
-79.88	18.9	-41.41	50.1	-25.39	-36.47
-80.62	18.74	-41.41	50.2	-27.34	-37.4
-81.1	19.13	-41.99	50.37	-25.39	-38.31
-81.1	19.12	-41.99	50.59	-26.86	-38.28
-81.64	19.34	-42.63	50.59	-27.34	-39.46
-81.74	19.53	-43.37	50.78	-27.34	-39.31
-82.14	19.53	-43.38	50.76	-27.59	-40.28
-82.53	19.87	-43.95	50.78	-27.34	-41.46
-82.53	19.87	-43.95	51.37	-27.34	-41.41
-82.74	20.12	-44.58	51.37	-27.34	-42.48
-82.76	20.21	-45.22	51.54	-30.76	-42.38
-83.13	20.21	-45.26	51.56	-27.34	-43.46
-83.15	20.29	-46	51.86	-29.3	-44.53
-83.35	20.26	-45.9	52.29	-32.71	-44.53
-83.42	20.26	-46.51	52.25	-28.56	-45.65
-83.35	20.29	-47.07	52.59	-32.23	-45.63
-83.35	20.26	-47.22	52.69	-27.34	-46.59
-83.45	20.26	-47.85	52.93	-27.34	-47.66
-83.5	20.17	-47.71	53.47	-30.76	-47.7
-83.41	20.12	-48.54	53.47	-30.76	-48.58
-83.4	20	-49.22	53.88	-30.76	-48.58
-83.42	19.87	-49.22	53.86	-27.34	-49.62
-83.15	19.53	-49.8	54.3	-32.65	-50.39
-83.25	19.53	-49.76	54.78	-30.76	-50.34
-83.15	19.34	-50.42	54.78	-27.34	-51.28
-83.12	19.34	-51.1	55.47	-31.25	-51.2
-82.81	19.34	-51	55.36	-29.79	-51.96
-82.81	18.95	-51.61	55.93	-32.65	-52.55
-82.57	18.99	-51.61	56.63	-31.25	-52.74
-82.28	18.7	-52.35	56.59	-32.23	-53.05
-82.43	18.36	-52.78	57.03	-32.35	-53.08
-82.03	18.33	-52.78	57.03	-32.23	-53.61
-81.56	18.16	-53.47	58.15	-31.25	-53.83
-81.74	18.12	-53.32	58.59	-31.25	-53.91
-81.45	17.66	-53.93	58.59	-33.2	-54.1
-81.45	17.47	-54.39	59.52	-30.27	-54.05
-81.07	17.43	-54.49	59.52	-32.23	-54.05
-80.87	17.14	-54.83	60.15	-33.2	-54.05
-80.76	17.14	-54.88	61.01	-31.25	-54.1
-80.47	16.88	-55.47	61.01	-32.17	-53.91
-80.47	16.58	-55.62	61.81	-33.14	-53.76
-80.22	16.6	-55.66	61.72	-32.71	-53.61
-79.79	16.38	-56.08	62.46	-33.02	-53.04
-79.79	16.39	-56.05	63.09	-31.25	-52.98
-79.52	16.01	-56.25	63.18	-32.23	-52.44
-79.54	16.01	-56.59	64.01	-32.71	-52.55
-79.2	16.16	-56.59	63.87	-32.35	-51.61
-78.95	15.97	-56.76	64.65	-32.65	-50.98
-78.96	15.97	-56.67	65.43	-33.2	-50.98
-78.52	15.99	-56.94	65.43	-31.25	-49.85
-78.56	15.77	-56.95	66	-32.23	-49.85
-78.32	15.81	-56.94	66	-31.25	-48.88
-77.95	15.99	-56.98	66.75	-31.19	-47.66
-78.04	15.97	-57.04	67.27	-31.07	-47.68
-77.75	16	-56.94	67.26	-30.76	-46.49
-77.75	16.36	-56.96	68.02	-30.27	-46.53
-77.37	16.26	-57.03	68.06	-30.27	-45.12
-77.17	16.38	-56.84	68.51	-27.34	-43.77
-77.15	16.38	-56.94	68.99	-29.79	-43.86
-76.76	16.77	-56.83	69.09	-29.3	-42.29
-76.78	17.04	-56.63	69.52	-32.23	-42.38
-76.49	17.04	-56.64	69.48	-26.86	-40.93
-76.03	17.36	-56.45	70.12	-27.4	-39.55
-76.1	17.38	-56.56	70.21	-28.81	-39.46
-75.78	17.92	-56.37	70.26	-27.34	-38.09
-75.83	18.41	-56.25	70.31	-26.37	-38.19
-75.34	18.25	-56.1	70.31	-27.34	-36.52
-74.95	18.9	-56.01	70.65	-26.37	-35.18
-75	18.95	-56.05	70.9	-26.37	-35.18
-74.41	19.51	-55.91	71	-25.39	-33.64
-74.41	20.12	-55.87	70.79	-27.4	-33.79
-74.22	20.12	-55.87	71	-25.39	-32.35
-73.54	20.85	-55.87	71	-24.78	-30.96
-73.44	20.79	-55.87	70.9	-23.93	-30.96
-72.9	21.48	-55.66	70.9	-26.31	-29.69
-73.06	22.24	-55.87	70.9	-24.35	-29.71
-72.27	22.24	-55.87	70.75	-23.5	-28.32
-71.7	23	-55.76	70.56	-23.56	-27.35
-71.7	22.92	-55.87	70.31	-23.5	-27.2
-70.95	23.9	-55.96	70.26	-21.48	-25.98
-70.92	24.61	-56.05	70.12	-23.5	-25.99
-70.17	24.61	-56.08	70.12	-23.5	-24.85
-69.53	25.59	-56.4	69.53	-22.46	-23.73
-69.53	25.59	-56.45	69.34	-21.97	-23.68
-68.6	26.37	-56.63	69.13	-18.98	-22.71
-68.76	27.29	-57.08	68.95	-19.53	-22.71
-67.8	27.32	-57.13	68.92	-20.57	-21.69
-66.99	28.2	-57.53	68.25	-19.53	-20.53
-66.85	28.2	-57.53	67.77	-22.95	-20.53
-66.02	29.15	-58.03	67.85	-19.53	-19.53
-65.94	29.97	-58.6	67.26	-19.53	-19.53
-64.94	30.05	-58.6	67.24	-22.52	-18.51
-63.98	31.01	-59.3	66.77	-22.89	-17.38
-63.97	30.95	-59.2	66.19	-22.46	-17.43
-62.89	31.93	-59.91	66.01	-22.4	-16.5
-62.89	32.81	-60.94	65.7	-19.53	-16.46
-61.77	32.81	-60.69	65.77	-23.5	-15.45
-60.74	33.79	-61.72	65.19	-23.93	-14.65
-60.79	33.79	-61.52	64.65	-21.73	-14.6
-59.57	34.72	-62.44	64.5	-23.93	-13.59
-59.57	35.64	-63.28	64.01	-25.39	-13.58
-58.6	35.64	-63.28	63.96	-26.37	-12.69
-57.34	36.67	-64.27	63.28	-27.4	-11.72
-57.37	36.6	-64.36	62.88	-25.88	-11.72
-56.25	37.39	-65.28	62.88	-27.34	-10.94
-56.2	38.57	-66.16	62.46	-27.34	-10.94
-55.1	38.28	-66.31	62.49	-27.34	-9.77
-54	39.4	-67.21	61.99	-33.2	-8.99
-54	39.5	-67.19	61.67	-29.3	-8.99
-52.94	40.63	-68.37	61.52	-29.79	-8.01
-52.94	41.39	-69.14	61.03	-31.56	-7.96
-51.78	41.4	-69.24	61.03	-31.25	-7.23
-50.78	42.38	-70.36	60.84	-31.25	-6.2
-50.83	42.47	-70.31	60.5	-33.2	-6.2
-49.8	43.36	-71.31	60.42	-35.16	-5.52
-49.85	44.51	-72.27	60.15	-34.67	-5.48
-48.97	44.48	-72.36	60.11	-35.16	-4.69
-48.05	45.31	-73.24	59.76	-41.02	-3.96
-48.1	45.31	-73.19	59.72	-37.72	-3.96
-47.17	46.68	-74.27	59.56	-40.53	-3.08
-47.07	47.63	-75	59.45	-41.99	-3.13
-46.5	47.56	-74.95	59.42	-41.99	-2.54
-45.7	48.72	-75.83	59.37	-42.97	-1.66
-45.72	48.78	-75.89	58.98	-42.97	-1.76
-45.23	49.79	-76.47	59.18	-42.97	-1.17
-45.13	51.12	-77.2	59.18	-47.36	-1.22
-44.51	50.78	-77.35	58.98	-47.12	-0.49
-44.05	52.15	-77.75	58.98	-49.8	-0.01
-44.06	52.2	-77.74	58.94	-47.3	-0.01
-43.46	53.47	-78.32	58.59	-50.78	0.73
-43.57	54.69	-78.56	58.79	-50.78	0.73
-43.16	54.64	-78.71	58.59	-53.65	1.16
-42.97	55.95	-78.96	58.55	-53.71	1.86
-42.97	55.91	-78.96	58.59	-54.75	1.76
-42.58	57.03	-79.13	58.79	-57.74	2.29
-42.49	58.59	-79.2	58.84	-58.53	2.25
-42.33	58.58	-79.31	58.59	-56.64	2.93
-42.24	60.03	-79.15	58.79	-58.59	3.31
-42.29	60.11	-79.2	58.89	-58.59	3.21
-42.19	61.5	-79.05	58.94	-58.59	3.88
[truncated: 48,001 more rows]
