# Supplementary material for: Synchronized activity of sensory neurons initiates cortical synchrony in a model of neuropathic pain
Source: Nat Commun. 2023 Feb 8;14:689. doi: 10.1038/s41467-023-36093-z (PMC9908980; doi:10.1038/s41467-023-36093-z)
Supplement: Supplementary file 7 — Supplementary Software 1 [file 41467_2023_36093_MOESM7_ESM.zip › comparsion EEG from Chao/comparsion EEG/comparsion bl_3h_1d_3d/Baseline.xlsx]

## Sheet: Sheet1
animal 12	animal 16	animal 5	animal 7	animal 11	animal 14
33.54	-33.21	17.96	-1.88	-33.21	-4.09
33.11	-34.11	18.24	-1.81	-34.11	-3.05
33.11	-34.09	18.16	-1.61	-34.09	-4.09
32.81	-35.16	18.26	-1.56	-35.16	-3.54
32.62	-36.04	18.31	-1.37	-36.04	-3.17
32.62	-36.04	18.36	-1.28	-36.04	-4.09
32.03	-37.13	18.36	-1.18	-37.13	-4.09
32.37	-37.12	18.26	-0.99	-37.12	-3.11
31.98	-38.19	18.45	-0.9	-38.19	-3.17
31.63	-39.26	18.43	-0.79	-39.26	-4.03
31.93	-39.21	18.26	-0.69	-39.21	-3.17
31.54	-40.36	18.31	-0.59	-40.36	-1.16
31.59	-40.26	18.24	-0.51	-40.26	-4.03
31.49	-41.46	18.06	-0.51	-41.46	-3.17
31.45	-42.5	18.12	-0.39	-42.5	-1.65
31.24	-42.6	17.94	-0.3	-42.6	-0.24
31.23	-43.8	17.77	-0.34	-43.8	-1.16
31.35	-43.77	17.67	-0.2	-43.77	-0.67
31.11	-44.85	17.55	-0.22	-44.85	-0.49
31.24	-45.95	17.55	-0.15	-45.95	-2.08
31.14	-45.95	17.14	-0.01	-45.95	-0.24
31.13	-47.07	16.94	-0.05	-47.07	-0.24
31.2	-46.97	16.79	-0.05	-46.97	-0.24
31.23	-48.14	16.4	-0.05	-48.14	-0.24
31.23	-49.24	16.4	-0.01	-49.24	-0.24
31.24	-49.22	16.19	-0.02	-49.22	-0.24
31.45	-50.38	15.77	-0.01	-50.38	-0.24
31.49	-50.38	15.7	-0.01	-50.38	-0.24
31.59	-51.37	15.43	0.17	-51.37	-0.24
31.63	-52.35	15.33	-0.01	-52.35	-0.24
31.63	-52.35	14.82	-0.01	-52.35	-0.24
31.84	-53.08	14.45	-0.01	-53.08	-0.24
31.84	-53.13	14.45	0.2	-53.13	-0.24
32.03	-54.25	14.01	0.37	-54.25	-0.24
32.03	-54.88	13.96	0.2	-54.88	-0.24
32.03	-54.98	13.62	0.34	-54.98	-0.12
32.42	-55.88	13.18	0.29	-55.88	-0.24
32.4	-55.87	13.09	0.37	-55.87	2.38
32.62	-56.59	12.74	0.38	-56.59	-0.24
32.79	-57.42	12.84	0.38	-57.42	-0.24
32.79	-57.43	12.3	0.73	-57.43	0.06
32.81	-58.13	11.91	0.59	-58.13	-0.24
33.06	-58.11	11.99	0.76	-58.11	-0.24
33.15	-58.99	11.62	0.73	-58.99	3.72
33.35	-59.47	11.57	0.78	-59.47	-0.24
33.25	-59.52	11.33	1.15	-59.52	1.77
33.54	-60.16	11.03	1.12	-60.16	-0.24
33.4	-60.21	11.03	1.46	-60.21	-0.24
33.57	-60.74	10.94	1.42	-60.74	-0.24
33.79	-61.38	10.94	1.56	-61.38	-0.24
33.57	-61.45	10.69	1.93	-61.45	-0.24
33.79	-61.87	10.63	1.93	-61.87	-0.24
33.79	-61.94	10.6	2.29	-61.94	-0.24
33.79	-62.5	10.52	2.15	-62.5	-0.24
33.84	-63.09	10.5	2.69	-63.09	-0.24
33.79	-63.01	10.64	3.03	-63.01	-0.24
33.79	-63.7	10.62	2.93	-63.7	0
33.89	-63.68	10.69	3.41	-63.68	-0.24
33.79	-64.06	10.74	3.39	-64.06	-0.24
33.57	-64.65	10.74	3.86	-64.65	-0.24
33.5	-64.75	10.94	4.27	-64.75	-0.24
33.4	-65.06	11.13	4.27	-65.06	-0.24
33.35	-65.15	11.13	4.74	-65.15	-0.24
33.19	-65.63	11.42	4.69	-65.63	-0.24
32.81	-66.16	11.52	5.17	-66.16	-0.24
32.81	-66.11	11.79	5.66	-66.11	-0.24
32.62	-66.55	12.18	5.47	-66.55	-0.24
32.62	-66.6	12.12	6.2	-66.6	-0.24
32.03	-66.94	12.49	6.23	-66.94	-0.24
31.93	-67.48	12.49	6.59	-67.48	-0.24
31.84	-67.48	12.88	7.03	-67.48	-0.24
31.23	-67.97	13.62	7.03	-67.97	-0.24
31.4	-67.97	13.62	7.57	-67.97	-0.24
30.75	-68.37	13.96	7.5	-68.37	-0.24
30.15	-68.7	14.06	8.06	-68.7	-0.24
30.22	-68.68	14.65	8.4	-68.68	-0.24
29.64	-69.05	15.19	8.45	-69.05	-0.24
29.64	-69.19	15.19	8.79	-69.19	-0.24
28.89	-69.46	15.8	8.84	-69.46	-0.24
28.3	-69.84	15.81	9.13	-69.84	-0.24
28.3	-69.83	16.31	9.55	-69.83	-0.24
27.34	-70.03	17.09	9.55	-70.03	-0.24
27.33	-69.97	17.09	9.72	-69.97	1.83
26.56	-70.31	17.66	9.56	-70.31	0.79
25.77	-70.56	17.65	9.91	-70.56	0.67
25.78	-70.51	18.36	9.94	-70.51	0.55
24.95	-70.8	19.09	9.94	-70.8	0.79
24.98	-70.75	19.04	10.14	-70.75	-0.24
23.97	-70.75	19.53	10.13	-70.75	1.28
23.1	-70.95	19.53	10.15	-70.95	-0.24
23.14	-70.61	20.21	10.14	-70.61	1.28
22.06	-70.85	21.04	10.15	-70.85	1.71
22.06	-70.81	21.04	10.01	-70.81	2.69
21.08	-70.92	21.68	10.11	-70.92	0.85
20.12	-70.73	21.58	9.95	-70.73	3.91
20.12	-70.72	22.26	9.76	-70.72	5.68
19.09	-70.72	22.65	9.76	-70.72	4.7
19.09	-70.73	22.65	9.56	-70.73	4.46
18.02	-70.46	23.51	9.55	-70.46	3.72
16.89	-70.31	23.41	9.38	-70.31	4.76
16.97	-70.31	23.9	8.98	-70.31	5.55
15.97	-70.03	24.51	8.98	-70.03	5.19
15.8	-70.03	24.46	8.57	-70.03	4.64
14.82	-69.82	24.95	8.54	-69.82	5.19
13.77	-69.29	24.81	8.2	-69.29	4.46
13.72	-69.34	25.38	7.76	-69.34	6.65
12.87	-68.95	25.73	7.71	-68.95	4.21
12.84	-68.9	25.68	7.03	-68.9	5.68
11.69	-68.41	26.12	7.37	-68.41	7.39
10.74	-67.97	26.16	6.88	-67.97	2.32
10.79	-67.97	26.22	6.42	-67.97	5.19
9.72	-67.31	26.54	6.4	-67.31	6.65
9.74	-67.24	26.46	5.87	-67.24	4.7
8.98	-66.81	26.56	5.91	-66.81	6.65
7.81	-66.11	26.56	5.46	-66.11	7.14
7.81	-66.06	26.56	4.97	-66.06	5.68
7.03	-65.54	26.56	4.97	-65.54	4.64
6.98	-65.53	26.56	4.64	-65.53	6.65
6.1	-64.85	26.56	4.64	-64.85	7.14
5.36	-64.16	26.56	3.9	-64.16	4.21
5.26	-64.21	26.54	3.86	-64.21	4.21
4.49	-63.43	26.54	3.86	-63.43	4.27
4.49	-63.48	26.46	3.31	-63.48	3.72
3.78	-62.89	26.17	3.31	-62.89	2.26
3.13	-62.13	26.37	3.21	-62.13	1.53
3.17	-62.16	25.78	2.93	-62.16	3.72
2.54	-61.72	25.59	2.93	-61.72	-0.24
2.54	-61.72	25.68	2.73	-61.72	2.75
1.81	-60.96	25.38	2.78	-60.96	0
1.16	-60.45	25.38	2.61	-60.45	-0.24
1.17	-60.56	24.99	2.61	-60.56	-0.24
0.56	-59.96	24.62	2.54	-59.96	-0.24
0.38	-59.86	24.66	2.59	-59.86	-0.24
-0.01	-59.57	24.29	2.34	-59.57	-0.24
-0.54	-59.01	24.17	2.69	-59.01	-0.24
-0.59	-59.01	23.82	2.73	-59.01	-0.24
-1	-58.74	23.44	2.62	-58.74	-0.49
-1.03	-58.79	23.39	3.13	-58.79	-0.24
-1.57	-58.33	23	2.98	-58.33	-3.17
-1.88	-58.21	22.95	3.2	-58.21	-1.16
-2	-58.2	22.51	3.5	-58.2	-4.03
-2.37	-57.81	22.05	3.51	-57.81	-4.09
-2.39	-57.91	21.96	3.89	-57.91	-4.09
-2.75	-57.73	21.44	3.86	-57.73	-7.02
-3.08	-57.54	21.48	4.44	-57.54	-8.97
-3.08	-57.45	21.04	4.78	-57.45	-9.4
-3.44	-57.53	20.31	4.78	-57.53	-9.89
-3.47	-57.54	20.3	5.54	-57.54	-11.9
-3.81	-57.43	19.87	5.55	-57.43	-9.22
-4	-57.43	19.87	6.2	-57.43	-11.9
-4	-57.53	19.13	6.93	-57.53	-15.32
-4.32	-57.47	18.75	6.98	-57.47	-15.32
-4.35	-57.62	18.65	7.76	-57.62	-19.04
-4.69	-57.63	17.97	7.67	-57.63	-17.7
-4.74	-57.73	17.94	8.59	-57.73	-19.71
-4.81	-57.74	17.38	9.45	-57.74	-18.74
-4.88	-57.91	16.75	9.45	-57.91	-20.57
-4.98	-58.01	16.69	10.5	-58.01	-19.71
-5.47	-58.15	16	10.4	-58.15	-22.64
-5.48	-58.6	16	11.41	-58.6	-22.89
-5.52	-58.42	15.28	12.39	-58.42	-25.57
-5.57	-58.62	14.6	12.45	-58.62	-24.6
-5.52	-58.62	14.65	13.28	-58.62	-26.55
-5.66	-59	13.77	13.28	-59	-25.82
-5.96	-59.3	13.75	14.65	-59.3	-28.02
-5.96	-59.23	13.09	15.63	-59.23	-25.57
-6.08	-59.57	12.01	15.7	-59.57	-27.53
-6.1	-59.57	11.89	16.7	-59.57	-27.53
-6.35	-59.81	11.3	16.77	-59.81	-29.6
-6.37	-60.25	11.32	17.85	-60.25	-29.97
-6.4	-60.21	10.35	18.95	-60.21	-31.43
-6.55	-60.47	9.52	19.12	-60.47	-31.25
-6.57	-60.55	9.55	20.02	-60.55	-29.54
-6.64	-60.94	8.45	20.12	-60.94	-27.53
-6.88	-61.13	8.4	21.29	-61.13	-33.75
-6.94	-61.13	7.62	22.24	-61.13	-33.2
-6.94	-61.52	6.59	22.24	-61.52	-34.36
-6.88	-61.43	6.59	23.33	-61.43	-33.33
-7.04	-61.72	5.56	23.32	-61.72	-35.34
-7.03	-61.91	5.56	24.31	-61.91	-33.39
-7.03	-61.87	4.54	25.34	-61.87	-33.51
-7.18	-62.12	3.49	25.34	-62.12	-35.34
-7.23	-62.01	3.51	26.15	-62.01	-35.34
-7.08	-62.23	2.34	26.17	-62.23	-33.39
-7.25	-62.16	2.34	27.1	-62.16	-33.39
-7.15	-62.26	1.37	27.93	-62.26	-35.34
-7.18	-62.4	0.24	27.93	-62.4	-35.34
-7.23	-62.26	0.34	28.51	-62.26	-35.34
-7.18	-62.21	-0.89	28.66	-62.21	-35.83
-7.08	-62.13	-0.83	29.19	-62.13	-37.29
-7.08	-62.16	-2	29.88	-62.16	-35.34
-7.14	-61.72	-3.05	29.97	-61.72	-35.34
-7.03	-61.87	-3.13	30.44	-61.87	-35.34
-6.98	-61.72	-4.35	30.54	-61.72	-38.45
-6.96	-61.23	-4.32	31.05	-61.23	-38.45
-6.94	-61.13	-5.48	31.54	-61.13	-35.34
-6.76	-60.84	-6.64	31.45	-60.84	-37.54
-6.79	-60.77	-6.64	31.93	-60.77	-40.16
-6.75	-60.16	-7.81	31.98	-60.16	-38.33
-6.59	-59.37	-7.54	32.03	-59.37	-37.29
-6.64	-59.57	-9.01	32.62	-59.57	-35.34
-6.55	-58.62	-10.18	32.71	-58.62	-40.65
-6.49	-58.64	-10.25	32.8	-58.64	-40.16
-6.37	-57.81	-11.43	32.79	-57.81	-37.78
-6.3	-56.74	-11.43	33.15	-56.74	-38.82
-6.39	-56.74	-12.69	33.35	-56.74	-41.2
-6.2	-55.76	-13.88	33.2	-55.76	-40.65
-6.1	-55.71	-13.97	33.45	-55.71	-38.7
-6.25	-54.44	-15.06	33.5	-54.44	-38.27
-6.1	-53.22	-15.06	33.45	-53.22	-41.2
-6.1	-53.27	-16.41	33.59	-53.27	-41.14
-6.34	-51.76	-17.58	33.59	-51.76	-39.73
-6.3	-51.81	-17.68	33.59	-51.81	-40.83
-6.2	-50.39	-18.95	33.59	-50.39	-41.2
-6.45	-48.85	-18.85	33.79	-48.85	-40.04
-6.4	-48.84	-20.13	33.79	-48.84	-39.73
-6.54	-47.07	-21.53	33.59	-47.07	-39.73
-6.64	-47.31	-21.5	33.86	-47.31	-42.18
-6.79	-45.46	-22.68	33.89	-45.46	-42.18
-7.04	-43.85	-22.75	33.79	-43.85	-43.15
-7.08	-43.95	-24.22	33.89	-43.95	-43.27
-7.45	-41.92	-25.24	33.98	-41.92	-42.48
-7.45	-42.19	-25.3	33.89	-42.19	-41.99
-7.91	-40.25	-26.47	33.59	-40.25	-43.15
-8.4	-38.28	-26.56	33.98	-38.28	-41.2
-8.6	-38.47	-27.75	33.98	-38.47	-39.55
-8.99	-36.52	-28.91	33.84	-36.52	-42.97
-8.99	-36.72	-29	34.06	-36.72	-41.2
-9.57	-34.57	-30.08	33.98	-34.57	-42.11
-10.35	-32.72	-30.08	33.98	-32.72	-42.11
-10.25	-32.74	-31.2	34.18	-32.74	-43.09
-11.25	-30.87	-31.95	34.18	-30.87	-42.18
-11.13	-30.87	-32.33	34.18	-30.87	-41.69
-11.87	-28.93	-33.35	34.18	-28.93	-41.2
-12.89	-26.98	-33.35	34.38	-26.98	-42.11
-12.99	-26.97	-34.2	34.42	-26.97	-41.69
-13.79	-25	-35.18	34.38	-25	-41.69
-13.88	-25	-35.25	34.55	-25	-41.69
-14.87	-23.1	-35.99	34.55	-23.1	-40.71
-15.92	-21.3	-36.04	34.62	-21.3	-39.73
-15.92	-21.22	-36.82	34.75	-21.22	-41.2
-17.19	-19.24	-37.68	34.76	-19.24	-40.22
-17.19	-19.34	-37.6	34.94	-19.34	-40.22
-18.19	-17.38	-38.28	34.76	-17.38	-40.04
-19.48	-15.44	-38.33	35.13	-15.44	-38.7
-19.45	-15.44	-38.97	35.15	-15.44	-38.27
-20.56	-13.59	-39.58	35.15	-13.59	-39.06
-20.56	-13.58	-39.5	35.5	-13.58	-35.34
-21.87	-11.72	-40.09	35.42	-11.72	-35.34
-23.07	-9.72	-40.05	35.6	-9.72	-35.34
-23	-9.69	-40.58	35.79	-9.69	-35.34
-24.41	-7.64	-41.02	35.79	-7.64	-35.34
-24.37	-7.72	-40.87	35.94	-7.72	-36.62
-25.51	-5.87	-41.43	35.99	-5.87	-35.16
-26.9	-3.66	-41.46	36.13	-3.66	-35.83
-26.95	-3.71	-41.8	36.22	-3.71	-33.39
-28.05	-1.81	-42.33	36.21	-1.81	-33.39
-27.98	-1.76	-42.24	36.42	-1.76	-33.39
-29.32	0.34	-42.58	36.42	0.34	-33.33
-30.47	2.25	-42.63	36.47	2.25	-31.31
-30.48	2.29	-42.97	36.69	2.29	-28.63
-31.64	4.29	-43.26	36.67	4.29	-29.48
-31.64	4.3	-43.38	36.61	4.3	-29.72
-32.74	6.24	-43.76	36.69	6.24	-27.53
-33.74	8.4	-43.68	36.81	8.4	-27.53
-33.74	8.45	-44.07	36.71	8.45	-27.53
-34.72	10.35	-44.53	36.77	10.35	-27.59
-34.77	10.34	-44.45	36.91	10.34	-26.55
-35.74	12.49	-44.78	36.81	12.49	-25.09
-36.72	14.43	-44.85	36.71	14.43	-25.57
-36.72	14.43	-45.03	36.69	14.43	-25.09
-37.45	16.58	-45.71	36.77	16.58	-24.6
-37.5	16.4	-45.56	36.67	16.4	-25.09
-38.21	18.38	-46.11	36.6	18.38	-19.71
-38.92	20.61	-46.01	36.67	20.61	-19.71
-38.97	20.48	-46.5	36.4	20.48	-22.16
-39.5	22.44	-46.88	36.3	22.44	-22.77
-39.56	22.44	-46.83	36.3	22.44	-19.71
-40.06	24.31	-47.27	36.3	24.31	-19.71
-40.55	26.25	-47.22	36.03	26.25	-22.83
-40.54	26.17	-47.75	36.02	26.17	-23.07
-41.02	28.13	-48.05	36.01	28.13	-23.07
-41.02	28.17	-48.24	35.63	28.17	-23.8
-41.21	29.77	-48.54	35.69	29.77	-21.73
-41.55	31.62	-48.49	35.52	31.62	-21.79
-41.55	31.62	-48.85	35.33	31.62	-23.8
-41.65	33.15	-49.27	35.15	33.15	-23.8
-41.81	33.15	-49.22	35.13	33.15	-24.78
-41.82	34.67	-49.51	35.11	34.67	-26.06
-41.85	36.12	-49.62	34.76	36.12	-24.6
-41.85	36.03	-49.8	34.72	36.03	-26.55
-41.85	37.6	-49.9	34.74	37.6	-27.59
-41.85	37.49	-50.01	34.45	37.49	-26.55
-41.85	38.87	-50.12	34.38	38.87	-27.04
-41.75	39.84	-50.2	34.38	39.84	-27.47
-41.7	39.84	-50.2	34.03	39.84	-27.04
-41.55	40.99	-50.22	33.98	40.99	-27.53
-41.89	40.97	-50.34	33.98	40.97	-27.53
-41.41	41.89	-50.2	33.94	41.89	-25.57
-41.02	42.72	-50.11	33.59	42.72	-26.06
-40.97	42.57	-50.19	33.59	42.57	-29.6
-40.82	43.44	-49.83	33.59	43.44	-30.64
-40.77	43.44	-49.85	33.54	43.44	-29.6
-40.33	43.99	-49.62	33.4	43.99	-27.53
-40.09	44.53	-49.62	33.45	44.53	-31.25
-40.06	44.48	-49.22	33.4	44.48	-29.91
-39.7	44.53	-48.75	33.3	44.53	-32.41
-39.58	44.53	-48.63	33.45	44.53	-29.48
-39.45	45.12	-48.07	33.4	45.12	-30.64
-38.89	45.21	-48.07	33.4	45.21	-31.43
-38.92	45.21	-47.46	33.54	45.21	-31.43
-38.59	45.12	-46.7	33.5	45.12	-30.76
-38.5	45.26	-46.7	33.54	45.26	-33.39
-38.04	45	-45.92	33.45	45	-30.94
-37.7	44.53	-46.1	33.79	44.53	-29.48
-37.62	44.53	-45.03	33.84	44.53	-31.25
-37.16	44.48	-44.09	33.86	44.48	-30.7
-37.16	44.34	-44.24	34.18	44.34	-30.58
-36.77	44.04	-43.07	33.98	44.04	-30.46
-36.23	43.26	-43.02	34.38	43.26	-27.53
-36.33	43.36	-42.19	34.55	43.36	-27.53
-35.95	42.77	-40.97	34.46	42.77	-27.53
-35.96	42.67	-40.82	34.72	42.67	-27.04
-35.4	41.99	-39.85	34.56	41.99	-26.49
-34.96	41.36	-39.85	35.11	41.36	-28.02
-35.16	41.2	-38.59	35.15	41.2	-25.09
-34.57	40.24	-37.43	35.15	40.24	-24.6
-34.47	40.43	-37.35	35.54	40.43	-22.64
-34.2	39.4	-36.08	35.53	39.4	-24.6
-33.64	38.28	-36.13	35.79	38.28	-19.71
-33.64	38.28	-34.89	36.12	38.28	-19.71
-33.25	37.35	-33.64	36.03	37.35	-19.71
-33.25	37.35	-33.79	36.13	37.35	-20.81
-32.81	36.22	-32.53	36.22	36.22	-15.81
-32.35	35.15	-32.47	36.5	35.15	-22.77
-32.47	35.15	-31.2	36.6	35.15	-17.76
-31.84	33.98	-30.18	36.52	33.98	-15.81
-31.84	34.06	-30.1	36.67	34.06	-14.89
-31.45	32.81	-28.96	36.69	32.81	-11.9
-30.87	31.63	-28.91	36.81	31.63	-11.9
-30.96	31.93	-27.94	36.89	31.93	-13.92
-30.47	30.66	-26.76	36.91	30.66	-12.02
-30.47	30.65	-26.87	36.81	30.65	-11.9
-29.88	29.49	-25.89	36.81	29.49	-11.72
-29.39	28.22	-25.9	36.91	28.22	-10.19
-29.42	28.31	-24.93	36.71	28.31	-9.77
-28.91	27.15	-24.22	36.81	27.15	-9.95
-28.91	27.2	-24.22	36.69	27.2	-8.79
-28.32	25.78	-23.14	36.77	25.78	-7.08
-27.78	24.89	-23.19	36.42	24.89	-8.97
-27.78	24.95	-22.46	36.32	24.95	-7.51
-27.36	23.91	-21.69	35.94	23.91	-6.9
-27.37	23.91	-21.7	35.94	23.91	-8.97
-26.71	22.65	-21.11	36.03	22.65	-4.09
-26.32	21.92	-21.14	35.84	21.92	-4.09
-26.29	21.92	-20.46	35.42	21.92	-4.09
-25.78	20.7	-19.87	35.5	20.7	-7.08
-25.71	20.87	-19.93	35.13	20.87	-6.1
-25	19.91	-19.35	35.06	19.91	-4.09
-24.71	18.95	-19.35	34.75	18.95	-3.36
-24.66	18.99	-18.87	34.55	18.99	-3.91
-24.27	17.99	-18.37	34.55	17.99	-4.09
-24.24	18.16	-18.37	34.18	18.16	-4.09
-23.73	17.26	-17.97	34.18	17.26	-4.09
-23.46	16.4	-17.97	33.79	16.4	-5.31
-23.44	16.4	-17.38	33.54	16.4	-4.09
-23.05	15.8	-16.99	33.4	15.8	-4.09
-23	15.8	-17.19	33.35	15.8	-4.09
-22.67	15.11	-16.46	33.3	15.11	-4.09
-22.27	14.5	-16.46	32.81	14.5	-5.86
-22.27	14.55	-16.12	32.81	14.55	-6.96
-22.07	14.01	-15.55	32.81	14.01	-7.02
-22.07	14.01	-15.48	32.76	14.01	-7.08
-21.79	13.28	-15.09	32.71	13.28	-7.51
-21.69	13.09	-15.06	32.62	13.09	-6.53
-21.69	12.88	-14.56	32.67	12.88	-5
-21.41	12.74	-14.06	32.62	12.74	-8.97
-21.49	12.49	-14.06	32.79	12.49	-7.51
-21.49	12.2	-13.48	32.76	12.2	-9.03
-21.24	11.82	-13.43	32.81	11.82	-9.4
-21.14	11.91	-12.89	33.15	11.91	-9.95
-21.31	11.67	-12.21	33.15	11.67	-8.48
-21.29	11.72	-12.26	33.45	11.72	-10.44
-21.14	11.41	-11.72	33.5	11.41	-9.4
-21.49	11.32	-11.72	33.94	11.32	-7.51
-21.49	11.3	-10.94	34.42	11.3	-11.35
-21.49	11.13	-10.17	34.42	11.13	-11.41
-21.49	11.02	-10.18	35.11	11.02	-11.35
-21.69	11.03	-9.38	34.94	11.03	-13.98
-21.7	10.94	-9.38	35.52	10.94	-10.93
-21.73	11.01	-8.72	36.32	11.01	-11.9
-22.02	11.01	-7.81	36.22	11.01	-11.9
-21.92	10.94	-7.86	37.01	10.94	-11.9
-22.07	10.94	-7.08	37.01	10.94	-11.9
-22.46	10.94	-7.14	37.88	10.94	-13.85
-22.46	10.84	-6.18	38.92	10.84	-11.9
-22.75	10.94	-5.47	38.87	10.94	-16.78
-22.68	10.94	-5.47	39.83	10.94	-15.75
-23.05	10.94	-4.44	39.83	10.94	-15.75
-23.19	10.84	-4.44	40.8	10.84	-17.76
-23.19	10.84	-3.63	41.97	10.84	-17.7
-23.63	10.84	-2.74	41.85	10.84	-17.58
-23.58	10.84	-2.74	42.92	10.84	-17.76
-23.83	10.79	-1.88	42.87	10.79	-19.23
-24.24	10.79	-1.86	44.09	10.79	-17.03
-24.22	10.74	-1	45.12	10.74	-19.53
-24.41	10.69	-0.22	45.12	10.69	-20.75
-24.37	10.69	-0.31	46.24	10.69	-19.71
-24.8	10.15	0.58	46.09	10.15	-19.71
-24.85	10.4	0.59	47.24	10.4	-19.71
-24.9	10.4	1.37	48.34	10.4	-23.01
-25.2	10.35	2.15	48.39	10.35	-19.71
-25	10.34	2.15	49.21	10.34	-22.89
-25.39	10.15	2.78	49.29	10.15	-24.05
-25.59	10.03	2.73	50.38	10.03	-24.9
-25.5	10.11	3.49	51.22	10.11	-24.6
-25.54	9.76	3.9	51.32	9.76	-25.57
-25.6	9.76	3.9	52.34	9.76	-27.34
-25.69	9.66	4.69	52.15	9.66	-27.53
-25.63	9.42	4.69	53.17	9.42	-27.53
-25.61	9.38	4.88	53.9	9.38	-29.54
-25.63	9.38	5.47	53.9	9.38	-29.6
-25.7	9.18	5.36	54.69	9.18	-29.79
-25.44	8.86	5.74	54.76	8.86	-32.9
-25.39	8.79	5.66	55.42	8.79	-27.53
-25.39	8.79	6.05	55.95	8.79	-30.76
-25	8.45	6.06	56.03	8.45	-31.43
-25	8.4	6.23	56.63	8.4	-35.34
-24.85	8.18	6.24	56.63	8.18	-33.81
-24.62	7.81	6.24	57.02	7.81	-34.67
-24.62	7.81	6.24	57.5	7.81	-35.34
-24.27	7.62	6.24	57.62	7.62	-37.35
-24.24	7.76	6.24	57.76	7.76	-39.18
-23.68	7.37	6.06	57.67	7.37	-39.73
-23.19	7.03	6.05	58.15	7.03	-41.14
-23.17	7.03	6.01	58.11	7.03	-40.22
-22.66	6.88	5.66	58.15	6.88	-40.71
-22.68	6.98	5.56	58.2	6.98	-41.2
-21.97	6.63	5.42	58.25	6.63	-43.15
-21.3	6.49	5.36	58.11	6.49	-42.18
-21.24	6.24	4.97	57.81	6.24	-45.04
-20.56	6.24	4.64	58.06	6.24	-43.15
-20.61	6.24	4.49	57.76	6.24	-45.35
-19.68	6.24	4.05	57.76	6.24	-43.15
-18.9	6.2	4.08	57.4	6.2	-44.25
-18.95	6.06	3.51	57.02	6.06	-45.04
-17.99	6.05	2.93	57.03	6.05	-46.2
-17.99	5.95	2.93	56.59	5.95	-45.04
-17.19	5.95	2.25	56.62	5.95	-46.14
-16.16	5.91	2.32	55.95	5.91	-45.59
-16.14	5.87	1.56	55.47	5.87	-43.15
-15.25	5.85	0.78	55.47	5.85	-45.1
-15.26	5.86	0.78	54.76	5.86	-45.35
-14.16	5.75	0.2	54.76	5.75	-46.33
-13.31	5.86	-0.01	53.9	5.86	-47.97
-13.31	5.75	-0.54	53.3	5.75	-45.59
-12.21	5.74	-1.37	53.22	5.74	-46.51
-12.3	5.76	-1.47	52.54	5.76	-47.55
-11.43	5.76	-2	52.34	5.76	-47.97
-10.3	5.71	-2	51.54	5.71	-46.26
-10.35	5.75	-2.94	50.73	5.75	-47.24
-9.57	5.83	-3.64	50.68	5.83	-46.2
-9.5	5.75	-3.66	49.78	5.75	-48.03
-8.61	5.76	-4.44	49.8	5.76	-45.59
-7.81	5.86	-4.44	48.91	5.86	-47.49
-7.74	5.93	-5.13	48.02	5.93	-46.08
-6.94	5.76	-6.01	47.9	5.76	-47.55
-6.94	5.83	-6.05	47.05	5.83	-45.1
-6.1	5.95	-6.79	47.02	5.95	-46.33
-5.47	5.83	-6.84	46.07	5.83	-46.08
-5.47	5.86	-7.53	45.31	5.86	-46.51
-4.69	5.86	-8.22	45.26	5.86	-45.1
-4.71	5.87	-8.21	44.34	5.87	-45.59
-3.96	5.76	-8.99	44.43	5.76	-45.59
-3.47	5.86	-8.99	43.55	5.86	-46.14
-3.37	5.87	-9.47	42.57	5.87	-44.62
-2.78	5.67	-10.21	42.65	5.67	-45.17
-2.76	5.76	-10.18	41.94	5.76	-45.1
-2.39	5.56	-10.6	41.87	5.56	-45.59
-1.76	5.56	-10.6	41.01	5.56	-43.15
-1.76	5.47	-11.23	40.23	5.47	-44.62
-1.48	5.36	-11.72	40.23	5.36	-43.15
-1.39	5.44	-11.72	39.45	5.44	-43.15
-0.98	5.17	-12.12	39.4	5.17	-43.15
-0.78	4.97	-12.12	38.67	4.97	-42.97
-0.63	4.97	-12.4	37.74	4.97	-43.15
-0.39	4.74	-12.71	37.79	4.74	-43.15
-0.39	4.69	-12.82	37.01	4.69	-41.44
-0.14	4.44	-12.81	36.81	4.44	-43.15
0.24	3.89	-12.99	36.03	3.89	-40.71
0.24	3.9	-13.13	35.15	3.9	-39.06
0.37	3.51	-13.13	35.15	3.51	-40.71
0.38	3.51	-13.28	34.38	3.51	-40.59
0.59	3.13	-13.28	34.18	3.13	-35.34
0.78	2.54	-13.19	33.45	2.54	-35.34
0.74	2.54	-13.21	32.03	2.54	-35.34
0.78	1.9	-13.21	32.37	1.9	-35.34
1.15	1.9	-13.29	31.23	1.9	-33.39
1.23	1.27	-13.19	31.35	1.27	-31.43
1.55	0.38	-13.11	30.07	0.38	-34.48
1.54	0.38	-13.09	28.9	0.38	-30.52
1.81	-0.24	-13	29.08	-0.24	-33.39
1.81	-0.3	-12.89	27.73	-0.3	-31.43
2.15	-1.12	-12.81	27.78	-1.12	-29.97
2.32	-1.97	-12.82	26.56	-1.97	-27.53
2.29	-1.88	-12.5	24.99	-1.88	-27.53
2.73	-2.94	-12.5	24.99	-2.94	-26.55
2.69	-2.86	-12.6	23.91	-2.86	-25.57
3.13	-3.7	-12.21	23.82	-3.7	-22.46
3.47	-4.74	-12.23	22.45	-4.74	-23.13
3.32	-4.71	-12.12	21	-4.71	-24.11
3.86	-5.57	-11.82	20.95	-5.57	-24.11
3.86	-5.71	-11.82	19.43	-5.71	-19.71
4.25	-6.64	-11.73	19.48	-6.64	-19.65
4.78	-7.62	-11.72	17.85	-7.62	-19.17
4.69	-7.72	-11.72	16.01	-7.72	-18.74
5.27	-8.64	-11.35	16.19	-8.64	-17.88
5.26	-8.69	-11.38	14.45	-8.69	-15.75
5.86	-9.57	-11.13	14.55	-9.57	-17.21
6.59	-10.69	-11.13	12.79	-10.69	-11.9
6.45	-10.67	-10.99	11.03	-10.67	-19.23
7.01	-11.47	-10.94	11.03	-11.47	-14.34
7.03	-11.72	-10.94	9.18	-11.72	-13.37
7.79	-12.45	-10.67	8.98	-12.45	-11.9
8.54	-13.39	-10.94	7.39	-13.39	-12.88
8.45	-13.33	-10.5	5.54	-13.33	-11.9
9.38	-14.26	-10.45	5.52	-14.26	-11.84
9.38	-14.26	-10.45	3.66	-14.26	-11.9
9.94	-15.06	-10.35	3.69	-15.06	-11.84
10.84	-16.01	-10.35	1.76	-16.01	-10.86
10.82	-15.92	-10.25	-0.15	-15.92	-11.9
11.57	-16.6	-10.16	-0.15	-16.6	-10.44
11.52	-16.7	-10.16	-2	-16.7	-9.09
12.38	-17.38	-10.16	-2.05	-17.38	-10.38
13.18	-18.02	-10.06	-3.96	-18.02	-11.9
13.23	-17.99	-9.96	-5.87	-17.99	-11.23
13.96	-18.8	-9.96	-5.88	-18.8	-11.9
13.96	-18.76	-9.91	-7.73	-18.76	-9.95
14.79	-19.29	-9.86	-7.72	-19.29	-11.9
15.67	-19.95	-9.77	-9.68	-19.95	-9.95
15.67	-19.85	-9.67	-11.28	-19.85	-10.44
16.36	-20.34	-9.72	-11.43	-20.34	-11.72
16.21	-20.43	-9.69	-13.19	-20.43	-11.9
17.04	-20.56	-9.57	-13.2	-20.56	-14.34
17.58	-21.24	-9.57	-14.89	-21.24	-11.9
17.63	-21.3	-9.47	-16.46	-21.3	-11.9
18.24	-21.79	-9.3	-16.46	-21.79	-11.9
18.24	-21.69	-9.33	-18.12	-21.69	-11.9
18.71	-22.02	-9.19	-18.16	-22.02	-12.94
19.34	-22.39	-9.11	-19.68	-22.39	-10.86
19.34	-22.46	-9.11	-21.14	-22.46	-13.98
19.53	-22.71	-8.74	-21.14	-22.71	-11.9
19.53	-22.68	-8.81	-22.66	-22.68	-15.81
20.17	-23	-8.74	-22.66	-23	-11.9
20.3	-23.24	-8.62	-23.93	-23.24	-11.72
20.31	-23.19	-8.33	-25.2	-23.19	-11.9
20.68	-23.49	-8.06	-25.24	-23.49	-13.06
20.68	-23.55	-8.01	-26.38	-23.55	-11.9
21.04	-23.44	-7.74	-26.47	-23.44	-11.9
20.9	-23.88	-7.72	-27.56	-23.88	-11.9
20.95	-23.88	-7.34	-28.52	-23.88	-11.9
21	-24.22	-6.86	-28.52	-24.22	-11.72
21	-24.22	-6.95	-29.69	-24.22	-9.95
21.04	-24.22	-6.45	-29.7	-24.22	-11.9
20.9	-24.32	-6.49	-30.49	-24.32	-11.29
20.85	-24.27	-5.91	-31.4	-24.27	-14.83
20.7	-24.51	-5.47	-31.44	-24.51	-11.9
20.8	-24.41	-5.48	-32.24	-24.41	-11.17
20.61	-24.46	-4.71	-32.08	-24.46	-11.17
20.26	-24.63	-4.69	-32.96	-24.63	-10.99
20.29	-24.66	-4.1	-33.7	-24.66	-11.84
20.02	-24.66	-3.27	-33.62	-24.66	-10.93
20.02	-24.63	-3.32	-34.38	-24.63	-10.01
19.53	-24.71	-2.56	-34.33	-24.71	-9.03
19.48	-24.66	-2.59	-34.96	-24.66	-9.95
19.43	-24.66	-1.71	-35.57	-24.66	-7.08
19.12	-24.8	-0.93	-35.6	-24.8	-4.09
19.12	-24.66	-0.99	-36.13	-24.66	-7.93
18.7	-24.63	-0.01	-36.08	-24.63	-7.26
18.6	-24.66	-0.01	-36.72	-24.66	-6.53
18.45	-24.66	0.78	-37.13	-24.66	-5.55
18.06	-24.62	1.93	-37.21	-24.62	-4.03
18.17	-24.62	1.9	-37.7	-24.62	-6.53
17.96	-24.51	2.93	-37.7	-24.51	-4.09
17.75	-24.27	2.73	-38.2	-24.27	-6.04
17.72	-24.27	3.88	-38.6	-24.27	-4.09
17.66	-24.24	4.88	-38.68	-24.24	-3.11
17.65	-24.22	4.77	-38.99	-24.22	-4.09
17.47	-23.88	5.91	-38.97	-23.88	-5
17.53	-23.63	5.95	-39.5	-23.63	-4.09
17.47	-23.73	6.98	-39.86	-23.73	-4.09
17.47	-23.24	8.06	-39.85	-23.24	-2.08
17.43	-23.24	8.15	-40.24	-23.24	-4.09
17.66	-22.85	9.18	-39.99	-22.85	-2.62
17.85	-22.66	8.99	-40.48	-22.66	-2.62
17.82	-22.66	10.15	-40.92	-22.66	-2.93
18.06	-22.26	11.22	-40.92	-22.26	-3.23
18.05	-22.22	11.12	-41.21	-22.22	-3.05
18.36	-21.7	12.38	-41.21	-21.7	-2.08
18.9	-21.34	12.35	-41.5	-21.34	-2.14
18.9	-21.49	13.27	-41.6	-21.49	-2.14
19.34	-20.73	14.45	-41.81	-20.73	-0.24
19.09	-20.73	14.55	-42.19	-20.73	-1.1
19.53	-20.31	15.24	-42.02	-20.31	-0.67
20.31	-19.73	15.43	-42.24	-19.73	-4.33
20.31	-19.75	16.4	-42.38	-19.75	-0.61
21.09	-19.14	17.28	-42.38	-19.14	-0.24
21.09	-19.14	17.28	-42.48	-19.14	-2.08
21.92	-18.41	18.36	-42.48	-18.41	-1.65
22.61	-17.97	18.37	-42.59	-17.97	-1.65
22.56	-17.97	19.13	-42.48	-17.97	-4.03
23.44	-17.29	20.26	-42.58	-17.29	-0.24
23.34	-17.21	20.21	-42.68	-17.21	-0.24
24.22	-16.5	21	-42.6	-16.5	-1.59
24.97	-15.82	21	-42.33	-15.82	-1.65
24.99	-15.92	21.95	-42.38	-15.92	-1.65
25.78	-15.24	22.65	-42.31	-15.24	-2.14
25.78	-15.24	22.63	-42.19	-15.24	-1.1
26.56	-14.45	23.53	-42.19	-14.45	-1.1
27.69	-13.78	23.58	-41.8	-13.78	-2.62
27.64	-13.87	24.21	-41.46	-13.87	-1.28
28.47	-12.89	24.99	-41.41	-12.89	-0.24
28.31	-13	24.99	-41.02	-13	-1.22
29.25	-12.16	25.77	-41.02	-12.16	-0.24
29.88	-11.34	25.78	-40.36	-11.34	-0.24
29.88	-11.38	26.56	-39.75	-11.38	-1.16
30.71	-10.57	27.29	-39.89	-10.57	-0.61
30.65	-10.55	27.25	-38.99	-10.55	-1.65
31.24	-9.57	28.2	-39.06	-9.57	-1.22
32.03	-8.99	28.17	-38.39	-8.99	-0.67
32.01	-8.81	28.76	-37.45	-8.81	-0.61
32.67	-7.91	29.69	-37.45	-7.91	-1.16
32.62	-7.86	29.49	-36.72	-7.86	-0.24
33.18	-7.13	30.27	-36.72	-7.13	-0.24
33.5	-6.07	30.36	-35.57	-6.07	-1.16
33.54	-6.15	31.05	-34.47	-6.15	-0.24
33.98	-5.47	31.84	-34.38	-5.47	-0.24
33.98	-5.47	31.63	-33.3	-5.47	-0.24
34.23	-4.32	32.62	-33.23	-4.32	-0.24
34.52	-3.52	32.62	-31.96	-3.52	-0.24
34.55	-3.52	33.28	-30.57	-3.52	-0.24
34.72	-2.59	34.18	-30.48	-2.59	-0.24
34.56	-2.49	34.03	-29.05	-2.49	-0.24
34.76	-1.71	34.74	-29.2	-1.71	-0.24
34.76	-0.81	34.75	-27.44	-0.81	-0.24
34.72	-0.78	35.69	-25.89	-0.78	-0.24
34.76	-0.01	36.32	-25.83	-0.01	-0.24
34.76	-0.02	36.4	-24.22	-0.02	-0.24
34.72	0.78	37.19	-24.22	0.78	-0.24
34.56	1.56	37.12	-22.27	1.56	-0.24
34.55	1.56	37.87	-20.26	1.56	-0.24
34.38	2.34	38.82	-20.41	2.34	-0.18
34.38	2.34	38.67	-18.41	2.34	0.79
34.18	3.2	39.5	-18.55	3.2	0.55
33.59	3.9	39.36	-16.43	3.9	2.26
33.79	3.88	40.23	-14.4	3.88	3.72
33.4	4.54	40.81	-14.46	4.54	0.85
33.4	4.69	40.81	-12.33	4.69	3.72
33.06	5.08	41.58	-12.3	5.08	5.74
32.62	5.56	41.4	-10.21	5.56	7.57
32.67	5.56	42.14	-8.01	5.56	3.66
32.37	6.2	42.72	-8.06	6.2	6.65
32.03	6.15	42.66	-6.08	6.15	7.57
31.84	6.62	43.16	-5.91	6.62	7.57
31.24	7.01	43.16	-3.91	7.01	8.61
31.21	6.98	43.8	-1.95	6.98	11.54
30.66	7.03	44.13	-1.76	7.03	9.77
30.76	7.03	44.12	0.34	7.03	12.51
30.16	7.52	44.48	0.34	7.52	13.98
29.76	7.76	44.53	2.29	7.76	12.51
29.64	7.62	44.87	4.25	7.62	13.98
29.08	7.81	45.21	4.27	7.81	13.49
29.08	7.81	45.21	6.15	7.81	16.42
28.51	7.81	45.21	6.14	7.81	17.4
28.13	7.81	45.29	8.15	7.81	19.35
28.13	7.96	45.31	9.76	7.96	19.35
27.59	7.81	45.3	9.76	7.81	20.26
27.54	7.81	45.31	11.61	7.81	22.28
26.95	7.79	45.31	11.57	7.79	21.79
26.56	7.62	45.31	13.18	7.62	27.16
26.46	7.62	45.21	14.79	7.62	27.16
25.78	7.42	45.12	14.7	7.42	27.16
25.78	7.42	45.31	16.16	7.42	27.16
25.38	7.03	44.53	16.01	7.03	28.14
24.99	6.93	44.53	17.53	6.93	29.11
24.99	6.98	44.48	18.65	6.98	31.56
24.68	6.59	44.04	18.64	6.59	33.02
24.66	6.59	44.09	19.9	6.59	31.13
24.29	6.24	43.55	19.87	6.24	32.04
23.82	5.86	43.45	20.9	5.86	34.97
23.82	5.93	42.85	21.92	5.93	34.97
23.44	5.71	42.26	21.92	5.71	35.95
23.44	5.56	42.26	22.65	5.56	36.01
23.24	5.26	41.38	22.64	5.26	36.93
22.95	4.97	41.4	23.51	4.97	39.37
22.65	4.97	40.63	24.03	4.97	39.79
22.63	4.59	39.79	24.1	4.59	40.83
22.63	4.69	39.79	24.76	4.69	40.83
22.26	4.29	38.96	24.61	4.29	42.79
22.22	3.88	38.87	24.99	3.88	44.8
22.22	3.9	37.79	25.73	3.9	43.7
21.92	3.5	36.81	25.73	3.5	45.72
21.87	3.66	36.81	25.78	3.66	45.72
21.68	3.13	35.74	25.78	3.13	48.16
21.29	2.93	35.74	26.37	2.93	44.8
21.29	2.93	34.56	26.55	2.93	46.69
21.09	2.34	33.4	26.54	2.34	48.22
21.08	2.54	33.35	26.81	2.54	48.65
20.85	2.25	32.03	26.9	2.25	50.35
20.61	1.81	32.03	26.9	1.81	48.71
20.31	1.75	30.94	27.15	1.75	47.61
20.26	1.46	29.78	27.15	1.46	48.16
20.12	1.51	29.77	27.15	1.51	50.6
19.9	1.12	28.49	27.15	1.12	50.78
19.51	0.73	28.51	27.29	0.73	52.55
19.51	0.59	27.25	27.29	0.59	54.5
19.13	0.24	25.78	27.32	0.24	54.57
19.13	0.27	25.78	27.34	0.27	52.55
18.71	-0.12	24.7	27.34	-0.12	52.55
18.35	-0.7	24.7	27.34	-0.7	53.1
18.43	-0.69	23.44	27.34	-0.69	54.02
17.82	-1.18	22.12	27.34	-1.18	54.02
17.77	-1.03	22.17	27.34	-1.03	54.02
17.47	-1.61	20.85	27.34	-1.61	58.41
16.87	-1.97	20.79	27.59	-1.97	54.99
16.85	-1.96	19.53	27.54	-1.96	54.5
16.36	-2.55	18.26	27.34	-2.55	58.41
16.36	-2.55	18.31	27.59	-2.55	58.41
15.8	-3.04	17.04	27.64	-3.04	58.41
15.23	-3.61	17.14	27.34	-3.61	60.85
15.11	-3.47	15.8	27.64	-3.47	61.34
14.45	-4.05	14.65	27.69	-4.05	59.88
14.5	-4.05	14.82	27.54	-4.05	59.88
13.87	-4.69	13.28	27.54	-4.69	64.27
13.18	-5.13	13.28	27.54	-5.13	66.22
13.18	-5.13	12.4	27.34	-5.13	63.29
12.39	-5.71	11.3	27.54	-5.71	64.76
12.38	-5.76	11.28	27.54	-5.76	68.18
11.57	-6.34	10.14	27.54	-6.34	68.36
10.89	-6.94	10.14	27.33	-6.94	67.2
10.99	-6.94	9.08	27.29	-6.94	70.07
10.11	-7.37	8.01	27.29	-7.37	66.96
10.11	-7.53	8.15	27.2	-7.53	69.15
9.38	-8.01	7.01	27.2	-8.01	69.64
8.45	-8.6	6.98	27.15	-8.6	72.08
8.4	-8.61	5.94	26.86	-8.61	74.04
7.71	-9.19	4.97	26.86	-9.19	74.22
7.76	-9.11	4.88	26.56	-9.11	75.99
6.84	-9.69	3.88	26.56	-9.69	73.55
6.05	-10.21	3.9	26.37	-10.21	75.01
5.95	-10.25	2.88	26.15	-10.25	74.77
5.07	-10.64	1.81	26.15	-10.64	75.5
5.13	-10.74	1.86	25.73	-10.74	76.97
4.49	-11.25	0.76	25.76	-11.25	76.48
3.51	-11.72	0.76	25.38	-11.72	76.97
3.51	-11.74	-0.38	24.88	-11.74	76.97
2.83	-12.23	-1.48	24.98	-12.23	76.84
2.83	-12.16	-1.51	24.49	-12.16	78.55
2.15	-12.62	-2.74	24.5	-12.62	78.92
1.42	-13.2	-2.59	24.02	-13.2	78.43
1.51	-13.19	-3.93	23.44	-13.19	81.85
0.68	-13.48	-5.08	23.51	-13.48	81.85
0.73	-13.67	-5.18	22.85	-13.67	81.85
-0.01	-13.99	-6.45	22.65	-13.99	81.85
-0.54	-14.4	-6.45	22.26	-14.4	81.36
-0.7	-14.4	-7.86	21.48	-14.4	81.85
-1.17	-14.7	-9.3	21.56	-14.7	81.85
-1.12	-14.85	-9.3	21	-14.85	81.6
-1.76	-14.99	-10.94	20.9	-14.99	79.65
-2.1	-15.44	-10.74	20.12	-15.44	82.7
-2.1	-15.44	-12.3	19.48	-15.44	81.85
-2.56	-15.63	-13.89	19.43	-15.63	81.85
-2.74	-15.63	-13.97	18.55	-15.63	80.32
-2.95	-15.92	-15.55	18.63	-15.92	81.91
-3.32	-16.02	-15.58	17.92	-16.02	81.85
-3.22	-16.02	-17.24	17.04	-16.02	81.85
-3.64	-16.46	-18.95	17.09	-16.46	81.85
-3.66	-16.21	-19.06	16.36	-16.21	81.85
-3.96	-16.43	-20.73	16.31	-16.43	81.85
-4.15	-16.5	-20.75	15.63	-16.5	83.8
-4.2	-16.46	-22.66	14.79	-16.46	80.81
-4.44	-16.5	-24.27	14.84	-16.5	81.85
-4.69	-16.46	-24.27	14.06	-16.46	81.85
-4.69	-16.6	-26.12	13.96	-16.6	79.9
-4.88	-16.46	-26.17	13.28	-16.46	78.49
-4.88	-16.46	-27.78	12.49	-16.46	79.9
-5.03	-16.43	-29.71	12.49	-16.43	78.74
-5	-16.46	-29.74	11.99	-16.46	79.9
-5.13	-16.41	-31.4	11.92	-16.41	75.99
-5.47	-16.24	-31.49	11.32	-16.24	76.54
-5.47	-16.41	-33.11	10.79	-16.41	76.97
-5.52	-16.02	-34.89	10.89	-16.02	77.45
-5.66	-16.02	-34.86	10.15	-16.02	77.7
-5.76	-15.82	-36.52	10.33	-15.82	74.04
-5.96	-15.45	-36.52	9.74	-15.45	74.52
-6.25	-15.45	-38.11	9.42	-15.45	75.99
-6.1	-15.09	-39.6	9.38	-15.09	73.91
-6.3	-15.24	-39.67	8.98	-15.24	75.99
-6.49	-14.7	-41.02	8.98	-14.7	71.17
-6.84	-14.45	-41.02	8.59	-14.45	74.04
-6.86	-14.38	-42.48	8.4	-14.38	74.04
-7.18	-13.99	-43.86	8.4	-13.99	72.08
-7.14	-13.98	-43.77	8.15	-13.98	70.07
-7.43	-13.6	-45.12	8.11	-13.6	72.08
-7.91	-13.2	-45.22	8.06	-13.2	65
-7.74	-13.11	-46.24	7.8	-13.11	69.64
-8.25	-12.89	-47.38	7.81	-12.89	69.15
-8.23	-12.8	-47.36	7.79	-12.8	68.24
-8.69	-12.21	-48.44	7.79	-12.21	68.18
-9.2	-11.91	-48.44	7.81	-11.91	66.89
-9.2	-11.91	-49.24	7.81	-11.91	66.77
-9.81	-11.38	-50.05	7.81	-11.38	68.18
-9.77	-11.72	-50.01	7.81	-11.72	65.98
-10.25	-10.99	-50.78	7.81	-10.99	64.76
-10.99	-10.6	-50.83	8.15	-10.6	64.27
-10.99	-10.94	-51.47	8.18	-10.94	66.22
-11.72	-10.25	-51.88	8	-10.25	60.36
-11.72	-10.35	-51.9	8.4	-10.35	62.87
-12.21	-10.16	-52.36	8.4	-10.16	62.81
-12.89	-9.91	-52.35	8.45	-9.91	60.36
-12.88	-9.81	-52.74	8.59	-9.81	59.94
-13.67	-9.57	-52.95	8.79	-9.57	63.78
-13.6	-9.57	-52.94	8.89	-9.57	58.59
-14.16	-9.5	-53.13	8.89	-9.5	58.59
-14.97	-9.3	-53.08	9.18	-9.3	58.41
-14.89	-9.47	-53.13	9.38	-9.47	58.41
-15.63	-9.38	-53.13	9.38	-9.38	59.2
-15.58	-9.33	-53.13	9.56	-9.33	58.41
-16.42	-9.56	-53.05	9.55	-9.56	57.92
-16.94	-9.69	-53.04	9.74	-9.69	55.36
-16.94	-9.76	-52.95	9.84	-9.76	52.55
-17.7	-9.81	-52.59	9.94	-9.81	54.57
-17.68	-9.86	-52.74	9.95	-9.86	52.61
-18.37	-10.16	-52.39	9.91	-10.16	54.99
-18.87	-10.45	-52.39	10.11	-10.45	54.57
-18.95	-10.55	-51.97	9.94	-10.55	51.09
-19.46	-10.94	-51.76	10.11	-10.94	50.11
-19.48	-10.94	-51.68	10.11	-10.94	51.33
-20.13	-11.35	-51.2	10.13	-11.35	48.65
-20.36	-11.87	-51.18	10.01	-11.87	50.6
-20.41	-11.91	-50.69	9.76	-11.91	50.6
-20.85	-12.4	-50.11	9.76	-12.4	47.18
-20.9	-12.5	-50.05	9.75	-12.5	47.55
-21.14	-13.19	-49.46	9.56	-13.19	48.71
-21.49	-13.72	-49.46	9.38	-13.72	44.25
-21.51	-13.87	-48.84	8.98	-13.87	45.23
-21.53	-14.5	-48.19	9.06	-14.5	45.35
-21.69	-14.5	-48.29	8.59	-14.5	46.69
-21.87	-15.16	-47.46	8.58	-15.16	42.79
-21.8	-16.01	-47.46	7.81	-16.01	45.29
-21.83	-16.02	-46.88	7.52	-16.02	42.79
-21.87	-16.6	-46.1	7.62	-16.6	42.79
-21.87	-16.7	-46.14	6.84	-16.7	40.77
-21.7	-17.48	-45.46	6.88	-17.48	42.79
-21.69	-18.26	-45.46	6.24	-18.26	39.37
-21.63	-18.16	-44.73	5.47	-18.16	39.86
-21.34	-19.04	-44.09	4.97	-19.04	34.97
-21.49	-19.13	-44.14	4.64	-19.13	35.95
-21.11	-19.74	-43.41	4.69	-19.74	34.97
-20.72	-20.51	-43.41	3.66	-20.51	31.07
-20.73	-20.56	-42.97	2.93	-20.56	31.98
-20.26	-21.31	-42.21	2.93	-21.31	32.59
-20.41	-21.3	-42.29	1.76	-21.3	31.86
-19.87	-22.07	-41.6	1.84	-22.07	27.16
-19.29	-22.85	-41.6	0.78	-22.85	31.8
-19.44	-22.8	-41.02	-0.39	-22.8	29.11
-18.58	-23.63	-40.58	-0.39	-23.63	27.16
-18.6	-23.63	-40.63	-1.37	-23.63	27.65
-18.02	-24.27	-39.89	-1.38	-24.27	28.87
-17.29	-25	-39.99	-2.59	-25	27.16
-17.29	-25	-39.67	-3.71	-25	27.16
-16.55	-25.93	-39.26	-3.61	-25.93	27.16
-16.6	-25.81	-39.17	-4.88	-25.81	22.77
-15.82	-26.61	-38.87	-4.83	-26.61	23.74
-14.99	-27.35	-38.88	-6.1	-27.35	21.3
-15.05	-27.36	-38.4	-7.43	-27.36	21.79
-14.06	-28.13	-38.19	-7.35	-28.13	21.3
-14.16	-28.13	-38.28	-8.6	-28.13	19.9
-13.23	-28.91	-37.8	-8.61	-28.91	20.81
-12.4	-29.69	-37.89	-9.77	-29.69	21.36
-12.35	-29.69	-37.64	-11.04	-29.69	16.91
-11.72	-30.47	-37.35	-10.99	-30.47	19.35
-11.72	-30.47	-37.35	-12.26	-30.47	13.55
-10.64	-31.08	-37.13	-12.4	-31.08	16.48
-9.77	-31.94	-37.16	-13.5	-31.94	15.2
-9.77	-31.79	-36.96	-14.85	-31.79	14.53
-8.99	-32.54	-36.87	-14.85	-32.54	12.51
-8.84	-32.63	-36.82	-15.97	-32.63	8.61
-8.06	-33.41	-36.73	-16.02	-33.41	12.02
-7.23	-34.19	-36.72	-17.24	-34.19	12.39
-7.15	-34.13	-36.72	-18.41	-34.13	11.54
-6.35	-34.86	-36.72	-18.41	-34.86	11.54
-6.37	-34.79	-36.52	-19.73	-34.79	9.34
-5.51	-35.75	-36.52	-19.58	-35.75	9.64
-4.7	-36.38	-36.72	-20.72	-36.38	7.45
-4.69	-36.47	-36.43	-21.97	-36.47	9.58
-3.71	-37.16	-36.72	-21.83	-37.16	8.61
-3.71	-37.16	-36.72	-22.95	-37.16	6.65
-2.98	-37.99	-36.72	-23	-37.99	7.57
-2.1	-38.78	-36.52	-24.22	-38.78	7.14
-2	-38.72	-36.72	-25.3	-38.72	6.16
-1.37	-39.5	-36.74	-25.24	-39.5	3.72
-1.2	-39.48	-36.73	-26.47	-39.48	3.72
-0.34	-40.26	-36.82	-26.38	-40.26	3.72
0.38	-41.06	-36.77	-27.39	-41.06	-0.24
0.38	-41.02	-36.91	-28.52	-41.02	4.21
1.37	-41.85	-37.13	-28.47	-41.85	3.72
1.37	-41.99	-37.13	-29.49	-41.99	0.79
2.15	-42.59	-37.41	-29.54	-42.59	-0.24
3.17	-43.41	-37.33	-30.59	-43.41	-0.24
3.17	-43.38	-37.7	-31.55	-43.38	-0.24
3.89	-44.14	-37.89	-31.55	-44.14	-0.24
3.88	-44.14	-37.89	-32.53	-44.14	0
4.88	-45.03	-38.33	-32.53	-45.03	0.79
5.75	-45.81	-38.33	-33.45	-45.81	-0.24
5.81	-45.73	-38.68	-34.57	-45.73	-0.24
6.88	-46.53	-38.99	-34.52	-46.53	-0.24
6.84	-46.63	-38.99	-35.47	-46.63	-0.24
7.67	-47.31	-39.37	-35.45	-47.31	-0.24
8.86	-48.16	-39.36	-36.72	-48.16	-0.24
8.79	-48.1	-39.89	-37.43	-48.1	-0.24
9.74	-48.88	-40.26	-37.45	-48.88	-0.24
9.74	-48.84	-40.28	-38.5	-48.84	-0.24
10.79	-49.63	-40.82	-38.48	-49.63	-0.24
11.81	-50.39	-40.72	-39.37	-50.39	-0.24
11.81	-50.32	-41.21	-40.45	-50.32	-0.24
13.09	-51.18	-41.7	-40.44	-51.18	-0.24
12.88	-51.12	-41.81	-41.46	-51.12	-0.24
14.05	-51.86	-42.19	-41.43	-51.86	-0.43
15.23	-52.59	-42.19	-42.58	-52.59	-0.24
15.23	-52.55	-42.68	-43.41	-52.55	-0.61
16.36	-53.13	-43.16	-43.57	-53.13	-0.24
16.36	-53.22	-43.16	-44.64	-53.22	-0.24
17.65	-53.93	-43.76	-44.65	-53.93	-0.31
18.71	-54.69	-43.6	-45.75	-54.69	-1.22
18.64	-54.54	-44.14	-46.83	-54.54	-0.24
20	-55.27	-44.65	-46.88	-55.27	-1.28
20.12	-55.47	-44.73	-47.97	-55.47	-0.24
21.09	-55.87	-45.22	-47.9	-55.87	-1.16
22.45	-56.45	-45.12	-49.24	-56.45	-0.24
22.46	-56.44	-45.71	-50.3	-56.44	-0.24
23.63	-56.95	-46.1	-50.37	-56.95	-1.89
23.62	-56.88	-46.12	-51.49	-56.88	-0.24
24.98	-57.53	-46.61	-51.47	-57.53	-0.24
26.12	-57.96	-46.59	-52.54	-57.96	-0.24
26.12	-57.92	-47	-53.91	-57.92	-0.24
27.34	-58.6	-47.46	-53.91	-58.6	-0.43
27.34	-58.42	-47.66	-54.88	-58.42	-0.24
28.51	-58.84	-47.85	-54.99	-58.84	-0.24
29.74	-59.2	-47.85	-56.1	-59.2	-0.24
29.69	-59.3	-48.29	-57.15	-59.3	-0.24
30.81	-59.52	-48.73	-57.25	-59.52	-0.24
30.75	-59.57	-48.68	-58.33	-59.57	-0.24
32.01	-59.96	-49.22	-58.41	-59.96	-0.24
33.11	-60.18	-49.22	-59.3	-60.18	-0.24
32.81	-60.16	-49.41	-60.45	-60.16	-0.24
34.18	-60.5	-49.76	-60.56	-60.5	-0.24
33.98	-60.45	-49.91	-61.47	-60.45	-0.24
34.94	-60.6	-50.12	-61.52	-60.6	-0.24
35.79	-60.84	-50.1	-62.5	-60.84	-0.24
35.89	-60.94	-50.42	-63.33	-60.94	-0.24
36.57	-60.94	-50.69	-63.48	-60.94	-0.24
36.52	-60.94	-50.54	-64.31	-60.94	-0.24
37.38	-61.13	-50.83	-64.37	-61.13	-0.24
37.88	-60.99	-50.89	-65.24	-60.99	-0.24
37.87	-60.99	-50.83	-66.04	-60.99	-0.24
38.28	-61.08	-51	-66.02	-61.08	-0.24
38.28	-61.13	-51.1	-66.7	-61.13	-0.24
38.92	-61.08	-51.03	-66.7	-61.08	-0.24
39.4	-61.04	-51.09	-67.48	-61.04	-0.24
39.33	-60.99	-51.12	-68.02	-60.99	-0.24
39.7	-61.13	-50.98	-67.97	-61.13	-0.24
39.79	-60.99	-50.99	-68.55	-60.99	-0.24
39.83	-61.13	-50.93	-68.51	-61.13	-0.24
39.83	-60.94	-50.98	-68.9	-60.94	-0.24
39.84	-60.94	-50.69	-69.51	-60.94	-0.24
40.04	-60.74	-50.49	-69.44	-60.74	-0.24
39.84	-60.74	-50.49	-69.68	-60.74	-0.24
39.84	-60.5	-50.1	-69.74	-60.5	-0.24
39.79	-60.3	-50.12	-70.03	-60.3	-0.24
39.79	-60.35	-49.76	-70.13	-60.35	-0.24
39.45	-60.16	-49.37	-70.24	-60.16	-0.24
39.53	-60.16	-49.27	-70.41	-60.16	-0.24
39.06	-59.86	-48.85	-70.31	-59.86	-0.24
38.87	-59.57	-48.85	-70.36	-59.57	-0.24
38.87	-59.57	-48.14	-70.46	-59.57	-0.24
38.28	-59.23	-47.71	-70.43	-59.23	-0.24
38.28	-59.37	-47.68	-70.31	-59.37	-0.24
37.67	-58.81	-46.88	-70.31	-58.81	-0.24
37.18	-58.6	-46.9	-70.31	-58.6	-0.61
37.06	-58.62	-46.14	-70.03	-58.62	-0.24
36.33	-58.15	-45.36	-69.95	-58.15	-0.24
36.32	-58.25	-45.31	-69.84	-58.25	-4.03
35.69	-57.91	-44.64	-69.75	-57.91	-0.61
34.75	-57.45	-44.58	-69.38	-57.45	-0.24
34.76	-57.42	-43.76	-69.13	-57.42	-0.67
34.18	-57.08	-42.97	-69.06	-57.08	-1.16
34.18	-57.06	-42.97	-68.65	-57.06	-0.24
33.18	-56.49	-41.94	-68.65	-56.49	-0.24
32.4	-56.15	-41.94	-68.26	-56.15	-0.24
32.37	-56.1	-41.2	-67.68	-56.1	-0.24
31.45	-55.57	-40.15	-67.68	-55.57	-0.24
31.42	-55.66	-40.09	-67.19	-55.66	-0.24
30.55	-55.08	-39.4	-67.24	-55.08	-0.24
29.69	-54.49	-39.36	-66.55	-54.49	-0.24
29.69	-54.49	-38.43	-65.82	-54.49	-0.24
28.88	-53.93	-37.62	-65.97	-53.93	-0.24
28.86	-53.96	-37.65	-65.28	-53.96	-0.24
28.13	-53.22	-36.74	-65.26	-53.22	-0.24
27.25	-52.74	-36.72	-64.76	-52.74	-0.24
27.25	-52.74	-36.04	-63.89	-52.74	-0.24
26.54	-51.96	-35.16	-63.89	-51.96	-0.24
26.51	-51.9	-35.2	-63.21	-51.9	-0.24
25.77	-51.22	-34.38	-63.28	-51.22	-0.24
24.99	-50.39	-34.33	-62.5	-50.39	-0.24
24.99	-50.39	-33.61	-61.82	-50.39	-0.24
24.61	-49.71	-33.06	-61.77	-49.71	-0.24
24.56	-49.66	-33.01	-60.99	-49.66	-0.24
24	-48.73	-32.33	-60.99	-48.73	-0.24
23.63	-48	-32.35	-60.35	-48	-0.24
23.53	-47.97	-31.84	-59.47	-47.97	-0.24
23.24	-47.07	-31.15	-59.56	-47.07	-0.24
23.29	-47.02	-31.18	-58.64	-47.02	0.67
23.02	-46.12	-30.62	-58.74	-46.12	1.46
22.65	-45.13	-30.66	-57.86	-45.13	3.72
22.65	-45.12	-30.22	-57.03	-45.12	0.79
22.63	-44.24	-29.79	-57.14	-44.24	5.19
22.61	-44.14	-29.88	-56.15	-44.14	3.72
22.61	-43.02	-29.35	-56.3	-43.02	3.66
22.51	-42.19	-29.3	-55.47	-42.19	3.72
22.53	-42.19	-29.1	-54.44	-42.19	1.77
22.61	-40.82	-28.71	-54.49	-40.82	3.72
22.61	-40.92	-28.7	-53.61	-40.92	5.68
22.65	-39.89	-28.52	-53.56	-39.89	5.19
22.8	-38.58	-28.5	-52.74	-38.58	2.26
22.84	-38.7	-28.13	-52.05	-38.7	4.15
23	-37.7	-27.98	-51.81	-37.7	5.55
23.02	-37.65	-28.13	-50.83	-37.65	6.65
23.29	-36.47	-27.94	-50.89	-36.47	4.7
23.53	-35.21	-27.98	-49.93	-35.21	5.68
23.52	-35.35	-27.94	-48.88	-35.35	5.68
23.82	-34	-27.78	-48.93	-34	7.08
23.82	-34.03	-27.86	-48	-34.03	7.57
24.29	-32.96	-27.94	-48.07	-32.96	11.54
24.5	-31.64	-28.04	-46.88	-31.64	9.09
24.58	-31.69	-27.95	-46	-31.69	5.86
24.96	-30.52	-28.13	-45.92	-30.52	6.23
24.9	-30.49	-28.25	-44.87	-30.49	6.1
25.34	-29.3	-28.42	-44.92	-29.3	7.32
25.73	-28.13	-28.32	-43.9	-28.13	7.51
25.73	-28.13	-28.71	-42.68	-28.13	4.88
26.12	-26.9	-29.1	-42.77	-26.9	7.14
25.78	-26.9	-28.96	-41.63	-26.9	7.57
26.46	-25.89	-29.44	-41.6	-25.89	8.61
26.56	-24.66	-29.49	-40.45	-24.66	7.57
26.56	-24.71	-29.79	-39.4	-24.71	7.14
27.15	-23.63	-30.47	-39.38	-23.63	8.61
27.15	-23.73	-30.47	-38.23	-23.73	7.39
27.32	-22.46	-30.87	-38.19	-22.46	5.68
27.73	-21.49	-30.96	-37.01	-21.49	6.16
27.73	-21.5	-31.55	-35.74	-21.5	5.19
27.93	-20.41	-32.08	-35.69	-20.41	5.68
27.93	-20.51	-32.03	-34.67	-20.51	3.72
28.17	-19.53	-32.81	-34.57	-19.53	4.58
28.27	-18.46	-32.74	-33.25	-18.46	1.77
28.3	-18.6	-33.4	-32.15	-18.6	-0.24
28.51	-17.7	-34.09	-32.06	-17.7	3.72
28.49	-17.97	-34.01	-30.71	-17.97	3.72
28.5	-16.85	-34.77	-30.87	-16.85	4.58
28.78	-16.06	-34.69	-29.49	-16.06	5.68
28.66	-16.02	-35.35	-28.32	-16.02	1.83
28.71	-15.28	-36.08	-28.32	-15.28	4.46
28.69	-15.34	-35.99	-27	-15.34	3.72
28.81	-14.67	-36.77	-27	-14.67	3.72
28.69	-13.97	-36.74	-25.73	-13.97	1.83
28.7	-13.98	-37.26	-24.62	-13.98	3.72
28.5	-13.33	-37.94	-24.62	-13.33	3.66
28.69	-13.48	-37.89	-23.24	-13.48	4.21
28.47	-12.7	-38.48	-23.44	-12.7	1.77
28.39	-12.3	-38.4	-22.07	-12.3	3.72
28.49	-12.26	-39.06	-20.73	-12.26	0.55
28.13	-11.72	-39.4	-20.75	-11.72	-0.24
28.13	-11.77	-39.46	-19.68	-11.77	6.41
27.98	-11.28	-39.95	-19.68	-11.28	4.76
27.61	-10.64	-39.87	-18.48	-10.64	4.7
27.64	-10.94	-40.24	-17.38	-10.94	4.76
27.29	-10.46	-40.63	-17.33	-10.46	5.19
27.29	-10.47	-40.55	-16.21	-10.47	7.14
26.86	-10.16	-40.82	-16.21	-10.16	5.68
26.56	-9.77	-40.82	-15.25	-9.77	7.14
26.56	-9.77	-41.02	-14.11	-9.77	7.2
26.15	-9.3	-41.16	-14.01	-9.3	11.54
26.27	-9.38	-41.16	-13.19	-9.38	9.77
25.77	-9.03	-41.41	-13.19	-9.03	11.54
25.37	-8.64	-41.26	-12.21	-8.64	10.56
25.34	-8.69	-41.42	-11.38	-8.69	12.51
24.98	-8.61	-41.41	-11.38	-8.61	12.21
24.95	-8.6	-41.43	-10.47	-8.6	13.98
24.41	-8.25	-41.21	-10.45	-8.25	13.49
23.63	-8.06	-41.26	-9.77	-8.06	15.99
24	-8.01	-41.21	-8.81	-8.01	16.36
23.53	-7.74	-41.16	-8.99	-7.74	16.48
23.53	-7.72	-41.06	-8.06	-7.72	17.4
23.13	-7.54	-40.97	-8.13	-7.54	19.35
22.65	-7.33	-41.02	-7.42	-7.33	19.35
22.64	-7.32	-40.63	-6.74	-7.32	19.84
22.41	-7.14	-40.55	-6.74	-7.14	19.29
22.46	-7.15	-40.63	-6.01	-7.15	21.3
21.95	-6.84	-40.28	-6.01	-6.84	21.24
21.68	-6.74	-40.28	-5.47	-6.74	22.22
21.68	-6.74	-40.24	-4.71	-6.74	21.3
21.29	-6.45	-39.85	-4.79	-6.45	23.44
21.29	-6.4	-39.87	-4.05	-6.4	21.79
21	-6.35	-39.58	-4.1	-6.35	24.29
20.68	-5.91	-39.65	-3.52	-5.91	27.16
20.68	-5.91	-39.21	-2.94	-5.91	22.77
20.56	-5.87	-38.98	-2.94	-5.87	23.99
20.31	-5.71	-38.99	-2.2	-5.71	27.16
20.29	-5.52	-38.67	-2.35	-5.52	22.77
20.17	-5.47	-38.7	-1.59	-5.47	24.72
20.12	-5.18	-38.39	-0.93	-5.18	23.44
19.87	-4.98	-38.09	-1	-4.98	25.21
19.87	-4.88	-38.09	-0.3	-4.88	27.16
19.53	-4.71	-37.72	-0.3	-4.71	22.28
19.34	-4.42	-37.79	0.38	-4.42	21.79
19.51	-4.35	-37.26	1.15	-4.35	23.01
19.48	-4.2	-36.91	1.15	-4.2	21.79
19.48	-4.2	-36.91	2	-4.2	22.03
19.38	-3.92	-36.47	1.93	-3.92	24.66
19.13	-3.71	-36.72	2.69	-3.71	23.13
19.24	-3.91	-36.08	3.51	-3.91	23.01
19.09	-3.52	-35.55	3.51	-3.52	20.08
19.12	-3.47	-35.6	4.44	-3.47	19.29
19.04	-3.32	-35.01	4.39	-3.32	21.3
18.74	-3.08	-35.16	5.52	-3.08	21.36
18.82	-3.13	-34.47	6.45	-3.13	19.35
18.6	-2.95	-33.99	6.52	-2.95	19.35
18.63	-2.98	-33.99	7.76	-2.98	23.74
18.36	-2.94	-33.23	7.62	-2.94	19.35
18.24	-2.78	-33.22	8.84	-2.78	19.35
18.36	-2.93	-32.53	10.03	-2.93	17.27
17.97	-2.76	-31.69	10.11	-2.76	19.35
18.04	-2.76	-31.74	11.32	-2.76	17.4
17.77	-2.76	-30.91	11.22	-2.76	19.35
17.37	-2.78	-30.88	12.49	-2.78	14.47
17.46	-2.78	-29.83	14.01	-2.78	16.48
17.26	-2.94	-28.96	14.04	-2.94	17.4
17.26	-2.94	-28.93	15.63	-2.94	16.91
16.77	-2.98	-27.74	15.63	-2.98	14.65
16.38	-3.27	-27.76	16.89	-3.27	19.35
16.4	-3.22	-26.66	18.45	-3.22	19.35
16	-3.42	-25.3	18.51	-3.42	15.93
15.99	-3.32	-25.34	20.12	-3.32	16.48
15.67	-3.71	-24.22	20.07	-3.71	19.35
15.09	-4	-23.93	21.58	-4	11.54
15.11	-3.96	-22.66	23.19	-3.96	19.41
14.65	-4.44	-21.14	23.22	-4.44	16.36
14.72	-4.69	-21.11	24.8	-4.69	14.53
14.04	-4.74	-19.53	24.88	-4.74	16.91
13.62	-5.47	-19.53	26.51	-5.47	17.4
13.62	-5.47	-17.97	28.2	-5.47	19.35
12.88	-5.71	-16.21	28.2	-5.71	19.35
13.04	-5.87	-16.16	29.69	-5.87	20.32
12.49	-6.37	-14.55	29.76	-6.37	19.35
11.99	-6.94	-14.48	31.59	-6.94	18.25
11.96	-7.03	-12.55	33.15	-7.03	21.3
11.41	-7.63	-10.94	33.15	-7.63	20.81
11.52	-7.62	-10.94	34.76	-7.62	19.84
10.84	-8.21	-8.91	34.75	-8.21	19.35
10.52	-8.99	-8.81	36.3	-8.99	19.84
10.5	-8.99	-7.14	37.88	-8.99	19.35
9.96	-9.57	-5.1	38.09	-9.57	21.3
10.01	-9.57	-5.1	39.53	-9.57	20.51
9.62	-10.35	-3.32	39.6	-10.35	20.39
9.25	-10.99	-3.25	41.01	-10.99	19.84
9.23	-10.94	-1.47	42.55	-10.94	21.3
8.89	-11.82	0.37	42.38	-11.82	19.9
8.98	-11.74	0.38	43.99	-11.74	20.81
8.58	-12.35	2.29	44.04	-12.35	19.41
8.45	-13.28	2.29	45.26	-13.28	21.36
8.45	-13.28	3.9	46.68	-13.28	21.18
8.25	-13.87	5.76	46.68	-13.87	23.74
8.18	-13.97	5.83	47.83	-13.97	20.32
8.06	-14.6	7.47	47.85	-14.6	21.3
7.81	-15.26	7.5	49.11	-15.26	22.28
7.96	-15.26	9.38	50.17	-15.26	23.74
7.81	-16.01	10.82	50.17	-16.01	20.32
8.06	-16.06	10.79	51.17	-16.06	19.84
7.81	-16.55	12.4	51.32	-16.55	21.36
8.06	-17.29	12.48	52.2	-17.29	19.41
7.81	-17.29	13.96	53.17	-17.29	19.84
8.06	-17.97	15.43	53.13	-17.97	18.43
8.11	-17.72	15.63	53.88	-17.72	19.35
8.19	-18.37	16.77	53.89	-18.37	19.35
8.28	-18.77	16.77	54.69	-18.77	19.35
8.4	-18.8	18.26	55.35	-18.8	19.35
8.54	-19.34	19.53	55.28	-19.34	17.21
8.47	-19.29	19.53	56.05	-19.29	19.9
8.59	-19.73	20.9	56.04	-19.73	19.35
8.94	-20.12	20.95	56.63	-20.12	17.4
8.89	-20.12	22.06	57.03	-20.12	12.57
9.18	-20.41	23.44	57.03	-20.41	16.91
9.03	-20.31	23.44	57.62	-20.31	16.48
9.38	-20.81	24.61	57.62	-20.81	19.35
9.42	-20.95	24.61	58.15	-20.95	18.25
9.45	-20.9	25.78	58.4	-20.9	16.42
9.72	-21.19	27.15	58.4	-21.19	14.95
9.64	-21.14	26.95	58.84	-21.14	16.42
9.74	-21.39	28.37	58.59	-21.39	14.53
9.91	-21.53	28.31	58.98	-21.53	16.91
9.94	-21.53	29.54	59.37	-21.53	13.55
10.03	-21.69	30.76	59.37	-21.69	14.95
10.03	-21.63	30.86	59.56	-21.63	14.95
10.14	-21.87	32.02	59.46	-21.87	14.95
10.11	-21.87	32.03	59.76	-21.87	13.98
10.15	-22.07	33.57	60.11	-22.07	11.6
10.15	-22.07	34.76	60.11	-22.07	14.22
10.15	-22.12	34.75	60.4	-22.12	13.98
10.11	-22.36	36.4	60.15	-22.36	15.2
10.11	-22.07	36.38	60.52	-22.07	15.2
10.11	-22.31	37.84	60.84	-22.31	15.01
9.76	-22.46	39.53	60.89	-22.46	12.02
9.91	-22.66	39.5	61.03	-22.66	12.02
9.72	-22.68	41.01	61.03	-22.68	11.54
9.45	-22.75	41	61.4	-22.75	11.54
9.42	-22.85	42.82	61.61	-22.85	11.54
9.18	-23.05	44.53	61.67	-23.05	11.54
9.18	-23.05	44.51	61.99	-23.05	9.58
8.79	-23.14	46.48	62.11	-23.14	7.57
8.4	-23.49	46.44	62.45	-23.49	5.68
8.5	-23.44	48.24	62.49	-23.44	3.72
7.81	-23.54	50.34	62.84	-23.54	7.57
7.76	-23.58	50.34	63.04	-23.58	6.41
7.32	-23.78	52.25	62.88	-23.78	3.72
6.62	-23.93	52.15	63.28	-23.93	0
6.63	-24.22	54.35	63.87	-24.22	6.77
6.1	-24.24	56.24	63.96	-24.24	3.23
6.05	-24.27	56.16	64.4	-24.27	1.04
5.42	-24.62	58.54	64.4	-24.62	1.77
4.69	-24.82	58.5	64.82	-24.82	2.75
4.59	-24.83	60.62	65.43	-24.83	0.85
3.71	-25	62.79	65.43	-25	0.79
3.86	-25.19	62.84	65.8	-25.19	-0.24
3.13	-25.39	64.84	65.8	-25.39	-0.24
2.25	-25.71	64.84	66.36	-25.71	-0.24
2.15	-25.78	67.26	66.77	-25.78	-0.24
1.37	-25.99	69.13	66.75	-25.99	-0.67
1.46	-25.99	69.34	67.28	-25.99	-0.24
0.38	-26.22	71.48	67.38	-26.22	-0.24
-0.34	-26.59	71.48	67.77	-26.59	-0.24
-0.34	-26.49	73.53	68.26	-26.49	-0.24
-1.28	-27.1	75.63	68.33	-27.1	-0.61
-1.29	-26.76	75.73	68.73	-26.76	-1.4
-2.05	-26.98	77.73	68.7	-26.98	-0.24
-2.94	-27.17	77.64	69.34	-27.17	-0.24
-2.95	-27.1	79.78	69.53	-27.1	-2.62
-3.61	-27.35	81.84	69.53	-27.35	-3.11
-3.66	-27.35	81.62	70.12	-27.35	-1.65
-4.44	-27.37	83.59	70.12	-27.37	-3.3
-5.03	-27.49	83.59	70.31	-27.49	-4.09
-5.08	-27.49	85.4	70.95	-27.49	-5.31
-5.88	-27.39	87.2	70.9	-27.39	-4.09
-5.71	-27.37	87.28	71.09	-27.37	-4.09
-6.27	-27.39	88.96	71.09	-27.39	-7.51
-6.85	-27.35	89.01	71.48	-27.35	-7.26
-6.84	-27.35	90.77	71.88	-27.35	-4.09
-7.23	-27.16	92.14	71.88	-27.16	-4.09
-7.25	-27.08	92.26	72.05	-27.08	-8.97
-7.62	-26.86	93.9	72.06	-26.86	-8.48
-7.91	-26.59	93.8	72.17	-26.59	-8.97
-7.86	-26.56	95.21	72.51	-26.56	-9.95
-8.2	-26.18	96.56	72.41	-26.18	-8.97
-8.25	-26.1	96.58	72.61	-26.1	-10.74
-8.25	-25.83	97.65	72.56	-25.83	-8.97
-8.35	-25.29	97.65	72.65	-25.29	-10.44
-8.6	-25	99	72.65	-25	-9.95
-8.39	-24.66	100.05	72.65	-24.66	-12.15
-8.35	-24.62	100.2	72.92	-24.62	-10.99
-8.25	-23.95	100.78	72.9	-23.95	-11.9
-8.13	-23.44	101.37	72.92	-23.44	-10.44
-8.12	-23.44	102.29	73.03	-23.44	-11.84
-7.86	-22.46	103.2	73	-22.46	-11.84
-7.86	-22.41	103.27	73.02	-22.41	-10.99
-7.62	-21.73	103.9	73	-21.73	-11.9
-7.34	-20.73	103.9	73.04	-20.73	-12.39
-7.28	-20.75	104.88	73.04	-20.75	-10.44
-6.88	-19.85	105.55	73	-19.85	-14.65
-6.86	-19.83	105.47	73.13	-19.83	-13.67
-6.56	-19.05	106.24	73.19	-19.05	-11.9
-5.91	-17.97	106.24	73.02	-17.97	-11.9
-5.91	-17.99	106.93	73.19	-17.99	-14.89
-5.52	-16.94	107.67	73.04	-16.94	-15.32
-5.57	-16.85	107.42	73.19	-16.85	-14.34
-4.98	-16.01	107.81	73.04	-16.01	-14.77
-4.44	-14.85	108.18	73.24	-14.85	-14.83
-4.42	-14.87	108.59	73.29	-14.87	-17.58
-3.96	-13.87	109.18	73.19	-13.87	-17.21
-3.96	-13.78	109.18	73.34	-13.78	-17.76
-3.44	-12.7	109.55	73.24	-12.7	-17.27
-2.94	-11.72	109.56	73.39	-11.72	-18.74
-2.84	-11.72	109.76	73.49	-11.72	-20.2
-2.39	-10.74	110.15	73.52	-10.74	-19.71
-2.39	-10.64	110.15	73.53	-10.64	-19.53
-1.76	-9.57	110.52	73.52	-9.57	-19.71
-1.48	-8.64	110.5	73.72	-8.64	-19.71
-1.42	-8.62	110.89	73.88	-8.62	-19.71
-0.73	-7.72	111.01	73.72	-7.72	-21.67
-0.89	-7.72	110.94	74.17	-7.72	-22.64
-0.39	-6.83	111.22	74.1	-6.83	-25.63
0.15	-5.91	111.13	74.27	-5.91	-24.6
0.17	-5.96	111.13	74.51	-5.96	-24.6
0.49	-5.08	111.32	74.51	-5.08	-25.57
0.63	-5.13	111.22	74.7	-5.13	-27.04
0.78	-4.35	111.3	74.7	-4.35	-27.47
1.42	-3.61	111.3	74.99	-3.61	-27.34
1.37	-3.71	111.22	75.34	-3.71	-27.53
1.76	-3.13	111.03	75.34	-3.13	-29.54
1.81	-3.08	111.03	75.38	-3.08	-29.48
2.29	-2.37	111.03	75.73	-2.37	-27.53
2.54	-2	111.01	75.73	-2	-30.7
2.54	-2	110.79	75.78	-2	-31.43
2.93	-1.61	110.53	76.22	-1.61	-30.7
2.93	-1.65	110.44	76.37	-1.65	-31.43
3.31	-1.29	110.11	76.37	-1.29	-33.39
3.51	-1.03	110.11	76.56	-1.03	-30.7
3.51	-1.09	109.75	76.9	-1.09	-33.39
3.98	-0.9	109.38	76.9	-0.9	-33.39
3.9	-0.99	109.18	77.15	-0.99	-35.34
4.35	-0.81	108.59	77.2	-0.81	-34.85
4.78	-0.88	108.59	77.32	-0.88	-33.39
4.77	-0.81	107.81	77.59	-0.81	-35.34
5.26	-0.78	107.03	77.69	-0.78	-34.3
5.09	-0.83	107.03	77.73	-0.83	-37.23
5.71	-0.89	106.59	77.78	-0.89	-35.34
6.13	-1.09	106.24	77.93	-1.09	-35.34
6.05	-1.08	105.56	77.98	-1.08	-36.32
6.63	-1.22	104.54	78.08	-1.22	-35.34
6.63	-1.28	104.64	78.17	-1.28	-35.34
7.03	-1.48	103.51	78.17	-1.48	-36.32
7.79	-1.81	103.51	78.17	-1.81	-35.34
7.71	-1.76	102.34	78.3	-1.76	-37.41
8.3	-2	101.37	78.3	-2	-35.34
8.35	-1.9	101.37	78.2	-1.9	-35.34
8.98	-2.35	100.1	78.27	-2.35	-35.34
9.55	-2.74	100	78.17	-2.74	-34.79
9.55	-2.56	98.63	78.13	-2.56	-34.36
10.15	-3.05	97.24	78.13	-3.05	-34.85
10.15	-3.04	97.22	77.93	-3.04	-35.34
10.89	-3.32	95.9	77.98	-3.32	-35.34
11.52	-3.71	95.75	77.93	-3.71	-34.3
11.5	-3.61	94.13	77.59	-3.61	-33.39
12.01	-4.05	92.57	77.64	-4.05	-33.39
12.12	-3.96	92.57	77.32	-3.96	-33.39
12.87	-4.3	90.97	77.29	-4.3	-31.43
13.27	-4.7	90.99	77.15	-4.7	-31.37
13.28	-4.69	89.06	76.56	-4.69	-28.02
14.01	-4.88	87.4	76.56	-4.88	-30.52
14.01	-4.88	87.4	76.55	-4.88	-30.94
14.53	-5.18	85.74	76.51	-5.18	-30.52
15.04	-5.48	85.69	75.78	-5.48	-29.42
15.14	-5.52	83.84	75.78	-5.52	-29.79
15.53	-5.66	81.98	75.77	-5.66	-29.48
15.43	-5.66	81.98	75.37	-5.66	-29.97
15.99	-5.91	79.88	75.38	-5.91	-27.53
16.26	-6.15	79.97	74.99	-6.15	-28.56
16.26	-6.1	78.17	74.61	-6.1	-27.53
16.6	-6.36	76.12	74.61	-6.36	-27.53
16.4	-6.3	76.12	74.29	-6.3	-27.53
16.75	-6.55	74.19	74.13	-6.55	-30.27
16.94	-6.74	74.27	73.82	-6.74	-27.53
16.89	-6.64	72.22	73.49	-6.64	-30.4
17.04	-6.85	70.26	73.44	-6.85	-27.53
16.94	-6.76	70.26	73	-6.76	-30.52
16.99	-6.94	68.15	72.94	-6.94	-29.97
16.69	-7.03	68.16	72.65	-7.03	-27.53
16.75	-7.04	66.31	72.44	-7.04	-29.97
16.6	-7.14	64.06	72.22	-7.14	-29.48
16.58	-7.14	64.06	72.05	-7.14	-27.53
16.21	-7.24	62.3	72.02	-7.24	-32.9
15.81	-7.33	62.29	71.68	-7.33	-30.94
15.97	-7.37	60.15	71.29	-7.37	-31.43
15.43	-7.34	58.54	71.34	-7.34	-31.43
15.31	-7.37	58.54	70.97	-7.37	-31.43
14.83	-7.53	56.59	71	-7.53	-33.87
14.06	-7.54	56.59	70.7	-7.54	-30.46
14.45	-7.63	54.69	70.31	-7.63	-30.58
13.28	-7.64	52.93	70.31	-7.64	-29.97
13.28	-7.72	52.93	70.26	-7.72	-31.43
12.49	-7.81	51.15	70.26	-7.81	-33.2
11.79	-7.93	51.12	70.12	-7.93	-33.39
11.72	-8.01	49.3	69.53	-8.01	-33.39
10.89	-8.01	47.65	69.97	-8.01	-35.34
10.89	-8.01	47.65	69.53	-8.01	-33.39
9.76	-8.22	46.07	69.53	-8.22	-32.9
8.79	-8.23	46.07	69.53	-8.23	-33.39
8.79	-8.31	44.53	69.48	-8.31	-32.9
7.76	-8.6	42.92	69.48	-8.6	-32.9
7.76	-8.6	42.82	69.43	-8.6	-30.94
6.45	-8.64	41.4	69.48	-8.64	-33.2
5.32	-8.99	41.39	69.34	-8.99	-31.43
5.32	-9	39.84	69.13	-9	-31.43
4.08	-9.11	38.62	69.13	-9.11	-27.53
4.05	-9.19	38.28	69.13	-9.19	-30.58
2.93	-9.38	37.01	69.12	-9.38	-27.53
1.46	-9.57	37.16	69.13	-9.57	-28.75
1.46	-9.57	35.84	69.09	-9.57	-27.53
0.24	-9.86	34.45	69.13	-9.86	-24.54
-0.04	-10.16	34.45	69.13	-10.16	-25.09
-1.2	-10.18	33.25	69.13	-10.18	-25.51
-2.49	-10.5	33.15	69.12	-10.5	-23.13
-2.44	-10.55	31.98	69.13	-10.55	-24.6
-3.91	-10.74	30.81	69.12	-10.74	-24.6
-3.91	-10.94	30.75	69.04	-10.94	-22.71
-5.18	-11.04	29.69	69.12	-11.04	-22.16
-6.64	-11.33	29.59	69.09	-11.33	-23.13
-6.59	-11.23	28.51	68.95	-11.23	-21.67
-7.91	-11.72	27.54	69.04	-11.72	-19.71
-7.93	-11.72	27.54	68.84	-11.72	-19.65
-9.23	-11.72	26.56	68.92	-11.72	-19.65
-10.6	-11.77	26.56	68.6	-11.77	-15.81
-10.6	-11.87	25.68	68.43	-11.87	-18.8
-11.91	-12.12	24.81	68.51	-12.12	-14.34
-12.12	-11.96	24.85	68.17	-11.96	-15.75
-13.28	-12.12	23.82	68.16	-12.12	-11.9
-14.67	-12.12	24.02	68.06	-12.12	-11.9
-14.65	-12.12	23.39	67.57	-12.12	-10.44
-15.92	-12.12	22.64	67.55	-12.12	-11.9
-15.94	-12.13	22.65	67.27	-12.13	-10.44
-17.33	-11.91	22.22	67.28	-11.91	-11.84
-18.6	-11.82	22.17	66.75	-11.82	-9.46
-18.65	-11.77	21.68	66.38	-11.77	-10.44
-19.97	-11.72	21.29	66.4	-11.72	-9.03
-19.95	-11.72	21.34	65.72	-11.72	-6.53
-21.22	-11.23	20.9	65.81	-11.23	-6.04
-22.46	-10.94	20.95	65.23	-10.94	-4.09
-22.41	-10.94	20.7	64.6	-10.94	-4.09
-23.63	-10.35	20.51	64.44	-10.35	-5.13
-23.83	-10.35	20.31	63.92	-10.35	-4.09
-24.95	-9.96	20.31	63.96	-9.96	-4.09
-26.12	-9.2	20.31	63.09	-9.2	-2.32
-26.1	-9.23	20.29	62.28	-9.23	-3.3
-27.36	-8.6	20.31	62.35	-8.6	-1.83
-27.36	-8.6	20.31	61.32	-8.6	-2.08
-28.44	-7.81	20.31	61.32	-7.81	-0.24
-29.69	-6.94	20.31	60.54	-6.94	-0.24
-29.7	-6.94	20.65	59.56	-6.94	-0.24
-30.62	-6.08	20.61	59.55	-6.08	-0.24
-30.66	-6.1	20.68	58.59	-6.1	-0.24
-31.76	-5.03	20.9	58.59	-5.03	-0.24
-32.81	-4.1	21	57.62	-4.1	-0.24
-32.76	-3.96	21.09	56.63	-3.96	-0.24
-33.81	-3.03	21.53	56.59	-3.03	-0.24
-33.81	-2.95	21.48	55.55	-2.95	-0.24
-34.88	-1.81	21.68	55.47	-1.81	-0.24
-35.94	-0.69	21.73	54.49	-0.69	-0.24
-35.94	-0.69	22.02	53.47	-0.69	1.28
-36.73	0.38	22.26	53.31	0.38	-0.24
-36.77	0.37	22.26	52.33	0.37	-0.24
-37.74	1.56	22.65	52.34	1.56	-0.24
-38.48	2.93	22.65	51.17	2.93	-0.24
-38.5	2.93	23	50.2	2.93	0.31
-39.45	3.9	23.39	50.34	3.9	-0.24
-39.26	4.08	23.44	49.17	4.08	-0.24
-40.06	5.17	23.63	49.1	5.17	-0.24
-40.95	6.59	23.63	48.19	6.59	-0.24
-40.82	6.49	23.97	47.06	6.49	-0.24
-41.55	7.62	24.29	47.12	7.62	-0.24
-41.6	7.71	24.27	46.09	7.71	-0.24
-42.29	8.89	24.61	46.09	8.89	0.55
-42.98	9.76	24.56	45.26	9.76	-0.24
-42.97	9.86	24.8	44.34	9.86	-0.24
-43.55	11.03	25.29	44.38	11.03	-0.24
-43.55	11.01	24.99	43.51	11.01	-0.24
-44.09	12.11	25.38	43.36	12.11	-0.24
-44.53	13.18	25.38	42.67	13.18	-0.24
-44.73	13.18	25.73	41.94	13.18	-0.24
-45.22	14.06	25.78	41.94	14.06	-0.24
-45.23	14.01	25.78	41.01	14.01	-0.24
-45.71	15.04	26.37	41.01	15.04	-0.24
-46.02	15.8	26.37	40.43	15.8	-0.24
-46.12	15.67	26.55	39.79	15.67	-0.24
-46.53	16.67	26.9	39.83	16.67	-2.08
-46.51	16.65	26.86	39.06	16.65	-0.24
-46.8	17.28	27.15	39.06	17.28	-0.24
-47.27	18.16	27.15	38.87	18.16	-6.1
-47.27	18.05	27.34	38.26	18.05	-0.37
-47.66	18.74	27.93	38.27	18.74	-4.09
-47.66	18.64	27.73	37.88	18.64	-4.09
-47.95	19.38	28.17	37.88	19.38	-1.28
-48.1	19.9	28.17	37.48	19.9	-3.78
-48.1	19.82	28.49	37.11	19.82	-4.09
-48.44	20.31	28.9	37.18	20.31	-7.26
-48.45	20.56	28.86	36.72	20.56	-6.04
-48.63	20.9	29.27	36.79	20.9	-4.09
-48.68	21.29	29.29	36.6	21.29	-4.09
-48.68	21.48	29.78	36.13	21.48	-6.59
-48.85	21.87	30.17	36.13	21.87	-7.14
-48.83	21.87	30.25	35.94	21.87	-4.09
-48.93	22.22	30.81	36.01	22.22	-8.97
-49.22	22.51	30.74	35.72	22.51	-4.09
-48.97	22.56	31.24	35.52	22.56	-6.1
-49.22	23	31.93	35.54	23	-8.48
-48.97	22.9	31.88	35.13	22.9	-7.93
-48.85	23.19	32.42	35.15	23.19	-9.09
-48.88	23.51	32.42	35.11	23.51	-13.67
-48.73	23.53	33.11	34.76	23.53	-7.81
-48.63	23.88	33.59	34.76	23.88	-8
-48.73	23.78	33.57	34.56	23.78	-8.97
-48.54	24.29	34.42	34.72	24.29	-10.07
-48.24	24.56	34.38	34.38	24.56	-6.53
-48.27	24.49	34.76	34.18	24.49	-10.44
-48.05	24.89	35.53	34.18	24.89	-9.4
-48.05	24.91	35.62	33.59	24.91	-11.41
-47.66	24.99	36.12	33.59	24.99	-10.99
-47.27	25.63	36.13	33.54	25.63	-7.93
-47.27	25.68	36.9	33.18	25.68	-9.4
-46.83	25.78	37.3	33.11	25.78	-10.07
-46.82	25.78	37.35	32.81	25.78	-10.99
-46.34	26.37	37.88	32.79	26.37	-11.84
-45.73	26.56	37.88	32.42	26.56	-10.38
-45.73	26.56	38.28	32.03	26.56	-11.35
-45.14	27.15	38.96	32.03	27.15	-11.9
-45.14	27.15	39.01	31.62	27.15	-9.95
-44.44	27.34	39.4	31.63	27.34	-11.9
-43.76	27.73	39.45	31.3	27.73	-14.1
-43.8	27.93	39.79	30.76	27.93	-14.34
-42.97	28.2	40.09	30.67	28.2	-15.26
-42.97	28.21	40.23	30.44	28.21	-14.83
-42.04	28.66	40.63	30.42	28.66	-14.34
-41.06	28.9	40.63	29.77	28.9	-16.72
-41.11	29.05	40.8	29.44	29.05	-15.81
-40.26	29.47	41	29.49	29.47	-17.21
-40.26	29.64	41.01	28.89	29.64	-17.76
-39.21	29.86	41.01	28.88	29.86	-17.76
-38.31	30.35	41.01	28.5	30.35	-17.76
-38.31	30.25	41.36	28.13	30.25	-17.76
-37.26	30.55	41.36	28.13	30.55	-18.68
-37.26	30.66	41.36	27.73	30.66	-19.71
-36.25	30.94	41.39	27.69	30.94	-19.71
-35.21	31.4	41.36	27.15	31.4	-20.02
-35.21	31.4	41.31	26.9	31.4	-19.17
-34.2	31.62	41.19	26.76	31.62	-18.74
-34.2	31.63	41.16	26.37	31.63	-19.04
-33.25	31.88	40.99	26.37	31.88	-22.16
-32.28	32.03	40.99	26.12	32.03	-19.71
-32.35	32.03	40.71	25.76	32.03	-19.71
-31.35	32.37	40.43	25.73	32.37	-24.05
-31.36	32.4	40.48	25.54	32.4	-22.58
-30.57	32.67	40.11	25.38	32.67	-24.78
-29.54	32.76	40.23	25.29	32.76	-24.6
-29.49	32.71	39.75	24.99	32.71	-25.39
-28.93	32.81	39.4	24.98	32.81	-24.6
-28.91	32.81	39.34	24.85	32.81	-25.09
-28.05	32.81	38.92	24.8	32.81	-25.57
-27.49	32.81	38.87	24.78	32.81	-24.11
-27.44	32.81	38.28	24.66	32.81	-25.57
-26.76	32.81	37.87	24.62	32.81	-25.82
-26.66	32.79	37.87	24.62	32.79	-27.47
-26.29	32.76	37.4	24.51	32.76	-27.53
-25.71	32.62	37.3	24.61	32.62	-26.55
-25.78	32.42	36.79	24.68	32.42	-27.53
-25.32	32.4	36.3	24.68	32.4	-27.53
-25.39	32.42	36.22	24.68	32.42	-27.53
-24.85	32.02	35.69	24.61	32.02	-27.53
-24.63	31.62	35.69	24.76	31.62	-28.63
-24.63	31.74	35.13	24.81	31.74	-29.42
-24.46	31.24	34.55	24.9	31.24	-30.27
-24.24	31.32	34.64	24.99	31.32	-27.53
-24.22	30.93	34.38	24.99	30.93	-27.53
-23.97	30.36	34.18	24.99	30.36	-29.97
-23.97	30.36	33.57	25.38	30.36	-29.48
-23.93	29.88	33.15	25.38	29.88	-29.48
-23.88	29.88	33.11	25.38	29.88	-29.97
-23.83	29.27	32.71	25.63	29.27	-30.64
-23.85	28.51	32.62	25.76	28.51	-27.53
-24.02	28.7	32.03	25.78	28.7	-29.72
-23.88	28.13	31.63	25.78	28.13	-33.39
-23.88	27.93	31.63	26.12	27.93	-27.53
-24.22	27.32	31.42	25.78	27.32	-31.37
-24.22	26.56	31.35	26.15	26.56	-29.48
-23.93	26.51	30.93	26.51	26.51	-30.88
-24.22	25.78	30.64	26.51	25.78	-26.55
-24.23	25.78	30.55	26.51	25.78	-29.48
-24.23	24.99	30.17	26.46	24.99	-28.99
-24.41	24.31	30.16	26.56	24.31	-27.53
-24.37	24.3	29.87	26.51	24.3	-29.42
-24.51	23.53	29.57	26.54	23.53	-27.53
-24.62	23.51	29.54	26.56	23.51	-27.53
-24.66	22.65	29.25	26.56	22.65	-29.6
-24.66	22.05	29.1	26.56	22.05	-27.53
-24.8	22.05	28.86	26.56	22.05	-27.53
-24.85	21.39	28.41	26.54	21.39	-27.53
-24.9	21.36	28.31	26.46	21.36	-27.53
-24.9	20.65	28.03	26.46	20.65	-27.53
-25	19.92	27.93	26.37	19.92	-27.53
-25	20	27.34	26.12	20	-27.53
-24.95	19.48	26.93	25.78	19.48	-29.54
-25	19.13	26.95	25.78	19.13	-27.47
-25	18.74	26.51	25.78	18.74	-26.98
-24.95	18.06	26.51	25.68	18.06	-27.53
-25	18.12	25.78	25.38	18.12	-27.53
-24.95	17.66	24.99	25.38	17.66	-27.53
-25	17.65	24.99	24.99	17.65	-27.53
-24.83	17.28	24.51	24.99	17.28	-29.48
-24.76	16.87	24.49	24.8	16.87	-29.6
-24.66	16.87	23.82	24.49	16.87	-27.53
-24.51	16.4	22.92	24.41	16.4	-27.53
-24.62	16.55	22.9	24.19	16.55	-29.97
-24.27	16.36	22.06	24.19	16.36	-29.54
-24.22	16.01	22.14	23.72	16.01	-29.97
-24.22	16.01	21.09	23.19	16.01	-29.48
-23.83	16	20.29	23.49	16	-30.52
-23.83	16.01	20.29	23.02	16.01	-30.94
-23.46	15.97	19.24	23	15.97	-30.94
-23.07	16.01	19.34	22.63	16.01	-30.4
-23.1	16.01	18.16	22.26	16.01	-31.37
-22.68	16	16.99	22.22	16	-31.43
-22.71	16.01	17.24	21.68	16.01	-29.42
-22.22	16.31	16.01	22.05	16.31	-31.43
-21.7	16.38	16.16	21.48	16.38	-33.39
-21.69	16.38	14.84	21.44	16.38	-34.48
-21.31	16.6	13.87	21.29	16.6	-33.39
-21.49	16.65	13.72	21	16.65	-33.39
-20.65	16.88	12.49	21.04	16.88	-35.16
-20.24	17.26	12.49	20.85	17.26	-38.76
-20.31	17.19	11.42	20.31	17.19	-33.39
-19.58	17.47	10.15	20.31	17.47	-34.36
-19.64	17.55	10.15	20.29	17.55	-35.28
-18.99	17.97	9.18	20.26	17.97	-34.42
-18.38	18.24	9.18	20.12	18.24	-35.28
-18.46	18.15	7.98	19.97	18.15	-34.85
-17.97	18.63	7.03	19.91	18.63	-31.43
-17.97	18.65	7.03	19.53	18.65	-33.2
-17.19	18.95	5.94	19.53	18.95	-34.67
-16.46	19.43	6.05	19.9	19.43	-34.67
-16.43	19.43	5.07	19.53	19.43	-33.2
-15.67	19.53	4.19	19.53	19.53	-35.58
-15.72	19.53	4.25	19.53	19.53	-34.42
-15.06	20.12	3.47	19.53	20.12	-35.34
-14.31	20.26	3.31	19.53	20.26	-34.3
-14.31	20.21	2.73	19.53	20.21	-35.28
-13.67	20.65	2.15	19.53	20.65	-33.39
-13.68	20.65	2.15	19.53	20.65	-34.79
-12.82	20.69	1.56	19.53	20.69	-34.3
-12.13	20.95	1.54	19.53	20.95	-34.85
-12.21	21	1.17	19.53	21	-33.39
-11.25	21.04	0.78	19.53	21.04	-31.43
-11.37	21	0.78	19.53	21	-31.43
-10.6	21.07	0.76	19.53	21.07	-33.39
-9.77	21.07	0.73	19.53	21.07	-34.79
-9.77	21.08	0.63	19.53	21.08	-33.39
-9.01	21.26	0.68	19.82	21.26	-33.33
-9.01	21.09	0.59	19.53	21.09	-33.39
-8.2	21.07	0.68	19.53	21.07	-30.7
-7.45	21.07	0.73	19.53	21.07	-29.97
-7.45	21.07	0.78	19.53	21.07	-31.43
-6.59	21	1.17	19.53	21	-33.2
-6.64	20.95	1.15	19.53	20.95	-31.43
-5.71	20.9	1.56	19.53	20.9	-31.43
-4.83	20.68	1.51	19.51	20.68	-29.97
-4.83	20.68	1.94	19.48	20.68	-30.52
-4.1	20.58	2.54	19.43	20.58	-33.39
-4	20.51	2.34	19.09	20.51	-29.97
-3.13	20.31	3.13	19.13	20.31	-29.48
-2.37	20.29	2.73	19.04	20.29	-29.48
-2.44	20.3	3.66	18.74	20.3	-29.97
-1.48	20.12	4.25	18.65	20.12	-27.53
-1.47	20.12	4.17	18.51	20.12	-27.53
-0.69	20.12	4.93	18.53	20.12	-29.54
-0.01	19.87	4.88	17.97	19.87	-28.44
0.17	20.02	5.54	17.75	20.02	-27.53
0.78	19.82	6.2	17.76	19.82	-29.97
0.78	19.53	6.24	17.19	19.53	-29.97
1.76	19.53	6.98	17.28	19.53	-28.63
2.54	19.53	6.93	16.87	19.53	-29.97
2.54	19.53	7.67	16.01	19.53	-27.53
3.31	19.53	8.15	16.36	19.53	-28.56
3.27	19.53	8.28	15.71	19.53	-29.48
3.9	19.87	8.98	15.77	19.87	-31.43
4.74	19.87	8.86	15.09	19.87	-29.48
4.66	19.9	9.55	14.43	19.9	-30.94
5.32	20.21	9.95	14.45	20.21	-29.72
5.42	20.12	9.94	13.67	20.12	-32.9
6.13	20.31	10.35	13.67	20.31	-33.33
6.63	20.61	10.15	12.88	20.61	-28.99
6.84	20.65	10.69	12.18	20.65	-29.48
7.52	20.9	10.84	12.18	20.9	-33.33
7.57	20.9	10.89	11.52	20.9	-33.39
7.81	21.34	10.94	11.38	21.34	-29.54
8.59	21.68	11.02	10.5	21.68	-29.48
8.79	21.87	11.01	9.74	21.87	-29.97
9.18	22.24	11.02	9.74	22.24	-29.48
9.18	22.24	11.01	8.79	22.24	-33.63
9.76	22.61	10.84	8.79	22.61	-28.99
10.4	23.29	10.82	7.81	23.29	-29.48
10.35	23.34	10.5	6.98	23.34	-29.97
11.01	23.72	10.01	6.98	23.72	-28.99
10.99	23.8	10.13	6.13	23.8	-28.56
11.5	24.42	9.64	6.1	24.42	-27.71
12.12	24.89	9.72	5.07	24.89	-25.76
12.18	24.95	8.98	4.2	24.95	-26.06
12.49	25.68	8.4	4.15	25.68	-24.6
12.74	25.68	8.45	3.21	25.68	-27.47
13.28	26.37	7.62	3.17	26.37	-27.53
13.96	27.15	7.71	2.29	27.15	-25.09
14.01	27	6.84	1.37	27	-26.73
14.7	27.61	5.76	1.17	27.61	-29.97
14.65	27.64	5.86	0.38	27.64	-27.04
15.28	28.3	4.78	0.38	28.3	-26.61
16	28.88	4.86	-0.51	28.88	-25.09
15.99	28.88	3.88	-1.39	28.88	-27.04
16.77	29.54	2.81	-1.47	29.54	-25.09
16.78	29.69	2.82	-2.37	29.69	-26.55
17.38	30.08	1.56	-2.39	30.08	-25.09
18.15	30.66	1.54	-3.32	30.66	-24.6
18.06	30.76	0.38	-4.2	30.76	-24.41
18.95	31.24	-0.71	-4.22	31.24	-25.02
18.93	31.24	-0.69	-5.03	31.24	-21.48
19.53	31.74	-1.81	-5.08	31.74	-25.51
20.31	32.03	-1.81	-5.98	32.03	-23.86
20.31	32.03	-3.08	-6.84	32.03	-23.93
21.08	32.71	-4.1	-6.85	32.71	-22.16
21.09	32.76	-4.22	-7.74	32.76	-24.54
22.05	32.81	-5.47	-7.73	32.81	-19.71
22.64	33.4	-5.47	-8.42	33.4	-21.48
22.65	33.5	-6.45	-9.33	33.5	-19.71
23.53	33.59	-7.53	-9.3	33.59	-24.78
23.51	33.59	-7.53	-10.16	33.59	-23.68
24.21	33.79	-8.6	-10.16	33.79	-24.05
24.96	34.08	-8.6	-10.95	34.08	-23.07
24.98	33.89	-9.57	-11.72	33.89	-22.16
25.63	34.18	-10.45	-11.72	34.18	-23.68
25.68	34.18	-10.55	-12.41	34.18	-23.86
26.37	34.18	-11.35	-12.4	34.18	-24.11
27.03	34.38	-11.38	-13.09	34.38	-24.54
26.9	34.38	-12.16	-13.82	34.38	-19.71
27.54	34.38	-12.89	-13.87	34.38	-22.09
27.69	34.38	-13	-14.46	34.38	-22.64
28.2	34.38	-13.6	-14.47	34.38	-23.8
28.51	34.18	-13.58	-15.09	34.18	-23.8
28.69	34.18	-14.26	-15.63	34.18	-24.78
29.1	34.18	-14.85	-15.58	34.18	-22.77
29.17	34.18	-14.86	-16.21	34.18	-23.68
29.69	34.06	-15.28	-16.21	34.06	-21.67
30.03	34.08	-15.44	-16.7	34.08	-19.71
29.97	33.98	-15.72	-17.38	33.98	-23.93
30.54	33.94	-16.16	-17.24	33.94	-25.57
30.47	33.86	-16.21	-17.72	33.86	-23.86
30.75	33.98	-16.5	-17.97	33.98	-24.66
31.2	33.59	-16.5	-18.21	33.59	-24.11
31.13	33.59	-16.82	-18.55	33.59	-19.71
31.4	33.84	-16.99	-18.55	33.84	-23.07
31.42	33.59	-17.19	-19.04	33.59	-24.05
31.88	33.59	-17.33	-18.95	33.59	-24.6
31.93	33.84	-17.31	-19.24	33.84	-24.11
31.93	33.79	-17.48	-19.58	33.79	-23.44
32.03	33.89	-17.63	-19.53	33.89	-24.11
32.03	33.59	-17.97	-19.74	33.59	-19.71
32.52	33.94	-17.97	-19.74	33.94	-19.71
32.71	33.98	-17.97	-19.93	33.98	-21.67
32.76	34.03	-18.02	-20.12	34.03	-22.95
32.81	34.18	-18.21	-20.12	34.18	-22.64
32.8	34.38	-18.16	-20.41	34.38	-19.71
33.18	34.45	-18.41	-20.24	34.45	-22.16
33.4	34.76	-18.46	-20.36	34.76	-22.16
33.5	34.76	-18.51	-20.46	34.76	-20.2
33.59	35.06	-18.95	-20.46	35.06	-22.77
33.59	35.13	-18.87	-20.53	35.13	-19.71
33.98	35.64	-19.06	-20.46	35.64	-19.71
34.38	35.94	-19.07	-20.61	35.94	-19.71
34.38	36.01	-19.44	-20.46	36.01	-19.71
34.52	36.52	-19.74	-20.41	36.52	-22.83
34.46	36.41	-19.73	-20.46	36.41	-21.24
34.76	37.11	-20.12	-20.46	37.11	-21.67
35.13	37.74	-20.13	-20.36	37.74	-21.67
35.06	37.79	-20.41	-20.31	37.79	-23.07
35.54	38.28	-21.1	-20.31	38.28	-19.65
35.52	38.26	-20.95	-20.13	38.26	-22.16
35.84	39.01	-21.49	-19.95	39.01	-23.68
36.28	39.7	-21.34	-20.12	39.7	-22.16
36.18	39.7	-21.92	-19.85	39.7	-22.71
36.57	40.48	-22.66	-19.92	40.48	-21.67
36.57	40.48	-22.46	-19.65	40.48	-22.52
36.9	41.01	-23.14	-19.68	41.01	-19.71
37.26	41.97	-23.1	-19.53	41.97	-23.74
37.3	41.99	-23.63	-19.14	41.99	-23.86
37.49	42.57	-24.27	-19.14	42.57	-22.16
37.79	42.57	-24.27	-18.85	42.57	-22.89
37.84	43.41	-24.85	-18.85	43.41	-21.85
38.26	44.04	-24.83	-18.6	44.04	-25.57
38.26	44.12	-25.54	-18.37	44.12	-25.09
38.28	44.53	-26.08	-18.26	44.53	-25.57
38.28	44.53	-26.12	-17.97	44.53	-25.51
38.67	45.3	-26.76	-17.97	45.3	-26.79
38.87	46	-26.71	-17.38	46	-26.55
38.77	46.04	-27.36	-17.19	46.04	-26.55
38.96	46.44	-27.86	-17.19	46.44	-28.02
38.87	46.48	-27.78	-16.5	46.48	-27.53
38.87	46.96	-28.32	-16.7	46.96	-25.51
38.87	47.26	-28.32	-16.14	47.26	-27.77
38.87	47.25	-28.91	-15.58	47.25	-27.53
38.28	47.65	-29.25	-15.63	47.65	-27.47
38.62	47.65	-29.25	-15.09	47.65	-27.53
38.28	47.85	-29.69	-15.24	47.85	-27.53
37.88	48.24	-29.69	-14.5	48.24	-28.99
38.04	48.22	-29.88	-13.98	48.22	-26.98
37.49	48.29	-30.47	-13.99	48.29	-27.53
37.49	48.39	-30.47	-13.33	48.39	-29.42
37.11	48.39	-30.47	-13.39	48.39	-28.93
36.4	48.39	-30.47	-12.72	48.39	-29.91
36.32	48.34	-30.87	-12.12	48.34	-29.48
35.69	48.41	-30.87	-12.12	48.41	-27.53
35.5	48.53	-30.87	-11.38	48.53	-31.37
34.74	48.24	-30.88	-11.43	48.24	-27.53
33.59	48	-30.88	-10.57	48	-30.52
33.59	48.03	-30.91	-9.96	48.03	-31.37
32.76	47.65	-30.96	-9.91	47.65	-34.85
32.71	47.65	-31.01	-9.03	47.65	-30.52
31.54	47.44	-30.88	-9.19	47.44	-30.88
30.36	47.06	-30.91	-8.33	47.06	-28.5
30.36	47.14	-30.88	-7.53	47.14	-30.7
29.08	46.88	-30.71	-7.53	46.88	-29.97
29.05	46.68	-30.87	-6.74	46.68	-30.94
27.73	46.29	-30.69	-6.76	46.29	-30.4
26.37	45.95	-30.76	-5.87	45.95	-30.94
26.37	45.9	-30.52	-5.13	45.9	-29.97
24.85	45.31	-30.49	-5.1	45.31	-31.37
24.85	45.26	-30.52	-4.15	45.26	-30.52
23.51	44.87	-30.47	-4.2	44.87	-30.88
22.05	44.38	-30.47	-3.44	44.38	-29.91
21.95	44.34	-30.47	-2.54	44.34	-29.48
20.61	43.8	-30.47	-2.47	43.8	-27.04
20.61	43.75	-30.22	-1.81	43.75	-30.46
19.13	43.06	-30.22	-1.71	43.06	-30.27
17.75	42.57	-30.47	-0.93	42.57	-29.79
17.67	42.57	-30.22	-0.2	42.57	-29.97
16.4	41.99	-30.47	-0.15	41.99	-30.52
16.39	41.99	-30.47	0.59	41.99	-27.53
15.04	41.58	-30.49	0.68	41.58	-33.39
13.87	40.81	-30.48	1.37	40.81	-25.57
13.76	40.89	-30.62	2.15	40.89	-27.53
12.48	40.63	-30.87	2.2	40.63	-26.55
12.49	40.43	-30.88	2.73	40.43	-25.57
11.51	40.09	-31.1	2.81	40.09	-27.53
10.44	39.79	-31.05	3.49	39.79	-27.04
10.5	39.82	-31.49	4.15	39.82	-26.55
9.52	39.45	-31.86	4.1	39.45	-24.6
9.55	39.43	-31.94	4.77	39.43	-27.47
8.57	39.36	-32.35	4.69	39.36	-27.53
7.81	39.06	-32.33	5.22	39.06	-25.57
7.79	39.06	-32.91	5.86	39.06	-26.98
7.01	39.06	-33.6	5.81	39.06	-24.6
7.03	39.01	-33.42	6.52	39.01	-26.06
6.54	39.04	-34.13	6.24	39.04	-25.57
5.86	39.06	-34.19	6.63	39.06	-25.57
5.86	39.06	-34.77	7.03	39.06	-24.11
5.44	39.33	-35.74	7.03	39.33	-25.57
5.44	39.43	-35.64	7.42	39.43	-23.44
5.05	39.75	-36.45	7.62	39.75	-24.11
4.88	39.83	-36.47	7.8	39.83	-22.64
4.78	40.04	-37.4	8.15	40.04	-22.71
4.69	40.67	-38.31	8.2	40.67	-22.71
4.49	40.7	-38.28	8.4	40.7	-22.16
4.64	41.01	-39.46	8.45	41.01	-21.67
4.39	41.88	-39.31	8.59	41.88	-19.71
4.47	41.94	-40.28	8.86	41.94	-21.67
4.69	42.57	-41.46	9.18	42.57	-19.71
4.59	42.66	-41.41	9.18	42.66	-22.89
4.69	43.61	-42.48	9.18	43.61	-20.14
4.88	44.48	-42.38	9.38	44.48	-17.58
4.88	44.53	-43.46	9.52	44.53	-20.63
5.07	45.7	-44.53	9.46	45.7	-20.63
5.15	45.68	-44.53	9.56	45.68	-18.86
5.56	46.88	-45.65	9.56	46.88	-18.86
5.75	48.19	-45.63	9.72	48.19	-18.25
5.87	48.12	-46.59	9.76	48.12	-18.74
6.45	49.3	-47.66	9.72	49.3	-18.68
6.42	49.31	-47.7	10.11	49.31	-17.27
6.98	50.77	-48.58	9.95	50.77	-16.78
7.62	52.25	-48.58	10.11	52.25	-16.91
7.52	52.2	-49.62	10.11	52.2	-11.9
8.01	53.71	-50.39	10.15	53.71	-15.81
8.08	53.7	-50.34	10.33	53.7	-11.9
8.59	55.07	-51.28	10.3	55.07	-15.32
9.45	56.88	-51.2	10.52	56.88	-14.1
9.42	56.63	-51.96	10.54	56.63	-11.9
10.11	58.25	-52.55	10.63	58.25	-11.9
10.13	58.35	-52.74	10.84	58.35	-11.9
10.79	59.76	-53.05	10.79	59.76	-11.9
11.52	61.32	-53.08	10.94	61.32	-11.84
11.57	61.47	-53.61	11.11	61.47	-10.86
12.12	62.88	-53.83	11.02	62.88	-8.48
12.16	62.88	-53.91	11.28	62.88	-10.07
13.04	64.55	-54.1	11.22	64.55	-11.35
13.65	66.01	-54.05	11.42	66.01	-9.46
13.62	66.01	-54.05	11.6	66.01	-8
14.36	67.63	-54.05	11.61	67.63	-11.41
14.4	67.55	-54.1	11.9	67.55	-8.85
15.04	69.09	-53.91	11.8	69.09	-9.46
15.7	70.31	-53.76	11.99	70.31	-9.4
15.77	70.31	-53.61	12.2	70.31	-10.99
16.26	72.05	-53.04	12.18	72.05	-11.84
16.19	71.92	-52.98	12.3	71.92	-11.17
16.77	73.24	-52.44	12.3	73.24	-10.93
17.28	74.66	-52.55	12.49	74.66	-10.44
17.33	74.51	-51.61	12.87	74.51	-9.95
17.82	75.78	-50.98	12.84	75.78	-15.32
17.92	75.78	-50.98	13.09	75.78	-10.44
18.16	77.15	-49.85	13.13	77.15	-12.94
18.6	78.3	-49.85	13.18	78.3	-11.35
18.55	78.21	-48.88	13.26	78.21	-9.4
18.99	79.44	-47.66	13.26	79.44	-11.9
18.9	79.28	-47.68	13.28	79.28	-10.19
19.34	80.35	-46.49	13.27	80.35	-11.35
19.48	81.54	-46.53	13.28	81.54	-12.15
19.43	81.45	-45.12	13.28	81.45	-11.9
19.53	82.03	-43.77	13.28	82.03	-12.94
19.53	82.03	-43.86	13.57	82.03	-13.37
19.53	83.4	-42.29	13.62	83.4	-15.2
19.87	83.98	-42.38	13.28	83.98	-14.89
19.8	84.18	-40.93	13.57	84.18	-15.81
19.87	84.76	-39.55	13.55	84.76	-13.85
19.87	84.76	-39.46	13.28	84.76	-15.81
19.9	85.52	-38.09	13.28	85.52	-17.27
19.87	86.3	-38.19	13.28	86.3	-17.7
19.82	86.13	-36.52	13.23	86.13	-18.25
19.53	86.81	-35.18	13.23	86.81	-18.74
19.53	86.81	-35.18	13.09	86.81	-17.21
19.53	87.36	-33.64	13.18	87.36	-16.78
19.51	87.88	-33.79	12.74	87.88	-19.71
19.48	87.87	-32.35	12.49	87.87	-19.71
19.34	88.28	-30.96	12.49	88.28	-19.71
19.29	88.28	-30.96	12.2	88.28	-19.96
19.13	88.65	-29.69	12.28	88.65	-19.71
18.9	88.96	-29.71	11.92	88.96	-23.07
18.9	89.01	-28.32	11.6	89.01	-22.16
18.7	89.06	-27.35	11.67	89.06	-22.64
18.64	89.06	-27.2	11.22	89.06	-19.71
18.33	89.45	-25.98	11.22	89.45	-19.71
18.14	89.65	-25.99	10.89	89.65	-19.71
18.14	89.65	-24.85	10.44	89.65	-20.14
17.72	89.75	-23.73	10.34	89.75	-23.86
17.66	89.75	-23.68	9.91	89.75	-23.68
17.38	89.65	-22.71	9.76	89.65	-23.74
16.99	89.65	-22.71	9.46	89.65	-22.64
17.09	89.75	-21.69	8.98	89.75	-24.11
16.75	89.65	-20.53	8.89	89.65	-19.71
16.69	89.5	-20.53	8.45	89.5	-22.77
16.36	89.4	-19.53	8.5	89.4	-23.68
15.97	89.06	-19.53	7.76	89.06	-22.58
15.97	89.06	-18.51	7.42	89.06	-23.86
15.63	89.01	-17.38	7.4	89.01	-21.67
15.43	89.04	-17.43	6.93	89.04	-22.16
15.04	88.65	-16.5	6.98	88.65	-21.67
14.55	88.28	-16.46	6.45	88.28	-23.68
14.55	88.28	-15.45	5.86	88.28	-18.74
14.01	87.88	-14.65	5.86	87.88	-18.8
14.04	87.88	-14.6	5.47	87.88	-22.58
13.28	87.65	-13.59	5.35	87.65	-21.67
12.88	87.2	-13.58	4.97	87.2	-19.71
13.04	87.2	-12.69	4.69	87.2	-22.64
12.35	86.79	-11.72	4.49	86.79	-22.16
12.28	86.81	-11.72	4.09	86.81	-19.71
11.77	86.32	-10.94	4.08	86.32	-19.71
11.11	85.89	-10.94	3.81	85.89	-19.96
11.02	85.94	-9.77	3.31	85.94	-19.71
10.4	85.15	-8.99	3.31	85.15	-22.58
10.44	85.15	-8.99	3.13	85.15	-19.71
9.72	84.76	-8.01	3.13	84.76	-19.71
8.98	84.38	-7.96	2.73	84.38	-19.71
8.98	84.38	-7.23	2.54	84.38	-22.71
8.06	83.79	-6.2	2.34	83.79	-22.16
8.15	83.79	-6.2	2.2	83.79	-22.58
7.52	83.15	-5.52	2.15	83.15	-19.71
6.59	82.71	-5.48	2.03	82.71	-24.6
6.59	82.62	-4.69	1.86	82.62	-22.95
5.65	82.01	-3.96	1.76	82.01	-19.71
5.74	82.01	-3.96	1.56	82.01	-22.71
4.74	81.49	-3.08	1.56	81.49	-22.71
3.89	80.86	-3.13	1.51	80.86	-20.75
3.88	80.83	-2.54	1.37	80.83	-22.58
2.93	80.25	-1.66	1.46	80.25	-24.11
2.93	80.17	-1.76	1.37	80.17	-24.6
2.15	79.64	-1.17	1.37	79.64	-25.51
1.15	78.9	-1.22	1.37	78.9	-25.02
1.12	78.9	-0.49	1.27	78.9	-26.06
-0.01	78.31	-0.01	1.17	78.31	-26.49
0.27	78.31	-0.01	1.32	78.31	-26.55
-0.88	77.93	0.73	1.25	77.93	-27.59
-1.71	77.25	0.73	1.17	77.25	-25.57
-1.76	77.15	1.16	1.27	77.15	-24.6
-2.76	76.56	1.86	1.27	76.56	-27.53
-2.74	76.54	1.76	1.37	76.54	-29.72
-3.61	75.78	2.29	1.26	75.78	-27.04
-4.69	75.38	2.25	1.37	75.38	-28.99
-4.69	75.37	2.93	1.37	75.37	-25.57
-5.47	74.88	3.31	1.42	74.88	-30.52
-5.47	74.81	3.21	1.46	74.81	-29.48
-6.34	74.31	3.88	1.56	74.31	-29.48
[truncated: 48,001 more rows]
