# Supplementary material for: Synchronized activity of sensory neurons initiates cortical synchrony in a model of neuropathic pain
Source: Nat Commun. 2023 Feb 8;14:689. doi: 10.1038/s41467-023-36093-z (PMC9908980; doi:10.1038/s41467-023-36093-z)
Supplement: Supplementary file 7 — Supplementary Software 1 [file 41467_2023_36093_MOESM7_ESM.zip › comparsion EEG from Chao/comparsion EEG/comparsion bl_3h_1d_3d/BzATP.xlsx]

## Sheet: Sheet1
animal 28	animal 41	animal 46	amia 7	amia 8	animal 9
43.9	11.54	-1.22	122.56	131.84	83.98
43.9	14.47	-0.12	122.25	134.28	83.98
43.9	14.47	-0.49	121.52	131.84	83.98
43.9	17.4	-0.49	121.09	132.32	83.98
43.8	16.36	3.91	115.3	134.28	83.98
43.8	15.32	3.91	122.01	131.35	82.76
43.8	14.95	0.98	117.19	131.35	83.98
43.8	15.2	-0.06	117.37	129.39	83.98
43.85	13.98	1.71	115.3	124.94	82.4
43.65	15.2	3.85	116.27	129.58	82
43.8	13.98	3.91	114.75	126.95	82.31
43.64	13.98	4.39	117.19	129.88	81.79
43.9	13.37	4.39	113.28	125.49	82
43.7	14.53	5.86	113.28	125.73	81.79
43.65	13.98	5.86	111.51	125	81.79
43.7	9.58	5.86	109.56	124.94	81.3
43.45	13.49	6.35	110.84	124.94	81.3
43.55	13.49	4.82	107.42	124.94	81.3
43.8	13.55	5.86	105.47	124.94	80.6
43.56	14.95	6.84	106.45	124.94	80.41
43.6	11.6	6.84	105.47	124.94	80.57
43.56	11.54	7.75	107.42	124.94	80.08
43.6	11.54	9.28	101.32	124.94	80.08
43.55	11.54	11.72	101.5	124.94	80.08
43.63	11.54	11.72	102.29	124.94	80.08
43.6	11.6	11.23	99.61	124.94	78.89
43.45	11.6	11.72	99.61	124.94	78.86
43.53	9.09	11.72	98.14	124.94	78.61
43.6	9.03	13.67	96.19	123.05	78.13
43.45	8.54	14.65	95.7	124.76	78.4
43.44	6.71	14.65	95.21	123.6	77.39
43.55	7.2	14.71	93.75	124.94	76.42
43.56	4.7	13.67	95.7	123.11	76.26
43.44	8.61	13.67	90.33	124.63	76.17
43.45	5.68	14.71	90.33	123.6	76.17
43.55	8.67	12.7	89.84	124.08	76.17
43.36	3.54	16.6	89.84	123.84	73.97
43.41	5.68	17.09	84.05	123.78	73.76
43.41	5.62	19.53	89.84	123.11	72.75
43.24	3.72	19.53	86.43	124.94	72.63
43.16	3.72	17.58	85.14	124.08	72.27
43.17	3.72	19.04	85.45	123.23	70.8
43.21	4.7	16.6	83.98	123.23	70.07
42.96	3.72	16.66	83.98	124.88	69.34
42.86	2.32	19.53	84.78	124.57	69.34
42.92	3.72	19.53	82.7	124.94	68.36
42.57	3.72	17.58	84.96	124.94	66.89
42.57	3.72	19.53	82.95	124.94	66.38
42.47	2.75	19.53	82.03	124.88	64.48
42.19	2.26	18.31	82.52	124.94	64.94
42.04	1.95	19.53	82.03	124.94	63.51
41.87	3.72	19.53	82.03	124.94	62.47
41.79	3.23	19.53	83.01	124.94	62.47
41.36	2.75	19.53	82.03	124.94	62.47
40.99	1.28	19.53	81.54	124.94	62.47
40.99	0.92	20.02	81.97	124.94	62.01
40.43	1.77	21.48	82.03	124.94	61.37
40.43	1.77	19.29	82.03	124.94	61.07
39.84	-0.24	21.48	83.5	126.95	58.84
39.06	3.72	19.53	83.98	124.94	59.02
39.06	2.26	19.53	83.98	124.94	57.62
38.28	-0.24	21.48	86.43	126.89	56.64
38.28	-0.24	19.53	84.47	125.85	56.64
37.79	-0.24	19.53	87.65	125.49	54.72
36.91	-0.24	19.53	89.84	126.95	53.96
36.99	-0.24	20.26	86.91	128.91	52.73
36.01	-0.24	19.53	88.87	124.94	52.73
36.01	-0.24	19.53	90.33	130.86	50.54
35.13	-0.24	19.53	89.84	128.91	48.83
34.18	-0.24	19.04	91.8	124.94	48.83
34.06	-0.24	19.53	93.75	127.81	47.3
33.11	-0.24	19.53	93.81	129.88	44.92
32.81	-0.24	21.48	94.48	130.86	45.17
31.93	-0.24	17.52	96.19	128.91	44.92
30.75	-0.24	19.53	95.21	128.91	44.92
30.74	-0.24	19.53	97.66	129.88	42.48
29.59	-0.24	17.58	97.66	124.94	41.5
29.44	-0.24	17.58	97.66	129.7	41.05
28.31	-0.24	19.53	98.63	131.35	39.52
26.9	-1.95	19.53	97.6	128.91	39.55
26.94	-2.08	18.55	100.1	128.97	38.36
25.73	-0.98	18.55	101.38	128.91	37.11
25.68	-0.43	19.53	100.1	126.95	37.14
24.19	-3.11	19.53	100.1	128.91	36.22
22.85	-3.91	16.6	99.43	128.91	37.11
22.9	-4.09	19.53	102.48	126.89	35.52
21.3	-4.09	19.53	99.55	127.93	34.42
21.37	-4.09	19.53	100.52	125.06	34.18
19.92	-7.81	19.53	99.61	125.98	33.2
18.36	-3.6	16.48	99.61	124.94	33.2
18.41	-7.14	16.6	98.63	124.94	32.47
16.89	-7.26	19.53	99.55	124.94	30.73
16.85	-4.58	16.6	99.37	124.94	30.76
15.33	-7.93	19.53	98.45	124.94	30.27
13.67	-7.26	19.53	97.66	124.94	30.27
13.65	-8.48	19.53	97.6	121.89	29.3
12	-8.97	17.09	97.72	124.94	29.3
11.99	-5.55	17.33	97.66	124.94	29.3
10.45	-8.48	19.53	93.75	123.54	29.3
8.59	-6.04	19.53	95.7	123.78	29.3
8.59	-6.1	19.53	92.29	123.11	27.8
7.02	-8	17.58	94.24	122.13	26.61
7.01	-9.46	13.67	91.8	122.13	26.82
5.17	-7.93	20.02	90.58	121.09	26.37
3.51	-7.26	19.53	90.88	121.09	26.37
3.51	-6.53	17.33	91.8	121.09	25.42
1.56	-7.2	16.6	89.84	119.14	25.73
1.56	-6.53	19.53	91.8	121.09	25.39
-0.05	-7.08	19.53	86.79	118.23	25.39
-1.78	-3.54	19.53	86.49	117.25	25.39
-1.87	-3.17	19.53	86.43	118.1	25.39
-3.62	-3.3	16.6	84.9	118.23	23.9
-3.52	-4.09	19.53	84.47	115.23	24.17
-5.47	-3.05	18.07	84.96	117.74	23.68
-7.15	-3.17	19.53	83.98	117.68	23.9
-7.08	-1.34	19.53	85.45	121.09	22.95
-9.03	-1.16	19.53	82.52	118.23	23.44
-9.01	-0.24	17.58	83.01	117.68	22.86
-10.64	-0.24	21.48	82.03	121.09	22.71
-12.5	-0.37	19.53	83.5	121.09	22.49
-12.5	-0.24	19.53	82.03	121.09	22.49
-14.21	-0.24	18.43	82.03	123.05	21.97
-14.21	-0.24	19.53	82.03	121.09	22.46
-16.02	-0.24	19.53	79.59	120.61	22.46
-17.72	-0.24	19.53	82.03	123.05	22.49
-17.97	-0.24	19.53	82.03	123.54	22.22
-19.53	-0.24	19.53	82.03	121.58	22.46
-19.48	-0.24	19.53	79.59	121.58	22.46
-21.12	0.31	19.53	83.5	124.02	22
-22.71	0.31	16.54	82.03	124.94	22
-22.85	3.72	16.6	82.52	124.94	22.49
-24.32	1.77	16.6	80.14	124.94	22.46
-24.27	0.73	19.53	82.03	124.94	22.49
-25.93	3.72	19.53	83.07	124.94	22.95
-27.35	3.72	16.6	82.03	124.94	22.8
-27.35	0.85	16.6	80.63	124.94	22.95
-28.71	4.21	19.53	82.03	124.94	23.96
-28.76	3.72	16.66	82.03	124.94	23.9
-30.08	0.98	19.53	82.09	124.94	25.39
-31.4	3.72	15.56	82.03	125.98	25.39
-31.44	2.81	15.56	84.96	128.91	25.39
-32.54	4.21	15.5	83.98	126.46	25.42
-32.62	1.77	15.56	82.52	128.91	25.48
-33.64	1.77	15.2	86.61	126.46	26.37
-34.72	1.77	15.14	83.98	129.39	26.37
-34.77	2.26	14.65	84.47	127.01	26.61
-35.79	1.28	14.65	85.51	128.91	27.1
-35.94	3.72	13.67	84.53	128.91	29.3
-36.72	2.26	19.53	86.85	128.91	29.3
-37.59	1.77	15.5	86	128.85	29.3
-37.62	0.31	14.65	86.91	128.42	29.79
-38.33	0.31	14.65	86.91	128.91	30.27
-38.49	-0.24	15.32	89.84	128.91	30.55
-39.18	-0.24	14.65	89.84	128.11	33.2
-39.85	-0.24	14.16	89.84	128.97	33.2
-39.87	-0.24	14.83	87.89	129.46	34.18
-40.45	-0.24	14.65	89.84	128.42	33.94
-40.53	-0.24	14.65	91.31	128.85	34.18
-41.06	-0.24	14.71	90.33	128.91	35.68
-41.7	-0.24	14.65	91.98	124.94	34.91
-41.6	-0.24	14.28	90.39	129.88	37.11
-42.19	-0.24	15.14	91.8	130.62	37.11
-42.19	-0.24	15.14	92.29	127.44	37.2
-42.6	-1.16	13.18	93.75	127.93	38.57
-43.02	-2.2	19.53	97.66	125.55	38.82
-42.99	-0.24	15.14	94.24	126.53	41.02
-43.55	-2.14	14.22	97.66	126.46	41.02
-43.41	-1.28	15.14	95.15	126.46	41.02
-43.8	-1.1	17.58	97.66	124.94	41.53
-44.25	-4.09	15.14	95.7	125	41.26
-44.14	-1.65	15.14	94.67	124.94	42.48
-44.45	-3.11	15.56	96.74	124.94	43.43
-44.53	-3.42	19.53	97.66	124.94	43.21
-44.78	-4.09	15.38	95.7	124.94	44.92
-44.97	-7.57	15.56	97.66	124.94	44.92
-45.04	-4.09	19.53	99.55	124.94	44.92
-45.36	-7.02	19.53	97.66	124.94	45.9
-45.24	-6.04	16.66	98.63	124.94	45.9
-45.46	-4.09	20.02	97.66	124.94	46.88
-45.8	-4.09	17.58	97.66	124.94	46.88
-45.73	-9.09	17.09	98.21	124.94	47.12
-45.9	-7.08	19.53	97.66	124.94	47.15
-45.9	-8	20.51	97.66	124.94	47.36
-46.12	-8.97	19.53	97.6	124.02	48.83
-46.12	-8.24	19.53	97.66	123.05	48.83
-46.1	-8.97	20.45	100.59	124.08	48.83
-46.3	-9.89	19.53	97.66	124.94	48.83
-46.14	-7.81	20.51	97.66	123.11	48.83
-46.3	-7.87	22.95	98.63	123.54	48.83
-46.49	-9.46	21.48	98.63	120.85	48.83
-46.24	-7.02	20.51	97.66	122.8	48.86
-46.31	-9.95	23.32	99.12	123.05	48.83
-46.3	-9.89	21.48	98.14	121.09	48.83
-46.3	-9.95	23.19	99.12	121.09	49.22
-46.12	-9.95	23.38	98.45	121.09	49.19
-46.14	-9.46	23.38	99.79	122.01	49.07
-46.12	-10.01	23.19	97.72	115.23	49.07
-46.12	-10.44	27.34	99.67	120.85	49.56
-46	-10.93	23.38	99.12	121.09	48.92
-45.75	-9.46	23.93	99.18	121.09	49.19
-45.85	-11.41	22.46	99.61	121.09	49.32
-45.36	-10.86	25.39	102.54	121.09	48.83
-45.41	-7.93	27.34	99.61	121.15	49.22
-45.23	-9.95	27.34	103.52	121.09	49.29
-44.82	-10.19	22.46	99.67	123.05	49.35
-44.85	-7.93	27.34	99.61	121.09	49.32
-44.45	-11.35	27.34	101.38	121.09	49.32
-44.45	-8	27.34	103.33	122.07	49.8
-44.06	-8	27.34	100.65	122.07	49.26
-43.58	-6.96	27.1	103.52	124.08	49.32
-43.55	-10.44	27.34	105.47	124.94	49.8
-43.02	-9.28	27.34	102.05	124.02	49.56
-42.97	-8.91	27.34	105.96	124.51	49.35
-42.68	-4.09	27.34	105.47	124.94	49.8
-41.94	-9.22	28.32	105.47	124.94	49.8
-41.99	-4.09	27.83	107.91	124.94	49.8
-41.42	-6.84	27.34	107.42	124.94	50.05
-41.41	-6.53	27.83	106.93	124.94	50.32
-40.72	-4.09	27.34	110.05	124.94	50.54
-40.24	-4.09	27.34	109.44	126.46	50.32
-40.24	-5.25	27.34	111.51	125.98	52.73
-39.4	-1.95	27.34	110.84	126.04	51.27
-39.48	-4.09	29.3	113.28	125.98	52.73
-38.87	-3.23	27.34	112.79	129.7	52.73
-38.19	-3.91	27.34	113.34	128.97	52.73
-38.28	-4.09	27.83	113.28	132.75	52.73
-37.5	-1.28	29.3	114.32	130.86	52.76
-37.6	-1.1	27.34	116.15	131.84	53.47
-36.91	-1.22	27.34	113.28	133.79	53.74
-36.33	-0.24	27.34	121.09	136.23	53.71
-36.33	-0.49	27.34	119.2	132.75	54.93
-35.64	-0.24	27.34	118.1	137.7	56.64
-35.67	-0.24	27.34	118.71	135.31	56.64
-35.18	-0.24	28.38	121.09	139.4	56.64
-34.57	-0.24	27.34	121.09	136.72	56.67
-34.38	-0.24	27.34	121.95	137.21	57.1
-34.01	-0.24	27.34	121.09	138.67	57.89
-34.11	0.49	25.88	124.02	137.76	58.35
-33.45	-0.24	27.34	121.09	138.67	60.55
-33.21	-0.24	27.34	124.57	139.65	60.55
-33.06	-0.18	27.34	123.05	133.79	60.58
-32.67	0.61	28.81	123.11	140.32	60.91
-32.73	0.73	27.34	122.01	137.21	61.28
-32.34	-0.24	25.39	123.54	137.27	62.47
-32.03	-0.24	27.34	124.02	137.76	62.47
-32.03	1.53	23.56	124.02	139.65	62.47
-31.84	1.71	27.34	124.94	137.27	62.47
-31.83	3.72	27.34	123.6	136.72	62.47
-31.45	3.72	27.34	124.69	136.72	62.47
-31.45	3.72	24.9	124.94	136.72	62.47
-31.4	3.72	24.17	124.02	136.72	64.45
-31.1	5.68	27.34	123.9	136.72	64.73
-31.3	5.62	27.34	124.51	132.69	65.19
-31.08	4.46	27.34	124.94	134.28	66.89
-31.05	7.57	27.34	123.6	132.32	66.38
-31.01	6.16	27.34	124.94	132.32	68.36
-31.05	5.68	24.41	123.05	130.86	68.85
-31.01	5.68	24.9	123.35	130.62	69.34
-30.91	4.7	27.34	123.6	128.42	72.27
-31.1	5.68	22.46	124.02	130.86	70.8
-31.1	5.55	27.34	124.94	126.83	72.27
-31.18	6.16	27.34	123.54	130.07	73.24
-31.26	6.65	23.93	124.08	126.95	73.67
-31.35	5.68	23.93	122.8	126.95	76.17
-31.45	6.16	23.93	121.09	124.94	76.17
-31.4	7.57	25.27	124.76	125.73	76.6
-31.64	6.65	22.46	121.09	124.94	78.13
-31.64	6.71	22.95	123.6	124.94	80.08
-31.75	6.65	23.19	121.09	124.94	80.32
-32.06	7.57	23.19	121.09	125.18	80.32
-32.03	6.65	23.38	121.09	124.94	81.79
-32.18	7.57	23.19	120.06	124.94	82.98
-32.33	6.84	27.34	121.09	124.94	83.98
-32.44	9.34	22.95	118.23	124.94	85.45
-32.72	6.59	23.32	113.28	124.94	85.94
-32.72	8.61	27.34	117.68	124.94	87.89
-32.96	8.54	21.48	115.3	124.94	88.13
-33.01	9.58	21.48	113.34	124.94	89.11
-33.15	7.57	22.46	115.23	124.94	91.8
-33.5	9.58	21.48	115.72	126.46	90.82
-33.42	9.58	20.26	113.28	124.94	92.53
-33.64	11.54	20.45	113.28	124.94	93.02
-33.64	7.57	21	113.28	124.94	94.73
-33.99	9.64	20.51	106.45	125.98	96.92
-34.19	9.46	19.53	110.41	124.94	96.71
-34.19	11.54	19.53	110.84	124.94	98.39
-34.57	9.64	19.53	108.4	125.73	99.64
-34.5	11.54	20.51	110.23	126.71	100.59
-34.62	11.54	19.53	106.02	129.82	103.52
-34.96	11.54	16.54	107.42	127.44	102.54
-34.91	7.2	19.53	105.47	128.97	104.49
-35.25	7.14	18.62	106.51	128.91	105.96
-35.16	9.52	15.56	103.52	130.86	107.42
-35.45	11.54	19.53	102.29	128.42	108.64
-35.69	11.54	13.67	102.48	128.91	108.4
-35.64	11.54	15.2	101.07	130.86	111.33
-36.13	11.54	13.67	101.07	130.86	112.09
-36.13	11.54	12.45	101.5	129.94	112.67
-36.33	11.54	12.21	99.61	131.84	115.23
-36.73	11.54	13.67	101.07	131.84	115.23
-36.72	11.47	11.72	97.84	134.83	116.49
-37.02	9.09	11.72	98.14	132.63	119.14
-36.96	7.57	9.95	98.14	132.51	119.14
-37.4	11.05	8.85	97.17	133.79	120.39
-37.71	6.65	7.75	97.66	132.32	120.61
-37.74	11.54	7.75	98.69	136.72	123.05
-38.19	9.09	5.86	97.66	132.75	123.05
-38.19	8.61	5.86	99.61	136.72	125
-38.53	8.54	1.04	97.66	132.75	126.95
-39.06	5.74	5.86	97.66	136.47	126.95
-39.09	5.68	3.91	97.66	134.77	128.17
-39.46	5.68	0.98	97.53	136.72	128.88
-39.46	4.88	3.91	98.69	133.97	129.64
-39.99	3.78	-3.85	97.66	136.72	131.84
-40.36	3.72	-0.92	97.72	130.86	131.35
-40.44	2.69	-0.98	97.66	133.97	133.21
-41.02	3.66	-2.93	99.61	134.83	134.77
-40.97	1.28	-3.42	100.59	134.52	135.13
-41.46	1.77	-3.91	98.21	131.41	135.74
-42.21	1.77	-3.91	100.52	130.86	135.74
-42.19	1.77	-3.85	103.03	131.84	138.67
-42.68	0.31	-2.99	105.47	129.46	138.67
-42.63	0.85	-8.3	105.47	129.39	138.67
-43.37	1.77	-3.91	107.42	128.91	140.63
-43.95	1.71	-9.28	105.47	128.91	139.65
-43.87	-0.24	-8.79	105.47	128.48	141.36
-44.58	-0.24	-9.77	107.91	124.94	142.58
-44.65	-0.24	-9.77	101.32	126.46	142.55
-45.22	-0.24	-9.77	105.96	124.94	143.1
-46.01	1.28	-10.86	107.91	124.94	143.31
-46.1	-0.24	-11.17	106.99	124.94	146.48
-46.61	-0.24	-11.72	107.42	124.94	144.47
-46.69	-0.24	-11.72	109.38	124.94	145.02
-47.46	-0.24	-11.72	113.28	124.94	145.78
-48.1	-0.24	-14.16	110.29	124.94	146.03
-48.24	-0.24	-15.08	113.04	122.62	146.24
-48.88	-0.24	-11.72	113.28	123.54	146.76
-48.97	-0.24	-15.56	113.28	123.05	146.97
-49.66	-0.24	-14.89	113.28	121.09	147.22
-50.42	-0.24	-16.54	114.26	118.65	146.97
-50.5	-0.24	-15.63	113.77	115.72	147.95
-51.2	-0.24	-16.11	117.19	116.15	147.83
-51.28	-1.04	-17.58	113.83	115.23	147.74
-52	-3.66	-19.53	116.15	113.77	148.77
-52.75	-0.24	-16.11	115.72	113.28	148.68
-52.74	-0.24	-16.6	114.75	113.28	148.44
-53.47	-1.16	-18.49	117.25	110.84	148.68
-53.61	-0.67	-15.56	115.72	110.84	150.39
-54.1	-0.24	-16.6	116.7	109.38	148.47
-54.79	-0.24	-19.04	117.19	107.91	148.53
-54.83	-2.14	-18.55	117.19	105.65	148.44
-55.47	-1.65	-16.54	117.92	107.42	147.98
-55.49	-2.14	-18.98	116.21	103.52	147.71
-56.08	-1.16	-16.66	117.86	105.47	147.95
-56.57	-3.11	-17.58	115.97	105.47	147.74
-56.63	-2.62	-18.07	116.27	101.07	147.46
-57.08	-3.05	-19.53	116.21	101.14	147
-57.23	-2.14	-17.58	117.19	100.1	147.46
-57.53	-3.17	-19.53	115.23	105.47	146.48
-57.91	-7.45	-19.53	117.68	99.61	146.48
-57.84	-2.14	-19.53	117.19	99.61	146.48
-58.13	-3.36	-19.04	121.09	100.1	146.48
-58.21	-4.09	-18.49	121.09	99.12	146.48
-58.41	-7.14	-19.53	117.68	98.69	146.48
-58.6	-6.1	-19.04	116.7	100.1	146.48
-58.61	-4.09	-23.5	115.97	98.45	144.29
-58.74	-7.08	-19.53	118.65	101.32	143.55
-58.62	-7.2	-16.6	115.72	100.1	143.59
-58.71	-6.53	-18.07	117.25	99.12	142.58
-58.62	-2.14	-19.59	121.09	99.67	142.58
-58.61	-4.09	-19.53	117.68	101.07	142.58
-58.42	-4.09	-18.86	121.09	101.32	141.36
-58.6	-7.14	-18.55	117.98	105.47	140.63
-58.25	-7.93	-19.47	121.09	103.45	140.63
-58.06	-7.93	-16.54	121.09	105.47	140.87
-58.01	-7.45	-19.53	122.01	105.53	139.1
-57.86	-7.93	-19.53	121.09	106.02	138.67
-57.84	-6.96	-18.68	121.58	105.47	138.92
-57.37	-9.4	-19.53	123.11	107.42	137.7
-57.18	-6.29	-17.09	121.15	107.42	138.67
-57.14	-6.53	-18.49	121.77	107.48	137.21
-56.64	-6.84	-18.86	124.94	109.38	136.11
-56.57	-7.93	-19.04	122.68	110.35	135.99
-56.15	-9.95	-19.53	124.94	110.9	135.74
-55.49	-8.79	-16.6	123.6	113.28	135.74
-55.49	-8.97	-17.09	124.94	113.28	134.77
-55.03	-9.95	-19.53	124.57	114.75	134.77
-54.98	-10.44	-19.53	124.94	115.23	134.77
-54.32	-12.82	-17.52	124.94	115.23	133.3
-53.66	-11.41	-19.53	124.94	115.05	133.06
-53.66	-11.9	-19.53	124.94	116.21	132.69
-52.94	-11.9	-18.55	124.94	118.23	131.84
-52.94	-14.89	-18.8	124.94	117.74	131.84
-52.35	-11.9	-20.45	124.94	121.77	131.71
-51.48	-11.9	-18.49	125.49	121.09	131.84
-51.48	-15.75	-19.53	124.94	121.09	130.86
-50.81	-16.91	-19.53	124.94	121.09	130.86
-50.81	-15.01	-21.42	125.06	120.61	130.86
-50.05	-19.71	-17.58	125.06	121.09	130.86
-49.32	-16.78	-19.53	126.89	122.13	130.86
-49.27	-19.23	-19.53	126.95	121.15	129.64
-48.54	-19.65	-21.73	131.84	124.02	129.39
-48.49	-21.67	-18.98	128.91	121.77	128.88
-47.8	-19.65	-20.51	129.46	124.94	128.66
-47.17	-24.84	-19.53	130.37	122.01	128.66
-47.17	-22.64	-17.09	130.86	124.94	128.42
-46.51	-22.83	-19.53	130.86	123.05	128.42
-46.51	-26.55	-19.53	132.57	124.51	128.02
-45.73	-29.48	-19.47	131.65	122.13	127.93
-45.24	-29.48	-21	136.72	124.57	127.69
-45.31	-30.94	-19.53	132.32	123.05	127.93
-44.74	-30.94	-19.53	132.75	124.08	127.2
-44.65	-33.87	-19.04	134.77	123.11	127.23
-44.24	-32.9	-23.5	135.25	123.54	127.93
-43.77	-37.78	-19.53	136.72	123.05	127.2
-43.77	-35.34	-19.53	136.23	123.96	127.04
-43.51	-38.27	-19.53	134.52	123.54	126.95
-43.41	-38.7	-20.57	136.72	123.05	126.98
-43.16	-43.09	-19.53	136.72	121.77	126.95
-42.97	-43.15	-25.33	136.72	123.11	126.95
-42.97	-47.24	-19.47	136.72	121.09	126.95
-42.68	-43.15	-20.45	134.28	124.94	126.95
-42.68	-48.52	-19.53	136.72	121.95	126.95
-42.6	-48.03	-19.53	134.46	121.64	126.95
-42.53	-50.96	-19.53	136.72	123.05	125.73
-42.48	-50.96	-20.57	134.28	122.13	125.52
-42.6	-55.36	-19.53	131.84	121.09	125.43
-42.6	-55.36	-17.09	132.57	121.83	125.24
-42.63	-56.76	-19.53	131.84	121.58	125
-42.97	-56.82	-19.53	130.86	123.11	124.27
-42.72	-58.78	-19.53	130.86	121.09	125
-42.99	-58.78	-19.53	128.85	121.09	125
-43.02	-60.55	-22.46	130.86	121.09	123.57
-43.38	-61.22	-20.51	126.95	124.02	124.02
-43.55	-60.73	-19.53	125.98	121.09	123.44
-43.6	-60.73	-19.53	126.46	122.01	123.05
-44.04	-68.36	-19.53	125.55	121.09	123.05
-43.99	-65.73	-21	124.94	120.85	123.05
-44.36	-65.67	-19.04	124.94	121.09	122.31
-44.85	-65.61	-19.53	124.94	121.09	123.05
-44.92	-69.52	-19.53	124.94	121.09	123.05
-45.24	-66.59	-20.02	124.94	121.09	121.52
-45.31	-69.03	-19.53	124.94	121.09	121.19
-45.81	-70.31	-19.53	124.76	121.09	121.09
-46.14	-69.95	-17.58	123.05	121.09	121.09
-46.3	-72.94	-19.35	121.09	121.64	120.12
-46.7	-72.39	-22.4	121.09	121.09	119.87
-46.79	-72.45	-17.58	121.58	121.09	119.66
-47.18	-74.4	-19.53	114.81	121.09	119.14
-47.71	-72.45	-19.71	117.19	121.09	119.14
-47.71	-74.4	-20.02	115.23	121.15	119.14
-48.07	-74.4	-18.55	115.72	123.05	119.14
-48.1	-75.87	-18.55	113.77	121.64	117.58
-48.63	-79.77	-19.53	113.28	123.05	117.19
-49.22	-80.26	-18.55	113.28	121.09	117.19
-49.22	-80.26	-17.09	111.27	121.77	115.72
-49.46	-82.15	-19.04	109.38	123.11	115.33
-49.63	-84.17	-20.02	108.4	123.6	115.23
-49.85	-82.21	-19.04	108.4	123.05	115.23
-50.34	-85.27	-17.58	113.28	124.94	115.23
-50.49	-84.66	-17.09	107.42	123.9	113.77
-50.71	-85.14	-18.55	106.51	123.9	113.04
-50.79	-85.39	-19.04	107.42	124.69	112.73
-51.28	-89.05	-18.55	105.96	124.94	112.3
-51.56	-90.03	-19.04	105.47	124.94	112.3
-51.49	-90.52	-19.59	105.47	124.94	111.33
-52	-91.98	-19.04	105.47	124.21	111.33
-52.05	-91.98	-19.53	105.47	124.94	111.33
-52.37	-93.02	-19.04	105.47	124.94	109.41
-52.74	-93.93	-19.53	100.28	124.94	109.38
-52.74	-93.93	-18.68	102.6	124.94	109.38
-53.05	-95.89	-19.53	99.55	124.94	107.91
-52.78	-93.93	-19.53	103.52	124.94	107.42
-53.47	-97.84	-20.63	105.47	124.94	107.42
-53.92	-97.84	-19.53	101.07	123.54	107.42
-53.91	-97.84	-19.53	103.52	124.94	107.42
-54.25	-98.88	-18.07	105.47	124.94	105.9
-54.32	-97.84	-19.53	105.47	124.94	107.42
-54.69	-97.84	-19.53	104.68	124.94	104.74
-55.08	-104.68	-21.97	104	124.51	104.86
-54.98	-97.84	-19.53	105.47	123.54	104.49
-55.47	-99.98	-19.78	105.47	124.94	104
-55.47	-102.72	-19.53	102.72	121.09	104
-55.87	-97.84	-23.62	105.47	123.05	103.76
-56.15	-98.82	-21.48	105.47	122.13	103.55
-56.1	-97.84	-21.48	105.77	123.54	103.52
-56.54	-100.95	-22.95	105.47	121.09	103.52
-56.63	-100.71	-23.5	106.45	121.09	103.52
-56.86	-97.84	-19.53	107.42	121.09	102.14
-57.4	-97.84	-21.91	105.96	114.26	103.52
-57.24	-97.35	-23.86	106.02	117.19	102.54
-57.63	-99.79	-23.5	105.96	116.7	101.96
-57.53	-99.61	-22.46	107.42	116.09	103.52
-57.91	-97.78	-22.89	108.4	115.72	101.81
-58.33	-98.33	-22.46	106.45	113.77	101.93
-58.23	-98.33	-23.86	107.36	114.26	101.99
-58.62	-93.87	-23.5	107.91	113.28	101.32
-58.51	-95.89	-23.5	105.96	110.53	101.32
-58.81	-95.83	-22.46	108.4	109.86	100.86
-59.19	-96.86	-24.41	107.91	109.92	100.83
-59.08	-96.37	-19.53	107.48	106.93	100.95
-59.37	-95.89	-21.48	109.38	107.42	101.1
-59.37	-96.31	-22.4	109.86	101.14	100.68
-59.68	-93.93	-19.53	108.34	105.47	100.95
-59.81	-93.93	-19.53	108.4	105.47	101.07
-59.81	-97.84	-17.82	107.42	105.47	100.59
-60.16	-91.43	-19.53	107.42	102.29	100.83
-59.96	-93.14	-19.53	107.42	102.54	100.59
-60.16	-93.51	-19.53	105.96	103.52	100.59
-60.21	-90.03	-17.58	107.42	100.1	100.4
-60.18	-93.44	-19.53	106.2	99.61	100.83
-60.18	-91.98	-19.53	106.51	98.63	100.59
-60.21	-90.03	-15.87	106.93	97.66	100.59
-60.35	-90.03	-16.11	105.47	99.61	100.59
-60.25	-91.98	-17.09	107.42	93.75	100.37
-60.21	-91.98	-16.6	105.47	96.19	100.1
-60.25	-93.02	-17.52	105.47	95.21	99.98
-60.21	-91.98	-16.6	105.47	95.64	100.59
-60.16	-90.03	-14.89	105.47	94.73	99.7
-60.16	-90.03	-14.83	102.72	97.66	99.61
-60.17	-90.03	-14.77	102.29	89.84	99.85
-59.91	-90.03	-13.73	100.1	94.48	99.64
-59.86	-93.44	-13.73	100.59	94.24	99.61
-59.77	-89.05	-11.72	101.07	95.21	99.61
-59.57	-90.09	-9.77	100.59	95.21	99.61
-59.52	-91.49	-11.72	100.59	93.81	99.61
-59.37	-90.03	-11.72	98.69	95.21	99.61
-59.37	-90.03	-10.74	100.1	95.21	99.61
-59.11	-90.03	-8.79	100.16	94.24	99.61
-58.8	-91.98	-9.83	98.63	97.66	99.61
-58.84	-89.05	-7.32	97.66	99.61	99.61
-58.42	-89.48	-9.7	99.12	95.7	99.61
-58.5	-90.15	-9.77	97.6	97.66	97.63
-58.21	-89.11	-8.79	97.17	99.55	99.61
-57.64	-86.61	-7.26	97.53	98.14	98.39
-57.72	-88.07	-7.75	98.63	100.1	97.63
-57.24	-87.04	-7.63	97.66	100.59	97.99
-57.4	-85.21	-8.06	99.61	101.38	97.63
-56.76	-88.07	-5.86	97.66	105.47	97.26
-56.3	-88.07	-3.91	98.14	103.03	97.41
-56.4	-87.59	-3.91	97.66	103.45	97.6
-55.66	-87.1	-3.91	100.59	107.24	97.26
-55.76	-85.14	-9.7	97.66	106.51	97.41
-55.18	-85.27	-3.91	98.14	106.38	99.61
-54.49	-85.08	-3.91	98.14	110.35	97.63
-54.39	-82.21	-6.35	97.66	105.53	97.41
-53.96	-82.21	-3.91	98.14	109.86	97.93
-53.93	-82.28	-3.91	100.1	113.28	97.63
-53.13	-83.31	-3.85	98.63	113.28	99.61
-52.55	-79.28	-3.91	102.36	114.99	97.63
-52.49	-81.24	-2.87	99.67	115.23	98.63
-51.86	-79.77	-3.72	103.45	116.21	99.61
-51.86	-77.33	-3.91	101.44	116.21	99.61
-51.08	-78.25	-3.85	103.52	121.09	99.61
-50.39	-79.77	-3.72	102.48	121.58	99.03
-50.31	-77.39	-3.85	105.47	118.1	99.61
-49.66	-76.48	-3.91	102.6	121.09	99.64
-49.71	-75.44	-3.91	105.96	123.05	99.85
-48.88	-76.6	-2.75	105.47	121.15	100.1
-48.24	-77.39	-3.72	107.36	123.11	100.1
-48.24	-71.9	-3.91	106.02	123.54	100.83
-47.46	-72.27	-4.33	106.51	123.84	100.83
-47.66	-71.96	-3.91	106.2	123.6	100.83
-46.92	-70.5	-3.91	109.44	124.94	101.81
-46.24	-70.31	-2.93	107.42	124.51	102.05
-46.3	-66.59	-3.91	113.28	124.94	101.93
-45.81	-69.58	-3.91	108.09	124.94	102.05
-45.71	-66.59	-2.87	109.38	124.94	103.52
-45.12	-66.59	-2.93	110.35	124.21	103.52
-44.73	-65.86	-4.39	114.75	124.94	103.52
-44.68	-64.64	-3.91	113.28	123.11	103.52
-44.14	-60.73	-3.91	112.98	124.08	103.52
-44.14	-60.79	-3.85	111.39	123.23	103.52
-43.8	-60.79	-3.91	113.95	123.96	103.52
-43.37	-56.82	-3.91	114.75	123.05	104.49
-43.41	-56.82	-3.91	114.07	121.09	103.97
-43.37	-55.85	-3.91	113.28	121.09	104.98
-43.21	-56.64	-4.94	113.34	121.09	104.74
-42.97	-55.85	-3.42	113.28	121.09	104.74
-42.98	-53.96	-3.91	115.23	121.09	104.74
-42.97	-55.36	-3.91	112.24	117.25	105.5
-42.97	-53.71	-3.91	113.28	117.37	104.74
-42.97	-53.96	-8.79	113.28	114.32	104.49
-42.97	-51.45	-3.85	112.24	115.23	104.98
-42.97	-49.99	-3.85	110.84	113.28	105.22
-42.97	-50.96	-5.92	114.07	113.28	104.74
-43.07	-50.96	-5.86	113.28	113.28	104.74
-43.02	-49.99	-6.84	114.75	106.02	107.42
-43.21	-50.48	-3.91	110.35	107.42	104.52
-43.58	-50.48	-3.91	113.28	107.36	104.49
-43.6	-50.48	-3.91	110.84	106.14	104.49
-43.8	-50.96	-3.91	110.84	105.47	103.76
-43.8	-53.41	-3.91	108.46	103.52	103.76
-44.24	-50.42	-4.15	108.4	105.47	103.55
-44.53	-50.42	-1.95	109.86	98.14	103.76
-44.53	-50.96	-3.91	107.42	99.43	103.52
-45.13	-51.45	-3.91	105.47	97.72	103.52
-45.04	-50.96	-1.95	106.93	97.41	103.52
-45.51	-50.48	-3.05	105.47	99.61	102.05
-45.95	-50.96	-3.91	105.41	95.76	103.52
-46.1	-50.96	-3.91	105.47	97.66	102.05
-46.49	-49.01	-3.91	98.69	91.8	100.86
-46.49	-50.48	-1.95	102.05	93.75	100.59
-46.97	-50.96	-2.93	102.6	93.75	100.13
-47.36	-49.19	-1.89	100.59	93.75	100.43
-47.46	-50.78	-3.72	99.61	93.75	99.37
-47.85	-49.93	-2.93	97.66	94.24	99.61
-47.85	-50.48	-2.93	98.33	91.8	99.61
-48.24	-50.42	-0.18	97.66	91.8	98.14
-48.73	-47.42	-2.44	97.66	90.82	99.61
-48.83	-49.01	-2.44	95.21	91.8	97.63
-49.22	-49.99	-3.91	97.66	90.82	96.68
-48.97	-48.28	1.04	91.8	94.24	96.68
-49.41	-48.03	-1.46	91.8	93.81	96.56
-49.62	-46.57	-1.89	93.75	93.75	96.19
-49.71	-43.15	-1.46	89.36	97.66	95.7
-49.85	-43.15	-1.89	89.84	94.24	95.7
-49.93	-43.15	-1.04	86.91	95.21	94.73
-50.02	-42.66	-0.98	86.67	94.24	93.78
-50.15	-41.02	-0.92	84.96	98.14	93.02
-50.29	-43.4	-3.11	82.58	95.21	93.05
-50.15	-42.18	-1.4	83.5	96.68	92.01
-50.2	-40.71	-0.12	82.03	97.66	91.8
-50.2	-37.29	-0.92	80.87	99.61	91.8
-50.01	-35.34	-1.95	82.03	99.12	91.8
-50	-38.7	-2.44	77.64	99.12	91.8
-49.85	-34.3	-1.22	79.04	102.48	91.8
-49.9	-34.67	-1.4	75.68	101.38	90.58
-49.62	-33.39	-2.93	74.22	103.09	89.39
-49.32	-34.36	-1.95	74.71	104.43	89.36
-49.24	-34.85	-3.91	72.75	105.47	89.36
-48.93	-31.43	-2.44	72.2	106.45	88.75
-49.22	-33.2	-2.93	68.36	105.47	88.65
-48.58	-29.48	-5	69.82	106.26	88.38
-48.14	-30.7	-3.91	68.36	109.38	88.87
-48.24	-29.54	-3.91	69.34	109.44	87.92
-47.75	-28.63	-3.91	66.41	113.28	87.89
-47.85	-27.34	-3.91	64.94	110.84	87.89
-47.27	-28.75	-6.96	64.94	111.39	87.89
-46.88	-26.55	-7.26	64.39	113.28	87.89
-46.8	-27.04	-3.91	60.55	113.28	87.89
-46.34	-25.57	-7.75	63.96	114.75	87.89
-46.49	-26.55	-3.91	60.06	113.83	86.52
-45.92	-24.96	-9.77	63.96	117.98	87.89
-45.36	-22.71	-9.28	58.59	114.32	87.89
-45.43	-24.54	-9.03	58.59	117.92	86.3
-45.03	-25.09	-11.72	58.59	116.7	86.4
-45.03	-22.16	-11.72	57.37	121.09	86.43
-44.63	-22.89	-10.74	58.59	117.68	85.97
-44.25	-22.58	-11.23	58.59	118.23	85.45
-44.24	-24.84	-10.74	58.59	113.28	86.03
-43.87	-22.64	-11.72	55.66	121.09	85.94
-43.94	-21.91	-11.72	58.59	121.09	85.45
-43.46	-21.91	-11.72	55.3	120.85	87.89
-43.37	-23.74	-13.61	54.75	121.09	85.94
-43.37	-22.64	-14.65	55.6	117.74	84.96
-43.16	-24.11	-11.72	54.75	121.09	84.72
-43.19	-23.13	-15.14	53.22	121.09	85.05
-42.97	-22.64	-11.72	54.69	121.28	84.96
-42.97	-21.67	-17.52	54.69	121.09	84.47
-42.97	-23.68	-15.63	55.73	118.35	84.47
-42.97	-24.05	-16.54	53.65	118.71	84.23
-42.99	-24.11	-17.4	53.71	119.14	83.98
-43.07	-25.51	-16.6	56.46	121.09	84.23
-43.09	-27.53	-16.11	54.75	121.09	83.98
-43.07	-27.04	-18.49	53.71	118.23	83.98
-43.38	-27.04	-19.04	54.2	121.15	83.25
-43.37	-27.53	-18.07	54.69	117.68	83.98
-43.6	-29.54	-18.55	55.18	117.98	82.52
-44.04	-30.4	-19.53	54.2	120.85	83.98
-43.95	-29.97	-19.53	53.71	117.86	83.98
-44.44	-30.88	-19.04	56.21	117.19	81.79
-44.34	-31.43	-17.58	54.69	117.98	81.54
-44.93	-29.97	-20.02	54.2	119.14	81.33
-45.36	-33.39	-17.09	55.18	113.83	81.54
-45.31	-33.39	-19.53	56.15	121.09	80.32
-46.1	-35.28	-19.53	53.77	117.19	80.32
-46.1	-34.3	-19.53	57.37	118.9	80.57
-46.69	-37.23	-19.53	53.22	117.19	80.08
-47.39	-36.8	-19.53	54.69	115.78	80.08
-47.41	-37.29	-19.53	53.28	116.21	80.08
-48.16	-38.76	-20.51	54.2	117.68	78.55
-48.14	-39.73	-18.68	53.47	116.21	78.58
-49.22	-42.6	-19.53	52.73	117.25	78.13
-49.91	-40.47	-18.74	53.77	116.27	78.16
-49.9	-42.18	-19.53	51.76	118.35	76.66
-50.79	-41.69	-19.53	55.24	118.1	76.51
-50.89	-43.15	-19.53	53.53	121.09	76.42
-51.86	-48.03	-19.53	51.82	117.98	76.17
-52.86	-40.71	-20.81	50.78	121.09	76.17
-52.94	-43.15	-19.53	50.84	117.92	74.71
-53.91	-45.1	-19.53	50.78	118.1	73.73
-53.91	-44.31	-19.47	50.78	121.09	73.73
-55.08	-45.1	-19.53	47.79	119.2	72.75
-56.01	-45.1	-17.58	47.91	118.65	73.24
-56.08	-43.15	-19.04	48.77	121.09	72.27
-57.15	-43.15	-19.53	46.94	121.09	72.27
-57.18	-45.59	-20.57	45.9	123.54	70.1
-58.4	-45.1	-18.98	46.88	121.09	69.58
-59.52	-43.15	-19.53	45.9	121.58	69.82
-59.57	-48.22	-19.47	43.76	122.56	69.34
-60.67	-45.59	-17.58	44.92	122.56	68.36
-60.69	-45.1	-19.04	43.46	124.51	68.36
-61.87	-43.15	-16.6	44.92	122.01	67.38
-63.04	-42.97	-19.04	43.03	124.08	68.36
-63.08	-46.08	-18.8	45.41	124.51	65.92
-64.18	-45.1	-18.55	42.97	124.94	65.46
-64.21	-42.66	-18.98	42.97	124.94	64.94
-65.34	-47.12	-18.01	41.99	124.94	64.45
-66.6	-45.59	-18.07	42.97	124.94	64.45
-66.6	-45.1	-16.6	43.46	124.94	62.87
-67.72	-43.15	-18.55	40.95	124.94	62.47
-67.97	-45.9	-17.46	42.97	124.94	62.47
-69.05	-45.1	-16.72	45.41	124.94	62.47
-70.22	-43.15	-18.07	42.97	124.94	62.47
-70.23	-45.1	-19.04	44.92	124.94	62.47
-71.49	-46.02	-17.58	43.03	124.94	62.47
-71.53	-45.1	-18.07	44.92	125.73	62.04
-72.71	-43.15	-18.07	44.92	124.94	60.55
-74.02	-45.1	-17.58	46.88	124.94	60.55
-73.93	-45.35	-17.33	46.88	126.04	60.55
-75.12	-44.07	-17.82	50.78	124.94	58.96
-75.2	-43.15	-17.4	47.36	124.94	58.14
-76.47	-43.09	-16.05	52.25	126.04	57.98
-77.74	-44.07	-17.58	50.78	128.91	57.62
-77.74	-45.1	-17.4	50.78	128.42	56.64
-79.1	-47.55	-16.85	52.73	125.98	56.64
-79	-45.1	-19.04	53.71	126.46	55.11
-80.22	-43.15	-18.13	55.73	126.95	53.71
-81.64	-45.1	-14.16	58.59	128.91	53.71
-81.57	-43.15	-18.55	60.55	124.94	52.73
-82.91	-43.15	-15.14	59.63	125.49	52.73
-82.86	-49.01	-17.58	64.94	124.94	50.54
-84.09	-43.15	-17.58	63.48	126.46	50.05
-85.45	-45.1	-16.11	66.41	125.49	50.54
-85.35	-45.1	-16.54	67.57	124.94	48.83
-86.73	-45.1	-15.69	68.85	124.94	48.83
-86.73	-46.33	-16.11	70.07	125.98	47.24
-87.99	-46.51	-15.14	69.34	124.94	47.12
-89.26	-46.14	-16.6	74.22	126.46	45.9
-89.26	-47.12	-17.58	76.17	125.92	44.92
-90.36	-45.1	-14.16	76.17	125.73	43.46
-90.36	-46.57	-16.11	80.08	124.94	43.21
-91.6	-43.15	-16.54	79.04	124.94	42.48
-92.77	-43.15	-13.67	82.03	124.94	42.24
-92.72	-43.15	-15.14	82.52	124.94	41.02
-94.05	-43.15	-11.72	82.58	124.94	41.02
-93.97	-43.15	-15.63	83.98	124.94	39.55
-95.03	-43.21	-11.72	83.86	124.51	37.84
-96.3	-42.18	-11.72	86.55	124.94	38.09
-96.14	-39.73	-14.22	84.96	124.02	37.11
-97.27	-42.11	-11.72	88.56	122.25	35.64
-97.18	-40.47	-11.72	89.84	124.02	34.91
-98.24	-37.72	-10.8	89.84	121.83	34.18
-99.22	-36.8	-11.72	90.82	122.13	34.18
-99.22	-38.33	-9.28	91.8	122.13	32.26
-100.19	-38.39	-11.23	90.58	121.09	31.74
-100.1	-35.34	-10.25	94.24	118.65	31.28
-100.9	-34.55	-9.28	93.75	118.1	29.3
-101.75	-34.85	-10.25	93.75	116.27	29.3
-101.76	-34.85	-10.74	93.75	118.1	29.3
-102.44	-31.43	-8.12	94.24	114.32	26.89
-102.39	-29.97	-8.24	95.28	113.34	26.37
-103.17	-31.37	-11.23	95.7	114.26	25.39
-103.71	-31.37	-3.91	95.21	114.32	25.63
-103.7	-29.91	-3.91	97.66	112.79	23.93
-104.2	-29.97	-3.91	95.34	111.08	22.95
-104.25	-27.53	-3.91	97.6	113.28	22.83
-104.74	-29.97	-3.42	98.63	109.44	21.48
-105	-26.55	-4.03	97.66	110.29	21.48
-104.88	-26.06	-3.91	96.25	109.38	20.51
-105.37	-25.57	-1.04	97.66	107.48	18.8
-105.27	-25.63	-1.46	98.14	105.53	18.8
-105.47	-24.11	-1.46	97.66	106.38	17.82
-105.47	-25.57	3.91	99.12	102.11	17.82
-105.52	-22.95	-0.49	97.17	108.4	16.48
-105.49	-24.6	-0.06	95.28	109.38	15.99
-105.52	-22.95	-0.24	97.66	107.42	15.66
-105.47	-22.64	3.91	97.72	106.45	13.67
-105.2	-19.71	3.91	97.66	106.26	14.04
-105.17	-22.83	-0.06	97.72	108.4	13.67
-104.83	-19.71	3.48	97.66	106.93	11.99
-104.97	-17.76	3.91	95.21	109.38	11.6
-104.49	-19.71	3.97	97.6	106.93	11.23
-103.96	-19.71	6.84	99.12	106.45	10.77
-104.05	-18.74	7.75	97.66	107.48	9.77
-103.42	-18.74	5.92	97.66	107.48	9.77
-103.41	-16.78	5.86	97.66	107.91	9.77
-102.74	-19.23	8.79	97.66	107.91	7.32
-101.88	-16.78	5.86	98.14	111.27	8.18
-101.95	-17.76	6.84	91.98	109.38	6.87
-100.93	-16.78	9.28	99.55	113.28	6.1
-100.98	-15.63	7.32	97.72	111.15	5.37
-100.01	-16.78	6.35	97.84	110.84	5.86
-98.85	-14.89	11.72	99.61	113.77	5.86
-98.95	-11.9	7.39	99.61	113.28	4.36
-97.75	-18.92	8.79	98.57	114.14	3.78
-97.68	-13.85	7.39	100.65	115.17	3.69
-96.4	-14.34	8.79	100.16	115.23	2.96
-95.12	-10.99	11.72	102.11	116.15	2.93
-95.12	-15.08	6.9	102.48	118.04	2.9
-93.6	-13.67	8.73	102.48	117.19	2.69
-93.8	-11.9	7.75	101.07	118.9	2.04
-92.21	-10.93	5.86	105.47	118.65	2.04
-90.67	-13.67	11.72	105.47	121.64	2.01
-90.63	-11.9	7.75	105.47	120.06	1.95
-89.06	-11.9	7.57	105.47	121.09	1.89
-89.16	-11.41	7.75	106.08	121.64	1.95
-87.35	-15.01	7.75	105.47	121.15	1.95
-85.94	-11.9	9.7	107.48	121.09	1.95
-85.79	-11.9	6.84	106.63	123.84	1.95
-84.11	-9.95	7.32	106.93	123.11	1.95
-84.18	-18.86	7.75	107.91	123.78	1.22
-82.45	-13.85	7.75	108.4	124.94	1.95
-80.87	-11.9	7.75	107.42	124.51	1.95
-80.87	-11.05	6.84	110.29	124.94	1.95
-79.1	-15.63	6.04	110.84	124.57	2.69
-79.1	-13.85	6.84	110.41	124.08	2.93
-77.44	-11.9	7.75	106.93	124.94	2.69
-75.9	-11.9	5.86	113.28	124.94	1.95
-75.93	-13.92	5.86	109.86	124.94	3.42
-74.22	-16.78	5.86	109.86	124.94	4.39
-74.24	-17.03	5.86	111.27	124.94	3.81
-72.8	-17.27	5.86	109.44	124.94	4.39
-71.24	-16.78	5.86	109.38	124.94	3.88
-71.14	-17.76	6.35	111.08	124.94	5.86
-69.84	-17.76	5.86	113.28	124.94	5.86
-69.83	-14.89	5.86	113.28	123.05	5.89
-68.37	-18.86	5.86	109.44	124.76	6.35
-67.19	-17.76	6.84	105.47	124.94	6.13
-66.99	-19.59	4.88	113.28	124.94	7.14
-65.72	-17.76	4.64	108.58	124.08	7.2
-65.63	-19.53	5.86	107.42	124.94	6.84
-64.6	-19.71	3.48	109.38	124.21	9.77
-63.48	-19.71	5.86	107.91	124.94	9.77
-63.33	-19.71	3.91	107.42	124.57	9.77
-62.4	-21.48	3.97	105.96	123.6	10.01
-62.33	-21.67	5.86	107.42	123.05	10.25
-61.32	-19.71	3.91	107.91	121.58	10.74
-60.35	-19.71	4.88	105.41	124.08	10.5
-60.45	-22.09	4.88	103.03	121.09	11.47
-59.37	-22.16	4.94	106.93	122.56	11.6
-59.37	-19.71	6.35	105.47	122.13	12.08
-58.62	-19.71	4.39	105.47	121.09	13.67
-57.74	-21.61	4.88	105.47	121.09	13.67
-57.76	-19.71	7.32	103.03	118.96	13.67
-57.14	-19.71	4.39	102.54	121.09	13.92
-57.08	-22.64	4.88	102.48	117.25	14.16
-56.36	-19.71	5.37	101.14	119.14	14.65
-55.96	-22.58	5.37	100.1	115.23	14.65
-55.68	-22.64	5.86	100.1	115.23	15.63
-55.07	-22.16	6.84	100.1	114.32	15.63
-54.93	-21.73	5.86	99.61	113.28	15.72
-54.39	-24.11	2.93	99.61	113.1	16.57
-53.71	-19.71	7.57	98.63	110.53	17.58
-53.71	-22.89	6.35	98.39	111.33	17.58
-53.13	-22.58	3.91	98.14	109.44	17.94
-53.13	-19.71	7.45	99.61	110.29	17.58
-52.47	-19.71	7.32	97.66	107.48	17.58
-51.9	-19.71	6.35	99.61	110.29	17.58
-51.81	-21.73	7.32	95.21	107.42	18.55
-51.2	-19.71	6.35	94.73	107.3	18.16
-51.28	-19.71	7.32	95.7	105.96	18.31
-50.59	-19.71	7.32	95.21	107.42	19.56
-49.85	-19.71	7.75	93.75	105.47	18.8
-49.95	-19.71	6.77	95.7	108.15	18.8
-49.23	-19.71	11.72	92.29	105.47	19.81
-49.24	-19.71	5.86	97.66	107.18	19.32
-48.54	-18.25	5.86	91.8	109.38	19.29
-47.68	-19.71	5.86	91.8	105.35	18.92
-47.75	-20.75	7.75	91.8	109.44	20.02
-46.83	-20.94	7.63	93.75	105.47	19.99
-46.88	-19.96	7.32	89.84	105.47	19.99
-46.1	-19.53	7.75	90.03	109.38	21.48
-45.12	-18.98	11.72	89.84	107.91	21.48
-45.13	-19.17	7.57	85.02	107.42	21.48
-44.14	-19.65	7.75	90.33	109.86	21.48
-44.17	-17.27	6.9	89.84	108.34	21.48
-43.12	-18.74	7.75	86.79	108.46	21.48
-42.21	-17.76	7.75	88.38	110.84	21.48
-42.19	-17.58	7.57	87.04	109.38	21.48
-41.02	-17.76	10.25	86.43	110.11	21.48
-41.02	-16.78	7.75	86.36	110.84	21.48
-39.89	-15.08	6.35	87.89	110.84	21.48
-38.68	-17.27	7.75	85.14	110.29	21.48
-38.87	-15.81	9.28	86.98	111.27	21
-37.5	-14.65	7.32	85.02	113.77	21.51
-37.6	-14.83	7.39	82.95	113.28	21.48
-36.13	-11.9	7.57	86.49	113.28	21.48
-35.16	-11.05	7.75	85.51	115.23	21.36
-35.16	-11.9	6.84	83.98	115.23	21.73
-33.62	-11.9	7.32	83.98	115.17	21.36
-33.69	-12.39	7.63	86.12	117.92	21.48
-32.43	-11.9	6.9	86.12	115.17	21.94
-31.05	-11.9	7.32	89.84	117.74	21.91
-31.01	-10.93	6.35	86.43	116.7	21.73
-29.79	-8.97	7.32	84.96	117.25	21.51
-29.79	-9.22	5.92	87.89	117.68	21.85
-28.47	-11.41	5.86	86.98	115.3	21.73
-27.16	-7.26	5.86	89.84	115.23	21.76
-27.17	-10.25	3.91	89.84	117.19	21.58
-25.83	-8.97	7.32	89.84	116.7	21.48
-25.81	-9.77	5.86	90.39	115.78	21.48
-24.62	-8.91	4.09	89.05	117.68	21.36
-23.44	-8	5.86	89.84	115.23	21.85
-23.44	-7.26	4.94	90.39	115.23	21.48
-22.17	-7.26	4.88	89.84	113.83	21.48
-22.27	-9.46	3.91	91.86	113.28	21.48
-20.92	-6.84	3.91	91.31	112.79	21.48
-19.84	-5.55	5.86	94.48	114.2	21.48
-19.83	-7.26	4.09	91.8	106.45	21.48
-18.65	-4.09	6.84	95.64	113.28	19.78
-18.58	-4.09	3.91	93.75	109.38	19.81
-17.6	-4.09	3.85	93.81	107.48	19.81
-16.5	-4.09	3.91	93.75	107.97	19.29
-16.43	-4.09	4.88	95.7	107.91	19.29
-15.44	-2.93	3.91	93.75	109.44	18.55
-15.45	-4.09	3.91	96.68	105.41	18.59
-14.48	-4.09	3.91	94.24	105.47	18.07
-13.58	-3.11	3.91	93.75	105.47	17.82
-13.62	-3.11	3.91	93.75	105.47	18.01
-12.61	-2.62	3.72	93.75	100.16	17.58
-12.62	-2.62	3.91	95.21	98.63	18.07
-11.77	-2.08	3.91	91.8	99.61	16.48
-10.94	-2.62	5.86	92.29	97.66	17.58
-10.94	-3.54	3.91	93.75	97.17	15.87
-10.18	-3.54	1.95	93.75	97.66	15.63
-10.16	-1.4	1.95	90.76	94.3	14.8
-9.29	-1.1	3.91	90.33	95.7	14.04
-8.64	-4.09	1.46	93.75	91.8	14.16
-8.62	-3.6	3.91	89.84	90.33	13.76
-7.86	-2.08	5.86	94.24	89.84	13.67
-7.86	-3.23	1.46	89.84	89.84	13.67
-7.25	-4.03	4.39	89.84	86.85	13.67
-6.56	-2.08	3.91	89.84	84.17	13.67
-6.64	-2.14	3.91	87.83	85.45	11.32
-5.91	-2.08	1.95	89.84	79.59	10.74
-6.01	-4.09	2.93	89.84	83.07	10.99
-5.47	-4.09	2.44	89.84	82.03	10.13
-4.88	-6.53	-0.06	83.5	82.03	10.28
-4.79	-5.31	3.91	85.51	80.08	10.01
-4.29	-4.09	0.98	84.96	79.04	9.77
-4.3	-4.09	3.91	84.17	75.2	9.77
-3.91	-6.53	1.95	82.95	76.66	9.77
-3.13	-7.45	3.91	81.54	77.64	9.77
-3.31	-4.09	1.89	80.08	75.07	8.54
-2.74	-6.53	-0.06	83.01	74.22	8.79
-2.78	-4.09	-0.98	82.03	74.22	8.3
-2.39	-5.86	0.49	82.03	74.22	8.09
-1.9	-7.08	-0.06	83.01	72.75	7.2
-1.97	-8.48	0.98	79.59	70.86	7.42
-1.56	-6.53	-0.12	79.04	70.25	7.32
-1.56	-7.02	-0.06	77.94	69.34	7.08
-1.3	-8.48	-0.06	78.61	69.4	7.32
-0.93	-9.89	1.95	78.61	69.34	7.08
-0.89	-9.46	0.98	76.17	68.85	7.32
-0.69	-11.84	-1.89	77.15	68.36	7.08
-0.59	-10.93	-1.46	82.03	68.3	8.33
-0.2	-10.93	-0.06	76.66	67.14	7.17
-0.05	-11.9	-1.95	76.66	70.25	7.57
-0.1	-11.9	-1.4	77.15	66.47	8.45
0.34	-11.9	-2.08	77.15	66.89	8.18
0.15	-11.9	0.98	78.86	68.36	8.12
0.38	-11.9	-3.91	76.72	69.46	9.77
0.63	-14.89	-3.91	80.08	67.57	9.77
0.63	-13.37	-1.95	76.23	68.3	9.77
0.76	-13.92	-3.91	76.72	64.45	10.01
0.66	-13.85	-3.11	80.57	69.4	10.28
0.78	-13.24	-2.87	77.64	69.89	10.74
0.78	-11.9	-4.88	79.04	70.25	10.74
0.78	-15.75	-3.42	76.35	70.25	11.57
0.78	-11.9	-3.91	79.28	70.25	11.96
0.78	-15.75	-3.91	76.17	69.09	12.24
0.78	-15.32	-5.37	80.08	76.17	13.67
0.78	-15.81	-3.91	80.08	71.78	13.67
0.78	-15.08	-6.35	82.58	74.28	14.25
0.78	-16.78	-3.91	82.03	74.95	15.87
0.78	-15.81	-6.9	82.03	76.17	16.11
0.78	-17.58	-7.75	82.03	76.17	17.58
0.73	-15.14	-11.17	84.47	77.15	17.58
0.76	-15.75	-6.35	83.98	76.66	18.55
0.68	-15.81	-8.06	86.73	77.88	19.04
0.63	-17.27	-8.79	84.47	76.17	19.41
0.37	-15.08	-13.92	86	82.03	21.48
0.17	-16.78	-6.96	86.85	82.52	21.48
0.24	-15.08	-8	86.98	83.01	23.44
-0.05	-14.1	-11.23	86.85	83.5	22.74
-0.2	-16.78	-11.54	90.39	84.96	25.39
-0.42	-13.98	-10.74	89.84	84.72	25.48
-0.83	-14.34	-11.72	92.29	84.17	25.63
-0.83	-18.74	-11.23	89.84	81.05	27.71
-1.18	-13.92	-11.54	94.67	86.91	29.3
-1.18	-12.7	-11.72	91.8	86.43	29.3
-1.61	-12.94	-12.21	93.75	89.84	30.27
-1.98	-11.9	-11.72	92.29	89.84	30.3
-1.98	-11.9	-11.72	95.64	89.84	33.2
-2.39	-11.35	-10.74	94.24	90.39	33.45
-2.39	-10.86	-11.72	97.66	89.42	33.69
-2.94	-9.95	-11.72	97.66	90.52	34.18
-3.32	-9.46	-11.72	96.62	91.8	34.91
-3.42	-7.51	-11.72	96.19	90.82	37.11
-3.91	-8	-12.94	97.66	91.8	37.6
-3.76	-4.09	-11.72	97.66	91.8	38.09
-4.35	-4.09	-11.72	99.61	95.21	41.02
-4.88	-3.17	-11.72	97.66	91.8	39.79
-4.79	-0.31	-11.72	99.37	91.37	41.02
-5.47	-2.14	-11.72	97.17	89.84	41.75
-5.13	-1.16	-13.67	97.17	91.8	42.24
-5.76	-1.16	-15.63	98.39	90.88	43.21
-6.2	-1.1	-13.73	99.12	93.75	44.92
-6.15	-0.24	-14.16	98.39	92.29	44.92
-6.59	-0.24	-11.72	97.66	91.86	45.26
-6.55	-0.24	-11.72	99.61	93.75	45.41
-6.86	-0.24	-11.72	98.57	90.82	48.83
-7.18	-0.24	-11.72	99.61	95.21	47.12
-7.08	-0.24	-11.72	96.19	91.8	48.83
-7.45	-0.24	-13.12	97.66	90.82	48.86
-7.47	-0.24	-13.92	98.14	91.8	49.32
-7.62	0.37	-11.72	99.12	91.86	49.84
-7.72	0.98	-11.72	97.66	90.39	49.84
-7.74	1.65	-10.86	98.63	89.84	51.21
-7.74	1.77	-11.72	96.68	91.86	52.73
-7.72	3.72	-11.72	97.66	90.33	52.73
-7.81	3.78	-9.77	96.5	93.75	53.01
-7.53	5.68	-11.17	95.7	95.21	52.76
-7.72	4.7	-15.87	97.66	93.81	52.73
-7.33	6.65	-11.72	97.66	93.75	53.71
-7.33	7.45	-11.23	94.3	92.29	54.05
-7.06	7.14	-9.77	97.66	91.8	55.15
-6.64	9.58	-10.8	95.21	95.52	54.93
-6.74	11.54	-11.72	93.75	97.66	56.64
-6.05	12.02	-9.77	95.46	98.63	56.64
-5.91	9.09	-8.79	95.7	97.66	56.64
-5.52	13.55	-12.21	94.73	98.63	57.16
-4.74	12.02	-11.23	93.75	99.61	57.16
-4.74	13.49	-11.72	92.29	100.59	57.65
-3.81	13.43	-8.3	93.75	99.79	57.86
-3.91	12.33	-11.23	94.73	103.33	58.59
-2.78	12.08	-10.99	91.8	105.47	58.84
-1.86	9.58	-11.72	94.54	102.54	58.84
-1.87	12.57	-10.25	91.8	105.53	60.55
-0.6	13.49	-11.78	93.75	109.38	59.51
-0.61	11.54	-10.74	92.29	109.38	60.55
0.68	12.7	-9.28	93.75	113.28	60.55
2	13.55	-11.66	94.24	113.28	60.55
1.93	15.01	-10.68	91.8	114.99	60.58
3.31	15.08	-11.72	93.75	117.37	60.79
3.31	16.42	-10.8	91.31	117.25	61.04
4.88	14.95	-11.72	93.75	121.09	61.28
6.54	17.4	-12.76	91.8	121.09	61.37
6.45	14.95	-10.25	94.79	123.23	61.89
8.28	19.35	-11.72	93.75	124.02	61.8
8.28	16.17	-11.72	93.75	124.94	61.89
9.95	19.35	-11.72	97.66	124.94	62.01
11.67	19.35	-15.14	93.75	124.94	62.47
11.72	19.35	-14.16	93.75	124.94	62.47
13.28	19.53	-14.16	93.75	124.94	62.47
13.28	22.77	-14.77	97.66	129.7	62.47
15.43	21.3	-15.63	93.75	127.01	62.47
17.19	21.79	-15.14	97.66	128.91	62.47
17.19	20.87	-17.58	91.8	130.86	62.47
19.09	20.32	-16.6	95.21	131.84	62.47
19.13	21.3	-16.6	94.73	136.72	62.47
20.97	22.77	-17.58	95.21	134.64	62.47
22.85	22.77	-18.8	93.81	136.72	62.47
22.9	23.8	-18.49	97.66	137.7	62.47
24.69	23.86	-19.53	97.66	137.57	62.47
24.61	24.17	-18.07	95.7	138.67	62.47
26.56	24.17	-19.53	97.66	140.38	62.47
28.3	25.21	-21.48	96.5	140.56	62.47
28.3	23.74	-19.53	97.66	140.14	62.47
30.17	27.16	-21.97	98.45	144.53	62.47
30.17	22.28	-19.53	94.54	144.53	62.47
31.84	22.77	-23.62	97.66	144.53	62.47
33.59	24.23	-21.48	95.21	144.53	62.47
33.59	23.74	-24.41	94.24	146	62.47
35.15	23.13	-23.86	97.66	143.55	62.47
35.33	21.3	-23.93	96.19	145.57	62.47
36.91	23.99	-23.86	97.66	144.53	62.47
38.28	21.67	-25.39	95.21	144.53	62.47
38.28	21.3	-26.37	93.93	145.02	62.47
40.09	19.84	-25.88	95.7	145.02	62.47
40.14	18.37	-24.35	94.73	144.53	62.47
41.4	19.35	-27.34	93.75	144.53	62.47
43.05	17.33	-26.37	93.75	144.53	62.47
43.06	17.4	-27.34	93.75	141.54	62.47
44.51	14.47	-27.34	89.9	142.58	62.47
44.48	13.55	-27.34	94.67	145.02	62.47
45.9	12.02	-28.81	91.8	141.6	62.47
47.06	13.49	-30.52	90.33	142.58	62.47
47.06	11.54	-27.34	90.82	139.65	62.47
48.53	11.54	-27.34	90.39	138.67	62.47
48.51	6.47	-29.79	89.84	139.16	62.47
49.62	5.68	-31.19	89.84	139.22	62.47
50.78	4.21	-32.65	89.84	136.72	62.47
50.78	4.52	-27.83	87.4	137.7	62.35
52.25	2.69	-30.27	89.84	137.21	62.04
52.2	-0.24	-31.25	86.12	136.72	62.26
53.31	1.28	-32.23	84.53	133.85	61.92
54.47	-0.24	-31.74	85.45	136.72	61.8
54.49	-0.24	-31.25	84.05	132.75	61.77
55.56	-0.24	-31.25	83.98	133.73	61.52
55.56	-0.24	-31.25	83.98	131.9	61.28
56.84	-0.24	-32.23	85.88	131.9	61.52
57.81	-0.24	-32.23	82.03	130.86	61.55
57.81	-0.24	-31.25	84.17	133.79	61
58.86	-0.24	-31.25	82.03	128.97	60.82
58.87	-0.24	-33.02	83.98	131.35	60.76
60.11	-0.24	-32.23	80.08	129.64	60.55
61.03	-0.67	-35.16	82.03	128.66	60.82
61.03	-0.24	-30.27	82.03	128.91	60.55
62.08	-0.24	-32.23	79.59	128.91	60.55
62.01	-0.67	-32.71	77.88	128.97	60.55
63.13	-0.24	-37.17	77.15	130.62	60.55
64.06	-0.24	-32.53	76.17	128.91	60.55
64.06	-0.24	-31.25	77.15	131.35	60.55
65.19	-0.24	-32.23	76.66	128.91	60.55
64.84	-1.16	-29.3	76.17	128.85	60.55
66.01	-1.4	-33.2	74.22	129.88	60.55
66.99	-1.4	-32.71	76.23	130.86	60.55
66.99	-2.62	-33.2	74.22	128.97	60.55
68.14	-1.65	-28.56	75.2	130.86	60.55
67.96	-2.93	-30.27	76.17	132.32	60.55
68.95	-1.28	-31.25	74.95	130.92	60.79
69.92	-6.1	-27.34	74.71	134.77	60.58
69.9	-4.09	-27.34	74.71	133.61	60.55
70.68	-4.09	-31.25	74.71	134.77	60.82
70.75	-4.09	-31.25	75.13	132.75	60.55
71.68	-6.04	-29.79	74.22	134.77	61.07
72.26	-5.86	-34.67	74.71	136.72	61.04
72.26	-7.08	-31.25	75.2	136.72	61.52
73.24	-7.45	-29.3	74.22	136.72	61.52
73.24	-11.05	-27.34	74.22	136.78	61.55
73.97	-8	-30.21	74.71	139.16	62.29
74.78	-9.46	-27.34	74.22	138.67	62.26
74.76	-10.93	-30.76	74.89	142.58	62.47
75.34	-11.9	-31.19	76.17	141.3	62.47
75.34	-11.84	-29.36	76.17	145.26	62.47
76.12	-11.9	-27.34	76.17	144.53	62.47
76.56	-11.9	-27.34	76.17	145.08	62.47
76.56	-14.89	-27.34	76.23	145.51	62.47
77.34	-13.85	-27.34	80.08	145.51	62.47
77.25	-17.7	-26.31	76.23	147.28	62.47
77.93	-15.81	-27.34	79.1	149.23	62.47
78.31	-17.27	-27.34	77.21	144.59	62.47
78.31	-17.27	-27.4	77.64	152.34	62.47
78.51	-17.76	-27.34	78.92	152.34	62.74
78.81	-15.08	-27.34	80.26	150.39	64.45
79.25	-17.76	-27.28	82.03	152.34	64.45
79.29	-18.98	-27.28	82.03	152.89	64.45
79.47	-18.74	-27.34	82.03	152.34	65.19
79.77	-17.76	-25.39	83.74	152.83	65.43
79.88	-19.71	-24.9	78.61	154.3	65.46
79.88	-19.71	-27.4	83.5	152.34	66.38
80.35	-19.65	-23.93	84.96	156.25	66.19
80.32	-17.76	-26.86	84.72	154.79	68.36
80.28	-18.01	-24.41	85.45	154.3	68.36
80.44	-21.73	-27.34	89.84	156.25	68.36
80.55	-21.67	-25.33	86.49	156.31	68.6
80.56	-19.71	-25.39	87.4	156.25	68.39
80.62	-19.71	-26.86	89.84	157.23	69.37
80.76	-22.52	-24.66	91.55	160.16	68.36
80.66	-19.71	-24.9	89.84	154.36	69.82
80.76	-19.23	-23.93	89.84	160.16	71.04
80.86	-20.02	-23.93	89.84	156.25	71.04
80.81	-21.48	-19.53	93.75	158.94	72.27
80.76	-19.71	-24.41	90.33	156.98	72.27
80.74	-18.25	-24.41	91.31	157.23	72.27
80.75	-21.85	-23.93	90.88	154.3	72.27
80.56	-19.71	-29.36	91.8	158.2	72.27
80.56	-19.71	-23.5	91.8	156.25	73
80.74	-18.43	-23.5	91.8	160.16	72.78
80.56	-19.23	-23.93	91.8	154.3	73.24
80.44	-19.71	-22.46	91.31	154.3	73.49
80.47	-19.71	-19.53	93.75	154.3	73.49
80.42	-18.62	-19.53	91.37	152.83	73.49
80.35	-21.67	-22.89	90.33	154.3	73.49
80.42	-18.25	-22.58	89.9	152.89	74.1
80.17	-19.71	-19.04	90.64	153.26	73.73
80.07	-19.71	-19.53	90.39	154.3	73.73
80.07	-20.2	-19.04	89.84	152.34	73.97
79.97	-21.85	-19.53	91.8	149.6	73.67
80.05	-19.71	-19.53	89.84	147.95	73.97
79.77	-19.71	-19.53	85.88	149.41	73.97
79.76	-19.71	-19.53	86.49	146.97	74.22
79.78	-22.52	-20.02	86.98	152.34	73.73
79.59	-21.67	-21.48	86.49	145.08	73.49
79.69	-21.61	-19.53	86.98	145.51	73.76
79.49	-20.63	-18.07	84.47	145.51	73.49
79.27	-23.13	-19.53	85.45	143.37	73.73
79.28	-19.71	-19.53	82.03	144.53	73.49
79.25	-19.71	-16.11	84.96	144.53	72.78
79.25	-19.71	-18.55	83.5	144.53	73.24
78.89	-22.71	-18.98	82.09	140.14	73.24
78.88	-19.71	-17.58	82.03	142.64	73.49
78.86	-19.71	-17.52	80.08	138.67	72.75
78.69	-21.48	-17.58	82.03	137.27	73
78.51	-18.68	-17.58	80.08	137.45	72.75
78.5	-20.81	-16.6	80.75	136.54	72.27
78.47	-19.71	-17.58	78	136.72	72.51
78.31	-23.19	-18.01	77.15	137.21	72.51
78.31	-18.8	-16.66	79.1	136.72	72.27
78.31	-19.71	-16.11	76.23	137.21	72.27
78.13	-19.71	-17.09	78.19	134.28	72.27
78.13	-25.63	-16.11	76.66	133.79	72.27
78.13	-21.67	-17.58	77.15	132.32	72.27
77.93	-24.6	-11.72	77.64	130.86	72.27
77.73	-22.58	-16.11	76.35	132.75	72.27
77.73	-22.71	-16.54	76.66	130.86	72.27
77.54	-20.69	-15.87	76.17	134.28	72.27
77.34	-22.89	-16.6	77.15	129.88	72.3
77.34	-19.71	-14.65	77.7	129.39	72.27
77.34	-19.78	-14.65	75.2	129.94	72.27
77.15	-21.18	-16.11	79.59	129.76	72.72
77.15	-19.71	-11.72	82.03	128.91	72.51
77.2	-19.23	-16.05	78.8	130.37	72.27
76.9	-17.76	-15.63	79.59	128.91	72.75
76.56	-19.71	-15.08	80.08	130.37	73.24
76.56	-19.71	-15.08	82.03	127.01	73
76.46	-18.68	-16.05	82.03	126.95	72.75
76.37	-18.8	-17.52	83.98	127.01	73.49
76.16	-19.71	-11.72	82.52	126.46	73.33
76.37	-19.23	-15.99	82.03	125.49	73.24
75.77	-19.9	-15.63	83.8	126.95	74.46
75.63	-19.71	-16.6	89.84	128.91	73.97
75.38	-19.17	-14.1	85.45	125.79	73.73
74.99	-17.76	-16.05	89.84	125	76.17
75.24	-19.23	-15.63	89.84	125.67	74.71
74.69	-19.59	-16.6	90.82	128.91	76.17
74.31	-17.21	-18.55	89.84	125.73	74.95
74.31	-18.25	-15.14	89.9	126.04	76.17
73.82	-13.85	-16.6	91.31	124.94	75.44
73.97	-15.81	-16.91	93.75	126.46	76.17
73.41	-13.85	-16.6	96.44	124.94	76.66
73	-17.76	-15.44	94.24	124.94	76.54
72.92	-16.78	-15.63	95.7	124.94	76.6
72.26	-15.81	-17.58	96.62	124.94	77.15
72.41	-11.9	-15.08	94.24	124.94	77.18
71.88	-17.76	-17.58	100.1	124.94	77.15
71.04	-15.75	-18.49	99.55	124.94	78.13
70.95	-14.89	-17.4	100.1	124.94	78.16
70.31	-14.34	-17.76	102.54	124.94	78.13
70.31	-14.89	-17.58	102.54	124.94	78.13
69.51	-15.01	-19.53	102.11	124.94	78.58
68.45	-15.26	-17.52	105.47	124.82	78.61
68.73	-11.9	-16.6	105.47	124.94	77.18
67.92	-15.32	-17.58	107.91	123.05	78.61
67.86	-11.9	-18.55	106.14	124.82	79.07
67.07	-11.9	-19.04	105.53	121.58	80.08
66.01	-11.9	-16.11	107.91	121.09	78.98
66	-14.83	-17.58	107.42	121.58	80.08
65.23	-11.9	-17.58	107.18	121.28	80.08
65.12	-14.04	-17.58	109.86	119.63	80.08
64.06	-13.92	-17.09	107.91	117.37	80.08
63.13	-13.92	-17.09	111.33	113.28	80.08
63.13	-13.92	-16.6	108.34	118.1	79.47
62.01	-11.9	-17.09	108.4	117.68	80.08
62	-13.98	-17.64	109.86	116.7	79.96
61.03	-11.9	-16.11	110.29	115.72	80.08
59.76	-11.9	-17.09	107.91	114.2	80.08
59.76	-10.01	-15.63	110.23	113.77	80.08
58.59	-11.41	-16.11	108.4	114.2	80.08
58.84	-14.34	-11.72	105.53	113.28	80.08
57.62	-11.35	-16.11	109.86	113.77	80.32
56.59	-11.72	-14.16	109.86	113.77	80.32
56.59	-9.77	-13.85	107.42	113.77	80.08
55.27	-11.41	-15.14	107.42	113.28	80.08
55.35	-8.48	-16.11	106.93	111.21	80.32
54.29	-8	-16.11	105.47	113.28	80.08
53.17	-8.97	-11.72	107.42	112.18	80.11
53.13	-7.81	-14.65	102.05	114.26	81.05
52.15	-6.47	-11.23	107.91	113.28	80.44
51.95	-6.84	-11.72	107.91	113.28	80.57
50.78	-4.09	-16.97	105.47	113.28	81.05
49.95	-4.09	-11.72	105.47	113.28	81.09
49.81	-4.09	-11.72	107.91	114.32	81.05
48.82	-3.42	-11.72	105.47	113.28	81.33
48.78	-3.11	-11.72	105.47	114.75	81.09
47.65	-3.91	-11.72	105.47	113.34	81.54
46.88	-1.16	-11.72	103.45	114.32	81.79
46.92	-0.24	-13.92	106.45	115.23	82.4
46	-0.24	-11.78	105.47	118.23	82.28
45.9	-2.14	-11.23	105.47	116.27	82.28
44.97	-0.24	-8.73	105.47	117.19	83.98
44.13	-0.24	-9.77	105.47	115.23	83.98
44.13	-0.24	-10.74	107.42	119.14	83.98
43.37	-0.24	-9.77	105.47	118.1	84.08
43.36	0.31	-10.68	104.55	121.09	84.35
42.67	-0.24	-8.79	105.47	123.05	84.44
41.87	-0.18	-10.25	107.91	122.25	84.72
41.97	-0.24	-7.32	105.47	122.19	85.97
41.38	-0.24	-10.68	105.47	124.94	86.4
41.36	0.85	-8.79	106.45	123.96	87.89
40.7	3.72	-11.72	107.42	124.94	87.89
40.23	1.77	-7.32	105.96	124.94	87.89
40.09	3.72	-8.79	108.4	124.94	88.13
39.7	3.72	-9.77	109.38	124.94	88.84
39.65	5.68	-10.8	109.38	124.94	89.36
39.06	3.91	-11.72	111.33	124.94	91.8
38.87	6.1	-7.81	113.28	124.94	90.12
38.87	7.57	-9.77	111.33	125.98	91.8
38.28	6.65	-10.25	113.28	128.42	91.8
38.28	11.54	-9.77	111.39	126.46	92.22
38.09	7.14	-10.74	113.77	130.86	94.48
37.84	5.68	-9.77	113.34	129.94	94.27
37.88	11.54	-9.28	116.7	129.46	95.7
37.41	9.64	-10.68	116.21	131.84	95.7
37.39	8.61	-11.17	117.19	132.75	96.68
37.19	11.96	-8.79	117.19	136.72	97.41
36.89	12.02	-11.72	117.37	134.46	97.05
36.81	12.02	-9.77	121.09	136.72	99.61
36.67	11.54	-11.72	118.65	138.67	99.61
36.61	8.61	-11.72	123.05	135.68	99.61
36.4	14.53	-12.63	121.09	138.67	100.83
36.03	13.49	-9.77	121.15	140.14	101.07
36.03	12.57	-11.72	124.02	142.09	102.29
35.74	12.51	-10.74	124.02	142.09	103.52
35.64	13.49	-11.72	123.96	142.46	103.76
35.5	14.04	-11.72	124.94	141.54	104.25
35.01	13.49	-11.72	124.94	144.53	104.49
35.11	15.26	-11.72	124.94	142.58	107.42
34.72	16.91	-13.73	124.94	146.55	105.9
34.56	13.98	-15.63	124.94	144.53	107.42
33.87	16.17	-14.77	124.94	145.02	107.67
33.59	13.43	-16.54	126.89	146.48	107.42
33.59	19.35	-11.72	125.49	149.35	108.4
33.18	14.95	-14.89	127.69	145.08	109.38
33.2	16.42	-15.56	127.87	147.52	109.38
32.67	16.17	-11.72	130.86	146.48	109.77
31.98	15.93	-12.21	128.91	148.99	109.86
31.98	16.24	-11.72	129.88	148.38	111.33
31.4	16.91	-11.72	130.92	146.48	111.33
31.4	16.36	-14.71	130.86	146.48	111.57
30.56	15.26	-14.47	130.86	146.48	112.24
29.88	17.09	-11.72	131.84	144.53	112.3
29.86	17.88	-11.72	131.77	146	112.79
28.9	19.35	-11.72	128.91	140.14	113.25
28.9	17.46	-13.18	136.72	145.02	113.62
28.27	17.4	-10.99	132.32	145.02	113.25
27.34	19.47	-10.99	133.79	144.53	113.74
27.34	17.33	-9.77	134.77	142.09	115.23
26.56	18.37	-11.23	136.72	142.46	115.23
26.56	19.35	-10.74	134.77	140.38	115.23
25.73	19.35	-9.77	134.58	141.6	115.23
24.8	17.4	-7.32	136.72	137.51	115.23
24.81	19.35	-8.61	136.72	139.16	115.23
23.97	19.35	-6.35	134.28	136.72	115.23
23.82	16.91	-3.91	136.72	136.72	115.6
23.22	17.88	-3.91	133.79	136.72	115.69
22.26	20.32	-3.91	132.75	132.75	115.97
22.26	19.35	-3.91	134.52	131.84	116.21
21.57	20.32	-3.91	135.56	133.79	115.97
21.68	19.35	-3.42	132.69	130.37	116.24
20.85	21.3	-1.89	132.32	131.71	117.19
20.21	17.4	3.91	131.04	128.91	116.7
20.17	17.4	0.98	129.46	126.71	117.19
19.52	18.31	-0.18	130.86	126.95	117.22
19.53	19.35	-0.49	132.32	124.94	117.43
19.04	17.88	1.46	129.88	124.94	117.22
18.53	19.35	3.91	127.87	125	117.65
18.45	17.4	3.91	131.35	124.94	117.92
18.14	19.35	5.86	128.91	124.94	117.65
18.21	19.35	4.88	128.91	124.94	119.14
17.67	19.35	6.84	128.91	124.94	119.14
17.47	18.43	7.75	126.95	124.82	119.14
17.47	19.35	7.75	127.93	124.08	119.14
17.28	19.35	9.77	126.95	124.82	119.14
17.19	19.41	11.72	126.46	123.05	119.14
17.26	20.08	11.23	125.06	123.84	119.14
17.09	19.9	11.23	126.46	121.09	119.14
17.14	21.67	11.72	124.94	119.87	119.17
17.24	19.41	13.67	128.91	121.09	119.14
17.19	18.31	14.65	126.46	119.63	119.14
17.27	21.3	15.38	126.95	118.9	119.54
17.47	21.3	19.53	129.46	118.23	119.38
17.38	19.35	19.53	128.48	117.25	119.38
17.65	19.35	19.53	126.95	119.14	119.54
17.63	21.3	18.49	128.91	115.78	119.6
18.02	19.35	19.59	128.91	114.75	119.2
18.31	19.84	20.57	130.86	116.21	119.23
18.17	18.86	22.95	129.39	115.23	120.12
18.73	19.35	23.32	131.35	114.75	119.6
18.82	19.35	21.97	129.58	115.17	119.38
19.13	19.35	22.95	131.59	116.21	119.9
19.53	19.53	25.39	131.9	114.2	119.6
19.53	19.35	25.21	132.32	117.25	119.38
20.12	19.35	27.34	134.83	113.83	119.6
20.12	19.35	27.34	133.79	117.25	119.6
20.61	18.98	28.32	136.72	113.28	119.38
21.07	19.35	27.4	133.97	114.75	119.14
21.08	19.84	29.3	134.95	114.26	119.17
21.58	21.79	32.23	135.31	114.2	119.14
21.57	19.35	31.25	136.72	115.3	119.14
22.06	19.35	29.79	137.7	113.83	119.14
22.61	17.46	29.3	139.47	115.72	119.14
22.61	16.91	35.16	139.65	114.26	119.14
23.02	15.2	35.16	138.67	114.75	119.14
23	19.84	35.16	142.58	118.1	119.14
23.44	19.35	35.16	138.79	114.32	119.14
23.83	19.41	35.16	140.14	118.65	117.19
23.8	19.35	37.11	141.6	114.2	117.61
24.3	19.35	37.05	142.58	116.15	117.61
24.19	21.3	38.88	145.08	113.83	116.46
24.56	20.81	37.6	142.58	114.2	116.46
24.88	18.31	38.09	144.53	112.79	116.46
24.88	20.32	42.97	145.26	114.01	115.97
24.99	19.35	40.53	144.53	113.34	115.23
24.99	19.84	42.97	144.47	113.77	115.23
24.99	19.35	44.92	144.59	115.3	114.5
25.38	21.3	44.86	144.53	113.28	116.21
25.37	21.3	42.97	143.07	113.34	115.23
25.37	21.3	44.92	145.02	111.88	113.53
25.38	21.3	44.92	144.53	113.83	112.06
25.38	21.36	45.41	144.53	111.27	112.58
25.38	21.3	50.78	142.58	109.86	112.67
25.38	20.32	50.78	143.49	113.28	112.06
24.99	21.36	50.78	145.02	110.11	111.36
24.99	22.28	47.91	142.88	113.28	111.33
24.99	24.29	50.78	139.16	109.44	111.33
24.8	23.99	50.78	144.53	108.4	110.11
24.85	25.94	51.76	144.53	107.18	109.86
24.61	23.74	51.76	142.58	109.86	109.38
24.66	24.72	52.73	141.6	105.53	108.4
24.29	27.16	53.22	139.59	106.93	108.4
24	23.74	53.47	138.67	106.45	107.67
23.82	27.16	52.61	141.42	105.96	107.42
23.44	27.16	53.53	139.65	103.52	107.42
23.34	27.16	55.18	138.18	106.45	106.45
22.95	24.17	58.59	139.65	103.52	105.22
22.26	27.22	55.66	136.78	105.53	104.98
22.44	27.16	55.66	138.67	103.03	104.77
21.95	29.11	58.59	137.45	103.03	103.94
22.02	31.07	58.59	136.72	103.52	103.52
21.29	27.71	56.7	139.22	105.47	103.52
20.61	29.11	58.59	132.32	101.5	103.52
20.65	29.11	58.59	133.85	105.47	103.52
19.87	28.63	58.65	131.41	101.32	101.32
19.87	31.07	61.04	129.39	104.55	101.81
19.12	31.13	60.55	131.84	102.29	100.59
18.21	31.07	59.08	129.39	103.03	100.34
18.17	31.13	62.26	128.42	105.47	100.13
17.38	32.04	62.26	128.91	105.47	99.85
17.38	33.02	58.59	127.99	102.54	99.61
16.58	34	61.04	127.01	105.47	99.61
15.63	32.96	61.58	130.37	105.47	99.61
15.7	36.93	60.61	125.98	102.48	98.08
14.65	32.78	60.55	124.94	107.42	97.53
14.7	34.97	62.01	124.94	105.53	97.63
13.77	34.97	62.44	125	106.02	96.98
12.49	35.46	61.58	124.94	107.48	96.92
12.49	34.97	61.52	126.95	107.48	96.92
11.61	36.13	61.58	124.94	107.42	96.44
11.67	34.91	62.44	125.49	108.46	96.19
10.52	37.9	64.45	124.94	110.29	96.68
9.45	37.66	62.01	125	110.35	96.22
9.45	35.89	62.01	124.94	114.75	95.95
8.19	36.93	61.52	125.49	111.88	95.7
8.29	38.82	64.33	127.69	113.28	95.7
7.03	37.66	62.44	125.98	114.75	95.7
5.94	37.9	61.58	126.95	115.78	95.7
5.95	36.87	61.52	127.44	115.23	95.7
4.77	37.9	66.41	129.88	118.23	95.7
4.77	37.11	60.55	128.91	118.65	95.7
3.49	38.39	60.61	124.94	117.19	95.7
2.29	36.44	62.32	129.46	121.09	95.7
2.33	37.96	61.04	130.92	123.54	95.7
0.78	37.41	59.57	130.92	122.01	95.09
0.78	38.39	60.55	136.72	123.11	95.7
-0.3	37.41	62.44	132.32	122.13	95.7
-1.71	42.79	58.65	136.72	124.94	95.7
-1.61	42.79	61.04	134.77	124.94	95.7
-2.78	38.64	58.65	136.23	121.95	95.7
-3.04	38.64	59.63	136.78	124.94	95.7
-4.32	38.76	57.56	139.71	124.94	95.7
-5.66	35.46	58.59	138.67	124.94	95.7
-5.66	39.73	58.59	140.14	124.94	95.7
-7.08	38.82	58.59	144.53	124.94	95.7
-7.14	39.86	58.59	141.54	124.94	95.7
-8.45	39.61	58.59	139.83	124.94	95.7
-9.96	42.79	55.24	144.1	125.49	95.7
-9.89	40.34	54.69	144.59	124.94	95.7
-10.96	42.79	55.6	144.53	127.14	94.73
-11.13	41.38	58.59	147.95	124.94	95.7
-12.72	42.79	55.18	147.28	125.85	95.7
-13.97	40.77	58.59	147.46	125.61	95.7
-13.99	40.83	54.75	149.48	125.43	95.7
-15.45	42.79	55.18	150.39	128.91	95.7
-15.45	41.81	54.75	151.31	125	95.7
-16.85	40.83	54.2	152.34	124.94	94.24
-18.16	39.92	56.4	152.53	126.46	95.7
-18.16	40.34	53.71	154.79	124.94	94.33
-19.56	42.79	58.59	156.25	124.94	93.99
-19.46	40.59	54.2	153.14	124.94	92.38
-20.85	40.89	51.27	152.83	124.94	92.86
-22.07	39.92	52.73	156.25	124.94	93.08
-22.07	39.92	54.2	156.31	124.94	91.8
-23.46	40.77	53.22	154.42	124.94	92.29
-23.49	39.92	53.22	156.74	124.94	92.13
-24.71	40.34	51.33	156.74	124.94	91.8
-25.9	42.79	50.78	156.74	124.94	91.8
-26.03	39.79	50.78	154.3	124.94	90.82
-27.08	39.43	53.71	156.25	124.94	89.94
-27.35	40.83	53.71	156.25	124.02	89.36
-28.32	39.79	51.76	159.12	123.72	89.14
-29.44	37.48	50.78	156.74	123.05	89.11
-29.35	37.9	50.72	156.25	121.09	87.92
-30.49	36.44	50.78	156.25	121.09	88.17
-30.52	35.52	50.78	156.86	121.09	87.89
-31.57	34.73	50.78	157.71	122.01	87.89
-32.54	35.46	50.78	154.3	118.71	86.18
-32.54	33.02	50.78	154.3	117.68	85.3
-33.45	33.02	50.78	157.17	118.16	84.35
-33.35	32.53	50.78	152.34	123.05	83.98
-34.33	31.07	50.29	153.38	115.78	83.98
-35.16	31.25	50.78	152.83	116.21	83.98
-35.16	31.92	50.78	152.34	114.2	82.06
-35.95	31.98	50.78	152.34	115.3	81.3
-35.94	31.07	51.76	152.34	112.18	81.05
-36.72	29.11	48.58	152.34	111.82	80.08
-37.16	29.11	47.36	148.01	113.28	80.08
-37.16	27.22	50.78	147.95	113.28	80.08
-37.7	27.16	48.34	147.46	110.35	78.13
-37.7	25.82	50.78	149.41	109.86	77.15
-38.19	25.21	47.36	146.48	107.91	76.17
-38.4	25.15	50.78	147.95	109.44	76.17
-38.48	24.23	50.78	144.53	108.22	74.71
-38.78	22.77	47.79	144.53	107.48	74.1
-38.82	23.44	47.36	144.04	108.4	73.97
-38.97	23.8	50.78	141.42	107.42	72.27
-38.98	24.11	50.29	144.53	107.48	72.27
-38.98	22.28	46.94	144.53	107.42	71.81
-38.88	22.77	50.78	140.14	106.51	70.07
-38.98	21.79	49.32	137.7	107.97	70.07
-38.87	23.86	47.73	141.6	105.53	69.34
-38.67	22.46	48.34	137.7	105.47	69.09
-38.68	23.8	50.78	136.78	106.45	68.36
-38.48	23.32	46.39	137.7	105.47	66.38
-38.33	23.32	47.06	137.7	106.45	66.89
-37.94	23.93	50.78	137.21	105.47	65.43
-37.6	23.74	47.36	136.72	109.38	65.4
-37.55	23.74	46.88	134.77	105.47	64.45
-36.96	24.96	46.88	137.21	110.84	64.45
-36.94	27.16	45.9	136.72	105.53	62.99
-36.38	23.99	50.78	134.83	105.47	62.47
-35.69	27.16	50.78	136.72	105.53	62.47
-35.57	25.94	46.88	136.72	105.47	62.47
-34.91	27.16	46.39	136.72	105.47	62.47
-34.91	27.16	43.95	137.7	107.42	62.47
-34	28.87	45.9	134.7	105.47	62.01
-33.23	27.16	45.9	134.77	103.27	62.26
-33.25	29.11	46.39	137.21	105.47	61.52
-32.15	29.11	45.9	135.8	102.6	60.55
-32.18	28.08	45.9	138.85	103.03	60.55
-31.35	29.11	43.88	136.78	102.48	60.55
-30.18	31.07	43.46	136.9	105.47	60.55
-30.18	31.07	43.95	137.27	102.54	58.04
-29.22	29.11	43.95	138.67	100.16	57.62
-29.25	31.56	44.92	138.67	102.48	57.37
-28.13	32.04	43.03	140.14	100.65	56.64
-27.05	34.97	44.43	139.47	99.18	56.64
-27.15	34.97	45.41	136.78	100.65	56.64
-26.03	35.89	41.56	142.58	99.12	53.71
-26	31.56	43.46	139.71	100.59	53.71
-25	34.97	42.97	138.73	98.21	53.07
-23.93	34.18	42.97	144.53	99.67	52.98
-23.95	36.93	42.97	141.54	99.37	51.51
-23.05	34.85	40.04	141.3	97.66	51.27
-22.88	35.46	41.02	136.78	97.66	50.66
-21.92	37.41	40.1	141.66	94.48	49.56
-21.1	38.7	40.77	144.53	97.66	49.56
-20.95	35.03	42.97	144.53	93.75	48.83
-19.97	37.66	38.09	141.6	97.66	47.15
-20.03	35.89	38.09	144.53	91.8	47.12
-19.05	38.39	37.11	142.58	95.46	45.93
-18.12	37.9	36.01	139.65	91.8	45.9
-18.07	36.93	38.09	139.34	89.84	44.92
-17.29	36.99	37.11	138.67	89.84	44.92
-17.21	37.96	35.1	138.67	89.84	43.46
-16.41	38.45	32.23	138.67	91.8	41.99
-15.54	40.34	37.11	138.73	89.84	42.24
-15.45	39.79	35.16	137.21	86.91	41.02
-14.58	39.67	35.16	138.67	86.85	40.04
-14.58	39.86	35.16	135.5	87.89	39.43
-13.97	43.33	35.16	135.25	84.47	38.57
-13.11	42.85	35.16	136.72	83.98	38.33
-13.04	42.79	33.75	132.69	87.4	37.11
-12.35	40.83	31.31	131.35	82.52	37.11
-12.35	42.79	32.23	131.84	82.03	37.11
-11.72	40.77	32.23	128.91	82.03	34.55
-10.96	42.79	32.29	128.91	81.79	34.21
-10.99	40.83	30.76	126.46	82.03	33.45
-10.18	42.79	27.34	125.49	82.03	33.2
-10.16	42.79	35.16	124.94	82.09	32.23
-9.68	42.79	31.25	124.94	80.08	30.52
-8.99	42.79	29.3	124.94	80.08	30.49
-8.99	42.79	31.25	124.94	79.1	29.3
-8.23	41.69	29.3	124.94	82.03	29.3
-8.25	41.99	28.32	123.78	77.21	29.3
-7.53	42.97	29.3	124.94	76.72	26.46
-6.94	43.4	28.32	122.01	74.22	27.34
-7.04	42.79	27.83	121.09	76.17	25.42
-6.18	42.79	27.4	121.09	76.17	25.39
-6.1	40.77	27.34	121.09	76.17	25.39
-5.52	40.83	27.83	115.72	75.68	23.68
-4.79	41.56	27.34	115.23	75.2	23.74
-4.88	38.82	27.34	113.28	75.68	21.73
-4.1	39.92	27.34	113.28	71.35	21.51
-4.22	39.86	27.34	109.8	75.26	21.48
-3.44	38.39	27.34	110.23	74.22	19.9
-2.76	37.48	28.08	107.42	76.66	21.48
-2.86	37.41	27.34	106.2	75.68	19.04
-2	40.34	27.34	105.47	76.17	18.55
-1.97	38.15	27.34	101.14	76.17	17.94
-1.28	36.93	27.34	101.32	75.68	17.61
-0.59	35.71	27.34	101.32	76.66	17.58
-0.49	35.03	27.34	97.6	76.17	16.08
0.24	35.46	24.17	96.19	77.64	15.9
0.2	34.97	24.35	98.14	79.59	15.99
1.07	34.97	27.34	94.24	76.17	14.4
1.73	32.78	24.9	93.75	78.86	13.92
1.76	32.9	23.5	91.31	82.03	13.92
2.69	33.81	22.95	91.8	79.59	13.67
2.73	31.8	27.34	89.84	80.08	13.67
3.47	33.02	22.95	87.77	81.54	12.7
4.28	31.13	23.19	89.84	81.05	12.24
4.29	31.07	25.39	89.84	82.76	11.47
5.07	31.56	22.95	85.45	82.76	10.99
5.07	31.07	22.95	84.72	80.57	10.74
6.04	29.11	22.95	86.43	83.98	9.86
6.98	31.56	21.97	82.95	87.83	10.01
6.93	28.14	20.51	84.05	86.61	9.67
7.81	27.65	22.46	83.86	87.4	9.77
7.81	27.16	21.48	82.03	86.67	9.77
8.74	27.16	21.97	83.98	90.82	8.54
9.72	27.34	21.48	82.03	89.84	9.77
9.66	27.16	20.51	80.57	94.3	7.2
10.52	24.29	22.46	78.19	90.82	6.93
10.5	25.27	19.53	82.03	95.64	7.08
11.6	27.16	20.51	77.15	94.67	6.13
12.49	27.16	19.53	79.59	96.19	6.35
12.45	24.72	19.53	77.64	95.21	5.89
13.28	23.93	18.49	77.64	98.63	5.86
13.28	24.23	19.53	76.17	99.12	5.86
14.31	24.17	20.51	77.64	102.29	4.88
15.23	22.77	19.53	80.08	101.07	4.82
15.28	22.28	19.53	77.7	99.49	4.39
16.01	22.28	19.53	79.59	105.47	3.42
16.01	23.74	19.53	80.93	105.47	3.42
17.04	24.29	19.53	82.03	105.47	2.93
17.85	21.3	18.49	79.59	107.91	2.93
17.82	24.23	15.5	82.03	108.15	2.69
18.65	22.28	13.67	82.03	107.91	1.95
18.73	21.79	19.53	80.08	111.33	1.95
19.51	19.35	14.65	82.76	107.48	1.95
20.31	19.35	14.16	84.05	113.83	1.95
20.29	21.3	13.73	82.52	115.91	0.98
21	21.3	15.14	86.67	114.75	-9.77
21.07	17.88	12.33	84.66	118.1	0.09
21.87	19.35	13.67	84.53	116.03	-11.2
22.53	17.46	11.78	85.02	121.09	-9.77
22.44	17.33	12.21	87.4	121.09	-11.47
23.04	17.4	11.72	87.89	122.13	-12.7
23.19	14.47	11.72	89.84	121.09	-12.45
23.63	16.42	11.72	88.93	122.56	-12.94
24.41	19.35	11.72	90.88	121.15	-12.73
24.31	13.98	9.7	89.84	123.05	-14.16
24.88	13.49	7.75	85.51	117.25	-13.67
24.95	13.98	4.39	93.75	124.02	-14.65
25.38	12.7	11.72	91.8	123.05	-15.63
25.78	13.49	7.51	90.64	124.94	-15.59
25.78	13.49	6.04	90.33	124.02	-15.63
26.54	14.47	9.77	90.76	124.94	-17.33
26.51	12.51	6.35	91.8	123.11	-17.24
26.94	11.54	5.37	91.8	124.51	-17.58
27.59	11.54	6.04	90.82	124.94	-17.58
27.54	11.54	5.86	93.75	124.57	-19.01
27.93	10.56	4.88	93.75	124.94	-19.29
27.93	11.54	3.91	91.8	124.82	-19.78
28.49	11.54	3.91	89.84	124.21	-20.51
28.86	11.54	3.91	94.67	124.94	-20.75
28.7	13.49	5.86	91.8	124.94	-21
29.44	13.49	3.85	93.75	124.94	-21.45
29.29	13.49	3.91	90.33	124.94	-21.73
29.69	11.54	-0.06	92.29	124.94	-21.48
30.36	9.52	3.91	91.8	124.94	-21.48
30.26	12.51	3.91	91.8	124.94	-23.07
30.76	11.29	-0.06	90.33	124.94	-23.19
30.76	11.6	1.95	94.67	124.94	-23.41
31.49	9.58	2.44	89.84	124.94	-24.41
31.98	11.54	-0.92	93.75	124.94	-24.87
31.98	10.56	-0.06	89.84	124.94	-24.41
32.67	11.29	-0.98	89.84	124.94	-24.87
32.76	11.47	-0.24	89.84	124.94	-25.36
33.45	13.55	-0.98	90.33	124.94	-25.39
34.03	11.54	-0.98	89.84	124.94	-25.39
34.18	11.54	-1.46	90.33	124.94	-25.39
34.76	11.54	-2.87	89.84	124.94	-25.39
34.75	11.54	-3.42	89.84	125	-25.39
35.69	12.57	-3.91	92.35	127.93	-25.39
36.4	12.02	-3.91	89.84	128.91	-26.37
36.41	10.07	-3.91	89.84	129.39	-25.39
37.38	14.47	-6.84	89.84	127.75	-26.37
37.3	12.57	-5.31	90.82	130.86	-26.49
38.26	14.47	-3.91	94.24	131.35	-26.34
39.06	13.49	-3.91	91.8	131.84	-26
39.06	13.98	-8.61	91.8	135.25	-26.34
40.23	13.49	-8.3	91.86	133.79	-25.39
40.14	13.49	-9.7	95.21	136.72	-25.39
41.36	10.74	-10.25	94.42	137.7	-25.39
42.38	14.95	-15.93	97.66	138.73	-25.39
42.28	13.49	-9.03	95.28	138.67	-25.15
43.56	13.49	-11.23	96.44	139.16	-25.39
43.63	17.4	-11.72	97.66	141.42	-25.36
44.53	14.95	-19.59	98.69	141.3	-24.41
45.95	12.57	-15.14	99.55	144.53	-24.66
46.04	14.53	-16.11	99.61	145.2	-24.54
47.22	16.85	-17.58	101.07	146.48	-23.93
47.22	13.98	-16.6	105.47	145.02	-24.05
48.49	14.95	-17.58	103.52	146.97	-23.07
49.7	11.54	-19.53	104.25	147.03	-22.95
49.8	15.99	-19.53	106.38	148.5	-22.46
50.78	13.98	-21.97	107.42	147.52	-22.43
51.37	13.49	-19.53	107.42	152.34	-22.43
52.34	11.54	-21.97	113.28	147.95	-21.45
53.86	15.2	-24.41	110.84	148.62	-21.45
53.88	13.49	-25.21	113.28	150.33	-21.48
55.07	13.55	-24.41	113.28	149.6	-20.51
55.15	14.95	-26.86	116.03	148.99	-20.51
56.59	11.54	-27.34	121.09	149.41	-20.26
57.81	12.02	-30.52	121.09	152.34	-20.26
57.79	11.54	-30.27	121.09	149.6	-19.17
59.37	13.49	-31.25	122.56	152.83	-19.17
59.23	12.57	-30.7	123.6	149.48	-19.07
60.5	13.49	-32.71	124.08	150.02	-17.58
61.81	11.35	-33.69	124.08	150.39	-17.58
61.81	11.54	-34.18	124.94	152.34	-17.58
62.88	9.64	-35.16	124.94	147.46	-17.33
63.09	9.58	-36.19	124.94	149.41	-17.21
64.4	8.61	-35.16	124.94	148.99	-16.6
65.67	7.2	-39.12	125	146.55	-16.6
65.63	7.39	-36.62	126.95	147.46	-15.63
66.77	7.57	-39.25	126.95	147.03	-13.67
66.79	5.62	-39.55	124.94	146.48	-15.11
67.82	6.65	-42.97	128.85	146.97	-13.67
69.04	5.86	-38.57	128.91	145.39	-14.65
69.04	6.65	-39.55	129.39	144.53	-13.67
69.87	4.33	-41.99	129.64	144.53	-13.67
70.12	5.68	-43.15	131.04	144.53	-13.67
71	6.41	-40.04	130.86	144.53	-14.65
71.92	4.7	-42.97	133.79	143.13	-13.67
71.88	6.65	-42.97	129.88	144.53	-13.43
72.9	5.68	-42.97	131.71	140.38	-13.43
72.65	6.35	-42.97	132.75	139.16	-13.64
73.52	3.72	-45.04	132.75	140.14	-12.66
74.3	2.75	-42.97	130.74	139.16	-13.31
74.29	4.7	-44.92	133.79	137.7	-13.15
74.81	2.69	-42.97	129.88	137.63	-12.94
74.9	2.26	-44.92	132.57	135.93	-12.85
75.73	0.31	-46.94	128.91	136.72	-13.18
76.12	1.28	-41.99	128.42	137.21	-13.18
75.78	0	-42.97	128.91	136.72	-12.7
76.56	0.43	-44.31	126.95	135.25	-12.94
76.56	-0.24	-42.48	124.94	136.72	-12.94
76.9	-0.24	-42.97	125.98	136.72	-13.18
77.34	-0.24	-42.91	124.94	133.54	-12.7
77.34	-0.24	-41.99	124.94	136.29	-13.15
77.69	-0.24	-42.97	124.94	132.32	-13.21
77.59	-0.24	-42.97	124.94	136.72	-13.15
77.93	-0.24	-40.53	124.94	132.32	-13.43
77.93	-0.24	-41.93	124.94	133.79	-13.43
78.13	-0.24	-42.97	124.94	131.35	-12.94
78.49	-0.24	-40.95	123.84	132.32	-13.67
78.3	-0.24	-40.53	123.05	136.72	-13.67
78.3	-0.24	-39.55	121.09	132.32	-13.67
78.31	-0.31	-38.09	121.09	132.39	-13.64
78.47	-0.24	-39.98	119.87	130.86	-13.67
78.47	-0.24	-41.02	121.09	134.28	-13.67
78.31	-0.24	-40.04	117.37	131.35	-13.67
78.31	-0.67	-34.67	118.9	130.86	-13.67
78.31	-1.65	-35.16	115.23	131.9	-14.68
78.17	-1.65	-35.16	115.23	131.35	-14.65
78.2	-1.28	-35.16	114.2	128.66	-14.89
78.13	-1.1	-35.16	113.34	132.32	-15.2
77.93	-2.14	-34.42	112.18	134.28	-15.26
77.93	-2.14	-32.71	113.28	132.32	-15.14
77.81	-3.11	-34.67	110.41	136.72	-15.63
77.59	-4.09	-32.47	113.28	132.39	-16.36
77.34	-4.09	-33.69	111.33	133.79	-15.63
77.32	-5.07	-31.25	113.28	136.72	-16.6
76.93	-3.6	-29.79	112.79	134.52	-16.82
76.9	-2.14	-30.52	110.35	132.75	-17.09
76.56	-4.09	-29.79	111.15	136.72	-17.49
76.56	-6.96	-27.34	113.28	136.72	-17.58
76.17	-6.04	-30.4	112.12	138.67	-17.58
75.77	-8.97	-27.34	114.07	136.72	-17.55
75.78	-5.43	-27.34	113.28	138.67	-17.58
75.34	-6.1	-27.34	113.28	138.67	-17.58
75.24	-6.96	-27.34	114.75	138.18	-17.58
74.85	-4.09	-24.9	113.28	137.21	-19.17
74.17	-6.96	-27.34	115.17	138.67	-19.23
74.29	-6.04	-25.39	117.19	139.71	-19.65
73.78	-6.96	-27.4	116.21	144.53	-19.78
73.63	-7.93	-26.86	117.92	142.58	-20.23
73.19	-7.26	-25.39	118.1	142.58	-20.51
72.53	-8.48	-25.88	121.09	144.59	-20.48
72.53	-8	-24.48	121.09	144.04	-21.24
71.88	-8.48	-25.88	121.15	144.53	-21.15
71.92	-9.46	-24.41	124.51	144.53	-21.12
71.09	-9.4	-24.9	124.57	144.53	-21.48
70.31	-7.93	-25.88	123.05	147.95	-22.37
70.31	-9.95	-24.41	124.94	144.29	-21.48
69.87	-8.91	-23.5	124.94	145.02	-23.19
69.87	-10.19	-23.86	124.94	146.48	-23.32
69.04	-8.48	-24.41	124.94	145.51	-23.68
68.36	-9.95	-27.34	124.76	148.93	-24.08
68.37	-9.89	-23.93	124.94	145.45	-24.9
67.57	-13.85	-24.9	124.94	146.48	-25.02
67.57	-7.32	-29.36	124.94	147.52	-25.36
66.94	-10.38	-23.93	125.55	147.09	-25.39
66.01	-12.08	-23.93	124.94	146.67	-25.39
66.01	-12.94	-23.93	126.46	146.97	-26.4
65.43	-7.45	-19.53	127.87	150.09	-28.32
65.48	-9.95	-24.9	128.91	144.59	-27.59
64.65	-8.97	-26.37	129.82	150.39	-27.8
64.01	-7.51	-22.46	128.91	144.59	-27.59
64.01	-10.44	-22.77	128.91	149.11	-28.81
63.13	-9.16	-25.39	128.91	147.95	-29.3
63.13	-8.91	-22.95	129.88	149.9	-29.27
62.48	-9.22	-24.35	128.91	148.93	-30.27
61.72	-10.44	-25.39	128.97	148.38	-29.91
61.69	-9.46	-25.39	127.87	147.52	-30.73
61.13	-8.48	-25.39	127.69	152.34	-31.25
61.13	-9.95	-24.9	126.04	152.34	-30.33
60.53	-8.97	-24.54	126.95	149.41	-32.44
60.11	-10.93	-26.37	125.79	150.15	-32.44
60.06	-9.77	-26.37	128.91	152.34	-33.2
59.45	-10.01	-24.41	124.94	152.34	-33.2
59.45	-9.03	-26.79	124.94	150.57	-33.2
58.98	-9.77	-23.86	124.94	152.34	-34.88
58.54	-8.97	-27.34	124.94	152.34	-34.91
58.45	-9.77	-27.34	124.94	152.34	-35.13
58.18	-7.93	-27.83	124.94	152.34	-35.89
58.18	-8.48	-25.39	124.94	150.88	-36.38
57.62	-9.95	-26.61	124.94	152.34	-36.59
57.62	-8.91	-24.9	123.05	152.34	-36.59
57.42	-7.08	-27.34	123.54	152.89	-37.11
57.03	-4.09	-26.37	118.9	152.34	-37.11
57.03	-4.09	-25.51	118.1	153.81	-37.11
56.98	-7.32	-27.34	116.21	152.34	-38.09
56.63	-7.08	-27.77	114.26	151.86	-37.11
56.63	-6.53	-24.9	114.26	152.34	-38.54
56.62	-4.09	-27.34	113.28	153.32	-39.64
56.62	-5.25	-25.39	107.3	152.34	-39.55
56.54	-6.35	-27.34	113.28	152.34	-40.04
56.54	-4.09	-26.86	107.42	152.83	-39.76
56.24	-4.09	-26.25	104.43	152.34	-40.16
56.49	-4.03	-25.39	103.52	152.34	-40.65
56.24	-4.09	-27.4	105.47	153.81	-40.5
56.59	-4.09	-29.3	103.03	152.34	-41.02
56.59	-2.62	-25.39	102.05	152.34	-41.02
56.24	-3.91	-27.34	99.12	152.34	-41.02
56.63	-3.91	-25.39	100.1	151.43	-41.02
56.63	-4.09	-26.86	100.1	152.34	-41.96
56.63	-3.23	-27.34	96.37	152.34	-42.02
56.93	-3.11	-27.34	95.21	152.34	-41.02
56.93	-2.14	-27.59	97.66	152.83	-41.02
57.01	-3.17	-27.34	94.24	153.08	-41.02
57.03	-3.23	-27.34	93.75	152.34	-41.02
57.37	-2.26	-27.34	93.75	152.34	-42.51
57.71	-3.11	-30.76	95.64	149.35	-42.24
57.62	-4.09	-27.34	91.8	152.34	-42.21
57.81	-0.67	-29.3	91.86	152.34	-42.45
57.8	-1.65	-32.71	90.88	152.34	-42.72
58.15	-1.16	-28.56	89.84	152.34	-42.24
58.4	-1.16	-32.23	93.75	152.34	-41.02
58.45	-0.24	-27.34	90.88	152.34	-41.02
58.54	-1.59	-27.34	89.9	148.93	-41.02
58.57	-0.67	-30.76	92.29	151.86	-41.02
59.03	-4.09	-30.76	91.8	152.4	-41.02
59.37	-0.24	-30.76	91.55	152.34	-41.02
59.37	-0.67	-27.34	91.8	152.34	-41.02
59.56	-0.24	-32.65	93.75	152.34	-41.02
59.47	-0.24	-30.76	91.31	153.38	-41.02
59.74	-0.24	-27.34	95.7	152.83	-40.28
60.06	-0.43	-31.25	91.86	152.34	-40.53
60.06	-0.24	-29.79	94.73	150.33	-40.5
60.15	-0.24	-32.65	92.35	149.9	-40.04
60.14	-0.24	-31.25	93.75	152.34	-40.01
60.4	-0.24	-32.23	97.66	152.34	-39.67
60.53	-0.24	-32.35	93.75	150.45	-39.55
60.52	-0.24	-32.23	95.21	149.35	-38.6
60.72	-0.24	-31.25	97.66	150.15	-37.11
60.74	-0.24	-31.25	95.7	149.9	-38.33
60.69	-0.24	-33.2	97.66	150.33	-37.11
60.74	-0.24	-30.27	98.63	148.99	-37.11
60.84	-0.24	-32.23	99.37	145.51	-37.11
60.54	-0.24	-33.2	97.66	152.34	-36.53
60.79	-0.24	-31.25	100.65	147.95	-36.13
61.03	-0.24	-32.17	97.41	147.03	-35.64
60.15	-0.24	-33.14	99.79	147.03	-35.89
60.35	-0.24	-32.71	98.69	146.48	-34.67
60.15	-0.24	-33.02	100.34	146	-34.58
60.15	-0.24	-31.25	98.14	145.51	-33.2
59.76	-0.24	-32.23	94.36	147.46	-33.11
59.47	-0.24	-32.71	98.69	144.53	-33.2
59.55	-0.24	-32.35	98.82	144.53	-33.2
59.18	-0.24	-32.65	99.61	144.53	-32.44
59.18	-0.24	-33.2	99.61	141.6	-30.91
58.57	-0.24	-31.25	97.66	138.67	-30.88
57.81	-0.24	-32.23	99.61	139.16	-31.01
57.81	-0.24	-31.25	99.61	136.78	-29.3
57.03	-0.24	-31.19	101.38	136.72	-29.27
57.37	-0.24	-31.07	99.12	132.75	-29.3
56.49	-0.24	-30.76	98.63	133.79	-27.83
55.76	-0.24	-30.27	99.55	131.35	-28.08
55.76	-0.24	-30.27	100.1	130.86	-27.07
54.69	-0.24	-27.34	98.63	127.01	-26.86
54.78	-0.24	-29.79	101.07	127.5	-26.61
53.89	1.77	-29.3	97.72	125.49	-25.94
53.13	0.37	-32.23	100.59	125.73	-25.39
52.93	0.79	-26.86	98.69	124.94	-24.41
51.93	-0.24	-27.4	98.57	124.94	-24.41
51.93	-0.24	-28.81	97.66	124.94	-24.41
50.78	-0.24	-27.34	98.63	124.02	-22.95
49.7	-0.24	-26.37	98.57	121.64	-23.35
49.8	0.67	-27.34	98.63	123.05	-22.58
48.53	-0.24	-26.37	97.66	117.68	-21.48
48.53	0.79	-26.37	97.6	117.68	-21.48
47.51	0	-25.39	98.39	114.75	-21
46.29	0.31	-27.4	97.66	113.77	-21.21
46.09	1.28	-25.39	99.12	110.35	-19.99
45.21	0	-24.78	98.14	109.86	-19.78
45.17	2.26	-23.93	98.14	109.86	-19.29
43.95	1.83	-26.31	97.66	106.02	-17.58
42.82	2.26	-24.35	97.66	101.32	-17.58
42.67	0.85	-23.5	98.45	105.47	-17.58
41.65	1.77	-23.56	96.19	101.07	-17.58
41.7	1.77	-23.5	99.61	100.1	-17
40.63	3.72	-21.48	97.72	98.14	-16.51
39.4	1.77	-23.5	98.14	98.14	-16.6
39.31	6.65	-23.5	99.61	97.66	-15.2
38.28	3.72	-22.46	100.77	94.79	-13.67
38.28	3.91	-21.97	98.39	94.48	-14.68
37.2	3.72	-18.98	96.56	94.24	-13.43
36.32	5.68	-19.53	99.12	91.8	-12.94
36.22	5.86	-20.57	101.07	93.75	-12.7
35.15	3.72	-19.53	101.07	91.8	-12.7
35.15	4.7	-22.95	101.14	94.67	-11.44
34.45	5.19	-19.53	100.59	91.8	-9.77
33.54	6.84	-19.53	100.1	90.33	-10.96
33.57	3.66	-22.52	105.47	89.84	0.46
32.76	6.77	-22.89	103.7	91.8	0.52
32.71	5.86	-22.46	105.53	90.64	0.89
31.98	7.51	-22.4	105.47	91.8	2.01
31.2	3.72	-19.53	105.47	89.9	2.2
31.15	4.7	-23.5	105.47	93.75	2.08
30.47	4.88	-23.93	107.42	90.88	3.42
30.44	7.14	-21.73	107.91	91.8	3.78
30.05	4.21	-23.93	108.4	94.24	5.86
29.28	5.68	-25.39	109.44	93.75	4.39
29.29	5.68	-26.37	110.84	92.29	5.86
28.86	6.16	-27.4	113.28	95.7	6.1
28.7	5.68	-25.88	113.28	95.7	6.35
28.13	5.68	-27.34	113.28	97.66	7.57
27.73	6.16	-27.34	117.19	97.66	7.32
27.73	4.7	-27.34	114.81	99.55	8.09
27.15	5.68	-33.2	118.71	97.66	9.77
27.15	6.16	-29.3	118.04	100.65	9.77
26.56	3.72	-29.79	118.16	98.63	9.77
26.12	5.74	-31.56	121.09	99.61	10.01
26.15	5.68	-31.25	121.64	101.07	10.83
25.73	7.39	-31.25	121.09	102.36	11.23
25.73	5.86	-33.2	122.62	102.23	11.23
25.24	6.71	-35.16	123.05	103.45	12.24
24.8	9.58	-34.67	123.05	105.47	12.7
24.85	6.65	-35.16	124.94	105.47	13.67
24.3	7.14	-41.02	124.94	105.47	13.67
24.31	6.65	-37.72	124.94	106.14	13.67
23.97	7.14	-40.53	124.94	105.47	13.76
23.34	8.48	-41.99	124.94	105.47	13.67
23.52	9.52	-41.99	124.94	106.51	14.65
23.04	8.61	-42.97	124.94	108.34	14.68
23.1	9.58	-42.97	124.94	105.47	14.65
22.53	9.64	-42.97	124.94	109.38	15.9
22.06	7.57	-47.36	124.94	106.45	15.87
22.06	9.58	-47.12	125.55	110.29	15.87
21.68	9.09	-49.8	124.94	106.51	16.08
21.68	5.68	-47.3	128.91	106.93	16.48
21.09	5.55	-50.78	126.71	107.91	16.54
20.51	11.54	-50.78	128.91	107.36	16.36
20.65	9.58	-53.65	126.95	106.93	17.58
20.12	12.02	-53.71	127.75	109.38	17.58
20.12	12.27	-54.75	128.91	105.96	17.58
19.43	11.54	-57.74	128.91	105.47	17.58
18.99	11.54	-58.53	128.91	108.4	17.58
18.94	11.54	-56.64	128.91	105.47	17.58
18.16	11.47	-58.59	128.91	107.48	17.58
18.26	12.02	-58.59	128.91	109.38	17.58
17.57	11.6	-58.59	128.91	105.47	17.58
[truncated: 48,001 more rows]
