# Supplementary material for: Synchronized activity of sensory neurons initiates cortical synchrony in a model of neuropathic pain
Source: Nat Commun. 2023 Feb 8;14:689. doi: 10.1038/s41467-023-36093-z (PMC9908980; doi:10.1038/s41467-023-36093-z)
Supplement: Supplementary file 7 — Supplementary Software 1 [file 41467_2023_36093_MOESM7_ESM.zip › comparsion EEG from Chao/comparsion EEG/comparsion bl_3h_1d_3d/Post_FK506 7d.xlsx]

## Sheet: Sheet1
animal 1	animal 1	animal 18	animal 5	animal 35	animal 19
1.95	-28.05	6.05	17.96	26.34	41.94
1.95	-28.44	6.05	18.24	25.36	41.4
1.95	-28.52	6.15	18.16	24.35	41.4
1.95	-28.93	6.14	18.26	23.44	41.26
1.95	-28.96	6.23	18.31	23.9	40.8
1.95	-29.35	6.2	18.36	23.9	40.81
1.95	-30.02	6.05	18.36	22.95	40.67
0.98	-29.98	6.05	18.26	22.95	40.43
1.22	-30.52	6.05	18.45	21.24	40.14
1.46	-30.52	5.93	18.43	19.41	39.75
1.01	-31.1	6.01	18.26	19.29	39.79
1.01	-31.64	5.93	18.31	18.49	39.4
1.95	-31.64	5.87	18.24	18.49	39.34
1.95	-32.34	5.65	18.06	16.05	39.06
1.95	-32.25	5.56	18.12	16.57	38.62
1.22	-32.73	5.52	17.94	15.63	38.65
1.34	-33.4	5.32	17.77	17.03	38.28
0.85	-33.33	5.23	17.67	15.63	38.26
1.22	-33.89	5.05	17.55	14.4	37.84
1.95	-33.8	4.74	17.55	14.65	37.39
1.95	-34.38	4.64	17.14	11.69	37.38
1.95	-34.77	4.47	16.94	10.74	36.81
1.95	-34.86	4.44	16.79	11.23	36.91
1.95	-35.3	3.9	16.4	9.7	36.5
1.95	-35.3	3.51	16.4	7.32	36.03
1.95	-35.74	3.61	16.19	7.78	36.01
2.44	-36.04	3.17	15.77	8.54	35.5
2.23	-36.13	3.13	15.7	7.32	35.5
2.44	-36.43	2.73	15.43	7.08	34.76
2.93	-36.52	2.2	15.33	7.69	34.45
3.17	-36.77	2.15	14.82	5.74	34.42
2.99	-37.12	1.56	14.45	6.84	33.79
3.42	-37.04	1.56	14.45	5.8	33.79
3.66	-37.35	0.78	14.01	3.17	33.3
3.88	-37.35	0.37	13.96	1.71	32.62
4.82	-37.61	0.34	13.62	3.66	32.67
4.88	-37.82	-0.39	13.18	3.66	32.03
5.86	-37.84	-0.5	13.09	2.93	32.03
5.86	-38	-1.03	12.74	3.42	31.45
5.86	-38.01	-1.86	12.84	3.42	30.93
6.1	-38.29	-1.86	12.3	0.95	30.86
5.86	-38.31	-2.56	11.91	-0.03	30.47
6.84	-38.4	-2.56	11.99	1.89	30.27
6.38	-38.6	-3.31	11.62	-1.5	29.78
7.08	-38.62	-4.1	11.57	-0.24	29.17
7.57	-38.78	-4.1	11.33	-0.24	29.15
7.63	-38.99	-4.93	11.03	-0.7	28.76
8.54	-38.99	-5.08	11.03	-1.5	28.76
8.3	-39.21	-5.66	10.94	-0.03	28.2
8.76	-39.16	-6.64	10.94	-0.95	27.93
9.77	-39.46	-6.75	10.69	-2.08	27.93
9.77	-39.67	-7.35	10.63	-4.03	27.32
9.77	-39.75	-7.42	10.6	-1.68	27.33
9.77	-39.97	-8.25	10.52	-1.71	27.1
9.77	-40.09	-9.01	10.5	-2.2	26.56
10.28	-40.26	-9.01	10.64	-3.88	26.56
10.25	-40.72	-9.86	10.62	-2.96	26.46
10.5	-40.72	-9.86	10.69	-3.66	26.46
10.74	-41.06	-10.6	10.74	-3.45	26.12
11.02	-41.02	-11.43	10.74	-4.52	25.78
10.74	-41.55	-11.47	10.94	-5.98	25.78
10.74	-42.19	-12.12	11.13	-4.91	25.78
11.23	-42.38	-12.13	11.13	-5	25.73
10.99	-42.68	-12.84	11.42	-5.89	25.78
11.23	-42.63	-13.97	11.52	-6.87	25.59
10.99	-43.37	-13.5	11.79	-8.3	25.59
10.99	-44.06	-14.21	12.18	-6.87	25.63
10.99	-43.95	-14.21	12.12	-7.81	25.63
11.26	-44.73	-14.85	12.49	-7.35	25.38
11.47	-44.65	-15.45	12.49	-8.3	25.59
10.77	-45.46	-15.45	12.88	-9.03	25.38
11.23	-46.29	-16.02	13.62	-10.01	25.38
11.32	-46.31	-15.92	13.62	-12.21	25.37
11.11	-47.07	-16.5	13.96	-11.75	25.38
11.23	-47.18	-16.99	14.06	-11.84	25.38
10.99	-47.85	-16.85	14.65	-11.75	25.38
10.99	-48.88	-17.38	15.19	-10.77	25.38
10.74	-48.85	-17.38	15.19	-11.75	25.38
10.74	-49.71	-17.72	15.8	-13.7	25.38
10.99	-49.66	-18.16	15.81	-13.92	25.59
10.25	-50.73	-18.07	16.31	-13.79	25.59
10.74	-51.59	-18.37	17.09	-14.71	25.38
10.25	-51.56	-18.38	17.09	-14.77	25.38
10.5	-52.56	-18.7	17.66	-15.63	25.63
10.74	-52.56	-18.87	17.65	-16.6	25.38
10.25	-53.32	-18.89	18.36	-16.6	25.54
10.74	-54.35	-19.14	19.09	-18.04	25.38
10.01	-54.31	-19.14	19.04	-16.6	25.59
9.77	-55.18	-19.17	19.53	-18.07	25.59
10.22	-55.22	-19.14	19.53	-19.56	25.68
10.01	-56.01	-19.24	20.21	-20.75	25.68
10.01	-56.92	-19.26	21.04	-20.51	25.73
10.25	-56.86	-19.14	21.04	-20.75	25.59
10.01	-57.62	-19.14	21.68	-20.51	25.73
9.77	-57.62	-18.95	21.58	-21.97	25.68
10.25	-58.3	-19.04	22.26	-21.51	25.76
10.25	-59.01	-18.95	22.65	-23.47	25.76
9.77	-59.08	-18.9	22.65	-24.41	25.73
10.25	-59.69	-18.6	23.51	-23.93	25.76
10.13	-59.62	-18.37	23.41	-23.93	25.78
10.25	-60.35	-18.37	23.9	-25.42	25.78
10.25	-60.94	-17.97	24.51	-25.63	25.78
10.74	-60.79	-17.97	24.46	-27.37	25.78
10.74	-61.35	-17.63	24.95	-27.37	25.78
10.74	-61.38	-17.19	24.81	-27.37	25.78
10.74	-61.82	-17.19	25.38	-27.37	25.78
10.74	-62.26	-16.6	25.73	-25.42	25.78
11.23	-62.3	-16.6	25.68	-27.37	25.78
11.02	-62.6	-16.02	26.12	-27.59	25.78
11.23	-62.7	-15.48	26.16	-29.54	26.12
11.51	-63.09	-15.54	26.22	-28.32	26.12
11.47	-63.23	-14.87	26.54	-28.32	25.78
11.75	-63.28	-14.89	26.46	-27.59	25.78
11.99	-63.5	-14.36	26.56	-29.33	26.15
11.96	-63.58	-13.7	26.56	-29.33	25.78
12.45	-63.87	-13.78	26.56	-27.83	26.12
13.67	-64.11	-13.13	26.56	-29.42	26.15
13.67	-64.11	-13.2	26.56	-29.33	26.15
13.67	-64.28	-12.35	26.56	-28.81	25.78
13.67	-64.31	-11.82	26.56	-28.32	25.78
13.67	-64.65	-11.87	26.54	-29.54	25.78
12.7	-64.85	-11.13	26.54	-30.76	25.77
13.92	-64.85	-11.13	26.46	-29.54	25.78
13.67	-65.09	-10.6	26.17	-30.27	25.73
14.1	-65.15	-10.16	26.37	-29.36	25.38
14.4	-65.25	-9.91	25.78	-30.03	25.59
14.65	-65.58	-9.47	25.59	-29.54	24.99
14.65	-65.63	-9.57	25.68	-30.52	24.99
14.65	-65.77	-8.84	25.38	-28.32	24.81
14.74	-65.82	-8.45	25.38	-29.54	24.61
15.87	-66.21	-8.42	24.99	-29.79	24.62
15.63	-66.43	-7.86	24.62	-29.79	24.19
16.36	-66.41	-7.96	24.66	-30.03	24.17
15.87	-66.82	-7.47	24.29	-29.33	23.72
16.36	-66.72	-7.06	24.17	-29.54	23.24
16.63	-67.04	-7.03	23.82	-30.52	23.13
17.58	-67.53	-6.78	23.44	-29.33	22.65
16.6	-67.38	-6.75	23.39	-29.54	22.65
17.58	-67.97	-6.34	23	-29.42	21.96
17.58	-67.97	-6.01	22.95	-30.03	21.48
17.58	-68.21	-6.01	22.51	-29.79	21.44
17.58	-68.65	-5.62	22.05	-29.33	20.68
18.34	-68.58	-5.62	21.96	-29.54	20.68
18.07	-68.99	-5.52	21.44	-28.56	19.91
18.55	-69.09	-5.18	21.48	-29.33	19.29
18.59	-69.53	-5.18	21.04	-30.03	19.13
18.92	-69.95	-5.03	20.31	-28.32	18.45
19.41	-69.97	-5.03	20.3	-27.59	18.51
19.04	-70.26	-4.74	19.87	-28.56	17.55
19.93	-70.36	-4.83	19.87	-29.33	16.87
19.62	-70.83	-4.81	19.13	-28.08	16.85
20.26	-71.14	-4.69	18.75	-29.54	16.01
21.48	-71.14	-4.69	18.65	-29.54	16.01
21.48	-71.78	-4.69	17.97	-29.54	15.43
21.48	-71.73	-4.69	17.94	-29.33	14.6
21.48	-72.07	-4.69	17.38	-29.33	14.65
21.51	-72.46	-4.69	16.75	-27.37	14.04
21.82	-72.46	-4.69	16.69	-27.83	13.96
21.73	-72.8	-4.44	16	-27.83	13.28
22.71	-72.8	-4.69	16	-31.01	12.88
22.71	-73.19	-4.71	15.28	-29.33	12.84
22.71	-73.49	-4.7	14.6	-27.83	12.35
23.44	-73.49	-4.69	14.65	-27.37	12.3
23.47	-73.78	-4.79	13.77	-29.33	11.91
23.8	-73.85	-4.74	13.75	-28.32	11.79
23.9	-74.02	-4.74	13.09	-27.37	11.69
24.41	-74.22	-4.98	12.01	-27.37	11.67
25.39	-74.24	-4.88	11.89	-27.56	11.57
25.39	-74.24	-5.13	11.3	-25.88	11.5
25.39	-74.24	-5.27	11.32	-27.37	11.57
25.39	-74.41	-5.47	10.35	-27.47	11.6
24.93	-74.27	-5.47	9.52	-27.37	11.79
25.42	-74.27	-5.47	9.55	-25.88	11.71
25.42	-74.32	-5.57	8.45	-25.63	12.06
25.91	-74.27	-5.66	8.4	-25.63	12.45
25.88	-74.22	-5.66	7.62	-27.37	12.48
26.4	-73.88	-6.01	6.59	-25.85	13.13
25.85	-73.88	-5.91	6.59	-25.85	13.09
25.91	-73.49	-6.2	5.56	-23.93	13.72
26.4	-73.56	-6.45	5.56	-24.41	14.5
26.37	-73.14	-6.45	4.54	-23.93	14.53
26.61	-72.68	-6.57	3.49	-24.87	15.23
26.86	-72.68	-6.59	3.51	-24.41	15.28
27.34	-72.07	-6.85	2.34	-23.68	16.38
26.89	-72.12	-7.03	2.34	-23.47	17.28
27.1	-71.49	-7.08	1.37	-23.9	17.26
26.89	-70.73	-7.43	0.24	-21.73	18.53
27.34	-70.75	-7.34	0.34	-23.47	18.37
27.37	-69.93	-7.62	-0.89	-22.09	19.53
27.34	-69.92	-7.76	-0.83	-21.48	20.97
27.34	-69.06	-8.01	-2	-19.78	21
27.37	-67.97	-8.01	-3.05	-21.12	22.16
27.34	-67.97	-8.01	-3.13	-19.56	22.24
27.83	-66.82	-8.35	-4.35	-19.65	23.51
27.34	-66.82	-8.6	-4.32	-19.78	24.7
29.3	-65.55	-8.61	-5.48	-18.55	24.8
27.34	-64.26	-8.81	-6.64	-19.56	26.15
27.34	-64.21	-8.99	-6.64	-19.56	25.78
27.1	-62.74	-9.01	-7.81	-17.49	27.34
26.86	-62.89	-9.38	-7.54	-16.6	28.69
26.37	-61.33	-9.47	-9.01	-15.38	28.7
26.86	-59.57	-9.57	-10.18	-16.6	29.88
26.73	-59.67	-9.57	-10.25	-14.77	29.78
26.4	-58.12	-9.96	-11.43	-14.28	31.1
26.4	-58.01	-10.21	-11.43	-15.38	32.03
26.4	-56.1	-10.25	-12.69	-13.7	32.03
26.37	-54.69	-10.45	-13.88	-14.28	33.35
26.12	-54.49	-10.57	-13.97	-12.76	33.3
26.37	-52.56	-10.69	-15.06	-12.94	34.38
25.76	-52.56	-11.04	-15.06	-11.75	35.15
25.88	-50.78	-11.13	-16.41	-12.21	35.15
25.39	-48.73	-11.33	-17.58	-12.33	36.03
25.88	-48.84	-11.38	-17.68	-12.21	36.01
25.63	-46.8	-11.74	-18.95	-12.21	36.89
25.39	-46.83	-11.94	-18.85	-13.92	37.39
25.39	-44.92	-11.91	-20.13	-8.06	37.4
25.39	-42.97	-12.35	-21.53	-10.77	38.09
25.39	-42.97	-12.3	-21.5	-10.5	38.13
25.39	-40.82	-12.5	-22.68	-9.8	38.28
25.39	-41.02	-12.89	-22.75	-12.82	38.87
25.39	-39.06	-12.94	-24.22	-11.75	38.92
25.39	-37.13	-13.23	-25.24	-10.5	39.05
25.39	-37.13	-13.2	-25.3	-9.28	39.06
25.39	-35.35	-13.5	-26.47	-10.99	39.4
24.17	-35.21	-13.78	-26.56	-9.8	39.45
24.2	-33.4	-13.79	-27.75	-9.03	39.43
25.39	-31.59	-14.11	-28.91	-10.01	39.45
24.2	-31.75	-14.06	-29	-10.38	39.65
23.8	-29.98	-14.36	-30.08	-10.8	39.5
23.83	-29.93	-14.75	-30.08	-11.75	39.5
23.53	-28.32	-14.6	-31.2	-12.45	39.43
23.8	-26.76	-14.89	-31.95	-11.96	39.06
23.96	-26.81	-14.87	-32.33	-12.21	39.33
23.56	-25.38	-15.24	-33.35	-12.27	39.06
23.68	-25.44	-15.44	-33.35	-11.75	38.87
23.68	-23.93	-15.48	-34.2	-12.82	38.96
23.86	-22.68	-15.82	-35.18	-11.75	38.87
23.44	-22.71	-15.77	-35.25	-12.82	38.87
23.44	-21.4	-15.92	-35.99	-14.71	38.28
23.68	-21.34	-16.21	-36.04	-13.7	38.28
23.44	-20.12	-16.21	-36.82	-14.77	38.28
23.68	-19.14	-16.46	-37.68	-14.77	37.88
23.9	-19.05	-16.41	-37.6	-14.89	37.88
23.8	-18.07	-16.72	-38.28	-16.85	37.84
23.96	-18.02	-16.94	-38.33	-15.87	37.49
23.93	-17.04	-16.89	-38.97	-16.57	37.4
24.17	-16.21	-17.24	-39.58	-17.58	37.31
25.39	-16.16	-17.21	-39.5	-18.31	37.35
24.17	-15.25	-17.38	-40.09	-18.28	37.12
25.39	-15.24	-17.97	-40.05	-18.52	36.99
25.39	-14.36	-17.7	-40.58	-18.07	37.06
25.39	-13.4	-17.97	-41.02	-18.52	36.71
25.39	-13.48	-18.01	-40.87	-19.62	36.79
25.39	-12.79	-18.37	-41.43	-19.78	36.69
25.76	-12.62	-18.51	-41.46	-19.78	36.5
25.85	-11.77	-18.6	-41.8	-21.73	36.42
26.37	-10.99	-18.95	-42.33	-21.73	36.42
26.37	-10.99	-18.95	-42.24	-22.22	36.47
26.46	-10.18	-19.19	-42.58	-23.5	36.12
27.34	-10.45	-19.65	-42.63	-23.68	36.22
27.71	-9.33	-19.73	-42.97	-23.93	36.13
27.34	-8.51	-20.04	-43.26	-24.41	36.03
29.3	-8.45	-20.07	-43.38	-23.93	36.02
29.3	-7.57	-20.51	-43.76	-25.63	36.01
29.3	-7.67	-20.92	-43.68	-25.88	35.94
29.3	-6.64	-20.95	-44.07	-27.37	35.82
29.75	-5.76	-21.58	-44.53	-27.37	35.79
30.52	-5.76	-21.69	-44.45	-27.59	35.94
30.52	-4.71	-22.07	-44.78	-29.33	35.52
32.23	-4.71	-22.71	-44.85	-27.37	35.4
32.47	-3.71	-22.85	-45.03	-28.32	35.42
33.2	-2.59	-23.46	-45.71	-29.39	35.11
33.66	-2.59	-23.49	-45.56	-29.33	35.13
33.69	-1.49	-24.41	-46.11	-29.33	35.11
34.18	-1.51	-25	-46.01	-31.01	34.72
35.64	-0.31	-25.2	-46.5	-31.49	34.74
35.64	0.78	-26.1	-46.88	-31.01	34.45
37.11	0.78	-26.1	-46.83	-30.76	34.45
37.11	2.32	-27.08	-47.27	-32.23	34.18
37.48	2.32	-28.22	-47.22	-30.76	33.59
38.09	3.66	-28.22	-47.75	-33.17	33.59
38.36	5.05	-29.3	-48.05	-33.72	33.4
39.79	5.07	-29.32	-48.24	-33.33	33.4
39.79	6.59	-30.59	-48.54	-33.26	32.81
41.02	6.59	-31.94	-48.49	-32.26	32.52
41.41	8.08	-32.03	-48.85	-33.17	32.47
41.5	9.91	-33.4	-49.27	-32.75	31.98
41.99	9.56	-33.45	-49.22	-32.47	31.93
42.48	11.32	-34.89	-49.51	-34.21	31.4
43.21	11.32	-36.43	-49.62	-33.2	30.76
44.92	13.04	-36.72	-49.8	-33.45	30.76
44.92	14.79	-38.13	-49.9	-33.72	30.07
45.17	14.79	-38.2	-50.01	-34.7	30.08
45.41	16.39	-39.97	-50.12	-34.21	29.59
45.9	16.4	-41.65	-50.2	-33.33	28.69
46.97	18.26	-41.75	-50.2	-32.68	28.86
46.88	20.12	-43.58	-50.22	-31.71	28.17
47.85	20.01	-43.6	-50.34	-32.68	27.93
47.73	22.02	-45.43	-50.2	-31.86	27.34
48.83	21.87	-47.46	-50.11	-32.2	26.56
48.83	23.61	-47.46	-50.19	-31.28	26.56
49.19	25.59	-49.37	-49.83	-32.2	25.78
49.8	25.59	-49.51	-49.85	-34.21	25.78
49.8	27.29	-51.47	-49.62	-30.76	24.99
50.17	27.32	-53.32	-49.62	-31.37	24.51
50.54	29.2	-53.52	-49.22	-29.54	24.31
50.54	30.86	-55.47	-48.75	-29.79	23.63
51.24	30.86	-55.47	-48.63	-28.81	23.53
50.54	32.62	-57.37	-48.07	-28.32	22.85
52.73	32.62	-59.37	-48.07	-30.27	22.22
52.73	34.18	-59.3	-47.46	-27.59	22.22
52.73	35.94	-61.38	-46.7	-27.4	21.39
52.73	35.99	-61.33	-46.7	-27.37	21.48
52.73	37.4	-63.33	-45.92	-25.88	20.68
52.73	37.48	-65.24	-46.1	-25.51	19.97
52.73	39.01	-65.09	-45.03	-22.22	20.12
52.73	40.43	-67.19	-44.09	-23.68	19.34
52.98	40.48	-67.02	-44.24	-21.97	19.43
52.73	41.94	-68.79	-43.07	-20.51	18.55
52.83	41.75	-70.62	-43.02	-20.51	17.97
52.98	43.05	-70.51	-42.19	-19.56	18.04
52.73	44.48	-72.07	-40.97	-21.48	17.27
53.1	44.48	-72.27	-40.82	-19.71	17.28
53.1	45.61	-73.88	-39.85	-17.58	16.79
52.76	45.31	-75.32	-39.85	-17.15	15.99
52.76	46.68	-75.34	-38.59	-17.58	16.01
53.16	47.61	-76.81	-37.43	-19.56	15.63
52.76	47.63	-76.76	-37.35	-15.63	15.63
52.73	48.63	-78.13	-36.08	-13.73	14.82
52.73	48.53	-79.49	-36.13	-13.7	14.4
52.73	49.49	-79.44	-34.89	-11.75	14.4
52.73	50.37	-80.62	-33.64	-13.92	13.67
52.73	50.34	-80.57	-33.79	-10.86	13.65
52.73	50.78	-81.74	-32.53	-9.52	13.09
52.73	50.78	-82.64	-32.47	-11.75	12.46
52.73	51.81	-82.57	-31.2	-7.57	12.4
52.73	52.34	-83.61	-30.18	-8.54	12
51.54	52.34	-83.6	-30.1	-7.45	11.96
51.54	53.13	-84.23	-28.96	-5.13	11.22
51.27	52.93	-84.96	-28.91	-7.35	10.79
51.06	53.49	-85.06	-27.94	-5.89	10.74
50.87	54.15	-85.57	-26.76	-5.4	10.11
50.29	54.09	-85.5	-26.87	-3.02	10.11
50.78	54.59	-86.13	-25.89	-3.02	9.56
50.29	54.59	-86.38	-25.9	-1.5	8.79
49.68	54.96	-86.38	-24.93	-0.21	8.79
49.84	55.36	-86.74	-24.22	-2.08	8.18
49.32	55.47	-86.72	-24.22	-0.03	8.18
49.32	55.82	-86.77	-23.14	1.71	7.47
49.07	55.75	-86.87	-23.19	1.71	6.63
48.83	56.13	-86.87	-22.46	1.92	6.84
48.83	56.59	-86.77	-21.69	-0.03	6.03
48.83	56.54	-86.82	-21.7	3.66	6.01
48.28	56.63	-86.77	-21.11	3.88	5.35
48.83	56.84	-86.45	-21.14	3.85	4.64
47.36	57.03	-86.72	-20.46	5.62	4.49
47.15	57.03	-86.13	-19.87	5.83	3.86
46.88	57.03	-86.18	-19.93	5.77	3.86
46.88	57.67	-85.94	-19.35	7.78	3.13
45.9	57.67	-85.35	-19.35	7.78	2.29
45.9	57.62	-85.35	-18.87	7.78	2.2
45.68	57.81	-84.77	-18.37	9.52	1.42
45.41	57.76	-84.77	-18.37	9.74	1.37
45.17	57.79	-84.2	-17.97	9.03	0.66
44.92	57.71	-83.51	-17.97	9.74	-0.2
44.92	57.81	-83.6	-17.38	11.23	-0.22
44.92	57.77	-82.81	-16.99	11.23	-1
44.92	57.8	-82.81	-17.19	11.47	-1.08
44.92	57.8	-82.03	-16.46	11.23	-1.87
43.95	57.71	-81.2	-16.46	11.23	-2.74
43.7	57.71	-81.3	-16.12	11.69	-2.65
43.43	57.42	-80.13	-15.55	11.69	-3.47
43.21	57.4	-80.22	-15.48	12.7	-3.52
43.46	57.02	-79.32	-15.09	13.18	-4.1
42.72	57.03	-78.22	-15.06	12.73	-5.09
43.21	56.88	-78.32	-14.56	14.65	-4.88
42.97	56.24	-77.35	-14.06	15.63	-5.57
42.48	56.24	-77.35	-14.06	14.65	-5.66
42.48	55.86	-76.2	-13.48	14.89	-6.25
42.97	55.91	-75.11	-13.43	11.69	-6.96
42.72	55.22	-75.12	-12.89	15.87	-6.94
42.72	54.66	-73.93	-12.21	15.63	-7.62
43.24	54.69	-73.97	-12.26	15.63	-7.93
43	53.78	-72.71	-11.72	15.99	-8.01
42.48	53.86	-71.53	-11.72	15.99	-8.61
42.85	53.2	-71.53	-10.94	14.65	-8.6
43.4	52.25	-70.31	-10.17	14.89	-8.99
43.49	52.29	-70.31	-10.18	15.63	-8.91
43.06	51.46	-68.9	-9.38	15.99	-9.3
44.92	51.42	-67.77	-9.38	14.16	-9.42
43.95	50.34	-67.72	-8.72	13.18	-9.52
44.92	49.3	-66.41	-7.81	14.65	-9.77
44.92	49.27	-66.41	-7.86	15.63	-9.72
44.92	48.14	-64.99	-7.08	15.63	-9.76
44.92	48.24	-63.58	-7.14	15.63	-9.87
44.92	47.02	-63.39	-6.18	14.65	-9.57
45.17	45.9	-62.21	-5.47	14.65	-9.77
45.9	45.95	-62.16	-5.47	14.65	-9.77
45.65	44.52	-60.69	-4.44	15.63	-9.76
45.9	44.52	-59.33	-4.44	14.65	-9.38
46.88	43.24	-59.28	-3.63	15.63	-9.38
46.88	41.77	-57.81	-2.74	13.67	-9.19
47.85	41.75	-57.81	-2.74	13.43	-9.2
48.83	40.43	-56.4	-1.88	13.98	-8.8
48.83	40.23	-54.88	-1.86	13.55	-8.4
49.8	39.01	-54.83	-1	13.92	-8.4
49.19	37.46	-53.47	-0.22	13.55	-7.82
49.9	37.39	-53.47	-0.31	11.69	-7.84
49.8	36.01	-51.81	0.58	13.12	-7.35
50.72	36.03	-50.54	0.59	11.69	-6.57
52.73	34.45	-50.51	1.37	11.69	-6.59
52.73	33.11	-49.22	2.15	11.23	-5.96
52.73	32.81	-49.02	2.15	11.69	-5.87
52.73	31.44	-47.7	2.78	11.69	-5.09
53.5	31.59	-46.14	2.73	10.74	-4.15
53.74	30.04	-46.24	3.49	11.69	-4.15
54.93	28.49	-45.04	3.9	10.74	-3.22
55.63	28.51	-44.95	3.9	9.52	-3.13
56.64	27.22	-43.76	4.69	9.28	-2.36
56.88	27.2	-42.53	4.69	9.64	-1.2
57.37	25.73	-42.48	4.88	9.67	-1.18
57.37	24.49	-41.32	5.47	9.03	-0.1
58.59	24.37	-41.41	5.36	7.78	-0.12
58.96	23.05	-40.26	5.74	8.54	0.78
60.55	23.03	-39.21	5.66	7.78	2.15
59.81	21.92	-39.26	6.05	9.03	2.15
60.82	20.65	-38.43	6.06	7.57	3.41
61.52	20.56	-38.38	6.23	6.59	3.31
61.37	19.51	-37.61	6.24	7.32	4.47
62.47	19.53	-36.82	6.24	7.08	5.86
62.47	18.36	-36.82	6.24	6.84	5.66
62.47	17.38	-36.28	6.24	3.88	6.98
62.47	17.38	-36.13	6.24	7.57	6.98
62.47	16.4	-35.94	6.06	3.88	8.2
62.47	16.6	-35.21	6.05	3.66	9.42
62.47	15.71	-35.3	6.01	3.81	9.38
62.74	14.79	-34.91	5.66	3.66	10.52
62.93	14.84	-34.96	5.56	1.46	10.45
63.23	14.06	-34.77	5.42	1.92	11.5
64.45	14.06	-34.57	5.36	3.88	12.49
64.45	13.28	-34.57	4.97	1.92	12.49
64.7	12.88	-34.68	4.64	1.71	13.28
65.43	12.88	-34.57	4.49	1.83	13.28
65.43	12.3	-34.77	4.05	-0.21	14.36
65.92	12.31	-34.86	4.08	1.86	15.09
66.16	11.79	-34.96	3.51	-0.03	15.09
66.68	11.29	-35.3	2.93	-0.03	15.77
66.38	11.22	-35.25	2.93	-0.03	15.77
68.36	11.01	-35.69	2.25	-1.5	16.28
67.38	10.99	-36.13	2.32	-0.24	16.75
68.36	10.54	-36.13	1.56	-3.94	16.65
68.36	10.3	-36.77	0.78	-1.98	16.94
68.36	10.35	-36.77	0.78	-1.92	16.8
68.36	10.03	-37.4	0.2	-4.15	17.09
68.36	10.11	-38.19	-0.01	-5.13	17.09
68.36	9.76	-38.2	-0.54	-5	17.19
68.6	9.52	-38.99	-1.37	-3.45	17.04
68.6	9.46	-39.06	-1.47	-7.35	17.07
68.36	9.42	-39.86	-2	-4.94	16.77
68.6	9.38	-40.82	-2	-7.35	16.4
68.85	8.98	-40.82	-2.94	-6.87	16.36
68.6	8.98	-41.7	-3.64	-6.87	15.7
69.09	8.98	-41.82	-3.66	-8.91	15.8
69.34	8.58	-42.97	-4.44	-9.03	15.14
68.6	8.59	-43.88	-4.44	-9.8	14.06
68.76	8.57	-43.95	-5.13	-9.8	14.31
68.85	8.2	-45.03	-6.01	-9.8	13.28
69.34	8.4	-45.03	-6.05	-11.96	13.27
68.6	8.06	-46.02	-6.79	-11.75	12.2
68.85	8.01	-47.22	-6.84	-11.75	11.03
69.09	7.76	-47.07	-7.53	-11.75	11.12
68.85	7.37	-48.24	-8.22	-11.81	9.76
68.85	7.32	-48.44	-8.21	-10.86	9.76
68.88	7.01	-49.37	-8.99	-13.7	8.54
69.34	6.98	-50.34	-8.99	-13.7	7.02
68.85	6.62	-50.5	-9.47	-14.68	7.01
68.85	6.05	-51.56	-10.21	-14.74	5.56
69.34	6.05	-51.76	-10.18	-16.08	5.55
69.34	5.55	-52.59	-10.6	-14.89	3.9
69.34	5.52	-53.71	-10.6	-15.38	2.54
69.09	4.87	-53.61	-11.23	-16.11	2.34
68.85	4.44	-54.69	-11.72	-16.6	0.78
69.37	4.27	-54.69	-11.72	-17.82	0.78
69.37	3.51	-55.57	-12.12	-19.56	-0.78
69.58	3.49	-56.45	-12.12	-18.07	-2.47
69.58	2.81	-56.37	-12.4	-18.28	-2.44
69.43	1.93	-57.37	-12.71	-19.56	-4.05
69.82	1.95	-57.35	-12.82	-19.56	-3.96
69.34	1.15	-58.01	-12.81	-19.99	-5.62
70.07	1.07	-58.89	-12.99	-21	-7.15
69.82	-0.01	-58.81	-13.13	-21.73	-7.08
69.82	-1	-59.37	-13.13	-21.97	-8.72
70.77	-0.73	-59.42	-13.28	-21.73	-8.64
70.68	-1.76	-60.16	-13.28	-23.47	-10.16
70.68	-1.81	-60.6	-13.19	-24.41	-11.72
70.8	-2.75	-60.6	-13.21	-23.93	-11.43
71.29	-3.71	-61.23	-13.21	-23.93	-12.8
70.59	-3.81	-61.13	-13.29	-24.41	-12.72
71.04	-4.81	-61.47	-13.19	-24.17	-13.98
71.29	-4.79	-61.91	-13.11	-23.93	-15.09
71.29	-5.88	-61.82	-13.09	-24.87	-15.09
71.29	-6.94	-62.22	-13	-25.85	-16.12
72.27	-6.94	-62.16	-12.89	-25.42	-16.11
71.29	-7.96	-62.45	-12.81	-27.37	-17.19
71.29	-7.96	-62.7	-12.82	-25.88	-17.97
70.71	-9	-62.55	-12.5	-27.59	-17.97
72.27	-10.16	-62.89	-12.5	-25.63	-18.58
71.04	-10.18	-62.8	-12.6	-27.37	-18.51
71.17	-10.99	-62.89	-12.21	-27.95	-19.25
72.27	-11.04	-62.89	-12.23	-27.37	-19.68
71.17	-12.13	-62.89	-12.12	-28.32	-19.74
72.27	-13	-62.88	-11.82	-29.33	-20.22
71.29	-13.04	-62.82	-11.82	-27.59	-20.14
72.27	-13.97	-62.84	-11.73	-28.56	-20.51
70.83	-13.99	-62.65	-11.72	-29.33	-20.73
71.04	-14.89	-62.79	-11.72	-29.33	-20.73
71.29	-15.82	-62.62	-11.35	-27.83	-20.75
70.07	-15.82	-62.5	-11.38	-29.85	-20.9
70.56	-16.75	-62.26	-11.13	-29.36	-20.92
70.8	-16.6	-62.16	-11.13	-30.82	-20.83
69.82	-17.63	-62.21	-10.99	-29.42	-20.85
69.82	-18.38	-62.12	-10.94	-28.32	-20.8
69.82	-18.37	-61.96	-10.94	-27.83	-20.75
70.07	-19.14	-61.74	-10.67	-29.36	-20.7
69.34	-19.26	-61.47	-10.94	-29.36	-20.31
69.34	-19.87	-61.47	-10.5	-27.89	-20.43
69.34	-20.62	-61.23	-10.45	-27.59	-20.07
68.73	-20.72	-61.23	-10.45	-27.37	-20.13
68.66	-21.3	-60.95	-10.35	-27.37	-19.83
68.36	-21.3	-60.57	-10.35	-27.83	-19.34
68.36	-22.02	-60.69	-10.25	-27.59	-19.44
68.36	-22.46	-60.3	-10.16	-27.37	-19.06
67.38	-22.51	-60.35	-10.16	-25.45	-18.95
68.36	-23.14	-60.06	-10.16	-25.45	-18.48
66.89	-23.1	-59.72	-10.06	-25.51	-18.02
66.28	-23.63	-59.77	-9.96	-24.41	-18.02
66.38	-24.22	-59.42	-9.96	-26	-17.38
65.43	-24.22	-59.37	-9.91	-24.9	-17.38
65.43	-24.41	-59.09	-9.86	-23.56	-16.85
65.43	-24.46	-58.94	-9.77	-24.41	-16.31
64.7	-24.9	-58.89	-9.67	-24.41	-16.41
64.45	-25.2	-58.6	-9.72	-24.41	-15.72
64.45	-25	-58.61	-9.69	-24.41	-15.82
64.45	-25.39	-58.3	-9.57	-19.78	-14.94
62.99	-25.49	-58.06	-9.57	-23.47	-14.48
62.99	-25.69	-58.06	-9.47	-21.73	-14.38
62.47	-25.93	-57.72	-9.3	-21.73	-13.67
62.47	-25.98	-57.82	-9.33	-23.47	-13.7
62.47	-25.9	-57.45	-9.19	-20.75	-13.01
62.47	-25.93	-57.23	-9.11	-20.02	-12.3
62.47	-26.09	-57.33	-9.11	-19.56	-12.26
62.47	-26	-56.94	-8.74	-20.75	-11.72
62.47	-26.03	-56.95	-8.81	-19.56	-11.72
62.47	-26.08	-56.64	-8.74	-15.26	-10.99
62.47	-26.09	-56.35	-8.62	-18.55	-9.96
62.47	-26	-56.25	-8.33	-19.56	-9.96
62.04	-25.88	-56.01	-8.06	-18.31	-9.03
61.52	-25.9	-56.08	-8.01	-17.55	-9.01
61.28	-25.71	-55.57	-7.74	-16.6	-8.25
60.97	-25.73	-55.47	-7.72	-17.33	-7.42
60.55	-25.6	-55.49	-7.34	-16.85	-7.43
59.94	-25.38	-54.98	-6.86	-16.36	-6.64
59.11	-25.32	-55.09	-6.95	-15.63	-6.57
59.45	-25	-54.74	-6.45	-16.6	-5.52
58.84	-25	-54.39	-6.49	-15.26	-4.88
58.59	-24.73	-54.35	-5.91	-15.38	-4.79
58.11	-24.51	-54	-5.47	-13.92	-3.92
57.62	-24.62	-54.1	-5.48	-13.7	-3.91
57.62	-24.22	-53.61	-4.71	-12.21	-2.98
56.88	-24.23	-53.43	-4.69	-12.76	-2.15
56.64	-23.88	-53.27	-4.1	-12.82	-2.08
56.64	-23.54	-52.95	-3.27	-12.21	-1.28
56.64	-23.49	-52.95	-3.32	-11.75	-1.37
56.64	-23.19	-52.59	-2.56	-10.77	-0.39
55.05	-23.17	-52.2	-2.59	-11.75	0.49
54.2	-22.71	-52.17	-1.71	-11.75	0.38
54.93	-22.36	-51.81	-0.93	-10.01	1.37
53.47	-22.31	-51.9	-0.99	-11.75	1.42
53.47	-21.79	-51.18	-0.01	-11.84	2.15
52.98	-21.8	-51.1	-0.01	-10.77	2.98
52.73	-21.24	-51.12	0.78	-10.5	2.98
52.73	-20.75	-50.81	1.93	-10.01	3.69
52.73	-20.85	-50.71	1.9	-10.01	3.69
52.73	-20.23	-50.39	2.93	-9.31	4.44
51.51	-20.26	-50.1	2.73	-9.8	5.15
51.15	-19.73	-50.02	3.88	-10.71	5.17
51.06	-19.04	-49.76	4.88	-10.86	5.86
50.29	-19.06	-49.71	4.77	-11.75	5.86
50.32	-18.26	-49.41	5.91	-11.75	6.42
50.29	-18.21	-49.22	5.95	-10.38	7.03
49.56	-17.48	-49.22	6.98	-11.75	7.03
49.56	-16.65	-48.85	8.06	-11.75	7.67
49.35	-16.6	-48.85	8.15	-11.75	7.71
49.56	-15.82	-48.63	9.18	-13.7	8.4
48.83	-15.82	-48.44	8.99	-13.79	8.74
48.83	-14.85	-48.45	10.15	-12.82	8.59
48.86	-13.97	-48.1	11.22	-12.82	9.38
48.83	-13.97	-48.1	11.12	-14.71	9.38
47.85	-12.79	-48.06	12.38	-13.73	9.66
48.83	-12.72	-47.8	12.35	-13.79	10.11
47.33	-11.72	-47.85	13.27	-17.15	10.11
47.33	-10.35	-47.75	14.45	-16.24	10.52
47.12	-10.35	-47.68	14.55	-16.85	10.4
47.61	-9.19	-47.75	15.24	-19.59	10.74
46.88	-9.2	-47.66	15.43	-19.04	11.01
46.88	-7.76	-47.67	16.4	-20.02	10.89
46.88	-6.47	-47.68	17.28	-19.56	11.22
45.9	-6.45	-47.71	17.28	-20.26	11.22
45.9	-4.98	-47.75	18.36	-20.51	11.4
45.9	-5.03	-47.75	18.37	-20.26	11.67
45.41	-3.52	-47.75	19.13	-19.65	11.6
45.38	-1.98	-47.85	20.26	-21.97	11.69
45.41	-1.86	-47.85	20.21	-23.93	11.72
45.44	-0.44	-48.07	21	-25.39	11.77
44.92	-0.44	-48.24	21	-25.88	11.89
44.92	1.17	-48.44	21.95	-25.51	11.81
44.95	2.73	-48.46	22.65	-25.45	12
44.92	2.73	-48.49	22.63	-27.59	11.92
44.92	4.44	-48.73	23.53	-29.33	11.91
44.92	4.3	-49.02	23.58	-30.27	11.99
44.92	5.93	-49.22	24.21	-30.27	11.91
44.92	7.76	-49.27	24.99	-29.79	11.91
44.92	7.62	-49.22	24.99	-29.42	11.81
44.92	9.23	-49.63	25.77	-31.8	11.96
44.92	9.38	-49.9	25.78	-30.52	11.81
43.7	10.94	-49.95	26.56	-32.84	11.81
43.46	12.35	-50.34	27.29	-32.78	11.89
43.4	12.35	-50.5	27.25	-32.47	11.72
43.3	14.01	-50.61	28.2	-34.7	11.79
43.33	13.87	-51.12	28.17	-33.72	11.71
42.51	15.43	-51.18	28.76	-34.7	11.77
42.36	16.79	-51.49	29.69	-35.4	11.77
42.24	16.8	-51.49	29.49	-36.16	11.71
42.24	18.24	-51.98	30.27	-35.16	11.77
41.75	17.76	-52.25	30.36	-37.14	11.71
41.75	19.51	-52.27	31.05	-35.4	11.72
41.5	20.79	-52.78	31.84	-37.14	11.87
41.02	20.75	-52.75	31.63	-37.23	11.9
41.02	22.02	-52.95	32.62	-36.16	11.91
41.02	22.06	-53.52	32.62	-37.35	12.01
41.02	23.12	-53.37	33.28	-37.35	12.11
39.52	24.21	-53.71	34.18	-38.12	12.3
39.79	24.29	-53.76	34.03	-38.21	12.11
39.79	24.99	-54.2	34.74	-38.12	12.49
38.57	24.99	-54.44	34.75	-37.17	12.49
38.09	26.12	-54.69	35.69	-38.6	12.49
38.09	27	-54.79	36.32	-36.87	13.18
37.2	26.9	-54.83	36.4	-38.33	13.16
37.11	27.93	-55.08	37.19	-36.74	13.28
37.11	27.73	-55.27	37.12	-38.12	13.92
35.13	28.47	-55.47	37.87	-37.14	13.92
35.03	29.1	-55.47	38.82	-39.79	14.4
34.21	29.08	-55.49	38.67	-37.63	14.4
34.42	29.69	-55.66	39.5	-38.21	14.84
33.2	29.64	-55.62	39.36	-37.14	15.63
33.2	30.27	-55.71	40.23	-36.87	15.53
32.47	30.55	-55.79	40.81	-35.4	16.26
30.52	30.66	-55.87	40.81	-36.38	16.28
30.3	31.05	-55.69	41.58	-35.4	17.04
29.54	31.13	-55.87	41.4	-36.16	17.67
29.3	31.59	-55.71	42.14	-35.4	17.82
28.08	31.84	-55.66	42.72	-36.16	18.64
26.89	31.93	-55.62	42.66	-33.45	18.41
26.86	32.03	-55.57	43.16	-34.21	19.48
25.39	32.03	-55.47	43.16	-36.16	20.31
25.39	32.62	-55.47	43.8	-33.33	20.31
25.39	32.79	-55.18	44.13	-32.84	21.29
22.22	32.76	-55.13	44.12	-32.35	21.34
22.46	33.18	-54.88	44.48	-30.76	22.24
21.48	33.18	-54.69	44.53	-32.14	23.24
19.78	33.5	-54.69	44.87	-30.52	23.24
19.53	33.86	-54.31	45.21	-30.76	24.21
18.31	33.79	-54.15	45.21	-29.54	24.17
18.07	34.18	-53.91	45.21	-29.79	25.29
16.11	34.18	-53.43	45.29	-29.54	26.22
15.63	34.57	-53.32	45.31	-28.29	26.15
15.63	34.76	-53.04	45.3	-28.32	27.15
13.67	34.94	-53.08	45.31	-27.37	27.25
13.67	35.5	-52.44	45.31	-27.37	28.13
12.18	35.5	-51.88	45.31	-25.88	28.9
10.1	35.99	-51.96	45.21	-27.37	28.9
9.86	36.57	-51.29	45.12	-25.85	29.78
8.79	36.52	-51.29	45.31	-24.17	29.87
9.77	37.18	-50.79	44.53	-25.36	30.56
6.35	37.16	-49.93	44.53	-24.41	31.45
5.86	37.87	-49.9	44.48	-23.93	31.35
5.86	38.67	-49.41	44.04	-25.63	32.03
3.42	38.28	-49.37	44.09	-24.41	32.03
3.66	39.06	-48.73	43.55	-23.93	32.71
2.93	39.43	-48	43.45	-23.47	33.35
1.95	40.23	-48	42.85	-22.22	33.4
0.73	41.01	-47.27	42.26	-23.5	33.79
-10.74	41	-47.27	42.26	-23.5	33.59
-9.77	41.94	-46.5	41.38	-23.47	34.18
-12.33	41.94	-45.65	41.4	-22.22	34.52
-13.18	42.85	-45.72	40.63	-23.47	34.38
-13.43	43.8	-45.03	39.79	-21.48	34.72
-15.38	43.9	-45.03	39.79	-23.47	34.66
-15.14	44.53	-44.24	38.96	-21.97	34.76
-16.6	44.52	-43.51	38.87	-21.55	34.76
-17.58	45.68	-43.55	37.79	-22.46	34.76
-17.58	46.58	-42.72	36.81	-21.73	34.76
-19.1	46.48	-42.72	36.81	-21.73	34.76
-19.1	47.26	-42.19	35.74	-23.47	34.75
-20.51	47.51	-41.43	35.74	-22.22	34.56
-21.24	48.24	-41.42	34.56	-23.47	34.55
-21.48	48.97	-40.77	33.4	-23.47	34.42
-22.71	49	-40.72	33.35	-23.47	34.38
-22.46	49.76	-40.06	32.03	-25.42	33.98
-23.68	49.69	-39.5	32.03	-23.93	33.59
-24.41	50.37	-39.45	30.94	-23.93	33.57
-25.15	50.78	-38.87	29.78	-23.68	33.06
-25.39	50.78	-38.89	29.77	-25.42	33.08
-25.39	51.51	-38.21	28.49	-25.42	32.76
-25.39	51.37	-37.7	28.51	-24.41	31.98
-26.58	51.95	-37.65	27.25	-27.37	32.01
-27.1	52.15	-37.16	25.78	-25.88	31.54
-27.83	52.29	-37.12	25.78	-29.42	31.49
-27.83	52.34	-36.72	24.7	-27.37	30.81
-28.32	52.33	-36.08	24.7	-27.59	30.15
-28.78	52.54	-36.06	23.44	-29.54	30.17
-29.11	52.64	-35.5	22.12	-29.33	29.49
-28.56	52.59	-35.55	22.17	-29.33	29.39
-29.05	52.34	-35.16	20.85	-31.77	28.88
-29.3	52.33	-34.57	20.79	-30.94	28.13
-29.3	52.22	-34.57	19.53	-30.27	28.13
-29.3	51.86	-34.03	18.26	-30.4	27.34
-30.03	51.93	-34.19	18.31	-32.75	27.34
-29.3	51.51	-33.61	17.04	-32.2	26.56
-29.3	51.51	-33.21	17.14	-31.8	25.78
-30.52	50.78	-33.2	15.8	-32.26	25.78
-29.75	50.37	-32.54	14.65	-33.17	25.34
-29.3	50.38	-32.64	14.82	-31.8	25.29
-29.3	49.68	-32.08	13.28	-34.24	24.51
-29.3	49.62	-31.45	13.28	-34.18	23.9
-29.05	48.92	-31.47	12.4	-34.18	23.9
-29.3	48	-30.96	11.3	-34.21	23.24
-28.96	47.92	-30.96	11.28	-35.28	23.22
-28.81	47.22	-30.2	10.14	-36.16	22.61
-28.32	47.05	-29.69	10.14	-35.4	22.05
-28.32	46	-29.7	9.08	-36.65	22.05
-28.32	45.12	-28.91	8.01	-35.4	21.39
-27.59	44.92	-28.91	8.15	-36.68	21.44
-27.59	43.9	-28.13	7.01	-37.17	20.9
-27.56	43.82	-27.35	6.98	-36.65	20.31
-26.82	42.57	-27.35	5.94	-38.12	20.31
-25.39	41.31	-26.47	4.97	-37.17	19.97
-25.39	41.38	-26.47	4.88	-38.73	19.97
-25.39	40.09	-25.5	3.88	-38.6	19.51
-25.12	39.84	-24.63	3.9	-38.12	19.29
-24.96	38.67	-24.51	2.88	-39.31	19.13
-24.66	37.35	-23.44	1.81	-41.26	18.92
-23.41	37.2	-23.44	1.86	-39.31	18.95
-24.05	35.94	-22.36	0.76	-39.31	18.63
-22.95	35.94	-21.14	0.76	-40.16	18.44
-21.48	34.52	-21.14	-0.38	-40.28	18.43
-22.22	32.81	-20.03	-1.48	-39.31	18.26
-21.48	32.81	-19.93	-1.51	-40.28	18.41
-21.48	31.59	-18.6	-2.74	-40.16	18.15
-20.51	31.59	-17.29	-2.59	-41.26	18.26
-20.51	29.97	-17.33	-3.93	-41.26	18.17
-20.51	28.51	-15.82	-5.08	-42.11	18.24
-19.29	28.66	-15.92	-5.18	-40.28	18.24
-19.17	27.05	-14.56	-6.45	-40.77	18.33
-19.04	27.15	-13.04	-6.45	-40.53	18.45
-18.07	25.59	-13.04	-7.86	-41.26	18.37
-17.58	23.91	-11.72	-9.3	-40.28	18.73
-17.33	24	-11.72	-9.3	-41.26	18.7
-17.33	22.45	-10.16	-10.94	-43	18.85
-16.33	22.51	-8.62	-10.74	-41.75	19.29
-15.63	20.95	-8.6	-12.3	-41.05	19.12
-15.63	19.48	-7.03	-13.89	-43.21	19.51
-14.77	19.43	-6.98	-13.97	-42.11	19.48
-14.71	17.75	-5.57	-15.55	-43.21	19.9
-13.67	17.72	-3.93	-15.58	-41.26	20.21
-13.31	16.2	-3.92	-17.24	-41.26	20.12
-13.18	14.65	-2.49	-18.95	-41.05	20.68
-13.18	14.65	-2.49	-19.06	-40.74	20.65
-12.79	13.18	-0.93	-20.73	-43	20.95
-12.45	13.13	0.38	-20.75	-41.05	21.68
-11.96	11.52	0.38	-22.66	-43	21.48
-11.26	10.11	2	-24.27	-41.26	21.92
-10.99	10.06	1.9	-24.27	-43	21.87
-10.5	8.54	3.31	-26.12	-40.04	22.26
-9.77	8.54	4.74	-26.17	-40.04	22.64
-10.28	7.03	4.77	-27.78	-43	22.65
0.24	5.52	6.05	-29.71	-42.02	23.14
0.73	5.44	6.03	-29.74	-43	23.19
0.98	4.17	7.37	-31.4	-41.05	23.51
1.22	3.9	8.57	-31.49	-43.46	23.82
1.95	2.59	8.5	-33.11	-40.01	23.9
1.95	1.17	9.56	-34.89	-42.21	24.17
2.69	1.27	9.76	-34.86	-39.31	24.11
2.72	-0.3	10.94	-36.52	-41.14	24.49
2.93	-0.2	11.81	-36.52	-41.14	24.66
3.66	-1.49	11.81	-38.11	-40.01	24.69
3.66	-2.78	12.79	-39.6	-40.04	24.99
4.27	-2.78	12.77	-39.67	-39.03	24.99
4.39	-4	13.62	-41.02	-39.52	24.99
5.86	-4.05	14.45	-41.02	-39.03	25.37
5.86	-5.47	14.5	-42.48	-41.08	25.37
5.86	-6.49	15.23	-43.86	-39.55	25.37
6.84	-6.4	15.23	-43.77	-38.82	25.37
5.95	-7.67	15.89	-45.12	-38.6	25.38
6.84	-7.63	16.65	-45.22	-35.22	25.38
7.08	-8.62	16.4	-46.24	-36.65	25.38
7.32	-9.72	17.09	-47.38	-37.72	25.38
7.57	-9.67	17.19	-47.36	-37.23	25.38
8.06	-10.45	17.57	-48.44	-37.23	25.34
8.79	-10.64	17.97	-48.44	-37.17	24.99
9.77	-11.38	18.04	-49.24	-36.38	24.99
9.77	-12.16	18.41	-50.05	-37.14	24.99
10.01	-12.16	18.36	-50.01	-34.7	24.89
9.64	-12.94	18.65	-50.78	-34.7	24.8
10.01	-12.99	19.09	-50.83	-35.71	24.41
10.74	-13.5	19.04	-51.47	-35.89	24.41
10.74	-14.16	19.29	-51.88	-34.73	24.11
10.99	-14.06	19.13	-51.9	-33.81	24.07
11.11	-14.55	19.43	-52.36	-33.17	23.8
13.67	-14.48	19.52	-52.35	-33.75	23.24
11.96	-14.89	19.53	-52.74	-33.81	23.32
13.67	-15.24	19.53	-52.95	-33.33	22.65
12.73	-15.06	19.53	-52.94	-32.75	22.83
13.67	-15.28	19.53	-53.13	-33.2	22.26
13.67	-15.44	19.87	-53.08	-33.45	21.87
13.67	-15.44	19.87	-53.13	-33.17	21.83
14.19	-15.45	19.53	-53.13	-32.68	21.09
14.74	-15.45	19.53	-53.13	-31.8	21.29
14.65	-15.38	19.87	-53.05	-32.23	20.65
15.87	-15.26	19.53	-53.04	-32.29	20.12
15.99	-15.24	19.87	-52.95	-32.23	20.21
16.36	-14.89	19.82	-52.59	-32.23	19.38
17.58	-14.87	19.53	-52.74	-29.85	19.38
17.06	-14.5	19.87	-52.39	-31.98	18.82
17.82	-14.55	19.53	-52.39	-31.37	18.06
18.31	-14.11	19.53	-51.97	-33.17	18.16
18.55	-13.6	19.53	-51.76	-32.44	17.37
19.04	-13.53	19.53	-51.68	-32.44	17.38
19.04	-12.89	19.53	-51.2	-32.2	16.67
21.48	-12.89	19.53	-51.18	-33.17	16.01
21.48	-12.16	19.52	-50.69	-33.17	16.01
20.51	-11.38	19.51	-50.11	-33.72	15.43
21.73	-11.38	19.51	-50.05	-32.47	15.33
21.73	-10.5	19.38	-49.46	-34.21	14.65
22.22	-10.6	19.34	-49.46	-35.4	13.92
22.71	-9.57	19.34	-48.84	-36.16	13.96
23.68	-8.6	19.12	-48.19	-34.7	13.26
25.39	-8.64	19.09	-48.29	-35.74	13.26
25.39	-7.53	19.09	-47.46	-35.4	12.39
25.42	-7.45	18.94	-47.46	-35.4	11.72
25.88	-6.45	18.9	-46.88	-38.64	11.77
25.91	-5.1	18.71	-46.1	-36.87	10.94
26.86	-5.18	18.85	-46.14	-38.6	10.89
27.1	-3.93	18.63	-45.46	-41.75	10.13
29.3	-3.96	18.51	-45.46	-40.01	9.38
29.3	-2.75	18.44	-44.73	-40.28	9.38
29.3	-1.49	18.36	-44.09	-43.21	8.5
29.3	-1.39	18.26	-44.14	-41.26	8.54
29.79	-0.05	18.24	-43.41	-43.21	7.62
31.28	-0.05	17.97	-43.41	-42.11	6.63
31.98	1.26	18.04	-42.97	-43.91	6.63
31.98	2.73	17.83	-42.21	-43	5.66
33.2	2.62	17.85	-42.29	-45.17	5.56
33.2	3.9	17.65	-41.6	-46.14	4.76
33.94	3.9	17.43	-41.6	-45.93	3.71
33.69	5.27	17.37	-41.02	-47.33	3.51
34.7	6.59	17.24	-40.58	-47.36	2.78
35.1	6.59	17.19	-40.63	-48.34	2.73
35.4	7.81	16.99	-39.89	-49.77	1.54
37.11	8.06	16.67	-39.99	-48.8	0.59
37.11	9.18	16.65	-39.67	-51.27	0.38
37.2	10.5	16.39	-39.26	-50.81	-0.63
38.09	10.42	16.4	-39.17	-51.76	-0.78
38.09	11.6	16.01	-38.87	-51.27	-1.81
38.33	11.51	15.81	-38.88	-51.03	-2.98
39.55	12.87	15.67	-38.4	-54.72	-3.05
40.04	13.87	15.43	-38.19	-53.22	-4.22
39.58	13.67	15.43	-38.28	-55.18	-4.3
41.02	14.84	15.09	-37.8	-55.63	-5.52
41.35	14.84	14.65	-37.89	-54.72	-6.94
41.29	15.8	14.7	-37.64	-56.67	-6.76
41.38	16.79	14.31	-37.35	-53.22	-8.15
42.48	16.75	14.26	-37.35	-55.91	-8.22
42.48	17.38	13.87	-37.13	-58.62	-9.42
42.48	17.38	13.28	-37.16	-57.13	-10.94
43.46	18.24	13.28	-36.96	-58.81	-10.77
44.92	18.74	12.88	-36.87	-58.62	-12.12
44.92	18.82	12.88	-36.82	-59.57	-12.12
44.92	19.51	12.49	-36.73	-59.08	-13.5
44.92	19.43	12.16	-36.72	-62.01	-14.85
45.17	20.02	12.06	-36.72	-60.58	-14.85
45.41	20.31	11.72	-36.72	-59.81	-16.06
45.93	20.31	11.71	-36.52	-60.61	-16.21
46.88	20.9	11.3	-36.52	-59.57	-17.29
45.93	20.8	10.94	-36.72	-59.57	-18.6
47.15	21.09	11.01	-36.43	-60.79	-18.6
47.61	21.44	10.6	-36.72	-60.58	-19.74
47.61	21.48	10.53	-36.72	-61.04	-19.75
48.83	21.68	10.33	-36.72	-60.58	-20.95
48.22	21.68	9.94	-36.52	-60.79	-22.07
48.83	21.87	10.01	-36.72	-61.04	-22.07
48.83	21.95	9.76	-36.74	-60.58	-23.14
49.8	21.95	9.76	-36.73	-60.79	-23.1
49.8	22.02	9.45	-36.82	-61.52	-24.22
49.32	22.05	9.45	-36.77	-60.79	-25
50.29	22.22	9.42	-36.91	-60.61	-24.95
49.8	22.05	9.18	-37.13	-60.58	-25.81
50.54	22.05	9.38	-37.13	-59.57	-25.78
50.29	22.14	9.18	-37.41	-60.58	-26.49
50.66	22.06	9.18	-37.33	-59.2	-27.1
51.3	22.06	9.18	-37.7	-59.57	-27.05
51.03	22.12	9.03	-37.89	-59.33	-27.74
51.7	22.14	9.18	-37.89	-59.81	-27.74
51.67	22.02	9.18	-38.33	-59.57	-27.98
52.73	22.05	9.25	-38.33	-58.84	-28.32
52.73	22.06	9.18	-38.68	-58.62	-28.32
52.73	22.05	9.23	-38.99	-56.7	-28.52
52.73	22.02	9.23	-38.99	-57.37	-28.42
52.73	22.06	9.38	-39.37	-55.63	-28.61
52.98	22.05	9.45	-39.36	-56.88	-28.32
53.1	22.02	9.42	-39.89	-56.73	-28.32
52.73	22.05	9.72	-40.26	-55.66	-28.31
53.22	22.05	9.56	-40.28	-54.72	-28.27
53.22	22.05	9.74	-40.82	-52.83	-27.94
53.47	22.02	10.01	-40.72	-54.72	-27.39
53.96	22.06	10.06	-41.21	-51.51	-27.49
53.71	22.05	10.06	-41.7	-52.25	-26.88
53.71	22.02	10.13	-41.81	-52.98	-26.81
53.71	22.06	10.31	-42.19	-50.81	-26.18
54.69	22.06	10.45	-42.19	-49.8	-25.22
54.14	22.05	10.5	-42.68	-49.56	-25.24
53.96	22.22	10.62	-43.16	-49.8	-24.51
55.05	22.06	10.64	-43.16	-49.07	-24.41
54.69	22.05	10.74	-43.76	-47.61	-23.44
54.2	22.05	10.99	-43.6	-47.33	-22.31
54.93	22.06	10.89	-44.14	-46.02	-22.27
55.05	22.05	11.01	-44.65	-46.63	-21.12
54.96	22.06	10.99	-44.73	-47.36	-21.14
54.93	22.05	11.11	-45.22	-46.02	-20.03
55.21	22.05	11.02	-45.12	-44.07	-18.65
55.15	21.95	11.03	-45.71	-42.02	-18.65
55.15	21.95	10.99	-46.1	-43.21	-17.38
55.66	21.92	11.02	-46.12	-42.02	-17.48
56.64	21.87	10.94	-46.61	-41.23	-16.02
55.18	21.87	10.84	-46.59	-40.74	-14.85
55.63	21.87	10.74	-47	-41.05	-14.89
56.64	21.68	10.52	-47.46	-38.6	-13.31
56.64	21.48	10.44	-47.66	-39.31	-13.33
56.64	21.53	10.3	-47.85	-38.6	-12.12
56.64	21.48	9.75	-47.85	-37.14	-10.77
56.64	21.09	9.76	-48.29	-35.4	-10.69
56.64	21.09	9.52	-48.73	-35.13	-9.47
56.64	21.08	9.42	-48.68	-35.28	-9.57
56.64	20.9	8.98	-49.22	-33.72	-8.15
56.64	20.9	8.4	-49.22	-33.33	-7.06
57.01	20.75	8.4	-49.41	-31.98	-7.08
57.13	20.56	7.62	-49.76	-33.17	-5.71
56.88	20.31	7.67	-49.91	-32.47	-5.88
57.13	20.29	6.84	-50.12	-34.88	-4.71
57.62	20.26	5.91	-50.1	-31.28	-3.61
57.62	19.92	5.94	-50.42	-29.33	-3.56
57.62	19.53	5.05	-50.69	-29.33	-2.74
58.11	19.53	5.07	-50.54	-29.42	-2.78
58.11	19.48	3.9	-50.83	-27.47	-1.76
58.11	19.38	2.93	-50.89	-28.56	-0.88
58.69	19.12	2.93	-50.83	-27.37	-0.93
59.05	18.74	1.76	-51	-27.83	-0.05
60.55	18.64	1.56	-51.1	-27.37	-0.19
60.55	18.43	0.63	-51.03	-24.9	0.59
60.55	18.44	-0.81	-51.09	-25.88	1.37
59.94	18.05	-0.73	-51.12	-25.63	1.37
60.55	17.76	-2.05	-50.98	-25.63	1.9
60.55	17.75	-2.08	-50.99	-23.9	1.9
60.55	17.27	-3.47	-50.93	-23.93	2.59
60.55	17.27	-4.74	-50.98	-23.93	2.93
60.64	17.04	-4.81	-50.69	-22.43	3.13
61.13	16.39	-6.25	-50.49	-23.47	3.51
61	16.36	-6.29	-50.49	-23.47	3.51
61.28	15.97	-7.72	-50.1	-23.47	3.9
61	15.99	-9.03	-50.12	-21.97	4.38
61.61	15.43	-9.13	-49.76	-20.51	4.47
61.04	14.83	-10.47	-49.37	-21	4.69
61.52	14.84	-10.4	-49.27	-19.78	4.76
61.52	14.4	-11.87	-48.85	-21.73	5.17
61.04	14.06	-13.11	-48.85	-21.55	5.46
61	13.75	-13.11	-48.14	-21.55	5.47
61.89	12.88	-14.31	-47.71	-20.75	5.86
60.91	12.88	-14.45	-47.68	-20.14	5.86
61	12.3	-15.55	-46.88	-19.56	6.1
61.13	12.35	-16.75	-46.9	-18.55	6.45
60.55	11.57	-16.75	-46.14	-19.65	6.24
60.55	10.74	-17.68	-45.36	-19.56	6.59
60.55	10.89	-17.77	-45.31	-20.02	6.59
60.55	9.95	-18.6	-44.64	-20.51	6.79
59.05	9.94	-19.54	-44.58	-20.02	6.93
58.62	9.18	-19.53	-43.76	-19.56	6.88
58.11	8.19	-20.41	-42.97	-19.56	7.03
57.37	8.3	-20.34	-42.97	-20.51	7.03
57.62	7.42	-20.95	-41.94	-19.78	7.03
56.64	7.4	-21.7	-41.94	-21.73	7.37
55.91	6.54	-21.53	-41.2	-20.51	7.37
55.15	5.56	-22.07	-40.15	-21.12	7.32
54.69	5.52	-22.07	-40.09	-19.78	7.37
54.2	4.69	-22.66	-39.4	-21	7.37
52.98	4.69	-22.8	-39.36	-21.97	7.37
52.73	3.86	-22.85	-38.43	-20.51	7.03
52.73	3.13	-23.19	-37.62	-20.51	7.03
50.54	3.13	-23.19	-37.65	-21.48	7.03
50.54	2.15	-23.45	-36.74	-20.51	7.03
48.83	2.32	-23.46	-36.72	-21.51	7.03
47.64	1.37	-23.49	-36.04	-21.73	6.98
47.36	0.76	-23.54	-35.16	-21.73	6.84
45.9	0.73	-23.58	-35.2	-21.73	6.63
45.9	-0.01	-23.54	-34.38	-23.47	6.45
44.92	-0.02	-23.54	-34.33	-23.47	6.2
42.72	-0.39	-23.63	-33.61	-24.41	6.1
42.24	-1	-23.54	-33.06	-23.68	5.86
41.02	-0.93	-23.54	-33.01	-24.9	5.86
41.02	-1.29	-23.44	-32.33	-25.51	5.27
39.31	-1.37	-23.46	-32.35	-27.37	4.97
37.11	-1.66	-23.46	-31.84	-27.37	4.88
37.11	-1.71	-23.19	-31.15	-25.88	4.39
35.13	-1.66	-23.44	-31.18	-27.83	4.39
35.03	-1.86	-23.1	-30.62	-28.56	3.86
33.2	-1.78	-23	-30.66	-29.54	3.2
33.2	-1.66	-23.1	-30.22	-30.52	3.21
31.74	-1.51	-23	-29.79	-30.76	2.59
29.3	-1.49	-23.07	-29.88	-31.49	2.64
29.3	-0.93	-22.85	-29.35	-31.01	1.76
27.83	-1.09	-22.95	-29.3	-32.75	0.78
26.12	-0.69	-22.85	-29.1	-33.72	0.78
25.67	-0.01	-22.85	-28.71	-35.89	0.27
25.39	-0.01	-22.85	-28.7	-33.94	0.2
25.39	0.78	-22.85	-28.52	-35.4	-0.54
22.46	0.78	-22.9	-28.5	-36.68	-1.51
21.48	1.83	-22.9	-28.13	-37.35	-1.61
21.48	2.93	-23	-27.98	-38.12	-2.37
18.92	2.93	-23.1	-28.13	-37.63	-2.47
19.04	4.17	-23.1	-27.94	-38.6	-3.32
18.07	4.17	-23.44	-27.98	-37.14	-4.25
17.58	5.42	-23.44	-27.94	-39.55	-4.69
16.48	6.98	-23.58	-27.78	-39.55	-5.47
14.92	6.98	-23.49	-27.86	-40.16	-5.47
14.89	8.45	-23.85	-27.94	-41.5	-6.45
13.67	8.4	-23.85	-28.04	-42.02	-7.43
12.3	10.13	-23.97	-27.95	-43	-7.45
13.67	11.81	-24.41	-28.13	-41.5	-8.45
10.74	11.8	-24.32	-28.25	-44.07	-8.45
10.99	13.87	-24.76	-28.42	-43	-9.5
10.13	13.77	-25	-28.32	-42.02	-10.55
9.77	15.63	-25	-28.71	-43.09	-10.5
8.79	17.55	-25.39	-29.1	-43.21	-11.72
8.18	17.55	-25.39	-28.96	-43.46	-11.72
8.3	19.51	-25.83	-29.44	-43	-12.4
7.08	19.43	-26.12	-29.49	-43.46	-13.49
6.38	21.68	-26.17	-29.79	-43	-13.19
6.23	23.53	-26.66	-30.47	-43.46	-14.26
5.86	23.52	-26.47	-30.47	-43	-14.37
5.86	25.38	-27	-30.87	-43.09	-15.24
4.82	25.66	-27.39	-30.96	-43	-15.77
4.15	27.64	-27.37	-31.55	-42.11	-16.02
3.88	29.77	-27.76	-32.08	-41.96	-16.8
3.3	29.76	-27.74	-32.03	-43	-16.81
3.66	31.79	-28.05	-32.81	-41.08	-17.38
2.93	31.62	-28.27	-32.74	-43	-18.07
2.2	33.84	-28.32	-33.4	-41.05	-18.02
2.32	35.79	-28.66	-34.09	-41.05	-18.56
1.98	35.74	-28.61	-34.01	-41.14	-18.58
1.92	37.84	-28.71	-34.77	-41.08	-19.07
1.95	37.79	-29	-34.69	-38.64	-19.44
1.34	39.75	-28.96	-35.35	-39.06	-19.38
1.22	41.65	-29.1	-36.08	-38.64	-19.83
1.95	41.67	-29.1	-35.99	-37.66	-19.78
1.04	43.55	-29.1	-36.77	-36.68	-19.94
0.73	43.43	-29.1	-36.74	-36.16	-20.22
0.73	45.31	-29	-37.26	-35.28	-20.03
0.49	47.22	-29	-37.94	-36.19	-19.95
0.49	47.24	-28.96	-37.89	-34.7	-20.12
0.49	49.07	-28.71	-38.48	-32.75	-20.03
-9.77	49.1	-28.52	-38.4	-35.22	-19.83
-9.77	50.78	-28.52	-39.06	-32.29	-19.78
-10.5	52.73	-28.08	-39.4	-33.2	-19.56
-9.77	52.78	-28.05	-39.46	-30.52	-19.64
-9.77	54.28	-27.74	-39.95	-28.32	-19.14
-9.77	54.27	-27.08	-39.87	-28.32	-18.76
-9.77	56.1	-27.1	-40.24	-26.28	-18.76
-9.77	57.8	-26.56	-40.63	-27.37	-18.12
-10.25	57.79	-26.49	-40.55	-25.39	-18.21
-9.77	59.55	-25.69	-40.82	-25.42	-17.6
-10.74	59.55	-24.93	-40.82	-25.88	-16.81
-9.77	61.12	-24.85	-41.02	-24.41	-16.89
0.24	63.09	-23.95	-41.16	-23.47	-16.14
0.49	62.88	-24.22	-41.16	-21.61	-16.11
-9.77	64.45	-23.05	-41.41	-21.24	-15.28
0.24	64.65	-21.87	-41.26	-20.26	-14.4
0.73	66.31	-21.97	-41.42	-18.55	-14.48
0.98	67.66	-20.95	-41.41	-20.26	-13.5
0.52	67.77	-20.95	-41.43	-19.56	-13.5
0.52	69.48	-19.74	-41.21	-19.56	-12.61
0.95	69.48	-18.58	-41.26	-17.33	-11.72
0.98	71	-18.38	-41.21	-17.33	-11.72
1.95	72.61	-17.24	-41.16	-16.36	-10.55
1.95	72.61	-17.24	-41.06	-13.92	-10.6
1.95	74.11	-15.97	-40.97	-12.94	-9.57
1.95	74.1	-14.65	-41.02	-12.73	-8.6
1.92	75.78	-14.65	-40.63	-11.81	-8.6
2.69	77.3	-13.38	-40.55	-13.7	-7.45
2.93	77.25	-13.43	-40.63	-12.79	-7.45
2.44	78.88	-11.94	-40.28	-11.75	-6.56
3.42	78.86	-10.6	-40.28	-10.01	-5.57
3.54	80.27	-10.74	-40.24	-10.77	-5.57
3.66	81.98	-9.23	-39.85	-9.8	-4.69
4.39	81.93	-9.29	-39.87	-8.3	-4.69
3.88	83.19	-7.96	-39.58	-7.35	-3.71
5.86	83.4	-6.55	-39.65	-9.28	-2.88
5.86	84.56	-6.64	-39.21	-8.54	-2.94
5.86	85.99	-5.47	-38.98	-8.54	-2
5.86	86.22	-5.47	-38.99	-7.35	-2.08
5.86	87.38	-4	-38.67	-6.87	-1.37
6.35	87.35	-2.94	-38.7	-5.89	-0.58
6.32	88.28	-2.78	-38.39	-6.87	-0.6
6.59	89.82	-1.66	-38.09	-6.1	-0.02
7.32	89.75	-1.59	-38.09	-5.89	-0.01
7.32	90.8	-0.59	-37.72	-5.89	0.73
8.06	90.87	0.73	-37.79	-6.93	1.15
8.3	92.04	0.73	-37.26	-4.36	1.17
8.79	92.92	1.56	-36.91	-4.03	1.81
9.77	92.96	1.56	-36.91	-3.45	1.56
9.77	93.9	2.78	-36.47	-3.45	2.25
9.8	93.9	3.69	-36.72	-3.45	2.59
10.16	94.51	3.88	-36.08	-3.54	2.54
10.5	95.21	4.69	-35.55	-3.94	2.93
10.99	95.29	4.74	-35.6	-3.45	2.93
11.02	95.75	5.46	-35.01	-3.45	3.3
11.47	95.31	6.49	-35.16	-2.47	3.5
12.21	96.09	6.49	-34.47	-1.5	3.49
13.67	96.48	7.03	-33.99	-2.96	3.88
12.7	96.29	7.03	-33.99	-2.2	3.9
13.15	96.68	8.11	-33.23	-2.08	4.08
14.04	96.68	8.84	-33.22	-2.01	4.44
14.16	96.68	8.59	-32.53	-2.84	4.44
14.56	96.68	9.55	-31.69	-1.43	4.49
15.63	96.68	9.52	-31.74	-1.92	4.57
15.63	96.68	10.13	-30.91	-1.92	4.78
16.36	96.37	10.94	-30.88	-2.84	4.88
16.36	96.09	10.94	-29.83	-1.92	4.97
16.97	95.31	11.42	-28.96	-1.59	5.27
17.33	95.7	11.43	-28.93	-2.47	5.17
17.85	95.12	12.18	-27.74	-1.92	5.47
18.55	95.12	12.84	-27.76	-2.96	5.56
18.98	94.43	12.77	-26.66	-2.69	5.67
19.29	93.44	13.28	-25.3	-2.99	5.76
20.02	93.55	13.28	-25.34	-1.86	5.76
20.51	92.57	14.04	-24.22	-2.47	6.1
21.48	92.55	14.7	-23.93	-2.2	6.23
21.51	91.4	14.65	-22.66	-2.93	6.24
21.76	90.43	15.23	-21.14	-2.5	6.59
22.46	90.43	15.23	-21.11	-4.46	6.59
22.71	89.06	15.81	-19.53	-3.54	6.93
23.44	89.05	16.39	-19.53	-3.45	7.03
25.39	87.84	16.38	-17.97	-2.69	7.03
24.17	86.32	17.19	-16.21	-4.46	7.32
25.39	86.32	17.07	-16.16	-3.88	7.37
25.39	84.72	17.57	-14.55	-3.97	7.67
25.48	84.74	18.36	-14.48	-4.94	7.81
26.12	83.25	18.31	-12.55	-6.9	7.81
26.37	81.54	18.85	-10.94	-4.46	8.35
26.61	81.54	18.9	-10.94	-5.4	8.4
26.73	79.78	19.49	-8.91	-4.88	8.58
27.34	79.78	19.97	-8.81	-4.64	9.18
28.2	78.13	20.12	-7.14	-5.89	9.18
27.8	76.37	20.65	-5.1	-5.83	9.46
29.3	76.37	20.68	-5.1	-6.9	9.52
29.3	74.31	21.29	-3.32	-8.79	9.95
29.3	74.31	21.95	-3.25	-7.93	10.42
29.33	72.61	21.87	-1.47	-7.87	10.5
29.33	70.9	22.25	0.37	-7.35	10.89
29.54	70.79	22.24	0.38	-7.45	11.01
29.39	69.04	22.8	2.29	-9.8	11.51
30.27	69.09	23.32	2.29	-9.8	12.11
30.27	67.14	23.29	3.9	-11.75	12.16
30.27	65.43	23.72	5.76	-12.45	12.84
30.52	65.48	23.71	5.83	-11.75	12.49
30.64	63.28	24.02	7.47	-11.78	13.28
30.52	63.28	24.46	7.5	-11.75	14.06
31.52	62.01	24.46	9.38	-12.82	14.06
31.74	60.14	24.7	10.82	-11.96	14.84
32.01	60.13	24.76	10.79	-15.26	14.84
31.62	58.57	24.99	12.4	-13.79	15.63
33.2	58.54	24.99	12.48	-14.68	16.4
32.23	56.98	24.99	13.96	-13.7	16.39
32.23	55.44	24.99	15.43	-14.89	17.19
32.47	55.33	25.34	15.63	-16.6	17.24
32.04	53.86	25.34	16.77	-16.11	18.04
32.01	53.86	25.38	16.77	-15.63	18.95
32.23	52.33	25.37	18.26	-14.89	18.9
32.47	50.78	25.34	19.53	-16.36	19.53
32.23	50.78	25.34	19.53	-16.36	19.53
32.23	49.58	25.29	20.9	-16.57	20.68
32.23	49.61	24.98	20.95	-16.11	21.58
31.98	48.19	24.99	22.06	-15.87	21.48
31.98	46.95	24.91	23.44	-16.6	22.26
33.2	46.88	24.95	23.44	-17.58	22.26
32.47	45.61	24.61	24.61	-17.3	23.19
32.23	45.61	24.37	24.61	-18.55	23.92
31.77	44.34	24.31	25.78	-17.82	24
31.98	43.21	24.07	27.15	-17.58	24.81
32.1	43.05	24.07	26.95	-19.56	24.7
31.74	41.99	23.72	28.37	-18.31	25.59
32.23	41.94	23.44	28.31	-16.6	26.46
31.98	40.8	23.34	29.54	-18.55	26.37
31.74	39.7	23.19	30.76	-18.8	27.05
31.49	39.65	23.03	30.86	-17.82	27.1
31.68	38.28	22.65	32.02	-19.78	27.73
30.79	38.28	22.44	32.03	-19.56	28.27
30.3	37.45	22.44	33.57	-18.52	28.2
31.49	36.28	22.12	34.76	-19.56	28.86
30.52	36.22	22.05	34.75	-19.56	28.86
30.3	35.3	21.95	36.4	-18.31	29.35
30.27	35.15	21.56	36.38	-19.56	29.78
29.72	34.38	21.68	37.84	-18.55	29.78
30.03	33.35	21.37	39.53	-18.52	30.22
29.33	33.3	21.34	39.5	-18.95	30.17
29.54	32.03	21.24	41.01	-18.55	30.64
29.3	32.03	21	41	-18.52	30.86
28.75	31.4	21.07	42.82	-18.52	30.93
29.3	30.16	21.04	44.53	-18.8	31.4
27.77	30.25	21.04	44.51	-20.51	31.24
28.29	29.29	21	46.48	-18.04	31.59
27.34	29.3	21.07	46.44	-16.11	31.63
26.86	28.3	21.04	48.24	-20.51	31.84
26.86	27.34	21.09	50.34	-17.06	31.93
26.28	27.33	21.29	50.34	-15.63	31.98
26.37	26.37	21.44	52.25	-18.52	32.03
25.42	26.42	21.68	52.15	-16.85	32.03
25.39	25.34	21.68	54.35	-15.26	32.03
25.27	24.3	21.95	56.24	-16.6	32.4
24.17	24.31	21.95	56.16	-17.55	32.4
23.93	23.44	22.46	58.54	-16.6	32.4
23.44	23.34	22.8	58.5	-15.14	32.67
22.46	22.26	22.65	60.62	-16.6	32.67
22.46	21.37	23.51	62.79	-17.55	32.71
21.73	21.39	23.49	62.84	-17.82	32.71
21.51	20.3	24	64.84	-15.26	32.8
21.48	20.26	24.61	64.84	-15.2	32.81
20.05	19.43	24.68	67.26	-15.63	32.81
19.78	18.25	25.34	69.13	-15.38	32.81
18.55	18.24	25.37	69.34	-18.07	32.98
18.59	17.33	26.15	71.48	-14.71	33.06
17.58	17.28	26.93	71.48	-14.68	33.4
16.63	16.31	26.94	73.53	-14.89	33.2
16.11	15.43	27.73	75.63	-15.63	33.4
15.63	15.38	27.93	75.73	-15.63	33.35
15.63	14.31	28.66	77.73	-14.28	33.57
13.92	14.4	29.57	77.64	-15.63	33.59
13.67	13.28	29.64	79.78	-15.63	33.54
13.67	12.48	30.36	81.84	-14.28	33.88
11.23	12.48	30.44	81.62	-15.17	33.94
11.23	11.6	31.42	83.59	-14.68	33.89
10.13	11.6	32.37	83.59	-15.26	34.23
9.77	10.91	32.03	85.4	-13.79	34.18
9.77	10.01	33.4	87.2	-14.68	34.38
7.08	9.91	33.35	87.28	-15.38	34.38
7.32	9.18	34.03	88.96	-15.63	34.55
5.86	9.18	35.01	89.01	-15.38	34.72
4.91	8.5	35.01	90.77	-14.89	34.72
4.64	7.76	35.75	92.14	-18.07	34.76
3.17	7.76	35.79	92.26	-16.14	34.94
2.93	7.03	36.57	93.9	-14.89	34.95
1.95	7.03	37.3	93.8	-16.6	35.14
0.98	6.54	37.26	95.21	-16.36	35.15
-9.77	6.13	37.88	96.56	-15.63	35.15
-9.77	6.15	38.09	96.58	-15.26	35.15
-10.74	5.56	38.62	97.65	-15.63	35.42
-12.45	5.66	39.06	97.65	-15.38	35.52
-13.18	5.36	39.05	99	-15.38	35.42
-13.43	4.96	39.65	100.05	-16.11	35.53
-14.65	4.88	39.45	100.2	-14.68	35.54
-14.37	4.76	39.84	100.78	-15.38	35.45
-15.63	4.76	40.23	101.37	-13.79	35.62
-16.72	4.49	40.23	102.29	-15.38	35.6
-17.21	4.37	40.43	103.2	-14.77	35.5
-17.58	4.3	40.53	103.27	-15.38	35.52
-17.58	4.17	40.48	103.9	-14.68	35.5
-17.58	4.25	40.63	103.9	-13.7	35.15
-19.07	4.05	40.43	104.88	-13.7	35.15
-19.44	3.9	40.43	105.55	-13.79	35.15
-20.26	3.89	40.43	105.47	-12.21	35.15
-20.48	3.9	40.23	106.24	-12.94	34.94
-21.06	3.9	39.84	106.24	-14.77	34.91
-21.24	3.88	39.79	106.93	-11.75	34.76
-21.39	3.86	39.65	107.67	-11.75	34.52
-21.48	3.86	39.5	107.42	-10.5	34.55
-21.48	3.86	39.06	107.81	-9.74	34.38
-21.48	3.86	38.63	108.18	-11.75	33.89
-21.48	3.69	38.28	108.59	-8.54	33.98
-22.46	3.76	38.04	109.18	-11.75	33.57
-22.09	3.51	37.87	109.18	-9.8	33.54
-21.48	3.51	37.19	109.55	-8.3	33.15
-21.48	3.5	36.48	109.56	-8.06	32.71
-21.48	3.39	36.52	109.76	-6.87	32.62
-21.48	3.31	35.79	110.15	-6.41	32.03
-21.48	3.3	35.74	110.15	-5	32.03
-21.48	3.13	34.94	110.52	-5.1	31.62
-21.48	2.98	34.18	110.5	-4.91	31.03
-21.48	2.93	34.18	110.89	-3.45	30.94
-21.15	2.34	33.15	111.01	-3.45	30.56
-20.75	2.54	33.11	110.94	-1.92	30.46
-21	2.2	32.37	111.22	-0.03	29.78
-20.51	2.2	31.24	111.13	-0.46	29.3
-20.51	1.9	31.23	111.13	1.71	29.35
-20.02	1.46	30.42	111.32	1.92	28.51
-19.5	1.42	30.36	111.22	3.88	28.51
-19.13	0.78	29.44	111.3	6.38	28.2
-19.07	0.76	28.51	111.3	3.88	27.34
-18.31	0.38	28.49	111.22	5.65	27.54
-17.58	-0.2	27.59	111.03	3.88	26.95
-17.58	-0.12	27.54	111.03	7.6	26.95
-17.58	-0.63	26.83	111.03	9.74	26.37
-16.6	-0.7	25.78	111.01	10.74	25.78
-16.6	-1.37	25.78	110.79	10.74	25.78
-16.57	-1.9	24.99	110.53	11.23	25.37
-15.14	-1.9	24.99	110.44	12.94	25.29
-15.14	-2.75	24.41	110.11	14.16	24.9
-14.65	-2.56	23.62	110.11	14.65	24.41
-13.67	-3.17	24	109.75	15.87	24.31
-13.64	-4	23	109.38	16.11	24.07
-13.15	-4	22.9	109.18	17.46	24.01
-12.94	-4.69	22.44	108.59	20.39	23.63
-12.33	-4.69	21.87	108.59	18.52	23.44
-11.35	-5.47	21.87	107.81	19.5	23.34
-11.47	-5.96	21.44	107.03	19.41	23.1
-10.71	-5.91	21.48	107.03	21.45	23.02
-9.77	-6.64	20.9	106.59	23.19	22.9
0.24	-6.57	20.56	106.24	22.71	22.64
0.73	-7.18	20.58	105.56	25.36	22.63
0.98	-7.72	20.17	104.54	24.78	22.61
1.95	-7.72	20.17	104.64	23.9	22.51
1.95	-8.2	19.87	103.51	25.27	22.26
2.32	-8.13	19.48	103.51	25.85	22.26
3.17	-8.64	19.48	102.34	26.79	22.26
3.02	-9	19.24	101.37	27.28	22.24
4.27	-9.03	19.24	101.37	27.28	22.24
3.78	-9.38	18.99	100.1	28.26	22.26
4.88	-9.42	18.64	100	25.82	22.16
5.13	-9.57	18.7	98.63	29.3	22.24
5.86	-9.89	18.31	97.24	29.05	22.22
6.1	-9.91	18.37	97.22	28.78	22.25
6.23	-9.96	18.05	95.9	29.75	22.26
7.32	-9.77	17.85	95.75	29.3	22.44
7.57	-10.16	17.76	94.13	31.22	22.41
7.57	-9.96	17.47	92.57	30.27	22.26
9.77	-10.06	17.55	92.57	30.27	22.26
8.79	-10.16	17.09	90.97	32.71	22.45
9.77	-9.96	16.7	90.99	33.14	22.26
9.77	-9.81	16.78	89.06	31.01	22.45
10.04	-9.57	16.28	87.4	32.59	22.56
10.83	-9.57	16.36	87.4	32.71	22.51
10.74	-9.33	15.81	85.74	33.17	22.26
11.72	-9.3	15.23	85.69	32.71	22.53
12.18	-9	15.23	83.84	32.96	22.41
12.08	-8.61	14.65	81.98	33.08	22.26
13.67	-8.64	14.72	81.98	34.67	22.44
13.67	-8.23	13.96	79.88	34.18	22.26
13.67	-8.25	13.28	79.97	33.94	22.22
13.92	-7.73	13.23	78.17	33.17	22.06
14.65	-7.15	12.49	76.12	34.91	22.05
15.63	-7.18	12.45	76.12	33.17	21.95
14.65	-6.64	11.61	74.19	35.06	21.68
15.87	-6.59	10.72	74.27	34.91	21.48
16.11	-6.01	10.69	72.22	33.14	21.48
16.6	-5.47	9.74	70.26	34.42	21.09
17.58	-5.52	9.72	70.26	33.17	21.04
17.58	-4.88	8.59	68.15	35.13	20.7
17.82	-4.88	7.71	68.16	34.91	20.21
18.49	-4.35	7.62	66.31	33.17	20.12
18.49	-3.91	6.59	64.06	33.08	19.53
18.92	-3.91	6.63	64.06	32.96	19.53
19.04	-3.22	5.36	62.3	33.08	19.04
19.93	-3.32	4.25	62.29	34.91	18.36
20.05	-2.76	4.08	60.15	32.71	18.31
21.48	-2.36	3.03	58.54	30.73	17.55
21.48	-2.37	3.13	58.54	33.17	17.58
21.51	-1.98	1.56	56.59	32.71	16.75
21.73	-1.81	0.59	56.59	33.17	15.87
22.22	-1.56	0.68	54.69	32.96	15.87
22.83	-1.28	-0.71	52.93	33.17	14.84
23.44	-1.38	-0.78	52.93	31.22	15.09
23.68	-0.93	-1.88	51.15	31.01	14.01
25.39	-0.98	-3.13	51.12	32.96	13.09
25.39	-0.9	-3.13	49.3	31.01	13.18
25.39	-0.63	-4.3	47.65	33.17	11.92
25.76	-0.7	-4.3	47.65	32.96	11.99
25.76	-0.61	-5.47	46.07	30.79	11.01
26.37	-0.7	-6.47	46.07	30.64	9.91
27.34	-0.51	-6.47	44.53	30.3	9.91
27.62	-0.81	-7.53	42.92	32.96	8.86
27.59	-0.71	-7.63	42.82	31.22	8.79
27.83	-0.78	-8.45	41.4	29.75	7.79
29.3	-0.88	-9.33	41.39	29.57	6.84
29.39	-1.1	-9.38	39.84	29.82	6.84
29.33	-1.37	-10.2	38.62	29.75	5.76
30.58	-1.39	-10.21	38.28	29.17	5.71
31.59	-1.81	-10.99	37.01	28.35	4.78
31.74	-1.81	-11.73	37.16	29.27	3.88
32.47	-2.2	-11.72	35.84	30.76	3.86
33.2	-2.76	-12.3	34.45	29.33	3.13
32.84	-2.76	-12.3	34.45	28.29	3.13
33.45	-3.22	-12.82	33.25	29.17	2.15
34	-3.32	-13.28	33.15	27.8	1.51
34.67	-3.91	-13.21	31.98	26.25	1.46
34.67	-4.69	-13.7	30.81	27.1	0.76
36.13	-4.69	-13.62	30.75	27.37	0.76
36.13	-5.47	-13.99	29.69	27.31	0.29
37.11	-5.47	-14.16	29.59	26.31	-0.38
37.11	-6.1	-14.11	28.51	25.36	-0.32
37.38	-7.06	-14.31	27.54	27.31	-0.63
37.84	-7.06	-14.4	27.54	25.91	-0.78
38.09	-7.86	-14.46	26.56	25.36	-1.03
39.55	-7.86	-14.45	26.56	25.36	-1.2
38.94	-8.99	-14.5	25.68	23.9	-1.28
39.43	-9.77	-14.47	24.81	24.87	-1.47
41.02	-9.86	-14.38	24.85	23.9	-1.47
41.02	-10.94	-14.31	23.82	23.9	-1.37
41.02	-10.94	-14.26	24.02	23.8	-1.38
41.38	-11.82	-14.21	23.39	24.35	-1.37
42.27	-13.01	-14.06	22.64	23.44	-1.12
41.99	-12.94	-14.16	22.65	22.22	-1.18
42.24	-14.09	-13.98	22.22	22.46	-0.99
43.7	-14.06	-13.7	22.17	21.24	-0.69
44.92	-15.24	-13.72	21.68	18.8	-0.69
44.92	-16.41	-13.53	21.29	20.45	-0.38
44.92	-16.41	-13.48	21.34	20.48	-0.3
44.92	-17.38	-13.33	20.9	18.8	0.29
45.41	-17.48	-12.99	20.95	19.5	0.73
46.88	-18.65	-13.04	20.7	17.55	0.76
46.88	-19.85	-12.8	20.51	19.29	1.37
47.3	-19.87	-12.74	20.31	19.47	1.46
47.15	-21.1	-12.5	20.31	18.8	1.94
48.83	-20.92	-12.21	20.31	18.43	2.73
48.83	-22.22	-12.16	20.29	18.31	2.73
48.83	-23.44	-11.91	20.31	17.55	3.47
49.8	-23.44	-11.82	20.31	17.55	3.42
49.8	-24.62	-11.72	20.31	15.99	4.44
50.54	-24.46	-11.35	20.31	16.05	5.17
50.75	-25.69	-11.38	20.65	17.03	5.17
52.73	-26.81	-11.08	20.61	15.63	6.06
52.73	-26.76	-11.08	20.68	15.63	6.14
52.73	-27.94	-10.94	20.9	15.63	6.93
53.19	-27.94	-10.55	21	14.4	8.01
53.71	-29	-10.57	21.09	15.63	7.98
53.71	-30.12	-10.18	21.53	14.89	8.98
55.15	-30.1	-10.21	21.48	15.63	8.94
55.18	-31.15	-10.16	21.68	14.16	10.03
56.64	-31.26	-9.52	21.73	14.65	10.94
56.64	-32.23	-9.57	22.02	13.18	10.84
56.67	-33.13	-9.33	22.26	13.43	11.81
57.5	-33.21	-9.33	22.26	12.94	11.91
57.37	-34.01	-8.99	22.65	12.7	12.87
58.35	-34.11	-8.64	22.65	14.4	14.01
58.87	-34.96	-8.64	23	14.65	13.96
59.05	-35.69	-8.15	23.39	11.69	14.84
60.55	-35.94	-8.25	23.44	11.69	14.84
60.55	-36.43	-7.82	23.63	11.47	15.91
60.55	-36.72	-7.28	23.63	11.47	16.79
60.79	-37.16	-7.35	23.97	11.69	16.78
61.28	-37.94	-6.84	24.29	11.69	17.77
61.28	-37.99	-6.95	24.27	13.43	17.85
61.52	-38.42	-6.25	24.61	13.95	18.73
62.01	-38.49	-5.66	24.56	12.7	19.53
62.47	-38.99	-5.87	24.8	11.69	19.53
62.44	-39.31	-5.08	25.29	11.69	20.51
62.47	-39.36	-5.08	24.99	11.69	20.51
62.47	-39.75	-4.42	25.38	12.7	21.58
62.47	-39.85	-3.61	25.38	11.69	22.24
62.47	-40.05	-3.52	25.73	13.43	22.24
62.47	-40.09	-2.94	25.78	12.94	23.12
62.47	-40.16	-2.95	25.78	11.6	23.1
62.47	-40.38	-1.98	26.37	14.65	23.82
62.47	-40.33	-1.12	26.37	13.7	24.78
62.47	-40.55	-1.17	26.55	14.68	24.66
62.47	-40.63	-0.02	26.9	13.43	25.37
62.47	-40.55	-0.11	26.86	13.55	25.38
62.47	-40.72	0.78	27.15	11.69	26.15
62.47	-40.82	2.2	27.15	12.7	26.83
62.47	-40.82	2.2	27.34	13.18	26.56
62.47	-41.02	3.3	27.93	14.65	27.34
62.47	-40.97	3.31	27.73	13.7	27.54
62.47	-40.97	4.69	28.17	14.65	27.93
62.47	-41.02	5.94	28.17	14.65	28.51
62.38	-41.06	5.95	28.49	14.16	28.81
62.01	-41.11	7.4	28.9	13.43	29.19
61.28	-41.02	7.62	28.86	14.65	29.25
61.55	-41.21	8.84	29.27	14.89	29.77
60.82	-41.21	10.42	29.29	15.63	30.27
60.55	-41.21	10.42	29.78	15.87	30.16
60.55	-41.41	11.91	30.17	16.48	30.76
58.99	-41.16	11.8	30.25	15.63	30.86
59.11	-41.21	13.65	30.81	15.99	31.23
58.35	-41.21	15.23	30.74	15.63	31.84
57.62	-41.26	15.14	31.24	15.93	31.63
57.62	-41.42	16.78	31.93	14.65	32.03
56.64	-41.21	16.87	31.88	15.99	32.03
56.64	-41.45	18.36	32.42	14.65	32.62
56.64	-41.53	20.12	32.42	15.63	32.81
54.93	-41.46	20.17	33.11	16.36	32.76
54.69	-41.55	21.68	33.59	15.99	33.2
53.04	-41.6	21.68	33.57	14.68	33.25
53.47	-41.6	23.34	34.42	12.7	33.4
52.73	-41.55	24.88	34.38	16.08	33.59
51.51	-41.75	24.81	34.76	16.36	33.59
51.76	-41.89	25.78	35.53	11.69	33.84
50.05	-41.75	26.42	35.62	15.14	33.79
50.57	-41.91	27.78	36.12	13.43	34.06
49.22	-41.85	29.19	36.13	12.94	33.98
48.31	-41.92	29.25	36.9	12.94	33.98
48.83	-41.94	30.46	37.3	13.43	34.03
46.97	-41.94	30.47	37.35	13.92	33.98
47.12	-41.99	31.63	37.88	11.69	33.98
45.9	-41.89	32.81	37.88	12.7	33.84
44.92	-41.99	32.81	38.28	11.47	33.59
44.92	-41.99	33.98	38.96	11.69	33.54
44.92	-42.19	34.06	39.01	13.43	33.4
44.92	-42.02	34.96	39.4	11.69	33.25
42.72	-42.04	35.89	39.45	11.69	32.71
41.99	-41.99	35.99	39.79	11.47	32.62
42.24	-41.92	36.52	40.09	10.5	32.03
41.02	-41.85	36.6	40.23	6.84	32.03
41.26	-41.89	37.3	40.63	10.01	31.54
39.98	-41.89	37.88	40.63	9.52	30.86
39.55	-41.93	37.87	40.8	9.52	30.76
38.45	-41.8	38.28	41	10.13	29.78
38.09	-41.81	38.28	41.01	7.78	29.88
38.33	-41.75	38.87	41.01	7.75	28.86
37.11	-41.82	39.06	41.01	6.84	28.17
37.11	-41.71	39.06	41.36	5.83	27.93
37.11	-41.75	39.06	41.36	7.32	26.56
35.52	-41.8	39.31	41.36	1.92	26.86
35.13	-41.65	39.44	41.39	5.8	25.37
34.67	-41.7	39.5	41.36	5.62	24.07
34.18	-41.81	39.43	41.31	3.88	24.01
33.69	-41.85	39.45	41.19	3.88	22.61
33.2	-41.89	39.45	41.16	3.78	22.45
33.45	-41.92	39.06	40.99	1.92	21.07
32.2	-41.89	39.06	40.99	3.88	19.43
31.98	-42.19	39.06	40.71	3.42	19.34
31.74	-42.38	38.87	40.43	3.42	17.67
30.27	-42.48	38.87	40.48	1.92	17.67
30.27	-42.6	38.65	40.11	1.92	15.81
30.27	-42.63	38.23	40.23	3.42	14.06
29.3	-42.99	38.18	39.75	0.95	14.06
29.3	-43.37	37.84	39.4	0.73	12.26
29.3	-43.41	37.84	39.34	0.73	12.12
29.3	-43.9	37.19	38.92	0.98	10.35
28.08	-43.99	36.81	38.87	0.73	8.5
27.34	-44.45	36.72	38.28	-0.73	8.3
27.44	-45.12	36.08	37.87	-1.95	6.59
26.86	-45.21	36.02	37.87	-0.55	6.59
26.37	-45.75	35.52	37.4	-0.52	4.69
25.85	-45.81	34.76	37.3	-1.22	2.73
25.63	-46.69	34.76	36.79	-0.55	2.73
25.39	-47.36	34.18	36.3	-1.5	0.78
25.39	-47.46	34.23	36.22	-0.73	0.78
24.81	-48.46	33.45	35.69	-0.98	-0.99
24.02	-48.45	32.62	35.69	-0.55	-2.78
23.68	-49.37	32.79	35.13	-0.52	-2.76
23.53	-50.54	32.03	34.55	-0.52	-4.35
22.83	-50.59	31.93	34.64	-0.03	-4.49
22.46	-51.56	31.23	34.38	-0.21	-6.15
22.22	-51.61	30.47	34.18	-0.03	-7.62
22	-52.78	30.36	33.57	-2.08	-7.72
21.48	-54.1	29.74	33.15	-0.73	-9.19
21.48	-54.05	29.74	33.11	-0.03	-9.2
21.48	-55.47	28.9	32.71	-1.71	-10.3
21.48	-55.48	28.21	32.62	-1.92	-11.82
21.48	-56.59	28.3	32.03	-0.95	-11.82
21.48	-58.15	27.34	31.63	-0.95	-12.94
19.9	-58.15	27.34	31.63	-0.46	-13.01
20.11	-59.52	26.56	31.42	-0.12	-14.06
19.99	-59.47	25.78	31.35	-0.55	-14.89
19.81	-60.94	25.78	30.93	-1.5	-14.99
19.29	-62.3	25.34	30.64	-1.43	-15.82
19.56	-62.26	25.37	30.55	-0.03	-15.77
19.04	-63.79	24.56	30.17	-1.5	-16.5
19.04	-63.78	24	30.16	-0.03	-17.19
18.83	-65.09	24	29.87	-0.03	-17.19
19.29	-66.5	23.34	29.57	-0.09	-17.48
18.65	-66.46	23.34	29.54	-0.49	-17.53
18.55	-67.97	22.65	29.25	-1.22	-17.97
18.8	-67.97	22.16	29.1	-1.01	-18.16
18.55	-69.29	22.06	28.86	-0.95	-18.07
18.55	-70.51	21.57	28.41	-0.95	-18.21
18.59	-70.51	21.68	28.31	-0.03	-18.38
18.55	-71.8	21.05	28.03	-1.43	-18.16
18.31	-71.8	20.58	27.93	-1.43	-18.21
18.55	-73	20.65	27.34	-0.98	-18.16
18.55	-74.22	20.07	26.93	-1.92	-17.97
18.07	-74.22	20.12	26.95	-2.5	-17.97
18.07	-75.29	19.53	26.51	-1.86	-17.63
18.55	-75.2	19.24	26.51	-1.53	-17.2
18.55	-76.37	19.13	25.78	-4.46	-17.19
18.1	-77.35	18.85	24.99	-2.9	-16.65
18.55	-77.1	18.92	24.99	-2.01	-16.63
18.43	-78.03	18.43	24.51	-2.47	-16.02
18.04	-78.03	18.06	24.49	-2.96	-15.45
18.07	-78.91	18.06	23.82	-4.91	-15.48
18.07	-79.42	17.66	22.92	-2.2	-14.65
17.61	-79.44	17.75	22.9	-2.96	-14.65
17.82	-79.98	17.36	22.06	-2.47	-14.06
17.58	-79.98	16.94	22.14	-3.45	-13.01
17.58	-80.57	16.99	21.09	-4.15	-12.99
17.58	-80.87	16.67	20.29	-5.89	-12.16
17.58	-80.91	16.75	20.29	-3.94	-12.12
17.58	-81.2	16.16	19.24	-4.15	-11.13
17.58	-81.15	15.89	19.34	-3.45	-10.3
16.11	-81.45	15.77	18.16	-4.91	-10.35
16.36	-81.63	15.43	16.99	-3.45	-9.3
15.66	-81.55	15.43	17.24	-7.72	-9.3
15.63	-81.59	15.04	16.01	-5	-8.6
15.63	-81.59	14.65	16.16	-5.89	-7.35
14.25	-81.64	14.45	14.84	-8.79	-7.45
14.16	-81.54	14.04	13.87	-5.4	-6.47
13.7	-81.4	14.01	13.72	-4.88	-6.46
13.7	-81.37	13.28	12.49	-10.01	-5.47
13.67	-81.4	12.87	12.49	-6.1	-4.44
12.45	-81.15	12.84	11.42	-7.57	-4.69
12.12	-80.91	12.11	10.15	-7.45	-3.44
11.23	-80.96	12.11	10.15	-8.3	-3.52
11.32	-80.49	11.6	9.18	-8.06	-2.74
10.74	-80.52	10.84	9.18	-9.34	-1.61
9.8	-80.27	10.83	7.98	-8.79	-1.65
10.01	-79.83	10.13	7.03	-9.83	-0.89
9.77	-79.88	10.15	7.03	-8.06	-0.83
9.16	-79.52	9.38	5.94	-9.83	-0.01
8.27	-79.69	8.59	6.05	-10.01	0.77
7.42	-78.96	8.54	5.07	-8.42	0.77
7.32	-78.76	7.76	4.19	-9.89	1.56
6.35	-78.71	7.69	4.25	-10.38	1.56
6.1	-78.13	6.88	3.47	-8.79	2.34
5.86	-78.27	6.01	3.31	-10.01	3.13
5.86	-77.88	5.94	2.73	-12.21	3.13
4.88	-77.44	5.15	2.15	-10.01	3.69
4.39	-77.47	5.17	2.15	-8.3	3.66
4.64	-77.1	4.25	1.56	-10.74	4.27
3.45	-77.16	3.3	1.54	-10.5	4.69
2.93	-76.71	3.3	1.17	-9.8	4.69
2.69	-76.47	2.29	0.78	-9.03	5.32
2.44	-76.53	2.25	0.78	-10.74	5.27
2.2	-76.2	1.51	0.76	-9.8	5.66
1.95	-76.18	0.59	0.73	-9.03	6.15
0.49	-75.98	0.59	0.63	-8.54	6.15
1.95	-75.79	-0.24	0.68	-10.31	6.49
0.76	-75.71	-0.38	0.59	-9.83	6.45
0.98	-75.69	-1.17	0.68	-9.03	6.84
-9.77	-75.83	-2.05	0.73	-10.01	6.93
-10.01	-75.51	-2	0.78	-10.83	7.01
-9.77	-75.54	-2.64	1.17	-10.01	7.03
-11.35	-75.58	-2.88	1.15	-10.5	7.03
-9.77	-75.49	-3.64	1.56	-11.75	7.37
-10.74	-75.42	-4.48	1.51	-10.01	7.62
-11.29	-75.54	-4.42	1.94	-11.75	7.47
-11.47	-75.59	-4.98	2.54	-10.01	7.71
-10.99	-75.51	-5.18	2.34	-9.8	7.62
-11.26	-75.7	-5.91	3.13	-9.49	7.71
-11.93	-75.7	-6.64	2.73	-10.38	7.71
-11.96	-75.81	-6.57	3.66	-9.89	7.71
-11.69	-76.17	-7.25	4.25	-10.77	7.71
-11.96	-76	-7.25	4.17	-11.75	7.76
-12.21	-76.37	-7.76	4.93	-11.75	7.71
-12.21	-76.2	-8.6	4.88	-9.8	7.62
-12.33	-76.51	-8.42	5.54	-11.96	7.62
-12.45	-76.87	-8.84	6.2	-13.7	7.47
-12.33	-76.76	-9	6.24	-10.99	7.5
-12.45	-77.15	-9.47	6.98	-12.21	7.42
-12.7	-77.17	-10.06	6.93	-12.45	7.37
-12.3	-77.39	-9.91	7.67	-11.81	7.03
-12.21	-77.84	-10.57	8.15	-12.45	7.03
-12.7	-77.78	-10.45	8.28	-13.7	7.03
-12.7	-78.13	-10.99	8.98	-14.68	6.98
-12.45	-78.13	-11.72	8.86	-13.7	6.88
-12.7	-78.56	-11.43	9.55	-14.68	6.98
-13.15	-78.92	-11.91	9.95	-13.79	6.62
-12.66	-78.91	-11.87	9.94	-14.77	6.62
-12.7	-79.31	-12.4	10.35	-14.68	6.54
-12.7	-79.15	-12.72	10.15	-15.59	6.2
-12.66	-79.54	-12.74	10.69	-17.09	6.2
-12.7	-79.98	-13.26	10.84	-16.57	6.05
-12.66	-79.88	-13.28	10.89	-16.6	6.05
-12.7	-80.47	-13.62	10.94	-19.99	5.75
-12.7	-80.13	-14.09	11.02	-17.49	5.47
-12.7	-80.57	-14.01	11.01	-18.31	5.42
-12.7	-80.87	-14.45	11.02	-17.55	4.97
-12.45	-80.71	-14.4	11.01	-19.56	5.05
-12.7	-81.15	-14.94	10.84	-21.73	4.78
-12.7	-81.1	-15.26	10.82	-19.78	4.29
-12.7	-81.36	-15.28	10.5	-19.99	4.27
-12.7	-81.57	-15.77	10.01	-19.56	3.9
-12.76	-81.63	-15.65	10.13	-20.02	3.88
-12.91	-81.69	-16.16	9.64	-20.75	3.31
-12.45	-81.74	-16.46	9.72	-21	2.93
-12.45	-82.04	-16.71	8.98	-21.97	2.93
-12.45	-82.06	-17.19	8.4	-21.73	2.34
-12.45	-82.08	-17.19	8.45	-23.47	2.29
-12.21	-82.34	-17.58	7.62	-23.47	1.9
-12.42	-82.28	-17.97	7.71	-23.47	1.37
-12.7	-82.43	-18.02	6.84	-22.46	1.17
-12.33	-82.62	-18.41	5.76	-23.68	0.63
-12.66	-82.54	-18.37	5.86	-23.47	0.73
-12.21	-82.42	-18.68	4.78	-21.73	-0.01
-12.33	-82.62	-19.09	4.86	-22.43	-0.59
-12.7	-82.81	-19.14	3.88	-23.9	-0.51
-12.21	-82.86	-19.46	2.81	-20.97	-1.22
-12.24	-82.86	-19.44	2.82	-23.47	-1.28
-12.66	-82.93	-19.84	1.56	-23.47	-1.86
-12.33	-83.01	-20.03	1.54	-23.47	-2.49
-12.7	-83.01	-20.12	0.38	-24.96	-2.49
-12.42	-83.15	-20.24	-0.71	-23.47	-3.05
-12.45	-83.22	-20.41	-0.69	-23.47	-2.95
-12.7	-83.31	-20.41	-1.81	-21.24	-3.76
-12.21	-83.22	-20.8	-1.81	-22.03	-4.32
-12.21	-83.41	-20.9	-3.08	-20.51	-4.32
-12.7	-83.33	-20.83	-4.1	-21.55	-4.83
-12.21	-83.35	-20.85	-4.22	-19.78	-4.88
-12.45	-83.52	-21.02	-5.47	-23.47	-5.47
-11.96	-83.61	-20.85	-5.47	-21	-5.91
-12.45	-83.52	-20.92	-6.45	-20.02	-5.91
-12.27	-83.64	-20.83	-7.53	-19.56	-6.37
-12.42	-83.64	-20.85	-7.53	-19.56	-6.44
-13.28	-83.72	-20.73	-8.6	-18.13	-6.79
-12.33	-83.69	-20.41	-8.6	-18.31	-7.14
-12.21	-83.81	-20.51	-9.57	-17.82	-7.06
-12.45	-83.99	-20.12	-10.45	-18.46	-7.43
-12.21	-83.99	-20.22	-10.55	-18.55	-7.42
-12.18	-84	-19.83	-11.35	-17.55	-7.57
-12.45	-84.08	-19.38	-11.38	-18.07	-7.82
-11.23	-84.03	-19.44	-12.16	-17.58	-7.73
-11.72	-84.19	-18.9	-12.89	-18.52	-7.63
-12.33	-84.19	-18.95	-13	-16.6	-7.86
-12.18	-84.2	-18.19	-13.6	-16.6	-7.86
-12.21	-84.19	-17.68	-13.58	-14.77	-7.86
-11.96	-84.28	-17.63	-14.26	-14.16	-7.74
-12.21	-84.3	-16.85	-14.85	-15.17	-7.73
-11.47	-84.23	-16.94	-14.86	-16.11	-7.74
-11.26	-84.33	-16.14	-15.28	-14.77	-7.53
-11.84	-84.38	-15.28	-15.44	-14.68	-7.34
-11.47	-84.3	-15.26	-15.72	-13.7	-7.33
-11.26	-84.38	-14.5	-16.16	-13.7	-6.94
-10.99	-84.38	-14.4	-16.21	-16.2	-6.94
-10.99	-84.19	-13.43	-16.5	-13.7	-6.64
-10.74	-84.28	-12.6	-16.5	-13.7	-6.08
-9.77	-84.23	-12.45	-16.82	-12.45	-6.1
-9.77	-84.11	-11.38	-16.99	-12.94	-5.66
-9.77	-84.11	-11.43	-17.19	-12.82	-5.62
-9.77	-83.99	-10.35	-17.33	-11.96	-4.98
-9.77	-84	-9.33	-17.31	-13.73	-4.69
0.37	-83.74	-9.3	-17.48	-11.96	-4.69
0.49	-83.69	-8.2	-17.63	-11.84	-3.92
0.37	-83.52	-8.25	-17.97	-13.7	-3.91
0.43	-83.4	-7.03	-17.97	-12.94	-3.25
0.73	-83.3	-5.79	-17.97	-12.94	-2.49
0.98	-83.15	-5.91	-18.02	-12.82	-2.39
0.76	-82.81	-4.74	-18.21	-11.96	-1.9
0.98	-82.76	-4.69	-18.16	-14.89	-1.86
1.95	-82.57	-3.63	-18.41	-12.94	-1.03
0.98	-82.54	-2.37	-18.46	-13.7	-0.49
1.34	-82.08	-2.35	-18.51	-13.7	-0.49
1.95	-81.75	-1.28	-18.95	-13.79	0.37
0.98	-81.76	-1.28	-18.87	-13.7	0.34
1.22	-81.26	-0.01	-19.06	-12.73	0.78
1.22	-81.18	1.07	-19.07	-12.45	1.56
1.95	-80.87	1.12	-19.44	-13.7	1.56
1.95	-80.1	2.25	-19.74	-13.7	2.2
1.95	-80.13	2.29	-19.73	-11.75	2.25
1.95	-79.69	3.3	-20.12	-13.7	2.81
0.98	-79.54	4.37	-20.13	-13.7	3.3
0.98	-78.92	4.29	-20.41	-13.7	3.21
1.95	-78.32	5.16	-21.1	-12.73	3.78
0.27	-78.27	5.25	-20.95	-14.16	3.86
0.31	-77.56	6.2	-21.49	-11.96	3.9
0.49	-77.56	7.01	-21.34	-12.76	4.44
0.03	-76.95	7.03	-21.92	-12.73	4.54
-9.77	-76.1	7.81	-22.66	-12.76	4.69
-9.77	-76.12	7.81	-22.46	-11.75	4.69
-10.5	-75.39	8.58	-23.14	-13.7	4.78
-11.84	-75.39	9.45	-23.1	-12.21	4.78
-11.84	-74.62	9.42	-23.63	-11.75	4.69
-11.72	-73.68	9.96	-24.27	-11.84	4.78
-12.45	-73.83	10.06	-24.27	-12.94	4.78
-12.7	-72.95	10.63	-24.85	-15.63	4.49
-13.18	-72.85	11.11	-24.83	-11.96	4.29
-14.16	-72.27	11.02	-25.54	-13.92	4.2
-14.68	-71.31	11.72	-26.08	-12.21	3.88
-15.14	-71.31	11.67	-26.12	-12.7	3.86
-15.11	-70.71	12	-26.76	-10.5	3.41
-16.6	-70.75	12.45	-26.71	-10.99	2.83
-17.52	-69.85	12.39	-27.36	-11.75	2.73
-17.33	-69.19	12.49	-27.86	-11.75	2.2
-18.55	-69.25	12.79	-27.78	-11.75	2.15
-18.8	-68.41	12.88	-28.32	-12.73	1.37
-20.02	-68.46	13.23	-28.32	-11.75	0.38
-20.54	-67.97	13.18	-28.91	-11.96	0.38
-21.24	-67.29	13.28	-29.25	-11.75	-0.59
-21.48	-67.29	13.28	-29.25	-10.77	-0.69
-21.48	-66.71	13.28	-29.69	-9.34	-1.68
-22.95	-66.75	13.57	-29.69	-10.74	-2.78
-24.17	-66.06	13.28	-29.88	-9.83	-2.78
-24.17	-65.72	13.28	-30.47	-11.96	-4.05
-25.39	-65.75	13.28	-30.47	-9.83	-4.1
-25.39	-65.44	13.28	-30.47	-9.03	-5.47
-26.4	-65.26	13.28	-30.47	-8.06	-6.64
-27.59	-64.99	13.28	-30.87	-10.86	-6.74
-27.83	-64.85	13.28	-30.87	-9.89	-8.15
-28.78	-64.7	13.28	-30.87	-8.3	-8.22
-28.32	-64.55	13.28	-30.88	-8.06	-9.57
-29.3	-64.58	13.28	-30.88	-7.39	-10.99
-30.24	-64.4	13.27	-30.91	-7.93	-11.13
-30.27	-64.55	13.23	-30.96	-5.92	-12.5
-32.2	-64.48	13.23	-31.01	-6.9	-12.62
-32.2	-64.38	13.26	-30.88	-6.1	-14.09
-32.47	-64.48	13.09	-30.91	-7.39	-15.55
-33.2	-64.66	13.18	-30.88	-5.92	-15.55
-33.2	-64.77	13.13	-30.71	-6.41	-17.19
-33.2	-64.86	12.99	-30.87	-5	-17.2
-33.2	-65.06	12.88	-30.69	-6.47	-18.6
-34.64	-64.99	12.88	-30.76	-5.89	-20.13
-34.76	-65.44	12.88	-30.52	-8.06	-20.12
-34.91	-65.72	13.09	-30.49	-7.35	-21.53
-35.86	-65.82	12.88	-30.52	-6.87	-21.51
-36.13	-66.41	13.09	-30.47	-4.64	-22.95
-36.13	-66.26	13.09	-30.47	-5.89	-24.32
-36.71	-67.04	13.09	-30.47	-5.95	-24.27
-37.11	-67.43	13.23	-30.47	-4.91	-25.7
-37.23	-67.53	13.23	-30.22	-4.03	-25.69
-37.11	-68.16	13.26	-30.22	-3.45	-26.9
-37.11	-68.12	13.28	-30.47	-3.48	-28.27
-38.33	-68.86	13.28	-30.22	-4.91	-28.08
-37.11	-69.53	13.66	-30.47	-3.66	-29.32
-38.67	-69.53	13.72	-30.47	-2.96	-29.35
-38.7	-70.31	14.01	-30.49	-1.22	-30.47
-38.82	-70.31	14.06	-30.48	-2.17	-31.55
-39.67	-71.19	14.06	-30.62	-3.66	-31.55
-40.01	-71.88	14.65	-30.87	-2.96	-32.53
-40.04	-71.97	14.5	-30.88	-2.93	-32.63
-40.04	-72.8	14.79	-31.1	-4.64	-33.6
-40.56	-72.8	15.43	-31.05	-2.96	-34.47
-41.02	-73.58	15.23	-31.49	-4.15	-34.52
-40.99	-74.46	15.63	-31.86	-2.96	-35.35
-41.02	-74.46	15.63	-31.94	-1.92	-35.3
-41.02	-75.2	16	-32.35	-2.47	-36.23
-41.02	-75.39	16.36	-32.33	-1.68	-37.01
-42.24	-76.17	16.38	-32.91	-2.96	-36.96
-42.21	-76.97	16.87	-33.6	-1.98	-37.84
-42.51	-76.96	16.87	-33.42	-1.98	-37.84
-42.48	-77.76	17.26	-34.13	-1.22	-38.87
-43.21	-77.76	17.67	-34.19	-2.96	-39.46
-43.46	-78.52	17.63	-34.77	-2.2	-39.28
-43.46	-79.3	18.05	-35.74	-1.92	-39.99
-43.95	-79.3	17.97	-35.64	-3.45	-39.95
-43.67	-79.88	18.37	-36.45	-2.56	-40.63
-43.91	-79.88	18.9	-36.47	-2.2	-41.41
-43.98	-80.62	18.74	-37.4	-1.92	-41.41
-44.43	-81.1	19.13	-38.31	-3.94	-41.99
-43.95	-81.1	19.12	-38.28	-0.73	-41.99
-43.95	-81.64	19.34	-39.46	-1.43	-42.63
-44.68	-81.74	19.53	-39.31	-1.04	-43.37
-44.49	-82.14	19.53	-40.28	-0.95	-43.38
-44.43	-82.53	19.87	-41.46	-2.96	-43.95
-44.46	-82.53	19.87	-41.41	-1.43	-43.95
-44.53	-82.74	20.12	-42.48	-1.86	-44.58
-43.95	-82.76	20.21	-42.38	-0.95	-45.22
-43.95	-83.13	20.21	-43.46	-2.2	-45.26
-44.43	-83.15	20.29	-44.53	-0.95	-46
-43.64	-83.35	20.26	-44.53	-0.95	-45.9
-43.67	-83.42	20.26	-45.65	-2.41	-46.51
-43.7	-83.35	20.29	-45.63	-2.56	-47.07
-42.69	-83.35	20.26	-46.59	-3.81	-47.22
-42.6	-83.45	20.26	-47.66	-1.43	-47.85
-41.02	-83.5	20.17	-47.7	-1.98	-47.71
-42.24	-83.41	20.12	-48.58	-2.01	-48.54
-41.02	-83.4	20	-48.58	-2.41	-49.22
-40.99	-83.42	19.87	-49.62	-1.92	-49.22
-40.77	-83.15	19.53	-50.39	-1.5	-49.8
-39.55	-83.25	19.53	-50.34	-1.5	-49.76
-39.06	-83.15	19.34	-51.28	-2.2	-50.42
-38.73	-83.12	19.34	-51.2	-0.03	-51.1
-37.35	-82.81	19.34	-51.96	-0.46	-51
-37.11	-82.81	18.95	-52.55	-1.92	-51.61
-36.16	-82.57	18.99	-52.74	-0.95	-51.61
-36.74	-82.28	18.7	-53.05	-2.01	-52.35
-35.13	-82.43	18.36	-53.08	-1.95	-52.78
-33.2	-82.03	18.33	-53.61	-1.71	-52.78
-33.2	-81.56	18.16	-53.83	-2.99	-53.47
-32.44	-81.74	18.12	-53.91	-4.03	-53.32
-32.47	-81.45	17.66	-54.1	-2.47	-53.93
-30.52	-81.45	17.47	-54.05	-2.08	-54.39
-29.79	-81.07	17.43	-54.05	-3.94	-54.49
-28.81	-80.87	17.14	-54.05	-2.08	-54.83
-28.29	-80.76	17.14	-54.1	-3.45	-54.88
-28.08	-80.47	16.88	-53.91	-1.98	-55.47
-26.34	-80.47	16.58	-53.76	-1.92	-55.62
-25.39	-80.22	16.6	-53.61	-1.95	-55.66
-25.15	-79.79	16.38	-53.04	-2.69	-56.08
-23.1	-79.79	16.39	-52.98	-1.95	-56.05
-23.56	-79.52	16.01	-52.44	-3.45	-56.25
-22.46	-79.54	16.01	-52.55	-3.45	-56.59
-21.24	-79.2	16.16	-51.61	-3.17	-56.59
-20.51	-78.95	15.97	-50.98	-3.05	-56.76
-18.55	-78.96	15.97	-50.98	-2.47	-56.67
-19.01	-78.52	15.99	-49.85	-1.59	-56.94
-17.58	-78.56	15.77	-49.85	-2.08	-56.95
-16.6	-78.32	15.81	-48.88	-2.5	-56.94
-15.63	-77.95	15.99	-47.66	-2.47	-56.98
-14.89	-78.04	15.97	-47.68	-2.99	-57.04
-14.68	-77.75	16	-46.49	-3.48	-56.94
-13.43	-77.75	16.36	-46.53	-4.03	-56.96
-12.45	-77.37	16.26	-45.12	-2.69	-57.03
-12.18	-77.17	16.38	-43.77	-1.92	-56.84
-10.99	-77.15	16.38	-43.86	-3.45	-56.94
-10.74	-76.76	16.77	-42.29	-2.96	-56.83
0.24	-76.78	17.04	-42.38	-1.92	-56.63
1.22	-76.49	17.04	-40.93	-3.66	-56.64
1.22	-76.03	17.36	-39.55	-3.45	-56.45
2.47	-76.1	17.38	-39.46	-1.5	-56.56
2.38	-75.78	17.92	-38.09	-2.96	-56.37
3.17	-75.83	18.41	-38.19	-3.94	-56.25
4.39	-75.34	18.25	-36.52	-2.96	-56.1
3.88	-74.95	18.9	-35.18	-3.45	-56.01
5.86	-75	18.95	-35.18	-3.94	-56.05
5.86	-74.41	19.51	-33.64	-3.54	-55.91
5.25	-74.41	20.12	-33.79	-2.96	-55.87
6.35	-74.22	20.12	-32.35	-2.99	-55.87
6.35	-73.54	20.85	-30.96	-3.66	-55.87
7.11	-73.44	20.79	-30.96	-2.47	-55.87
6.84	-72.9	21.48	-29.69	-5.13	-55.66
7.08	-73.06	22.24	-29.71	-3.45	-55.87
8.3	-72.27	22.24	-28.32	-3.63	-55.87
7.57	-71.7	23	-27.35	-2.53	-55.76
8.18	-71.7	22.92	-27.2	-2.47	-55.87
8.06	-70.95	23.9	-25.98	-2.08	-55.96
8.54	-70.92	24.61	-25.99	-1.19	-56.05
8.3	-70.17	24.61	-24.85	-2.96	-56.08
8.54	-69.53	25.59	-23.73	-1.98	-56.4
8.79	-69.53	25.59	-23.68	-0.95	-56.45
8.73	-68.6	26.37	-22.71	-1.95	-56.63
8.79	-68.76	27.29	-22.71	-2.2	-57.08
8.54	-67.8	27.32	-21.69	-3.45	-57.13
8.79	-66.99	28.2	-20.53	-1.01	-57.53
8.09	-66.85	28.2	-20.53	-1.01	-57.53
8.18	-66.02	29.15	-19.53	-0.03	-58.03
8.06	-65.94	29.97	-19.53	-0.03	-58.6
7.32	-64.94	30.05	-18.51	-0.03	-58.6
6.87	-63.98	31.01	-17.38	-0.24	-59.3
7.08	-63.97	30.95	-17.43	2.93	-59.2
6.87	-62.89	31.93	-16.5	1.46	-59.91
6.84	-62.89	32.81	-16.46	-0.03	-60.94
6.35	-61.77	32.81	-15.45	1.92	-60.69
5.86	-60.74	33.79	-14.65	0.98	-61.72
5.86	-60.79	33.79	-14.6	-0.03	-61.52
5.86	-59.57	34.72	-13.59	1.71	-62.44
4.85	-59.57	35.64	-13.58	1.92	-63.28
4.64	-58.6	35.64	-12.69	3.42	-63.28
3.85	-57.34	36.67	-11.72	1.92	-64.27
3.45	-57.37	36.6	-11.72	2.81	-64.36
3.66	-56.25	37.39	-10.94	3.42	-65.28
2.96	-56.2	38.57	-10.94	1.92	-66.16
2.47	-55.1	38.28	-9.77	3.66	-66.31
2.44	-54	39.4	-8.99	3.88	-67.21
1.95	-54	39.5	-8.99	3.88	-67.19
1.46	-52.94	40.63	-8.01	3.88	-68.37
1.07	-52.94	41.39	-7.96	3.88	-69.14
0.49	-51.78	41.4	-7.23	3.88	-69.24
0.37	-50.78	42.38	-6.2	5.62	-70.36
-9.77	-50.83	42.47	-6.2	6.84	-70.31
-9.77	-49.8	43.36	-5.52	6.35	-71.31
-11.2	-49.85	44.51	-5.48	5.37	-72.27
-10.99	-48.97	44.48	-4.69	7.78	-72.36
-11.2	-48.05	45.31	-3.96	6.87	-73.24
-12.18	-48.1	45.31	-3.96	7.78	-73.19
-12.27	-47.17	46.68	-3.08	9.52	-74.27
-12.18	-47.07	47.63	-3.13	8.79	-75
-12.7	-46.5	47.56	-2.54	8.79	-74.95
-12.7	-45.7	48.72	-1.66	7.57	-75.83
-12.94	-45.72	48.78	-1.76	7.78	-75.89
-13.18	-45.23	49.79	-1.17	9.52	-76.47
-13.67	-45.13	51.12	-1.22	9.28	-77.2
-13.67	-44.51	50.78	-0.49	10.74	-77.35
-13.34	-44.05	52.15	-0.01	11.47	-77.75
-13.67	-44.06	52.2	-0.01	10.74	-77.74
-13.67	-43.46	53.47	0.73	7.78	-78.32
-13.67	-43.57	54.69	0.73	10.74	-78.56
-13.67	-43.16	54.64	1.16	9.74	-78.71
-13.67	-42.97	55.95	1.86	11.69	-78.96
-13.67	-42.97	55.91	1.76	11.47	-78.96
-14.4	-42.58	57.03	2.29	10.99	-79.13
-15.14	-42.49	58.59	2.25	11.23	-79.2
-14.31	-42.33	58.58	2.93	12.7	-79.31
-13.67	-42.24	60.03	3.31	10.74	-79.15
-14.77	-42.29	60.11	3.21	11.69	-79.2
-14.22	-42.19	61.5	3.88	13.43	-79.05
[truncated: 48,001 more rows]
