# Supplementary material for: Synchronized activity of sensory neurons initiates cortical synchrony in a model of neuropathic pain
Source: Nat Commun. 2023 Feb 8;14:689. doi: 10.1038/s41467-023-36093-z (PMC9908980; doi:10.1038/s41467-023-36093-z)
Supplement: Supplementary file 7 — Supplementary Software 1 [file 41467_2023_36093_MOESM7_ESM.zip › comparsion EEG from Chao/comparsion EEG/comparsion bl_3h_1d_3d/Pre_FK506.xlsx]

## Sheet: pre
animal 1	animal 2	amia 7	amia 8	animal 9	animal 6
16.48	16.59	122.56	131.84	83.98	-41.75
16.1	17.56	122.25	134.28	83.98	-41.26
16.59	19.41	121.52	131.84	83.98	-43.09
16.59	19.04	121.09	132.32	83.98	-41.26
16.59	19.47	115.3	134.28	83.98	-41.14
17.56	20.39	122.01	131.35	82.76	-41.08
17.56	20.75	117.19	131.35	83.98	-41.26
17.56	21.47	117.37	129.39	83.98	-41.14
19.29	21.42	115.3	124.94	82.4	-41.05
19.29	22.95	116.27	129.58	82	-41.63
19.52	22.83	114.75	126.95	82.31	-42.11
20.48	23.44	117.19	129.88	81.79	-40.28
19.52	23.62	113.28	125.49	82	-40.28
20.39	23.91	113.28	125.73	81.79	-40.28
21	24.4	111.51	125	81.79	-41.26
21.91	25.15	109.56	124.94	81.3	-41.14
22.95	25.27	110.84	124.94	81.3	-39.55
22.22	25.82	107.42	124.94	81.3	-40.65
22.34	26.73	105.47	124.94	80.6	-40.28
22.71	26	106.45	124.94	80.41	-41.63
23.8	26.31	105.47	124.94	80.57	-40.65
23.91	26.25	107.42	124.94	80.08	-39.79
23.86	27.34	101.32	124.94	80.08	-41.14
23.91	26.86	101.5	124.94	80.08	-43.21
23.44	27.57	102.29	124.94	80.08	-41.05
25.15	27.82	99.61	124.94	78.89	-41.14
25.27	27.82	99.61	124.94	78.86	-42.24
25.82	27.53	98.14	124.94	78.61	-41.75
26.35	27.56	96.19	123.05	78.13	-41.75
25.82	27.57	95.7	124.76	78.4	-41.75
26.31	28.29	95.21	123.6	77.39	-40.04
27.57	28.31	93.75	124.94	76.42	-41.26
27.34	28.29	95.7	123.11	76.26	-39.79
27.57	27.34	90.33	124.63	76.17	-39.18
27.8	27.34	90.33	123.6	76.17	-40.28
27.56	28.29	89.84	124.08	76.17	-39.79
28.44	28.79	89.84	123.84	73.97	-40.28
27.82	28.06	84.05	123.78	73.76	-39.79
27.34	28.05	89.84	123.11	72.75	-40.04
28.31	27.57	86.43	124.94	72.63	-41.05
28.69	27.56	85.14	124.08	72.27	-39.79
28.78	27.57	85.45	123.23	70.8	-40.04
28.79	27.82	83.98	123.23	70.07	-41.05
29.77	27.8	83.98	124.88	69.34	-41.05
29.53	27.22	84.78	124.57	69.34	-39.31
30.29	26.86	82.7	124.94	68.36	-39.31
29.79	27.34	84.96	124.94	66.89	-38.6
30.26	26.86	82.95	124.94	66.38	-39.31
30.99	25.82	82.03	124.88	64.48	-38.15
30.27	26.31	82.52	124.94	64.94	-39.31
30.64	26.35	82.03	124.94	63.51	-39.55
30.76	26.73	82.03	124.94	62.47	-39.31
30.76	25.86	83.01	124.94	62.47	-39.79
31.23	26.34	82.03	124.94	62.47	-38.12
31.23	25.33	81.54	124.94	62.47	-37.63
31.23	25.82	81.97	124.94	62.01	-38.82
31.23	25.38	82.03	124.94	61.37	-37.63
31.23	24.4	82.03	124.94	61.07	-39.31
32.21	24.4	83.5	126.95	58.84	-38.82
32.21	23.86	83.98	124.94	59.02	-39.06
31.68	23.8	83.98	124.94	57.62	-39.06
32.21	23.56	86.43	126.89	56.64	-37.23
32.17	22.95	84.47	125.85	56.64	-38.12
33.08	23.56	87.65	125.49	54.72	-37.63
31.23	22.09	89.84	126.95	53.96	-36.19
32.17	22.46	86.91	128.91	52.73	-37.23
33.08	21.47	88.87	124.94	52.73	-38.64
32.21	20.49	90.33	130.86	50.54	-40.04
32.96	20.45	89.84	128.91	48.83	-41.05
33.19	20.39	91.8	124.94	48.83	-41.05
32.84	20.49	93.75	127.81	47.3	-39.31
33.17	20.39	93.81	129.88	44.92	-37.17
33.08	19.47	94.48	130.86	45.17	-38.12
33.08	20	96.19	128.91	44.92	-37.17
33.08	19.52	95.21	128.91	44.92	-39.55
33.19	19.17	97.66	129.88	42.48	-39.06
34.12	16.59	97.66	124.94	41.5	-38.6
33.14	18.92	97.66	129.7	41.05	-38.15
33.19	18.54	98.63	131.35	39.52	-38.33
33.19	17.56	97.6	128.91	39.55	-38.12
32.65	16.59	100.1	128.97	38.36	-36.65
34.06	17.09	101.38	128.91	37.11	-36.38
33.19	16.59	100.1	126.95	37.14	-36.74
33.19	16.48	100.1	128.91	36.22	-37.14
33.19	15.61	99.43	128.91	37.11	-36.87
33.14	15.61	102.48	126.89	35.52	-37.23
33.19	15.11	99.55	127.93	34.42	-37.35
33.08	14.28	100.52	125.06	34.18	-36.74
33.94	13.9	99.61	125.98	33.2	-34.73
33.08	14.14	99.61	124.94	33.2	-36.25
33.19	14.14	98.63	124.94	32.47	-35.77
33.94	14.14	99.55	124.94	30.73	-35.4
33.19	13.15	99.37	124.94	30.76	-35.16
33.08	13.55	98.45	124.94	30.27	-35.16
33.19	13.43	97.66	124.94	30.27	-34.24
34.12	12.63	97.6	121.89	29.3	-34.7
33.19	12.44	97.72	124.94	29.3	-32.75
32.21	11.95	97.66	124.94	29.3	-31.49
33.19	11.95	93.75	123.54	29.3	-31.86
33.19	12.19	95.7	123.78	29.3	-31.98
33.08	12.63	92.29	123.11	27.8	-33.45
32.84	11.84	94.24	122.13	26.61	-31.86
32.84	11.93	91.8	122.13	26.82	-32.78
33.08	11.84	90.58	121.09	26.37	-29.79
32.96	11.84	90.88	121.09	26.37	-29.33
33.08	11.11	91.8	121.09	25.42	-28.32
32.21	11.11	89.84	119.14	25.73	-27.83
32.96	10.73	91.8	121.09	25.39	-27.47
32.21	10.71	86.79	118.23	25.39	-29.54
33.08	10.71	86.49	117.25	25.39	-28.08
31.13	11.35	86.43	118.1	25.39	-27.83
32.1	11.35	84.9	118.23	23.9	-27.37
32.21	11.72	84.47	115.23	24.17	-25.15
32.21	11.72	84.96	117.74	23.68	-25.15
32.21	11.95	83.98	117.68	23.9	-23.68
32.96	11.72	85.45	121.09	22.95	-23.56
31.23	11.72	82.52	118.23	23.44	-23.53
31.23	12.19	83.01	117.68	22.86	-22.22
32.1	11.72	82.03	121.09	22.71	-22.22
31.23	12.91	83.5	121.09	22.49	-20.51
30.76	12.18	82.03	121.09	22.49	-19.65
31.23	11.95	82.03	123.05	21.97	-19.78
31.23	12.68	82.03	121.09	22.46	-19.78
31.01	12.91	79.59	120.61	22.46	-19.56
31.22	13.41	82.03	123.05	22.49	-17.58
31.23	13.55	82.03	123.54	22.22	-17.21
29.53	14.37	82.03	121.58	22.46	-15.63
31.23	13.9	79.59	121.58	22.46	-14.89
30.76	12.66	83.5	124.02	22	-15.87
31.22	14.88	82.03	124.94	22	-16.6
31.23	14.63	82.52	124.94	22.49	-14.89
30.5	15.38	80.14	124.94	22.46	-12.94
31.13	15.37	82.03	124.94	22.49	-12.45
30.76	15.14	83.07	124.94	22.95	-13.92
30.76	15.61	82.03	124.94	22.8	-13.92
31.72	15.61	80.63	124.94	22.95	-13.7
31.22	16.59	82.03	124.94	23.96	-10.86
30.27	17.52	82.03	124.94	23.9	-13.79
30.98	16.59	82.09	124.94	25.39	-11.84
30.98	18.43	82.03	125.98	25.39	-9.8
30.78	17.56	84.96	128.91	25.39	-11.75
31.23	17.56	83.98	126.46	25.42	-10.99
31.22	19.41	82.52	128.91	25.48	-10.74
31.23	19.17	86.61	126.46	26.37	-10.22
32.1	19.52	83.98	129.39	26.37	-8.3
31.23	19.41	84.47	127.01	26.61	-9.03
31.23	19.52	85.51	128.91	27.1	-9.28
32.1	20.14	84.53	128.91	29.3	-8.06
33.08	19.96	86.85	128.91	29.3	-7.78
32.1	21.12	86	128.85	29.3	-6.96
31.72	20.45	86.91	128.42	29.79	-5.49
32.21	20.39	86.91	128.91	30.27	-5.4
33.19	21.42	89.84	128.91	30.55	-7.35
32.17	21.36	89.84	128.11	33.2	-6.87
32.18	21.36	89.84	128.97	33.2	-6.1
33.19	21.24	87.89	129.46	34.18	-6.87
33.08	21.47	89.84	128.42	33.94	-6.1
33.14	20.87	91.31	128.85	34.18	-5.43
33.19	21.42	90.33	128.91	35.68	-6.1
32.21	21.42	91.98	124.94	34.91	-5.98
33.19	21.97	90.39	129.88	37.11	-6.87
34.06	21.47	91.8	130.62	37.11	-5.83
34.42	21.47	92.29	127.44	37.2	-6.1
32.21	21.47	93.75	127.93	38.57	-6.41
33.19	22.34	97.66	125.55	38.82	-5.98
33.19	22.34	94.24	126.53	41.02	-5.98
34.79	21.47	97.66	126.46	41.02	-6.87
33.19	22.09	95.15	126.46	41.02	-6.1
34.55	21.47	97.66	124.94	41.53	-6.87
34.61	21	95.7	125	41.26	-6.9
35.14	20.49	94.67	124.94	42.48	-6.96
35.14	21.24	96.74	124.94	43.43	-6.96
35.03	20.45	97.66	124.94	43.21	-8.06
35.1	20.87	95.7	124.94	44.92	-8.42
36.01	21.24	97.66	124.94	44.92	-8.42
37.05	21.12	99.55	124.94	44.92	-8.54
35.58	20.26	97.66	124.94	45.9	-6.96
35.89	19.96	98.63	124.94	45.9	-9.52
36.87	19.96	97.66	124.94	46.88	-9.52
36.62	18.92	97.66	124.94	46.88	-9.89
36.07	19.52	98.21	124.94	47.12	-9.52
36.87	19.9	97.66	124.94	47.15	-9.8
37.09	19.29	97.66	124.94	47.36	-10.38
36.07	19.41	97.6	124.02	48.83	-10.01
36.74	19.41	97.66	123.05	48.83	-10.8
37.84	18.54	100.59	124.08	48.83	-10.5
36.87	18.49	97.66	124.94	48.83	-11.78
37.09	18.43	97.66	123.11	48.83	-11.96
37.09	18.49	98.63	123.54	48.83	-11.96
36.87	18.54	98.63	120.85	48.83	-12.76
37.96	17.56	97.66	122.8	48.86	-12.82
36.01	18.54	99.12	123.05	48.83	-13.7
38.09	17.56	98.14	121.09	48.83	-14.89
39.43	18.54	99.12	121.09	49.22	-13.79
38.57	17.56	98.45	121.09	49.19	-14.77
39.25	17.55	99.79	122.01	49.07	-15.63
39.43	18.54	97.72	115.23	49.07	-16.6
39.06	18.52	99.67	120.85	49.56	-16.6
39.79	17.56	99.12	121.09	48.92	-17.33
40.02	16.59	99.18	121.09	49.19	-18.19
40.02	16.59	99.61	121.09	49.32	-17.33
39.43	14.66	102.54	121.09	48.83	-19.56
40.47	16.05	99.61	121.15	49.22	-18.07
40.02	15.61	103.52	121.09	49.29	-17.09
40.89	15.26	99.67	123.05	49.35	-18.31
40.51	15.61	99.61	121.09	49.32	-20.02
41.75	15.59	101.38	121.09	49.32	-19.56
41.98	14.65	103.33	122.07	49.8	-19.78
42.72	14.89	100.65	122.07	49.26	-20.75
41.98	14.16	103.52	124.08	49.32	-20.26
42.48	14.39	105.47	124.94	49.8	-20.51
42.97	13.67	102.05	124.02	49.56	-21
43.15	13.72	105.96	124.51	49.35	-22.46
42.21	13.17	105.47	124.94	49.8	-25.15
43.2	12.92	105.47	124.94	49.8	-23.93
44.94	11.95	107.91	124.94	49.8	-23.47
44.56	12.66	107.42	124.94	50.05	-24.41
43.69	12.42	106.93	124.94	50.32	-23.93
44.86	12.68	110.05	124.94	50.54	-23.68
44.4	11.95	109.44	126.46	50.32	-24.9
45.91	11.72	111.51	125.98	52.73	-24.41
45.15	11.9	110.84	126.04	51.27	-25.15
47.36	11.35	113.28	125.98	52.73	-27.37
47.61	11.72	112.79	129.7	52.73	-27.37
47.73	10.99	113.34	128.97	52.73	-27.59
46.39	10.19	113.28	132.75	52.73	-27.83
48.22	9.7	114.32	130.86	52.76	-30.52
46.81	9.26	116.15	131.84	53.47	-30.52
48.81	10.19	113.28	133.79	53.74	-30.03
47.82	8.77	121.09	136.23	53.71	-30.52
49.79	8.77	119.2	132.75	54.93	-30.52
48.81	8.73	118.1	137.7	56.64	-30.76
48.81	8.29	118.71	135.31	56.64	-29.79
51.21	8.29	121.09	139.4	56.64	-31.49
48.71	6.81	121.09	136.72	56.67	-31.28
52.49	7.81	121.95	137.21	57.1	-29.79
50.54	7.81	121.09	138.67	57.89	-32.75
52.12	5.84	124.02	137.76	58.35	-33.2
49.56	5.74	121.09	138.67	60.55	-32.96
50.66	5.74	124.57	139.65	60.55	-33.45
48.81	5.84	123.05	133.79	60.58	-34.3
52.7	3.85	123.11	140.32	60.91	-33.72
49.79	5.34	122.01	137.21	61.28	-34.42
52.72	3.89	123.54	137.27	62.47	-34.7
49.79	3.85	124.02	137.76	62.47	-34.73
53.22	3.85	124.02	139.65	62.47	-34.7
50.29	3.54	124.94	137.27	62.47	-35.77
50.72	2.87	123.6	136.72	62.47	-35.64
53.65	1.94	124.69	136.72	62.47	-35.89
49.79	1.94	124.94	136.72	62.47	-36.65
52.72	1.89	124.02	136.72	64.45	-36.65
49.68	1.89	123.9	136.72	64.73	-37.14
52.72	0.85	124.51	132.69	65.19	-37.66
48.81	-0.02	124.94	134.28	66.89	-37.35
52.61	-0.02	123.6	132.32	66.38	-38.12
50.77	-0.02	124.94	132.32	68.36	-38.15
52.37	-0.24	123.05	130.86	68.85	-38.7
50.72	-0.49	123.35	130.62	69.34	-38.7
51.64	-1.24	123.6	128.42	72.27	-39.18
50.66	-0.98	124.02	130.86	70.8	-39.67
50.66	-1.72	124.94	126.83	72.27	-39.79
50.42	-2.99	123.54	130.07	73.24	-40.04
49.68	-2.69	124.08	126.95	73.67	-40.65
48.77	-2.56	122.8	126.95	76.17	-40.77
49.79	-3.05	121.09	124.94	76.17	-41.05
49.68	-3.48	124.76	125.73	76.6	-40.53
48.58	-3.78	121.09	124.94	78.13	-41.5
47.84	-4.39	123.6	124.94	80.08	-41.75
47.73	-3.43	121.09	124.94	80.32	-41.63
47.73	-3.91	121.09	125.18	80.32	-42.11
46.86	-4.64	121.09	124.94	81.79	-42.11
47.79	-4.9	120.06	124.94	82.98	-41.75
47.12	-4.9	121.09	124.94	83.98	-41.26
46.86	-5.91	118.23	124.94	85.45	-44.07
45.9	-5.49	113.28	124.94	85.94	-43
46.51	-5.98	117.68	124.94	87.89	-43
45.65	-5.87	115.3	124.94	88.13	-43
46.39	-5.98	113.34	124.94	89.11	-42.24
44.94	-5.87	115.23	124.94	91.8	-42.11
45.64	-6.96	115.72	126.46	90.82	-42.24
45.53	-6.1	113.28	124.94	92.53	-43
45.64	-7.39	113.28	124.94	93.02	-42.11
45.39	-7.45	113.28	124.94	94.73	-42.05
44.8	-7.6	106.45	125.98	96.92	-41.63
44.31	-7.81	110.41	124.94	96.71	-41.26
44.31	-7.6	110.84	124.94	98.39	-41.26
43.44	-7.81	108.4	125.73	99.64	-41.14
44.42	-8.79	110.23	126.71	100.59	-41.05
43.93	-8.79	106.02	129.82	103.52	-41.08
43.93	-8.3	107.42	127.44	102.54	-41.05
43.93	-8.06	105.47	128.97	104.49	-41.05
43.09	-9.8	106.51	128.91	105.96	-39.79
43.88	-9.78	103.52	130.86	107.42	-38.82
43.2	-9.28	102.29	128.42	108.64	-39.06
43.09	-9.78	102.48	128.91	108.4	-38.7
43.44	-10.01	101.07	130.86	111.33	-38.82
43.2	-10.99	101.07	130.86	112.09	-39.31
42.97	-11.23	101.5	129.94	112.67	-37.23
43.69	-10.86	99.61	131.84	115.23	-37.14
42.97	-11.73	101.07	131.84	115.23	-36.25
43.43	-11.02	97.84	134.83	116.49	-37.14
43.2	-11.73	98.14	132.63	119.14	-35.4
42.48	-11.78	98.14	132.51	119.14	-37.14
43.93	-12.21	97.17	133.79	120.39	-37.63
43.18	-12.76	97.66	132.32	120.61	-35.77
43.18	-12.21	98.69	136.72	123.05	-36.74
42.24	-12.33	97.66	132.75	123.05	-35.89
43.2	-14.16	99.61	136.72	125	-35.61
43.44	-13.79	97.66	132.75	126.95	-35.89
43.2	-13.92	97.66	136.47	126.95	-34.91
43.93	-13.69	97.66	134.77	128.17	-35.4
43.93	-14.89	97.53	136.72	128.88	-34.21
43.82	-14.66	98.69	133.97	129.64	-32.75
43.44	-15.41	97.66	136.72	131.84	-33.94
43.2	-16.37	97.72	130.86	131.35	-32.96
43.69	-15.63	97.66	133.97	133.21	-33.33
44.17	-16.24	99.61	134.83	134.77	-31.49
44.16	-16.66	100.59	134.52	135.13	-30.52
43.15	-17.7	98.21	131.41	135.74	-29.33
44.17	-17.15	100.52	130.86	135.74	-29.36
44.17	-18.08	103.03	131.84	138.67	-29.54
44.86	-19.06	105.47	129.46	138.67	-27.59
45.15	-19.3	105.47	129.39	138.67	-27.59
44.43	-19.35	107.42	128.91	140.63	-27.83
44.8	-19.65	105.47	128.91	139.65	-27.37
44.89	-19.65	105.47	128.48	141.36	-27.37
45.14	-19.65	107.91	124.94	142.58	-27.37
44.66	-21.01	101.32	126.46	142.55	-28.56
45.14	-20.52	105.96	124.94	143.1	-25.88
45.41	-21.06	107.91	124.94	143.31	-21.97
45.9	-21.99	106.99	124.94	146.48	-24.9
45.64	-22.48	107.42	124.94	144.47	-24.41
45.65	-22.52	109.38	124.94	145.02	-24.41
45.39	-22.03	113.28	124.94	145.78	-24.41
45.65	-23.32	110.29	124.94	146.03	-24.41
45.88	-22.96	113.04	122.62	146.24	-24.41
46.02	-24.17	113.28	123.54	146.76	-21.73
45.88	-23.93	113.28	123.05	146.97	-22.22
45.09	-24.44	113.28	121.09	147.22	-23.47
46.26	-25.41	114.26	118.65	146.97	-23.47
46.1	-25.41	113.77	115.72	147.95	-23.47
46.63	-25.45	117.19	116.15	147.83	-21.51
46.65	-25.41	113.83	115.23	147.74	-21.73
46.34	-25.45	116.15	113.77	148.77	-21.97
46.26	-25.88	115.72	113.28	148.68	-20.75
47.26	-26.41	114.75	113.28	148.44	-20.51
46.84	-26.92	117.25	110.84	148.68	-20.75
46.86	-26.43	115.72	110.84	150.39	-19.65
46.84	-27.47	116.7	109.38	148.47	-19.78
47.3	-27.36	117.19	107.91	148.53	-18.07
47.74	-27.36	117.19	105.65	148.44	-19.56
47.84	-27.59	117.92	107.42	147.98	-18.55
47.82	-27.83	116.21	103.52	147.71	-17.61
48.46	-27.82	117.86	105.47	147.95	-18.31
47.84	-28.44	115.97	105.47	147.74	-16.6
48.34	-27.36	116.27	101.07	147.46	-17.58
48.36	-27.59	116.21	101.14	147	-18.19
48.34	-27.59	117.19	100.1	147.46	-17.33
48.34	-27.83	115.23	105.47	146.48	-18.07
48.71	-27.95	117.68	99.61	146.48	-17.33
47.84	-27.47	117.19	99.61	146.48	-15.26
48.74	-27.95	121.09	100.1	146.48	-13.92
47.84	-28.44	121.09	99.12	146.48	-13.79
48.8	-28.08	117.68	98.69	146.48	-13.7
48.77	-27.59	116.7	100.1	146.48	-12.94
48.81	-27.59	115.97	98.45	144.29	-12.82
48.81	-27.59	118.65	101.32	143.55	-13.7
49.79	-27.36	115.72	100.1	143.59	-13.92
49.82	-27.47	117.25	99.12	142.58	-10.86
49.68	-28.56	121.09	99.67	142.58	-11.96
48.71	-27.59	117.68	101.07	142.58	-11.96
48.81	-27.36	121.09	101.32	141.36	-10.86
49.77	-26.86	117.98	105.47	140.63	-13.79
48.81	-26.86	121.09	103.45	140.63	-11.84
48.8	-28.34	121.09	105.47	140.87	-9.89
48.81	-27.36	122.01	105.53	139.1	-9.83
49.68	-27.36	121.09	106.02	138.67	-8.91
48.81	-26.61	121.58	105.47	138.92	-8.06
48.81	-26.49	123.11	107.42	137.7	-8.3
49.68	-25.42	121.15	107.42	138.67	-8.54
48.81	-26.38	121.77	107.48	137.21	-8.76
48.81	-26	124.94	109.38	136.11	-8.3
48.77	-25.41	122.68	110.35	135.99	-8.54
48.81	-25.41	124.94	110.9	135.74	-8.3
47.61	-24.78	123.6	113.28	135.74	-8.06
48.8	-25.41	124.94	113.28	134.77	-9.25
48.8	-24.66	124.57	114.75	134.77	-9.8
48.81	-24.66	124.94	115.23	134.77	-9.8
47.73	-24.78	124.94	115.23	133.3	-9.03
48.58	-25.41	124.94	115.05	133.06	-7.57
47.84	-24.41	124.94	116.21	132.69	-8.06
47.84	-23.77	124.94	118.23	131.84	-7.08
46.81	-23.01	124.94	117.74	131.84	-7.35
47.73	-23.01	124.94	121.77	131.71	-8.3
47.33	-23.01	125.49	121.09	131.84	-8.06
46.13	-22.03	124.94	121.09	130.86	-7.81
46.63	-22.98	124.94	121.09	130.86	-8.3
46.84	-22.48	125.06	120.61	130.86	-8.3
46.63	-22.48	125.06	121.09	130.86	-8.54
47.24	-22.98	126.89	122.13	130.86	-9.89
46.39	-22.48	126.95	121.15	129.64	-10.86
45.91	-22.52	131.84	124.02	129.39	-10.01
45.9	-21.55	128.91	121.77	128.88	-11.84
46.36	-21.55	129.46	124.94	128.66	-11.75
45.64	-21.55	130.37	122.01	128.66	-11.96
45.62	-21.06	130.86	124.94	128.42	-12.73
45.41	-21.61	130.86	123.05	128.42	-12.73
44.94	-21.12	132.57	124.51	128.02	-12.82
44.89	-21.06	131.65	122.13	127.93	-11.96
44.65	-20.55	136.72	124.57	127.69	-14.16
43.91	-21.5	132.32	123.05	127.93	-12.45
43.88	-20.52	132.75	124.08	127.2	-14.4
43.69	-21.01	134.77	123.11	127.23	-14.62
43.44	-19.65	135.25	123.54	127.93	-15.38
43.93	-20.14	136.72	123.05	127.2	-17.58
43.09	-20.63	136.23	123.96	127.04	-15.26
42.36	-20.08	134.52	123.54	126.95	-17.33
43.18	-19.59	136.72	123.05	126.98	-17.58
42.36	-20.77	136.72	121.77	126.95	-20.02
42.36	-19.53	136.72	123.11	126.95	-20.02
41.87	-20.52	136.72	121.09	126.95	-20.02
41.75	-20.57	134.28	124.94	126.95	-18.55
41.75	-19.65	136.72	121.95	126.95	-19.78
40.51	-19.53	134.46	121.64	126.95	-21
40.02	-20.14	136.72	123.05	125.73	-22.09
40.02	-19.9	134.28	122.13	125.52	-22.22
39.18	-19.32	131.84	121.09	125.43	-23.47
39.25	-19.32	132.57	121.83	125.24	-23.68
39.52	-19.3	131.84	121.58	125	-23.93
39.49	-19.41	130.86	123.11	124.27	-25.48
39.06	-18.81	130.86	121.09	125	-25.15
39.06	-19.41	128.85	121.09	125	-25.88
38.57	-18.37	130.86	121.09	123.57	-27.47
38.09	-17.94	126.95	124.02	124.02	-27.37
38.09	-18.13	125.98	121.09	123.44	-27.83
38.33	-18.33	126.46	122.01	123.05	-27.83
37.84	-18.19	125.55	121.09	123.05	-29.33
37.84	-17.56	124.94	120.85	123.05	-29.79
36.99	-16.36	124.94	121.09	122.31	-27.37
37.72	-14.66	124.94	121.09	123.05	-31.25
36.01	-16.13	124.94	121.09	123.05	-30.52
35.14	-16.11	124.94	121.09	121.52	-32.2
36.74	-15.99	124.94	121.09	121.19	-33.17
36.74	-16.48	124.76	121.09	121.09	-33.2
36.62	-15.5	123.05	121.09	121.09	-33.17
36.5	-15.75	121.09	121.64	120.12	-32.68
36.07	-14.66	121.09	121.09	119.87	-32.96
36.12	-14.71	121.58	121.09	119.66	-34.73
35.52	-15.26	114.81	121.09	119.14	-33.45
34.91	-14.16	117.19	121.09	119.14	-35.64
35.03	-14.22	115.23	121.15	119.14	-35.4
35.58	-13.92	115.72	123.05	119.14	-35.4
35.58	-13.69	113.77	121.64	117.58	-35.64
35.89	-13.73	113.28	123.05	117.19	-35.28
35.89	-13.69	113.28	121.09	117.19	-35.4
35.11	-12.71	111.27	121.77	115.72	-38.12
35.11	-11.84	109.38	123.11	115.33	-36.38
35.58	-11.84	108.4	123.6	115.23	-39.55
35.89	-11.96	108.4	123.05	115.23	-38.82
36.01	-11.96	113.28	124.94	115.23	-40.28
35.14	-11.73	107.42	123.9	113.77	-40.5
35.11	-11.73	106.51	123.9	113.04	-38.21
35.03	-10.5	107.42	124.69	112.73	-38.33
35.14	-10.86	105.96	124.94	112.3	-39.55
34.67	-10.74	105.47	124.94	112.3	-38.12
35.52	-10.25	105.47	124.94	111.33	-38.6
35.1	-10.38	105.47	124.21	111.33	-38.6
36.01	-9.8	105.47	124.94	111.33	-40.04
36.01	-10.25	105.47	124.94	109.41	-40.28
36.01	-9.78	100.28	124.94	109.38	-39.67
35.14	-10.25	102.6	124.94	109.38	-39.31
36.12	-9.28	99.55	124.94	107.91	-38.15
35.86	-8.58	103.52	124.94	107.42	-38.12
36.1	-9.03	105.47	124.94	107.42	-38.64
36.25	-8.54	101.07	123.54	107.42	-38.15
35.14	-8.79	103.52	124.94	107.42	-38.21
35.14	-8.79	105.47	124.94	105.9	-38.64
36.1	-8.3	105.47	124.94	107.42	-38.12
36.01	-8.85	104.68	124.94	104.74	-38.21
36.12	-7.81	104	124.51	104.86	-38.6
35.89	-7.69	105.47	123.54	104.49	-38.64
36.87	-8.29	105.47	124.94	104	-38.15
36.87	-9.03	102.72	121.09	104	-38.7
35.64	-8.58	105.47	123.05	103.76	-38.7
35.89	-7.81	105.47	122.13	103.55	-38.7
36.87	-8.3	105.77	123.54	103.52	-39.31
35.64	-7.81	105.47	121.09	103.52	-38.82
36.12	-8.3	106.45	121.09	103.52	-38.6
36.1	-8.18	107.42	121.09	102.14	-38.15
36.12	-9.03	105.96	114.26	103.52	-38.6
36.12	-7.81	106.02	117.19	102.54	-38.21
35.14	-8.3	105.96	116.7	101.96	-39.31
36.62	-9.16	107.42	116.09	103.52	-38.6
36.1	-7.69	108.4	115.72	101.81	-38.7
36.1	-8.3	106.45	113.77	101.93	-38.6
36.99	-8.42	107.36	114.26	101.99	-37.72
36.62	-8.91	107.91	113.28	101.32	-38.82
36.87	-8.91	105.96	110.53	101.32	-37.23
36.38	-8.56	108.4	109.86	100.86	-38.12
36.12	-9.03	107.91	109.92	100.83	-38.6
36.99	-9.4	107.48	106.93	100.95	-39.06
36.87	-9.4	109.38	107.42	101.1	-38.82
36.99	-9.89	109.86	101.14	100.68	-39.79
36.07	-9.78	108.34	105.47	100.95	-37.23
36.74	-9.78	108.4	105.47	101.07	-38.12
35.77	-10.86	107.42	105.47	100.59	-37.2
34.91	-9.28	107.42	102.29	100.83	-38.6
35.1	-10.86	107.42	102.54	100.59	-40.28
35.58	-10.13	105.96	103.52	100.59	-38.33
35.14	-10.01	107.42	100.1	100.4	-37.35
34.91	-9.83	106.2	99.61	100.83	-37.23
35.14	-10.8	106.51	98.63	100.59	-37.63
34.06	-11.11	106.93	97.66	100.59	-39.18
35.03	-10.86	105.47	99.61	100.59	-38.7
34.16	-10.76	107.42	93.75	100.37	-36.74
34.55	-10.38	105.47	96.19	100.1	-38.12
34.16	-11.11	105.47	95.21	99.98	-38.21
33.19	-10.86	105.47	95.64	100.59	-38.12
34.06	-11.75	105.47	94.73	99.7	-37.23
33.14	-11.73	102.72	97.66	99.61	-36.74
33.19	-10.99	102.29	89.84	99.85	-38.21
33.19	-11.73	100.1	94.48	99.64	-37.23
33.08	-11.73	100.59	94.24	99.61	-38.6
33.08	-11.96	101.07	95.21	99.61	-38.15
33.14	-12.45	100.59	95.21	99.61	-38.12
33.19	-11.96	100.59	93.81	99.61	-36.65
32.21	-11.96	98.69	95.21	99.61	-36.16
32.1	-13.69	100.1	95.21	99.61	-35.4
31.23	-12.76	100.16	94.24	99.61	-36.19
32.1	-12.82	98.63	97.66	99.61	-35.64
30.75	-13.06	97.66	99.61	99.61	-35.4
31.23	-12.94	99.12	95.7	99.61	-36.13
31.13	-12.94	97.6	97.66	97.63	-37.14
31.13	-13.69	97.17	99.55	99.61	-35.77
31.23	-13.17	97.53	98.14	98.39	-36.65
30.88	-13.69	98.63	100.1	97.63	-36.25
30.4	-14.66	97.66	100.59	97.99	-35.16
30.27	-14.66	99.61	101.38	97.63	-35.19
29.79	-14.77	97.66	105.47	97.26	-33.17
30	-14.28	98.14	103.03	97.41	-34.42
30.27	-14.71	97.66	103.45	97.6	-35.4
30.76	-14.89	100.59	107.24	97.26	-34.15
30.27	-15.87	97.66	106.51	97.41	-31.98
29.53	-15.87	98.14	106.38	99.61	-32.47
29.75	-16.48	98.14	110.35	97.63	-30.4
29.77	-15.75	97.66	105.53	97.41	-31.28
29.42	-16.86	98.14	109.86	97.93	-30.52
29.28	-17.35	100.1	113.28	97.63	-27.59
30.26	-16.86	98.63	113.28	99.61	-31.25
30.29	-17.82	102.36	114.99	97.63	-30.76
30.41	-17.35	99.67	115.23	98.63	-30.03
29.77	-18.81	103.45	116.21	99.61	-30.03
30.27	-18.34	101.44	116.21	99.61	-27.83
30.15	-18.34	103.52	121.09	99.61	-29.54
29.92	-19.06	102.48	121.58	99.03	-28.32
31.13	-19.78	105.47	118.1	99.61	-28.56
29.77	-19.3	102.6	121.09	99.64	-28.08
30	-20.02	105.96	123.05	99.85	-27.37
29.77	-20.02	105.47	121.15	100.1	-28.32
30.99	-22.98	107.36	123.11	100.1	-27.59
29.53	-20.54	106.02	123.54	100.83	-27.37
30.4	-20.54	106.51	123.84	100.83	-28.32
30.27	-22.96	106.2	123.6	100.83	-25.51
30.88	-21.5	109.44	124.94	101.81	-25.15
29.28	-21.85	107.42	124.51	102.05	-24.41
30.78	-21.79	113.28	124.94	101.93	-25.63
30.01	-22.48	108.09	124.94	102.05	-25.63
30.72	-23.22	109.38	124.94	103.52	-24.41
30.4	-22.48	110.35	124.21	103.52	-23.68
30.88	-23.07	114.75	124.94	103.52	-24.41
30.53	-23.01	113.28	123.11	103.52	-24.9
31.23	-23.01	112.98	124.08	103.52	-23.56
30.64	-24.17	111.39	123.23	103.52	-23.47
31.23	-23.68	113.95	123.96	103.52	-23.47
31.13	-23.93	114.75	123.05	104.49	-22.46
31.69	-24.29	114.07	121.09	103.97	-23.47
31.23	-24.17	113.28	121.09	104.98	-23.47
31.23	-23.93	113.34	121.09	104.74	-23.47
32.1	-23.93	113.28	121.09	104.74	-23.68
32.17	-24.29	115.23	121.09	104.74	-23.47
31.23	-23.93	112.24	117.25	105.5	-20.51
32.96	-24.78	113.28	117.37	104.74	-21.24
32.71	-24.17	113.28	114.32	104.49	-21.73
33.08	-23.93	112.24	115.23	104.98	-21.73
31.23	-25.88	110.84	113.28	105.22	-18.8
33.19	-25.41	114.07	113.28	104.74	-19.78
33.19	-25.41	113.28	113.28	104.74	-19.78
33.19	-26.38	114.75	106.02	107.42	-19.56
34.67	-24.66	110.35	107.42	104.52	-20.26
34.06	-24.54	113.28	107.36	104.49	-20.02
33.19	-24.54	110.84	106.14	104.49	-21
34.16	-24.9	110.84	105.47	103.76	-20.02
34.12	-24.48	108.46	103.52	103.76	-18.55
33.19	-25.41	108.4	105.47	103.55	-19.78
35.03	-25.41	109.86	98.14	103.76	-19.56
36.01	-25.41	107.42	99.43	103.52	-17.58
35.61	-25.02	105.47	97.72	103.52	-18.8
36.1	-24.9	106.93	97.41	103.52	-18.55
35.64	-24.9	105.47	99.61	102.05	-18.31
36.99	-24.29	105.41	95.76	103.52	-18.55
36.99	-24.66	105.47	97.66	102.05	-16.6
37.08	-25.51	98.69	91.8	100.86	-17.09
37.72	-23.93	102.05	93.75	100.59	-17.33
37.09	-23.93	102.6	93.75	100.13	-16.6
37.6	-23.8	100.59	93.75	100.43	-17.09
39.06	-25.41	99.61	93.75	99.37	-19.56
39.06	-23.93	97.66	94.24	99.61	-16.6
38.57	-23.68	98.33	91.8	99.61	-15.14
39.54	-23.07	97.66	91.8	98.14	-16.11
39.06	-23.07	97.66	90.82	99.61	-17.58
39.28	-23.32	95.21	91.8	97.63	-15.63
40.47	-23.32	97.66	90.82	96.68	-15.14
40.02	-22.48	91.8	94.24	96.68	-14.89
40.77	-22.96	91.8	93.81	96.56	-15.63
40.02	-22.96	93.75	93.75	96.19	-15.38
41.96	-22.58	89.36	97.66	95.7	-15.38
40.51	-22.03	89.84	94.24	95.7	-16.11
41	-21.5	86.91	95.21	94.73	-14.77
42.6	-21.55	86.67	94.24	93.78	-14.4
43.15	-22.51	84.96	98.14	93.02	-13.7
43.18	-21.61	82.58	95.21	93.05	-14.68
44.13	-20.63	83.5	96.68	92.01	-13.7
44.37	-20.52	82.03	97.66	91.8	-13.7
44.42	-21.12	80.87	99.61	91.8	-13.73
44.19	-20.63	82.03	99.12	91.8	-11.96
44.89	-20.14	77.64	99.12	91.8	-13.15
44.94	-19.53	79.04	102.48	91.8	-13.7
44.91	-19.53	75.68	101.38	90.58	-12.21
45.41	-19.06	74.22	103.09	89.39	-11.75
45.91	-19.06	74.71	104.43	89.36	-12.21
44.65	-18.43	72.75	105.47	89.36	-12.21
46.75	-18.33	72.2	106.45	88.75	-11.75
46.39	-18.57	68.36	105.47	88.65	-9.89
45.9	-18.13	69.82	106.26	88.38	-10.8
46.39	-17.7	68.36	109.38	88.87	-10.25
47.36	-17.61	69.34	109.44	87.92	-10.25
47.36	-17.12	66.41	113.28	87.89	-10.01
46.6	-16.86	64.94	110.84	87.89	-10.01
47.82	-17.09	64.94	111.39	87.89	-9.8
48.71	-15.87	64.39	113.28	87.89	-9.28
47.84	-16.6	60.55	113.28	87.89	-10.01
48.81	-15.5	63.96	114.75	87.89	-9.4
48.81	-14.77	60.06	113.83	86.52	-8.79
48.71	-15.9	63.96	117.98	87.89	-8.91
48.81	-15.01	58.59	114.32	87.89	-8.54
50.05	-14.89	58.59	117.92	86.3	-8.06
48.81	-14.16	58.59	116.7	86.4	-8.54
49.68	-13.69	57.37	121.09	86.43	-7.93
49.74	-14.89	58.59	117.68	85.97	-7.81
50.54	-13.69	58.59	118.23	85.45	-8.06
49.74	-13.69	58.59	113.28	86.03	-7.93
49.74	-13.69	55.66	121.09	85.94	-7.45
49.74	-11.96	58.59	121.09	85.45	-7.45
50.29	-11.75	55.3	120.85	87.89	-7.35
49.79	-11.84	54.75	121.09	85.94	-8.06
50.29	-11.73	55.6	117.74	84.96	-8.3
49.74	-11.23	54.75	121.09	84.72	-7.57
48.81	-11.78	53.22	121.09	85.05	-8.06
50.54	-10.76	54.69	121.28	84.96	-7.81
49.79	-10.13	54.69	121.09	84.47	-8.42
49.74	-9.89	55.73	118.35	84.47	-9.52
48.81	-9.83	53.65	118.71	84.23	-7.35
49.68	-9.03	53.71	119.14	83.98	-6.87
49.68	-9.78	56.46	121.09	84.23	-6.38
49.68	-9.28	54.75	121.09	83.98	-6.41
50.42	-9.28	53.71	118.23	83.98	-5.62
48.81	-8.79	54.2	121.15	83.25	-5.92
49.68	-8.06	54.69	117.68	83.98	-5.89
49.68	-8.3	55.18	117.98	82.52	-5.49
49.79	-8.18	54.2	120.85	83.98	-6.87
49.68	-8.3	53.71	117.86	83.98	-9.77
48.81	-7.34	56.21	117.19	81.79	-5.49
48.81	-7.63	54.69	117.98	81.54	-4.52
48.81	-7.63	54.2	119.14	81.33	-5.4
48.71	-6.85	55.18	113.83	81.54	-5.13
48.71	-6.38	56.15	121.09	80.32	-5
48.58	-6.9	53.77	117.19	80.32	-5.98
48.71	-6.85	57.37	118.9	80.57	-5.89
46.65	-6.96	53.22	117.19	80.08	-6.1
47.84	-6.85	54.69	115.78	80.08	-6.87
46.86	-5.43	53.28	116.21	80.08	-5.43
47.61	-4.46	54.2	117.68	78.55	-6.1
45.62	-5.87	53.47	116.21	78.58	-6.1
46.51	-5.43	52.73	117.25	78.13	-5.89
46.63	-5.87	53.77	116.27	78.16	-4.43
46.51	-5.92	51.76	118.35	76.66	-4.15
45.88	-5.92	55.24	118.1	76.51	-4.64
45.15	-5.87	53.53	121.09	76.42	-4.15
45.41	-5.25	51.82	117.98	76.17	-3.45
45.64	-5.43	50.78	121.09	76.17	-4.52
44.37	-5.39	50.84	117.92	74.71	-4.64
43.93	-5.43	50.78	118.1	73.73	-2.96
43.44	-4.43	50.78	121.09	73.73	-2.47
43.44	-4.52	47.79	119.2	72.75	-4.15
43.44	-4.94	47.91	118.65	73.24	-3.66
42.42	-4.27	48.77	121.09	72.27	-3.45
41.98	-4.15	46.94	121.09	72.27	-1.95
42.36	-4.64	45.9	123.54	70.1	-2.08
41.98	-4.27	46.88	121.09	69.58	-2.69
41.63	-3.69	45.9	121.58	69.82	-2.5
40.41	-4.9	43.76	122.56	69.34	-1.92
40.02	-4.03	44.92	122.56	68.36	-0.49
40.02	-3.68	43.46	124.51	68.36	-0.52
39.29	-3.43	44.92	122.01	67.38	-1.22
39.49	-2.94	43.03	124.08	68.36	0.95
38.57	-3.68	45.41	124.51	65.92	0.85
38.21	-3.72	42.97	124.94	65.46	1.22
39.06	-3.68	42.97	124.94	64.94	1.92
38.57	-2.56	41.99	124.94	64.45	-0.03
37.09	-1.34	42.97	124.94	64.45	-0.03
36.5	-1.28	43.46	124.94	62.87	0.49
36.61	-1.48	40.95	124.94	62.47	1.46
36.1	-1.94	42.97	124.94	62.47	3.66
35.58	-1.24	45.41	124.94	62.47	1.71
35.14	-1.24	42.97	124.94	62.47	1.92
34.67	-1.1	44.92	124.94	62.47	3.42
33.19	-0.02	43.03	124.94	62.47	2.93
33.14	0.85	44.92	125.73	62.04	3.66
33.19	-0.02	44.92	124.94	60.55	3.42
32.96	0.96	46.88	124.94	60.55	3.88
32.96	0.85	46.88	126.04	60.55	3.78
31.23	0.96	50.78	124.94	58.96	3.88
32.1	1.94	47.36	124.94	58.14	3.88
32.1	2.69	52.25	126.04	57.98	3.66
32.1	2.69	50.78	128.91	57.62	3.88
31.23	2.69	50.78	128.42	56.64	3.88
30.76	3.78	52.73	125.98	56.64	3.88
31.13	3.54	53.71	126.46	55.11	5.83
30.49	4.52	55.73	126.95	53.71	7.57
30.01	3.89	58.59	128.91	53.71	5.62
29.8	4.38	60.55	124.94	52.73	5.8
30	5.37	59.63	125.49	52.73	7.08
29.79	5.37	64.94	124.94	50.54	7.32
28.81	5.62	63.48	126.46	50.05	7.32
28.78	6.35	66.41	125.49	50.54	7.57
29.53	6.59	67.57	124.94	48.83	9.28
27.57	6.81	68.85	124.94	48.83	7.57
28.26	7.81	70.07	125.98	47.24	3.88
27.53	8.04	69.34	124.94	47.12	7.32
27.57	7.81	74.22	126.46	45.9	7.57
27.34	7.93	76.17	125.92	44.92	7.69
26.98	8.27	76.17	125.73	43.46	9.52
27.47	9.46	80.08	124.94	43.21	7.78
26.82	8.77	79.04	124.94	42.48	9.64
26.79	9.64	82.03	124.94	42.24	9.52
27.22	8.76	82.52	124.94	41.02	8.79
25.82	9.26	82.58	124.94	41.02	9.03
26.35	9.64	83.98	124.94	39.55	9.16
26.35	9.74	83.86	124.51	37.84	9.52
26.35	10.47	86.55	124.94	38.09	7.78
26.31	9.75	84.96	124.02	37.11	9.52
25.38	9.75	88.56	122.25	35.64	9.52
25.82	10.19	89.84	124.02	34.91	9.52
25.82	10.25	89.84	121.83	34.18	9.28
26.31	10.71	90.82	122.13	34.18	9.64
25.86	9.99	91.8	122.13	32.26	9.64
26.06	9.7	90.58	121.09	31.74	9.52
24.89	10.38	94.24	118.65	31.28	9.64
24.89	10.62	93.75	118.1	29.3	9.52
25.86	9.75	93.75	116.27	29.3	9.64
23.91	10.22	93.75	118.1	29.3	11.47
25.27	9.7	94.24	114.32	26.89	10.5
24.84	10.24	95.28	113.34	26.37	10.5
24.84	10.22	95.7	114.26	25.39	10.74
25.38	10.19	95.21	114.32	25.63	10.74
25.38	9.7	97.66	112.79	23.93	7.78
25.27	9.75	95.34	111.08	22.95	10.74
24.89	8.77	97.6	113.28	22.83	11.23
24.4	10.13	98.63	109.44	21.48	10.99
25.33	9.64	97.66	110.29	21.48	11.23
24.4	8.77	96.25	109.38	20.51	11.23
25.27	9.26	97.66	107.48	18.8	11.47
24.4	9.25	98.14	105.53	18.8	11.23
24.4	9.22	97.66	106.38	17.82	10.99
23.86	8.73	99.12	102.11	17.82	11.47
24.4	8	97.17	108.4	16.48	11.23
24.89	7.57	95.28	109.38	15.99	11.69
25.27	7.45	97.66	107.42	15.66	11.47
25.82	7.32	97.72	106.45	13.67	11.47
25.33	6.29	97.66	106.26	14.04	11.47
25.33	7.08	97.72	108.4	13.67	11.47
25.82	5.49	97.66	106.93	11.99	11.69
25.38	5.84	95.21	109.38	11.6	11.47
25.86	7.08	97.6	106.93	11.23	11.6
26.31	6.47	99.12	106.45	10.77	13.06
25.86	5.84	97.66	107.48	9.77	11.47
26	5.74	97.66	107.48	9.77	11.69
26.73	4.76	97.66	107.91	9.77	11.69
26.98	5.62	97.66	107.91	7.32	11.69
26.73	4.76	98.14	111.27	8.18	11.69
26.79	4.87	91.98	109.38	6.87	11.47
27.82	4.76	99.55	113.28	6.1	11.69
28.06	4.27	97.72	111.15	5.37	11.69
28.31	4.76	97.84	110.84	5.86	11.69
27.82	3.85	99.61	113.77	5.86	11.69
28.31	3.66	99.61	113.28	4.36	13.43
29.3	3.78	98.57	114.14	3.78	13.61
28.29	1.94	100.65	115.17	3.69	13.18
29.53	2.91	100.16	115.23	2.96	11.69
29.77	1.94	102.11	116.15	2.93	12.7
30.26	-0.02	102.48	118.04	2.9	12.45
31.2	-0.49	102.48	117.19	2.69	11.69
30.4	0.47	101.07	118.9	2.04	11.47
31.13	0.85	105.47	118.65	2.04	10.74
30.88	0.85	105.47	121.64	2.01	11.47
32.21	0.85	105.47	120.06	1.95	10.99
31.23	0.96	105.47	121.09	1.89	11.23
32.21	-0.49	106.08	121.64	1.95	11.47
33.19	0.43	105.47	121.15	1.95	13.92
33.19	-0.72	107.48	121.09	1.95	11.69
33.08	-0.85	106.63	123.84	1.95	11.69
34.42	-0.98	106.93	123.11	1.95	11.69
34.91	-1.98	107.91	123.78	1.22	11.69
35.03	-1.97	108.4	124.94	1.95	11.69
35.1	-2.7	107.42	124.51	1.95	11.69
36.07	-2.23	110.29	124.94	1.95	11.69
36.87	-2.47	110.84	124.57	2.69	11.69
36.5	-3.69	110.41	124.08	2.93	11.23
37.09	-3.68	106.93	124.94	2.69	9.64
36.99	-3.69	113.28	124.94	1.95	11.47
37.84	-4.52	109.86	124.94	3.42	10.99
38.57	-5.13	109.86	124.94	4.39	11.23
38.57	-5.87	111.27	124.94	3.81	10.74
39.28	-6.38	109.44	124.94	4.39	10.74
38.57	-6.87	109.38	124.94	3.88	12.7
39.92	-7.35	111.08	124.94	5.86	11.11
40.02	-7.69	113.28	124.94	5.86	10.74
40.02	-7.81	113.28	123.05	5.89	11.47
41	-7.69	109.44	124.76	6.35	11.69
40.89	-8.79	105.47	124.94	6.13	11.47
40.89	-8.3	113.28	124.94	7.14	11.66
41.87	-9.78	108.58	124.08	7.2	11.66
41	-10.99	107.42	124.94	6.84	12.63
41.87	-10.74	109.38	124.21	9.77	11.23
41.63	-11.73	107.91	124.94	9.77	11.23
41.69	-11.23	107.42	124.57	9.77	10.99
41.5	-12.33	105.96	123.6	10.01	11.23
42.24	-13.69	107.42	123.05	10.25	11.47
40.89	-13.69	107.91	121.58	10.74	11.47
41.98	-13.92	105.41	124.08	10.5	11.47
42.36	-15.14	103.03	121.09	11.47	12.45
41.98	-15.26	106.93	122.56	11.6	11.47
42.72	-15.88	105.47	122.13	12.08	11.6
42.48	-15.5	105.47	121.09	13.67	11.23
41.69	-16.24	105.47	121.09	13.67	11.6
41.47	-16.97	103.03	118.96	13.67	11.69
41	-17.35	102.54	121.09	13.92	9.52
41.49	-17.88	102.48	117.25	14.16	12.45
41	-18.13	101.14	119.14	14.65	13.92
41	-18.13	100.1	115.23	14.65	11.69
39.54	-19.06	100.1	115.23	15.63	11.69
40.02	-19.07	100.1	114.32	15.63	13.43
40.89	-18.83	99.61	113.28	15.72	13.43
40.89	-18.81	99.61	113.1	16.57	13.67
40.02	-20.57	98.63	110.53	17.58	14.65
39.54	-19.9	98.39	111.33	17.58	14.65
39.06	-20.14	98.14	109.44	17.94	14.65
39.49	-21.61	99.61	110.29	17.58	13.92
39.06	-20.52	97.66	107.48	17.58	13.67
38.7	-20.39	99.61	110.29	17.58	13.43
36.99	-20.57	95.21	107.42	18.55	15.63
37.09	-21.5	94.73	107.3	18.16	15.99
37.96	-21.5	95.7	105.96	18.31	14.65
37.6	-21.06	95.21	107.42	19.56	15.14
36.99	-21.5	93.75	105.47	18.8	16.57
36.99	-21.55	95.7	108.15	18.8	15.99
36.01	-21.5	92.29	105.47	19.81	15.87
35.14	-21.06	97.66	107.18	19.32	17.55
35.03	-21.06	91.8	109.38	19.29	16.57
35.11	-20.52	91.8	105.35	18.92	16.57
33.19	-21.06	91.8	109.44	20.02	15.99
33.92	-20.26	93.75	105.47	19.99	16.57
33.19	-19.65	89.84	105.47	19.99	15.99
33.14	-20.14	90.03	109.38	21.48	17.55
32.21	-20.14	89.84	107.91	21.48	15.63
32.21	-19.53	85.02	107.42	21.48	19.41
31.72	-18.57	90.33	109.86	21.48	17.55
31.72	-18.57	89.84	108.34	21.48	18.8
31.13	-19.3	86.79	108.46	21.48	19.04
31.13	-17.64	88.38	110.84	21.48	18.8
30.76	-18.54	87.04	109.38	21.48	18.52
30.21	-17.7	86.43	110.11	21.48	19.5
30.29	-17.46	86.36	110.84	21.48	19.5
30.26	-16.97	87.89	110.84	21.48	19.5
29.17	-17.64	85.14	110.29	21.48	20.75
29.53	-16.66	86.98	111.27	21	20.75
29.17	-16.24	85.02	113.77	21.51	20.87
29.3	-15.2	82.95	113.28	21.48	22.95
28.79	-14.77	86.49	113.28	21.48	23.19
29.53	-13.92	85.51	115.23	21.36	22.95
27.53	-14.66	83.98	115.23	21.73	22.22
27.57	-14.66	83.98	115.17	21.36	23.44
27.82	-12.71	86.12	117.92	21.48	24.17
26.84	-12.21	86.12	115.17	21.94	23.44
27.34	-11.84	89.84	117.74	21.91	24.38
26.73	-11.84	86.43	116.7	21.73	25.76
26.61	-11.23	84.96	117.25	21.51	26.25
26.86	-10.25	87.89	117.68	21.85	26.86
25.82	-9.89	86.98	115.3	21.73	25.36
26.35	-10.25	89.84	115.23	21.76	27.1
25.82	-9.83	89.84	117.19	21.58	26.82
26	-9.89	89.84	116.7	21.48	28.26
26.25	-7.45	90.39	115.78	21.48	27.37
24.89	-7.39	89.05	117.68	21.36	27.22
25.15	-8.3	89.84	115.23	21.85	29.17
25.27	-6.87	90.39	115.23	21.48	26.82
25.38	-5.39	89.84	113.83	21.48	27.22
25.38	-5.37	91.86	113.28	21.48	28.26
25.38	-5.37	91.31	112.79	21.48	28.29
24.4	-4.39	94.48	114.2	21.48	29.3
24.29	-4.9	91.8	106.45	21.48	29.66
24.4	-3.69	95.64	113.28	19.78	30.21
24.4	-3.2	93.75	109.38	19.81	27.8
23.9	-2.96	93.81	107.48	19.81	31.01
23.67	-2.18	93.75	107.97	19.29	31.13
23.8	-2.72	95.7	107.91	19.29	31.22
23.91	-2.08	93.75	109.44	18.55	31.98
23.91	-1.24	96.68	105.41	18.59	31.22
23.44	-0.76	94.24	105.47	18.07	29.75
23.91	-0.27	93.75	105.47	17.82	29.75
22.95	-0.02	93.75	105.47	18.01	33.17
23.44	0.61	93.75	100.16	17.58	32.96
23.44	0.96	95.21	98.63	18.07	32.96
22.95	0.85	91.8	99.61	16.48	32.96
22.46	1.94	92.29	97.66	17.58	33.17
22.95	0.96	93.75	97.17	15.87	33.17
21.47	2.91	93.75	97.66	15.63	33.08
21.99	2.91	90.76	94.3	14.8	33.14
21.24	2.91	90.33	95.7	14.04	33.17
21.47	4.52	93.75	91.8	14.16	32.47
21.24	4.36	89.84	90.33	13.76	31.98
21.45	4.36	94.24	89.84	13.67	30.64
21.45	5.74	89.84	89.84	13.67	31.98
21.36	4.87	89.84	86.85	13.67	30.52
20.39	5.8	89.84	84.17	13.67	31.01
19.29	5.74	87.83	85.45	11.32	32.23
19.52	5.84	89.84	79.59	10.74	33.08
19.5	6.71	89.84	83.07	10.99	31.22
19.52	7.05	89.84	82.03	10.13	31.13
19.41	7.81	83.5	82.03	10.28	31.98
19.47	7.93	85.51	80.08	10.01	31.22
19.17	8.24	84.96	79.04	9.77	32.96
19.17	8.77	84.17	75.2	9.77	32.96
17.56	8.77	82.95	76.66	9.77	31.22
17.56	9.25	81.54	77.64	9.77	33.14
17.56	8.77	80.08	75.07	8.54	32.1
17.56	10.73	83.01	74.22	8.79	32.47
17.46	11.22	82.03	74.22	8.3	32.96
18.43	11.11	82.03	74.22	8.09	34.18
17.46	11.84	83.01	72.75	7.2	31.98
16.54	12.19	79.59	70.86	7.42	31.01
16.1	12.19	79.04	70.25	7.32	32.96
16.59	13.67	77.94	69.34	7.08	33.17
15.56	12.92	78.61	69.4	7.32	33.17
16.05	13.9	78.61	69.34	7.08	34.18
15.5	14.59	76.17	68.85	7.32	30.27
15.08	14.39	77.15	68.36	7.08	33.17
14.39	15.26	82.03	68.3	8.33	33.17
14.34	15.61	76.66	67.14	7.17	33.17
14.69	15.61	76.66	70.25	7.57	33.11
15.08	16.48	77.15	66.47	8.45	33.17
14.77	16.48	77.15	66.89	8.18	33.17
14.59	17.56	78.86	68.36	8.12	33.08
13.85	19.29	76.72	69.46	9.77	33.17
13.17	19.04	80.08	67.57	9.77	33.17
13.17	18.54	76.23	68.3	9.77	33.17
11.93	20.39	76.72	64.45	10.01	33.17
12.68	20.49	80.57	69.4	10.28	33.17
13.06	20.14	77.64	69.89	10.74	33.17
12.68	21.12	79.04	70.25	10.74	33.17
11.95	20.94	76.35	70.25	11.57	33.08
11.72	22.22	79.28	70.25	11.96	32.47
12.19	22.46	76.17	69.09	12.24	32.96
11.95	23.44	80.08	76.17	13.67	32.96
11.95	23.44	80.08	71.78	13.67	32.96
10.71	23.44	82.58	74.28	14.25	33.08
10.73	23.9	82.03	74.95	15.87	32.1
10.62	24.4	82.03	76.17	16.11	34.67
10.5	24.35	82.03	76.17	17.58	33.17
9.64	24.89	84.47	77.15	17.58	32.71
9.75	25.82	83.98	76.66	18.55	31.01
9.64	25.33	86.73	77.88	19.04	31.22
9.64	26.25	84.47	76.17	19.41	30.73
9.26	26.25	86	82.03	21.48	28.08
9.22	26.31	86.85	82.52	21.48	32.2
9.22	26.73	86.98	83.01	23.44	33.17
8.77	27.22	86.85	83.5	22.74	33.08
8.77	27.34	90.39	84.96	25.39	32.71
8.77	27.34	89.84	84.72	25.48	32.47
8.18	28.29	92.29	84.17	25.63	31.01
7.81	27.56	89.84	81.05	27.71	30.79
8.24	27.8	94.67	86.91	29.3	30.76
8	28.26	91.8	86.43	29.3	31.22
7.93	28.05	93.75	89.84	30.27	31.22
7.81	27.82	92.29	89.84	30.3	31.22
6.82	28.31	95.64	89.84	33.2	32.1
6.71	28.34	94.24	90.39	33.45	31.22
6.84	28.34	97.66	89.42	33.69	31.22
7.08	29.27	97.66	90.52	34.18	31.22
6.59	29.02	96.62	91.8	34.91	31.01
5.84	28.29	96.19	90.82	37.11	30.24
5.62	28.31	97.66	91.8	37.6	31.13
5.62	29.77	97.66	91.8	38.09	30.52
5.37	28.78	99.61	95.21	41.02	29.75
5.37	28.78	97.66	91.8	39.79	30.15
5.62	28.81	99.37	91.37	41.02	30.52
4.85	28.79	97.17	89.84	41.75	30.15
4.76	28.81	97.17	91.8	42.24	30.15
5.8	28.34	98.39	90.88	43.21	30.76
5.13	28.05	99.12	93.75	44.92	29.3
5.62	28.31	98.39	92.29	44.92	27.1
5.37	28.29	97.66	91.86	45.26	26.25
5.8	28.53	99.61	93.75	45.41	27.1
5.62	27.34	98.57	90.82	48.83	27.34
5.37	27.56	99.61	95.21	47.12	26.73
6.59	27.34	96.19	91.8	48.83	27.8
5.84	27.34	97.66	90.82	48.86	28.26
5.62	26.86	98.14	91.8	49.32	26.25
5.84	26.35	99.12	91.86	49.84	27.34
5.84	26.35	97.66	90.39	49.84	27.71
6.47	26.79	98.63	89.84	51.21	27.71
7.32	24.89	96.68	91.86	52.73	28.29
6.59	25.76	97.66	90.33	52.73	28.69
5.84	25.33	96.5	93.75	53.01	27.8
6.35	24.89	95.7	95.21	52.76	27.8
6.71	25.33	97.66	93.81	52.73	29.05
7.32	24.4	97.66	93.75	53.71	28.56
7.81	24.4	94.3	92.29	54.05	28.56
8.04	24.84	97.66	91.8	55.15	28.2
7.32	23.9	95.21	95.52	54.93	25.76
8.29	23.44	93.75	97.66	56.64	27.1
9.26	23.62	95.46	98.63	56.64	26.25
8.77	24.35	95.7	97.66	56.64	27.8
8.73	23.67	94.73	98.63	57.16	27.1
10.24	22.67	93.75	99.61	57.16	28.29
10.24	22.09	92.29	100.59	57.65	29.05
11.11	22.58	93.75	99.79	57.86	29.75
11.72	21.36	94.73	103.33	58.59	31.13
11.95	22.34	91.8	105.47	58.84	29.17
12.19	22.16	94.54	102.54	58.84	29.27
12.19	22.58	91.8	105.53	60.55	28.78
13.9	22.09	93.75	109.38	59.51	29.66
13.15	21.45	92.29	109.38	60.55	31.01
13.89	22.09	93.75	113.28	60.55	30.03
13.67	19.52	94.24	113.28	60.55	30.52
14.83	20.49	91.8	114.99	60.58	30.27
13.9	20.49	93.75	117.37	60.79	30.27
14.88	20.23	91.31	117.25	61.04	31.01
16.1	20.39	93.75	121.09	61.28	31.01
16.54	19.9	91.8	121.09	61.37	31.22
17.21	18.54	94.79	123.23	61.89	31.01
18.43	19.04	93.75	124.02	61.8	31.98
17.46	19.29	93.75	124.94	61.89	31.22
18.43	20.48	97.66	124.94	62.01	30.73
18.54	19.41	93.75	124.94	62.47	31.98
18.54	19.29	93.75	124.94	62.47	33.17
19.41	19.41	93.75	124.94	62.47	32.96
19.41	18.43	97.66	129.7	62.47	32.1
19.29	18.43	93.75	127.01	62.47	31.22
19.41	18.54	97.66	128.91	62.47	31.22
21.12	18.92	91.8	130.86	62.47	31.22
21.36	17.53	95.21	131.84	62.47	32.71
21.42	17.56	94.73	136.72	62.47	32.71
22.09	17.56	95.21	134.64	62.47	32.96
21.47	18.43	93.81	136.72	62.47	31.98
22.4	17.56	97.66	137.7	62.47	33.17
22.95	17.56	97.66	137.57	62.47	33.14
22.34	18.43	95.7	138.67	62.47	33.17
23.56	17.56	97.66	140.38	62.47	33.17
23.44	18.31	96.5	140.56	62.47	33.17
24.29	18.31	97.66	140.14	62.47	33.17
23.86	17.56	98.45	144.53	62.47	32.71
24.89	19.29	94.54	144.53	62.47	32.96
23.91	19.29	97.66	144.53	62.47	30.73
24.35	19.41	95.21	144.53	62.47	32.71
25.27	18.43	94.24	146	62.47	33.17
24.4	19.04	97.66	143.55	62.47	33.17
24.4	19.29	96.19	145.57	62.47	33.17
24.89	19.04	97.66	144.53	62.47	32.96
24.89	20.02	95.21	144.53	62.47	31.22
24.4	19.41	93.93	145.02	62.47	32.1
25.82	20.26	95.7	145.02	62.47	31.13
24.89	20.45	94.73	144.53	62.47	30.52
24.89	19.96	93.75	144.53	62.47	30.64
24.29	20.26	93.75	144.53	62.47	31.98
24.35	20.49	93.75	141.54	62.47	33.08
25.27	20.49	89.9	142.58	62.47	31.13
24.4	21.47	94.67	145.02	62.47	31.22
24.87	20.87	91.8	141.6	62.47	32.71
24.89	22.22	90.33	142.58	62.47	30.67
24.35	22.34	90.82	139.65	62.47	30.52
25.02	22.22	90.39	138.67	62.47	30.27
24.38	22.71	89.84	139.16	62.47	29.72
24.35	22.22	89.84	139.22	62.47	29.75
25.02	23.56	89.84	136.72	62.47	29.66
24.4	22.4	87.4	137.7	62.35	29.3
24.35	23.56	89.84	137.21	62.04	30.03
24.11	23.44	86.12	136.72	62.26	27.8
23.91	23.91	84.53	133.85	61.92	28.69
24.84	23.91	85.45	136.72	61.8	27.71
23.9	24.29	84.05	132.75	61.77	27.34
23.91	24.35	83.98	133.73	61.52	27.77
23.8	24.89	83.98	131.9	61.28	27.34
23.91	26.25	85.88	131.9	61.52	27.22
23.86	25.38	82.03	130.86	61.55	29.27
22.95	25.38	84.17	133.79	61	27.59
23.44	25.38	82.03	128.97	60.82	27.22
23.65	26.06	83.98	131.35	60.76	27.8
23.65	26.31	80.08	129.64	60.55	27.8
23.91	26.35	82.03	128.66	60.82	27.22
23.56	26.82	82.03	128.91	60.55	26.31
23.86	26.35	79.59	128.91	60.55	26.25
22.95	27.1	77.88	128.97	60.55	27.22
23.44	27.1	77.15	130.62	60.55	26.12
22.46	27.34	76.17	128.91	60.55	26.34
23.44	26.61	77.15	131.35	60.55	27.22
22.58	27.34	76.66	128.91	60.55	25.27
22.34	27.34	76.17	128.85	60.55	25.36
22.43	26.86	74.22	129.88	60.55	24.38
23.44	27.53	76.23	130.86	60.55	24.29
22.95	27.34	74.22	128.97	60.55	24.38
23.91	27.56	75.2	130.86	60.55	23.8
23.62	28.79	76.17	132.32	60.55	23.68
23.62	27.57	74.95	130.92	60.79	23.44
23.91	28.69	74.71	134.77	60.58	23.44
23.44	27.57	74.71	133.61	60.55	23.68
23.91	28.06	74.71	134.77	60.82	22.71
23.67	28.55	75.13	132.75	60.55	23.44
23.91	28.06	74.22	134.77	61.07	22.34
23.86	27.57	74.71	136.72	61.04	22.22
24.35	28.31	75.2	136.72	61.52	20.48
23.91	28.55	74.22	136.72	61.52	21.45
23.44	28.06	74.22	136.78	61.55	21.24
24.89	28.69	74.71	139.16	62.29	21.36
24.29	28.75	74.22	138.67	62.26	21.24
24.4	27.57	74.89	142.58	62.47	21.24
25.82	28.26	76.17	141.3	62.47	18.49
25.33	29.24	76.17	145.26	62.47	18.46
25.27	27.82	76.17	144.53	62.47	17.55
25.38	28.55	76.17	145.08	62.47	16.54
25.86	29.17	76.23	145.51	62.47	17.55
25.82	28.26	80.08	145.51	62.47	15.87
25.82	28.79	76.23	147.28	62.47	14.65
26.35	28.31	79.1	149.23	62.47	15.63
26.35	28.06	77.21	144.59	62.47	15.14
26.25	27.82	77.64	152.34	62.47	14.65
26.79	28.06	78.92	152.34	62.74	14.16
27.1	27.57	80.26	150.39	64.45	13.18
27.57	28.26	82.03	152.34	64.45	11.69
27.47	28.31	82.03	152.89	64.45	9.64
27.47	27.34	82.03	152.34	65.19	11.23
27.34	27.57	83.74	152.83	65.43	10.74
27.82	28.06	78.61	154.3	65.46	11.6
28.31	27.82	83.5	152.34	66.38	10.99
27.82	27.82	84.96	156.25	66.19	11.23
28.44	27.82	84.72	154.79	68.36	9.52
29.17	27.34	85.45	154.3	68.36	7.78
29.28	27.53	89.84	156.25	68.36	7.57
29.28	27.04	86.49	156.31	68.6	7.57
28.2	27.34	87.4	156.25	68.39	5.83
29.53	27.22	89.84	157.23	69.37	5.83
30.64	26.31	91.55	160.16	68.36	3.88
30.75	26.11	89.84	154.36	69.82	3.88
30.03	26.79	89.84	160.16	71.04	3.88
30.01	26.12	89.84	156.25	71.04	3.42
30.21	26.35	93.75	158.94	72.27	3.42
30.7	25.27	90.33	156.98	72.27	1.92
31.23	25.27	91.31	157.23	72.27	1.46
31.23	25.38	90.88	154.3	72.27	0.85
32.21	23.91	91.8	158.2	72.27	-0.61
31.13	23.91	91.8	156.25	73	-0.24
32.96	24.4	91.8	160.16	72.78	-1.5
32.21	23.8	91.8	154.3	73.24	-2.96
32.96	23.67	91.31	154.3	73.49	-0.24
33.19	23.44	93.75	154.3	73.49	-4.52
33.19	23.44	91.37	152.83	73.49	-4.03
33.19	22.34	90.33	154.3	73.49	-3.45
33.19	21.47	89.9	152.89	74.1	-6.41
34.67	21.85	90.64	153.26	73.73	-5.62
33.19	21.24	90.39	154.3	73.73	-6.9
34.16	22.09	89.84	152.34	73.97	-7.35
34.91	21.24	91.8	149.6	73.67	-6.47
34.67	19.9	89.84	147.95	73.97	-8.54
35.05	20.39	85.88	149.41	73.97	-9.03
35.14	19.52	86.49	146.97	74.22	-8.06
35.89	19.9	86.98	152.34	73.73	-10.01
36.38	19.41	86.49	145.08	73.49	-11.84
35.1	19.04	86.98	145.51	73.76	-11.96
36.62	18.54	84.47	145.51	73.49	-11.96
36.62	17.46	85.45	143.37	73.73	-13.7
36.62	17.56	82.03	144.53	73.49	-12.45
37.09	17.33	84.96	144.53	72.78	-13.79
36.12	17.46	83.5	144.53	73.24	-13.92
36.99	16.59	82.09	140.14	73.24	-13.79
36.62	16.48	82.03	142.64	73.49	-14.77
37.09	16.36	80.08	138.67	72.75	-13.92
36.99	15.14	82.03	137.27	73	-15.38
37.09	14.65	80.08	137.45	72.75	-16.36
37.09	15.14	80.75	136.54	72.27	-15.26
38.07	14.88	78	136.72	72.51	-16.6
37.09	14.39	77.15	137.21	72.51	-15.75
37.96	14.62	79.1	136.72	72.27	-17.58
37.09	14.63	76.23	137.21	72.27	-18.55
37.6	13.15	78.19	134.28	72.27	-21
38.09	13.12	76.66	133.79	72.27	-17.82
37.96	13.37	77.15	132.32	72.27	-17.33
37.09	13.18	77.64	130.86	72.27	-18.31
37.09	12.44	76.35	132.75	72.27	-20.26
38.21	12.42	76.66	130.86	72.27	-19.78
37.96	11.73	76.17	134.28	72.27	-23.47
37.72	11.95	77.15	129.88	72.3	-21.73
38.21	11.72	77.7	129.39	72.27	-21.73
37.84	11.72	75.2	129.94	72.27	-22.22
37.84	10.44	79.59	129.76	72.72	-21
37.05	11.23	82.03	128.91	72.51	-21.61
37.09	10.73	78.8	130.37	72.27	-23.47
37.05	11.47	79.59	128.91	72.75	-22.09
37.09	10.62	80.08	130.37	73.24	-23.68
37.09	10.71	82.03	127.01	73	-22.22
37.96	10.24	82.03	126.95	72.75	-21.73
36.5	10.71	83.98	127.01	73.49	-23.47
36.87	9.74	82.52	126.46	73.33	-23.47
37.05	10.22	82.03	125.49	73.24	-23.93
36.99	9.7	83.8	126.95	74.46	-23.93
36.07	10.24	89.84	128.91	73.97	-23.93
36.07	9.99	85.45	125.79	73.73	-23.93
36.07	9.99	89.84	125	76.17	-23.93
35.14	9.22	89.84	125.67	74.71	-25.15
36.01	10.24	90.82	128.91	76.17	-24.9
36.01	9.75	89.84	125.73	74.95	-25.88
35.14	9.26	89.9	126.04	76.17	-27.37
35.52	9.22	91.31	124.94	75.44	-25.42
35.14	9.7	93.75	126.46	76.17	-24.66
34.91	9.26	96.44	124.94	76.66	-27.37
34.16	9.75	94.24	124.94	76.54	-27.37
34.16	8.29	95.7	124.94	76.6	-27.37
33.19	9.26	96.62	124.94	77.15	-27.37
34.91	8.77	94.24	124.94	77.18	-27.37
34.06	8.73	100.1	124.94	77.15	-27.37
33.19	8.76	99.55	124.94	78.13	-27.37
34.16	9.64	100.1	124.94	78.16	-27.83
33.19	8.29	102.54	124.94	78.13	-27.37
33.19	9.26	102.54	124.94	78.13	-27.37
33.19	9.7	102.11	124.94	78.58	-27.37
33.19	8.77	105.47	124.82	78.61	-27.37
33.19	9.64	105.47	124.94	77.18	-27.37
32.21	10.19	107.91	123.05	78.61	-27.37
33.08	8.77	106.14	124.82	79.07	-27.37
33.08	9.64	105.53	121.58	80.08	-27.37
33.08	9.7	107.91	121.09	78.98	-27.37
32.21	9.26	107.42	121.58	80.08	-26.37
33.08	9.7	107.18	121.28	80.08	-25.63
31.23	10.73	109.86	119.63	80.08	-25.63
31.23	9.75	107.91	117.37	80.08	-25.63
31.23	9.22	111.33	113.28	80.08	-23.93
31.23	10.13	108.34	118.1	79.47	-24.9
30.94	11.23	108.4	117.68	80.08	-24.41
31.01	10.73	109.86	116.7	79.96	-28.08
31.23	10.73	110.29	115.72	80.08	-28.08
30.64	10.24	107.91	114.2	80.08	-28.56
30.52	10.99	110.23	113.77	80.08	-27.37
30.5	11.72	108.4	114.2	80.08	-25.63
30.53	11.72	105.53	113.28	80.08	-27.59
30.01	11.47	109.86	113.77	80.32	-28.32
30.76	11.9	109.86	113.77	80.32	-23.93
29.53	11.84	107.42	113.77	80.08	-27.59
29.53	12.19	107.42	113.28	80.08	-25.51
30	12.44	106.93	111.21	80.32	-24.17
30.27	11.95	105.47	113.28	80.08	-24.17
29.17	12.63	107.42	112.18	80.11	-23.68
28.93	13.12	102.05	114.26	81.05	-23.68
29.31	12.92	107.91	113.28	80.44	-23.47
28.69	13.9	107.91	113.28	80.57	-23.68
28.81	13.69	105.47	113.28	81.05	-23.47
28.53	12.63	105.47	113.28	81.09	-23.47
29.02	13.17	107.91	114.32	81.05	-23.47
28.53	14.14	105.47	113.28	81.33	-23.47
28.31	14.65	105.47	114.75	81.09	-23.47
27.82	14.88	105.47	113.34	81.54	-23.47
27.36	14.85	103.45	114.32	81.79	-23.47
26.86	15.5	106.45	115.23	82.4	-23.68
27.57	15.61	105.47	118.23	82.28	-22.22
28.05	16.1	105.47	116.27	82.28	-20.51
28.06	15.14	105.47	117.19	83.98	-23.47
28.05	15.14	105.47	115.23	83.98	-22.22
28.06	16.11	107.42	119.14	83.98	-22.22
27.1	16.08	105.47	118.1	84.08	-23.47
27.82	16.24	104.55	121.09	84.35	-22.22
26.86	17.09	105.47	123.05	84.44	-23.47
27.34	17.09	107.91	122.25	84.72	-23.47
27.34	16.59	105.47	122.19	85.97	-23.47
26.86	16.59	105.47	124.94	86.4	-23.93
26.98	17.33	106.45	123.96	87.89	-23.68
26.73	17.56	107.42	124.94	87.89	-23.47
26.79	17.56	105.96	124.94	87.89	-23.47
26.35	17.56	108.4	124.94	88.13	-24.17
26.25	18.31	109.38	124.94	88.84	-23.47
26.31	17.56	109.38	124.94	89.36	-24.9
25.38	17.56	111.33	124.94	91.8	-23.93
25.82	19.04	113.28	124.94	90.12	-23.93
25.38	19.29	111.33	125.98	91.8	-24.9
25.85	19.04	113.28	128.42	91.8	-23.93
25.33	20.02	111.39	126.46	92.22	-23.93
24.89	19.41	113.77	130.86	94.48	-23.68
25.33	20.02	113.34	129.94	94.27	-24.66
25.38	20.02	116.7	129.46	95.7	-23.47
24.89	20.39	116.21	131.84	95.7	-23.93
25.38	20.87	117.19	132.75	96.68	-23.93
23.91	20.49	117.19	136.72	97.41	-24.66
24.35	20.26	117.37	134.46	97.05	-25.63
23.9	20.45	121.09	136.72	99.61	-25.63
23.9	21	118.65	138.67	99.61	-23.93
24.35	21.47	123.05	135.68	99.61	-25.45
23.56	21.47	121.09	138.67	100.83	-25.88
23.56	21.12	121.15	140.14	101.07	-27.37
23.91	21.24	124.02	142.09	102.29	-27.37
23.44	21.47	124.02	142.09	103.52	-27.37
23.44	22.34	123.96	142.46	103.76	-27.37
22.95	21.42	124.94	141.54	104.25	-27.47
23.56	22.4	124.94	144.53	104.49	-27.83
21.47	21.47	124.94	142.58	107.42	-27.37
23.19	22.09	124.94	146.55	105.9	-27.83
22.46	22.16	124.94	144.53	107.42	-28.32
22.22	22.16	124.94	145.02	107.67	-28.32
22.09	22.34	126.89	146.48	107.42	-29.33
22.71	22.34	125.49	149.35	108.4	-28.32
22.22	22.95	127.69	145.08	109.38	-29.54
22.34	23.44	127.87	147.52	109.38	-29.79
21.47	22.4	130.86	146.48	109.77	-30.52
22.34	23.62	128.91	148.99	109.86	-31.01
21.47	23.56	129.88	148.38	111.33	-30.76
20.49	22.71	130.92	146.48	111.33	-32.2
21.24	23.44	130.86	146.48	111.57	-33.17
21.47	23.56	130.86	146.48	112.24	-31.74
22.22	21.47	131.84	144.53	112.3	-33.17
21.42	22.95	131.77	146	112.79	-31.01
21.36	22.95	128.91	140.14	113.25	-34.7
21.36	23.44	136.72	145.02	113.62	-34.18
21	23.56	132.32	145.02	113.25	-34.24
21.36	23.62	133.79	144.53	113.74	-35.19
21.24	23.44	134.77	142.09	115.23	-34.79
21.24	23.44	136.72	142.46	115.23	-35.28
20.49	23.44	134.77	140.38	115.23	-35.16
19.47	22.95	134.58	141.6	115.23	-35.4
19.29	22.22	136.72	137.51	115.23	-37.14
19.52	23.44	136.72	139.16	115.23	-37.23
19.52	22.45	134.28	136.72	115.23	-37.72
19.41	21.47	136.72	136.72	115.6	-38.12
18.43	22.45	133.79	136.72	115.69	-38.6
19.41	22.95	132.75	132.75	115.97	-37.72
19.29	21.47	134.52	131.84	116.21	-36.13
19.52	22.34	135.56	133.79	115.97	-36.19
19.41	21.47	132.69	130.37	116.24	-38.6
18.8	22.34	132.32	131.71	117.19	-38.64
18.52	21.91	131.04	128.91	116.7	-39.06
18.43	21.42	129.46	126.71	117.19	-38.82
18.43	21.47	130.86	126.95	117.22	-39.79
18.54	21.36	132.32	124.94	117.43	-39.55
18.77	21.97	129.88	124.94	117.22	-38.12
17.46	22.22	127.87	125	117.65	-38.6
17.46	22.22	131.35	124.94	117.92	-39.55
17.56	21.36	128.91	124.94	117.65	-38.12
17.56	20.94	128.91	124.94	119.14	-41.75
16.59	21.24	128.91	124.94	119.14	-35.4
17.33	20.39	126.95	124.82	119.14	-37.63
17.52	20.49	127.93	124.08	119.14	-38.6
16.59	20.39	126.95	124.82	119.14	-38.64
16.48	20.26	126.46	123.05	119.14	-38.64
17.09	20	125.06	123.84	119.14	-37.14
15.56	19.52	126.46	121.09	119.14	-39.06
16.48	19.47	124.94	119.87	119.17	-39.31
16.36	19.29	128.91	121.09	119.14	-38.7
15.61	18.54	126.46	119.63	119.14	-38.7
15.61	19.04	126.95	118.9	119.54	-38.64
16.08	17.56	129.46	118.23	119.38	-37.23
16.59	18.54	128.48	117.25	119.38	-37.23
16.36	17.56	126.95	119.14	119.54	-37.14
16.48	16.59	128.91	115.78	119.6	-37.35
16.11	15.61	128.91	114.75	119.2	-37.35
15.56	16.59	130.86	116.21	119.23	-37.23
15.56	17.33	129.39	115.23	120.12	-37.35
15.32	15.61	131.35	114.75	119.6	-36.74
15.35	16.36	129.58	115.17	119.38	-36.38
15.61	15.59	131.59	116.21	119.9	-36.87
15.37	15.56	131.9	114.2	119.6	-35.4
15.61	15.38	132.32	117.25	119.38	-35.4
16.1	15.12	134.83	113.83	119.6	-36.16
16.48	14.59	133.79	117.25	119.6	-34.79
16.54	14.16	136.72	113.28	119.38	-34.91
16.1	13.15	133.97	114.75	119.14	-35.16
16.57	14.14	134.95	114.26	119.17	-35.16
15.61	12.68	135.31	114.2	119.14	-33.81
16.54	13.15	136.72	115.3	119.14	-33.72
16.59	12.19	137.7	113.83	119.14	-34.3
15.61	11.72	139.47	115.72	119.14	-32.96
16.59	11.95	139.65	114.26	119.14	-32.47
17.46	11.72	138.67	114.75	119.14	-32.47
16.59	11.23	142.58	118.1	119.14	-31.71
17.52	10.62	138.79	114.32	119.14	-31.49
17.56	11.11	140.14	118.65	117.19	-30.52
17.56	9.75	141.6	114.2	117.61	-30.03
17.56	8.29	142.58	116.15	117.61	-30.76
17.56	8.29	145.08	113.83	116.46	-30.52
19.17	11.23	142.58	114.2	116.46	-30.52
18.43	9.64	144.53	112.79	116.46	-30.03
17.56	8.73	145.26	114.01	115.97	-29.79
18.49	8.51	144.53	113.34	115.23	-29.79
18.92	7.81	144.47	113.77	115.23	-29.33
19.41	7.81	144.59	115.3	114.5	-27.59
19.52	7.81	144.53	113.28	116.21	-29.33
20	7.81	143.07	113.34	115.23	-28.81
20.39	6.59	145.02	111.88	113.53	-27.59
20.87	5.74	144.53	113.83	112.06	-27.83
20.87	5.8	144.53	111.27	112.58	-27.59
21	5.74	142.58	109.86	112.67	-27.37
21.36	5.13	143.49	113.28	112.06	-27.37
21.47	4.76	145.02	110.11	111.36	-27.59
21.97	3.78	142.88	113.28	111.33	-25.88
22.95	3.89	139.16	109.44	111.33	-27.37
23.44	3.89	144.53	108.4	110.11	-26.12
22.95	3.66	144.53	107.18	109.86	-25.88
23.44	3.42	142.58	109.86	109.38	-25.63
23.44	1.94	141.6	105.53	108.4	-24.9
23.56	2.81	139.59	106.93	108.4	-24.9
22.71	1.94	138.67	106.45	107.67	-23.47
24.29	1.83	141.42	105.96	107.42	-24.38
23.86	1.71	139.65	103.52	107.42	-23.47
24.29	0.85	138.18	106.45	106.45	-23.47
24.4	0.96	139.65	103.52	105.22	-22.46
24.4	-0.06	136.78	105.53	104.98	-21.97
24.4	0.46	138.67	103.03	104.77	-21.97
25.33	-0.37	137.45	103.03	103.94	-21.48
25.38	-0.02	136.72	103.52	103.52	-23.93
25.38	-0.55	139.22	105.47	103.52	-23.47
25.38	-0.96	132.32	101.5	103.52	-21.97
25.38	-1.34	133.85	105.47	103.52	-22.22
25.86	-0.75	131.41	101.32	101.32	-22.22
26.35	-1.72	129.39	104.55	101.81	-21.12
26.35	-2.01	131.84	102.29	100.59	-21.48
27.34	-1.95	129.39	103.03	100.34	-21.51
26.31	-2.46	128.42	105.47	100.13	-23.47
26.82	-2.46	128.91	105.47	99.85	-20.51
26.35	-3.69	127.99	102.54	99.61	-20.51
27.34	-3.45	127.01	105.47	99.61	-20.51
26.86	-3.43	130.37	105.47	99.61	-18.8
27.57	-4.03	125.98	102.48	98.08	-19.78
27.82	-4.46	124.94	107.42	97.53	-19.59
28.31	-4.94	124.94	105.53	97.63	-19.56
28.31	-4.76	125	106.02	96.98	-17.09
28.99	-5.87	124.94	107.48	96.92	-18.55
28.78	-4.94	126.95	107.48	96.92	-18.55
29.51	-5.87	124.94	107.42	96.44	-18.31
29.53	-6.41	125.49	108.46	96.19	-17.58
28.81	-6.41	124.94	110.29	96.68	-16.6
28.79	-6.85	125	110.35	96.22	-16.11
30.01	-6.96	124.94	114.75	95.95	-16.36
29.53	-6.85	125.49	111.88	95.7	-15.26
30.15	-7.63	127.69	113.28	95.7	-17.12
30	-7.69	125.98	114.75	95.7	-16.36
30.27	-8.06	126.95	115.78	95.7	-15.38
30.76	-8.06	127.44	115.23	95.7	-15.63
31.23	-8.3	129.88	118.23	95.7	-15.26
31.23	-8.77	128.91	118.65	95.7	-15.38
32.21	-8.3	124.94	117.19	95.7	-16.11
32.17	-9.03	129.46	121.09	95.7	-13.79
32.96	-9.78	130.92	123.54	95.7	-15.63
33.08	-9.78	130.92	122.01	95.09	-14.68
32.21	-9.78	136.72	123.11	95.7	-13.92
33.14	-10.38	132.32	122.13	95.7	-14.89
34.06	-10.01	136.72	124.94	95.7	-15.38
34.16	-10.01	134.77	124.94	95.7	-16.11
34.91	-10.01	136.23	121.95	95.7	-14.77
34.16	-10.86	136.78	124.94	95.7	-14.77
34.91	-9.89	139.71	124.94	95.7	-13.7
35.14	-10.86	138.67	124.94	95.7	-13.7
36.01	-11.35	140.14	124.94	95.7	-13.7
36.74	-11.73	144.53	124.94	95.7	-13.92
36.07	-11.73	141.54	124.94	95.7	-15.38
36.12	-11.73	139.83	124.94	95.7	-13.92
36.12	-10.86	144.1	125.49	95.7	-13.7
36.99	-11.73	144.59	124.94	95.7	-13.79
37.96	-10.86	144.53	127.14	94.73	-12.94
37.09	-10.86	147.95	124.94	95.7	-13.7
38.45	-11.73	147.28	125.85	95.7	-13.7
38.57	-10.99	147.46	125.61	95.7	-13.92
38.57	-11.84	149.48	125.43	95.7	-13.7
39.06	-10.86	150.39	128.91	95.7	-13.92
39.54	-10.86	151.31	125	95.7	-13.79
39.92	-11.73	152.34	124.94	94.24	-14.77
38.57	-10.86	152.53	126.46	95.7	-15.38
39.52	-11.84	154.79	124.94	94.33	-14.89
40.01	-10.8	156.25	124.94	93.99	-14.77
40.65	-10.74	153.14	124.94	92.38	-15.63
40.71	-10.99	152.83	124.94	92.86	-16.6
40.47	-10.01	156.25	124.94	93.08	-16.11
41	-10.74	156.31	124.94	91.8	-15.38
41.44	-9.16	154.42	124.94	92.29	-13.7
41.49	-9.28	156.74	124.94	92.13	-13.7
41.44	-9.03	156.74	124.94	91.8	-13.7
41.87	-8.79	156.74	124.94	91.8	-15.38
41.93	-9.28	154.3	124.94	90.82	-14.16
42.36	-9.03	156.25	124.94	89.94	-15.26
41.93	-8.3	156.25	124.02	89.36	-15.63
42.69	-8.3	159.12	123.72	89.14	-15.63
41.87	-7.69	156.74	123.05	89.11	-15.26
41	-8.3	156.25	121.09	87.92	-16.11
41.49	-7.57	156.25	121.09	88.17	-16.11
42.42	-7.69	156.86	121.09	87.89	-14.89
43.15	-7.34	157.71	122.01	87.89	-16.11
43.15	-6.41	154.3	118.71	86.18	-16.6
42.97	-6.87	154.3	117.68	85.3	-17.09
42.97	-5.92	157.17	118.16	84.35	-16.6
42.42	-5.87	152.34	123.05	83.98	-18.55
42.6	-7.08	153.38	115.78	83.98	-16.6
41.96	-6.85	152.83	116.21	83.98	-16.6
42.42	-5.87	152.34	114.2	82.06	-16.57
42.97	-5	152.34	115.3	81.3	-16.6
42.97	-5.4	152.34	112.18	81.05	-15.63
43.44	-4.27	152.34	111.82	80.08	-16.11
43.18	-4.15	148.01	113.28	80.08	-18.31
42.97	-5	147.95	113.28	80.08	-17.09
43.2	-4.52	147.46	110.35	78.13	-17.12
43.44	-3.68	149.41	109.86	77.15	-17.12
43.44	-5.25	146.48	107.91	76.17	-17.21
43.44	-3.43	147.95	109.44	76.17	-17.21
43.2	-2.94	144.53	108.22	74.71	-17.82
43.88	-3.43	144.53	107.48	74.1	-16.6
43.09	-3.72	144.04	108.4	73.97	-16.6
43.93	-3.68	141.42	107.42	72.27	-17.09
43.2	-2.81	144.53	107.48	72.27	-17.09
43.44	-3.68	144.53	107.42	71.81	-18.07
44.42	-3.43	140.14	106.51	70.07	-19.56
44.42	-2.96	137.7	107.97	70.07	-20.02
43.44	-2.99	141.6	105.53	69.34	-19.56
43.91	-2.99	137.7	105.47	69.09	-18.31
45.04	-2.75	136.78	106.45	68.36	-18.31
44.17	-2.7	137.7	105.47	66.38	-17.82
44.86	-2.94	137.7	106.45	66.89	-17.58
45.04	-2.7	137.21	105.47	65.43	-18.07
45.78	-3.43	136.72	109.38	65.4	-17.82
44.8	-2.94	134.77	105.47	64.45	-16.6
45.15	-2.94	137.21	110.84	64.45	-16.6
45.78	-3.19	136.72	105.53	62.99	-16.6
45.15	-2.99	134.83	105.47	62.47	-16.6
45.78	-2.5	136.72	105.53	62.47	-16.11
45.88	-2.75	136.72	105.47	62.47	-16.6
46.26	-3.43	136.72	105.47	62.47	-16.11
45.15	-3.43	137.7	107.42	62.47	-15.63
46.86	-3.05	134.7	105.47	62.01	-15.63
46.86	-2.81	134.77	103.27	62.26	-15.38
47.24	-3.43	137.21	105.47	61.52	-16.33
47.84	-3.19	135.8	102.6	60.55	-15.63
46.86	-3.43	138.85	103.03	60.55	-14.71
48.71	-3.05	136.78	102.48	60.55	-14.68
48.71	-3.43	136.9	105.47	60.55	-14.89
49.56	-3.48	137.27	102.54	58.04	-14.68
49.79	-2.99	138.67	100.16	57.62	-13.92
48.81	-3.68	138.67	102.48	57.37	-13.92
50.05	-3.43	140.14	100.65	56.64	-14.68
50.77	-3.91	139.47	99.18	56.64	-14.68
50.77	-3.68	136.78	100.65	56.64	-13.7
51.64	-3.48	142.58	99.12	53.71	-13.92
52.25	-3.48	139.71	100.59	53.71	-14.16
51.24	-3.19	138.73	98.21	53.07	-13.92
50.77	-3.43	144.53	99.67	52.98	-13.7
52.25	-3.48	141.54	99.37	51.51	-13.7
52.25	-2.99	141.3	97.66	51.27	-13.92
52.61	-3.05	136.78	97.66	50.66	-13.7
52.61	-3.68	141.66	94.48	49.56	-15.26
52.72	-2.7	144.53	97.66	49.56	-13.92
52	-2.98	144.53	93.75	48.83	-13.7
53.47	-2.46	141.6	97.66	47.15	-12.82
53.65	-2.26	144.53	91.8	47.12	-11.96
53.68	-2.08	142.58	95.46	45.93	-12.21
54.2	-2.08	139.65	91.8	45.9	-11.96
54.44	-2.56	139.34	89.84	44.92	-11.96
54.69	-1.97	138.67	89.84	44.92	-12.76
54.2	-1.98	138.67	89.84	43.46	-11.84
54.69	-2.46	138.67	91.8	41.99	-12.21
55.3	-2.01	138.73	89.84	42.24	-12.82
55.11	-1.97	137.21	86.91	41.02	-12.82
54.87	-1.97	138.67	86.85	40.04	-8.3
54.69	-1.74	135.5	87.89	39.43	-11.75
55.65	-2.2	135.25	84.47	38.57	-11.96
54.81	-1.74	136.72	83.98	38.33	-13.7
55.11	-1.25	132.69	87.4	37.11	-11.75
54.2	-0.99	131.35	82.52	37.11	-11.78
54.69	-0.98	131.84	82.03	37.11	-11.75
54.2	-0.49	128.91	82.03	34.55	-11.84
54.2	-0.76	128.91	81.79	34.21	-12.21
54.69	-0.73	126.46	82.03	33.45	-12.21
54.9	-0.27	125.49	82.03	33.2	-11.75
54.2	-0.37	124.94	82.09	32.23	-13.73
54.2	-0.03	124.94	80.08	30.52	-11.84
54.69	-0.02	124.94	80.08	30.49	-11.75
53.96	-0.02	124.94	79.1	29.3	-11.75
53.34	0.73	124.94	82.03	29.3	-11.75
53.34	0.92	123.78	77.21	29.3	-10.01
53.83	0.96	124.94	76.72	26.46	-10.25
53.47	0.96	122.01	74.22	27.34	-9.28
53.22	0.73	121.09	76.17	25.42	-8.06
52.72	1.59	121.09	76.17	25.39	-9.52
52.67	1.94	121.09	76.17	25.39	-8.79
52.25	1.71	115.72	75.68	23.68	-9.03
51.7	1.94	115.23	75.2	23.74	-8.3
51.74	0.96	113.28	75.68	21.73	-7.81
51.7	1.94	113.28	71.35	21.51	-6.1
51.7	1.94	109.8	75.26	21.48	-5.13
50.77	0.96	110.23	74.22	19.9	-5.98
51.7	1.94	107.42	76.66	21.48	-6.47
50.77	1.94	106.2	75.68	19.04	-6.87
50.77	1.94	105.47	76.17	18.55	-5.4
50.54	3.85	101.14	76.17	17.94	-5.4
49.79	3.78	101.32	75.68	17.61	-4.94
50.66	2.87	101.32	76.66	17.58	-2.56
49.68	1.94	97.6	76.17	16.08	-3.54
50.54	3.42	96.19	77.64	15.9	-3.48
49.56	3.78	98.14	79.59	15.99	-1.95
48.81	2.91	94.24	76.17	14.4	-2.2
49.68	3.89	93.75	78.86	13.92	-1.59
48.81	4.52	91.31	82.03	13.92	-1.5
48.77	4.33	91.8	79.59	13.67	-0.24
48.71	5.31	89.84	80.08	13.67	-0.03
48.77	5.74	87.77	81.54	12.7	-0.03
47.84	5.25	89.84	81.05	12.24	1.92
47.61	5.62	89.84	82.76	11.47	-0.03
46.75	5.84	85.45	82.76	10.99	1.92
47.84	5.37	84.72	80.57	10.74	3.88
47.61	5.74	86.43	83.98	9.86	3.85
47.73	7.08	82.95	87.83	10.01	3.88
47.79	6.84	84.05	86.61	9.67	3.78
47.35	6.96	83.86	87.4	9.77	3.88
47.24	6.71	82.03	86.67	9.77	7.57
46.65	7.2	83.98	90.82	8.54	3.88
46.83	7.57	82.03	89.84	9.77	3.88
45.84	7.93	80.57	94.3	7.2	6.84
46.16	7.32	78.19	90.82	6.93	7.32
46.51	8.73	82.03	95.64	7.08	8.54
46.4	8.29	77.15	94.67	6.13	8.79
45.04	8.77	79.59	96.19	6.35	9.52
45.78	9.4	77.64	95.21	5.89	9.64
46.39	10.24	77.64	98.63	5.86	10.99
45.39	10.48	76.17	99.12	5.86	11.23
45.39	12.08	77.64	102.29	4.88	11.47
45.78	10.73	80.08	101.07	4.82	11.6
45.41	8.77	77.7	99.49	4.39	11.69
45.38	10.73	79.59	105.47	3.42	11.69
44.91	12.19	80.93	105.47	3.42	12.7
43.93	11.95	82.03	105.47	2.93	11.69
43.69	12.19	79.59	107.91	2.93	13.43
44.62	11.95	82.03	108.15	2.69	13.43
44.16	11.84	82.03	107.91	1.95	13.67
43.44	12.68	80.08	111.33	1.95	13.67
44.65	12.19	82.76	107.48	1.95	13.92
44.62	13.61	84.05	113.83	1.95	14.4
44.68	13.17	82.52	115.91	0.98	14.65
43.44	13.06	86.67	114.75	-9.77	14.65
43.44	13.61	84.66	118.1	0.09	15.63
43.2	13.17	84.53	116.03	-11.2	14.65
43.44	14.14	85.02	121.09	-9.77	13.92
43.2	14.14	87.4	121.09	-11.47	13.43
43.2	13.55	87.89	122.13	-12.7	14.16
42.72	13.9	89.84	121.09	-12.45	13.92
43.18	13.61	88.93	122.56	-12.94	13.43
42.24	13.4	90.88	121.15	-12.73	14.16
41.72	13.37	89.84	123.05	-14.16	13.43
41.63	13.69	85.51	117.25	-13.67	12.94
41.93	12.91	93.75	124.02	-14.65	12.7
41	13.18	91.8	123.05	-15.63	11.69
41.47	13.64	90.64	124.94	-15.59	13.18
40.65	13.31	90.33	124.02	-15.63	13.7
41	12.68	90.76	124.94	-17.33	13.92
41	12.44	91.8	123.11	-17.24	13.18
40.47	11.72	91.8	124.51	-17.58	10.74
39.54	11.72	90.82	124.94	-17.58	13.18
39.92	12.44	93.75	124.57	-19.01	13.18
39.98	12.68	93.75	124.94	-19.29	11.69
39.98	11.72	91.8	124.82	-19.78	10.74
39.54	12.19	89.84	124.21	-20.51	10.74
39.28	11.47	94.67	124.94	-20.75	10.25
39.29	11.11	91.8	124.94	-21	11.47
39.25	10.71	93.75	124.94	-21.45	9.52
37.84	10.73	90.33	124.94	-21.73	7.78
37.96	10.99	92.29	124.94	-21.48	7.78
38.57	10.68	91.8	124.94	-21.48	7.78
38.33	9.25	91.8	124.94	-23.07	8.79
37.96	9.7	90.33	124.94	-23.19	7.32
37.6	9.52	94.67	124.94	-23.41	7.78
38.57	9.75	89.84	124.94	-24.41	7.57
37.72	8.27	93.75	124.94	-24.87	3.88
37.96	8.77	89.84	124.94	-24.41	6.84
37.6	8.03	89.84	124.94	-24.87	3.88
37.54	8.29	89.84	124.94	-25.36	1.92
38.09	8.24	90.33	124.94	-25.39	3.66
38.09	7.93	89.84	124.94	-25.39	3.88
37.6	7.81	90.33	124.94	-25.39	3.88
37.84	8	89.84	124.94	-25.39	1.92
37.09	6.77	89.84	125	-25.39	2.81
37.6	6.59	92.35	127.93	-25.39	1.92
38.33	6.71	89.84	128.91	-26.37	1.71
38.45	7.2	89.84	129.39	-25.39	1.71
38.57	6.35	89.84	127.75	-26.37	-1.95
37.96	6.47	90.82	130.86	-26.49	-1.5
39.06	6.59	94.24	131.35	-26.34	-0.61
37.96	5.74	91.8	131.84	-26	-1.71
38.33	5.31	91.8	135.25	-26.34	-2.47
38.09	5.84	91.86	133.79	-25.39	-2.2
39.06	5.8	95.21	136.72	-25.39	-3.54
39.18	5.31	94.42	137.7	-25.39	-3.05
39.25	4.33	97.66	138.73	-25.39	-4.52
39.06	5.49	95.28	138.67	-25.15	-3.91
39.54	5.49	96.44	139.16	-25.39	-3.54
40.02	5.74	97.66	141.42	-25.36	-5.98
39.92	5.25	98.69	141.3	-24.41	-4.15
39.54	4.82	99.55	144.53	-24.66	-4.52
40.02	4.87	99.61	145.2	-24.54	-5.98
40.02	5.74	101.07	146.48	-23.93	-7.35
41	4.76	105.47	145.02	-24.05	-7.45
41.87	4.87	103.52	146.97	-23.07	-7.45
41.38	4.87	104.25	147.03	-22.95	-8.79
41.49	5.25	106.38	148.5	-22.46	-8.06
41.75	4.87	107.42	147.52	-22.43	-9.03
41.98	4.87	107.42	152.34	-22.43	-9.03
42.72	5.84	113.28	147.95	-21.45	-8.42
41	4.87	110.84	148.62	-21.45	-8.91
41.75	5.74	113.28	150.33	-21.48	-9.03
43.2	5.25	113.28	149.6	-20.51	-10.01
43.44	4.76	116.03	148.99	-20.51	-10.74
43.93	4.82	121.09	149.41	-20.26	-11.96
43.93	5.25	121.09	152.34	-20.26	-12.82
43.93	5.31	121.09	149.6	-19.17	-11.96
43.93	4.64	122.56	152.83	-19.17	-12.94
44.17	5.62	123.6	149.48	-19.07	-13.79
44.13	4.87	124.08	150.02	-17.58	-13.92
43.91	4.76	124.08	150.39	-17.58	-15.38
45.15	4.76	124.94	152.34	-17.58	-15.38
45.41	4.76	124.94	147.46	-17.33	-14.89
44.4	3.66	124.94	149.41	-17.21	-16.6
45.41	4.33	124.94	148.99	-16.6	-16.36
44.92	4.35	125	146.55	-16.6	-17.58
45.15	3.85	126.95	147.46	-15.63	-17.33
46.13	2.81	126.95	147.03	-13.67	-17.58
46.11	2.91	124.94	146.48	-15.11	-18.8
45.88	2.91	128.85	146.97	-13.67	-19.78
46.39	1.94	128.91	145.39	-14.65	-19.65
46.39	1.94	129.39	144.53	-13.67	-19.56
46.13	1.94	129.64	144.53	-13.67	-21.51
46.36	0.96	131.04	144.53	-13.67	-23.47
46.13	0.85	130.86	144.53	-14.65	-21.97
45.9	0.47	133.79	143.13	-13.67	-21.51
46.75	0.85	129.88	144.53	-13.43	-21.61
47.84	-0.02	131.71	140.38	-13.43	-21.61
47.24	-0.49	132.75	139.16	-13.64	-23.47
47.12	-0.24	132.75	140.14	-12.66	-22.22
46.39	-1.21	130.74	139.16	-13.31	-23.68
46.86	-0.49	133.79	137.7	-13.15	-23.47
47.73	-1.46	129.88	137.63	-12.94	-23.47
46.86	-2.72	132.57	135.93	-12.85	-23.93
47.36	-1.98	128.91	136.72	-13.18	-24.41
47.84	-3.19	128.42	137.21	-13.18	-25.63
47.84	-4.15	128.91	136.72	-12.7	-26.12
47.84	-4.39	126.95	135.25	-12.94	-25.63
47.73	-4.52	124.94	136.72	-12.94	-27.37
47.79	-5.98	125.98	136.72	-13.18	-27.37
47.84	-5.87	124.94	133.54	-12.7	-27.37
48.58	-4.64	124.94	136.29	-13.15	-27.37
47.73	-5.87	124.94	132.32	-13.21	-25.88
47.82	-7.45	124.94	136.72	-13.15	-27.37
47.84	-6.85	124.94	132.32	-13.43	-27.37
47.84	-5.89	124.94	133.79	-13.43	-28.08
46.75	-5.98	124.94	131.35	-12.94	-27.59
47.73	-7.34	123.84	132.32	-13.67	-27.37
47.84	-7.39	123.05	136.72	-13.67	-27.83
47.84	-7.39	121.09	132.32	-13.67	-27.59
47.79	-8.3	121.09	132.39	-13.64	-28.08
47.58	-8.06	119.87	130.86	-13.67	-27.83
48.46	-8.06	121.09	134.28	-13.67	-29.33
47.79	-9.03	117.37	131.35	-13.67	-28.56
47.73	-7.81	118.9	130.86	-13.67	-27.37
47.73	-8.06	115.23	131.9	-14.68	-29.54
46.81	-8.18	115.23	131.35	-14.65	-29.54
47.24	-9.16	114.2	128.66	-14.89	-30.52
47.73	-8.91	113.34	132.32	-15.2	-27.59
46.11	-8.67	112.18	134.28	-15.26	-27.83
47.73	-8.79	113.28	132.32	-15.14	-28.32
47.73	-9.09	110.41	136.72	-15.63	-27.59
46.51	-8.82	113.28	132.39	-16.36	-27.83
46.39	-8.61	111.33	133.79	-15.63	-27.83
46.13	-9.89	113.28	136.72	-16.6	-29.33
47.24	-8.67	112.79	134.52	-16.82	-29.54
47.24	-8.54	110.35	132.75	-17.09	-29.54
46.33	-7.69	111.15	136.72	-17.49	-29.33
45.84	-8.3	113.28	136.72	-17.58	-29.33
46.13	-7.63	112.12	138.67	-17.58	-28.32
45.39	-8.85	114.07	136.72	-17.55	-27.59
45.15	-8.3	113.28	138.67	-17.58	-29.33
44.42	-7.63	113.28	138.67	-17.58	-28.81
44.56	-7.39	114.75	138.18	-17.58	-28.32
44.94	-7.35	113.28	137.21	-19.17	-27.83
44.42	-6.96	115.17	138.67	-19.23	-25.02
43.44	-6.85	117.19	139.71	-19.65	-29.33
43.93	-5.92	116.21	144.53	-19.78	-28.32
43.44	-6.85	117.92	142.58	-20.23	-27.83
43.2	-5.91	118.1	142.58	-20.51	-28.32
43.69	-5.87	121.09	144.59	-20.48	-28.32
43.2	-6.47	121.09	144.04	-21.24	-27.83
42.36	-5.49	121.15	144.53	-21.15	-28.32
42.47	-4.52	124.51	144.53	-21.12	-27.37
41.98	-4.94	124.57	144.53	-21.48	-27.59
41.98	-4.03	123.05	147.95	-22.37	-29.33
41.98	-4.52	124.94	144.29	-21.48	-29.54
41.63	-3.43	124.94	145.02	-23.19	-29.54
41	-2.46	124.94	146.48	-23.32	-30.76
40.51	-2.7	124.94	145.51	-23.68	-31.49
39.49	-2.08	124.76	148.93	-24.08	-31.37
40.47	-2.56	124.94	145.45	-24.9	-31.77
39.54	-1.72	124.94	146.48	-25.02	-29.79
39.54	-1.24	124.94	147.52	-25.36	-29.91
39.51	-1.72	125.55	147.09	-25.39	-29.33
39.92	-1.45	124.94	146.67	-25.39	-29.54
38.57	-1.22	126.46	146.97	-26.4	-29.54
39.06	-1.1	127.87	150.09	-28.32	-31.77
39.06	-0.02	128.91	144.59	-27.59	-32.47
37.96	0.85	129.82	150.39	-27.8	-33.2
36.87	0.85	128.91	144.59	-27.59	-33.94
37.09	0.73	128.91	149.11	-28.81	-31.01
36.99	0.92	128.91	147.95	-29.3	-30.76
36.99	1.83	129.88	149.9	-29.27	-30.88
36.62	0.47	128.91	148.93	-30.27	-30.88
36.99	1.83	128.97	148.38	-29.91	-31.25
35.14	1.94	127.87	147.52	-30.73	-31.98
36.01	0.96	127.69	152.34	-31.25	-31.86
35.14	1.94	126.04	152.34	-30.33	-34.21
35.03	1.94	126.95	149.41	-32.44	-32.96
35.14	1.91	125.79	150.15	-32.44	-33.2
35.14	2.91	128.91	152.34	-33.2	-32.75
33.19	3.89	124.94	152.34	-33.2	-33.2
34.42	3.85	124.94	150.57	-33.2	-33.81
33.19	4.38	124.94	152.34	-34.88	-34.7
33.94	4.87	124.94	152.34	-34.91	-37.14
33.19	3.89	124.94	152.34	-35.13	-34.3
32.71	4.76	124.94	152.34	-35.89	-33.75
33.19	5.8	124.94	150.88	-36.38	-34.3
33.14	5.8	124.94	152.34	-36.59	-34.7
32.84	5.74	123.05	152.34	-36.59	-35.28
31.23	5.25	123.54	152.89	-37.11	-37.14
31.23	5.84	118.9	152.34	-37.11	-37.63
32.21	5.83	118.1	153.81	-37.11	-35.89
31.23	5.84	116.21	152.34	-38.09	-36.16
31.71	5.84	114.26	151.86	-37.11	-36.65
30.5	6.29	114.26	152.34	-38.54	-36.38
30.01	6.84	113.28	153.32	-39.64	-36.25
31.23	6.71	107.3	152.34	-39.55	-37.14
30.88	7.81	113.28	152.34	-40.04	-36.16
31.23	6.84	107.42	152.83	-39.76	-35.28
30.5	7.32	104.43	152.34	-40.16	-34.73
30.94	8.03	103.52	152.34	-40.65	-35.77
30.4	7.81	105.47	153.81	-40.5	-35.4
30.5	7.32	103.03	152.34	-41.02	-36.16
30.15	7.81	102.05	152.34	-41.02	-36.59
29.97	7.81	99.12	152.34	-41.02	-36.38
29.53	8	100.1	151.43	-41.02	-36.25
30.5	7.93	100.1	152.34	-41.96	-36.38
29.53	7.81	96.37	152.34	-42.02	-36.38
29.97	8.03	95.21	152.34	-41.02	-35.28
29.77	8.27	97.66	152.83	-41.02	-36.25
30.4	8.73	94.24	153.08	-41.02	-36.65
30.21	8.18	93.75	152.34	-41.02	-37.14
28.75	8.51	93.75	152.34	-42.51	-37.23
29.42	8.67	95.64	149.35	-42.24	-38.12
29.77	8.73	91.8	152.34	-42.21	-36.16
30.5	8.77	91.86	152.34	-42.45	-35.89
29.53	9.26	90.88	152.34	-42.72	-35.77
29.24	8.73	89.84	152.34	-42.24	-37.14
29.17	7.32	93.75	152.34	-41.02	-36.13
30.01	8.73	90.88	152.34	-41.02	-36.38
29.75	7.45	89.9	148.93	-41.02	-35.13
30.15	8.03	92.29	151.86	-41.02	-34.15
30.64	7.93	91.8	152.4	-41.02	-33.72
30.64	8.27	91.55	152.34	-41.02	-33.33
30.01	7.93	91.8	152.34	-41.02	-34.79
30.5	8	93.75	152.34	-41.02	-34.21
30.76	8.53	91.31	153.38	-41.02	-34.21
30.5	7.32	95.7	152.83	-40.28	-34.7
30.15	6.71	91.86	152.34	-40.53	-33.72
30.15	5.84	94.73	150.33	-40.5	-37.14
30.01	6.84	92.35	149.9	-40.04	-37.23
30.21	7.32	93.75	152.34	-40.01	-35.4
29.91	6.47	97.66	152.34	-39.67	-34.73
30.5	5.84	93.75	150.45	-39.55	-35.61
30.52	6.82	95.21	149.35	-38.6	-35.4
30.76	6.35	97.66	150.15	-37.11	-35.64
30.64	5.8	95.7	149.9	-38.33	-36.62
30.29	5.49	97.66	150.33	-37.11	-36.87
29.91	4.87	98.63	148.99	-37.11	-37.35
30.88	4.76	99.37	145.51	-37.11	-37.72
30.53	4.82	97.66	152.34	-36.53	-38.12
30.29	2.91	100.65	147.95	-36.13	-38.6
30.64	2.91	97.41	147.03	-35.64	-37.14
30.23	2.81	99.79	147.03	-35.89	-38.64
29.97	1.94	98.69	146.48	-34.67	-38.82
30.4	1.83	100.34	146	-34.58	-39.79
29.53	0.96	98.14	145.51	-33.2	-40.53
30.01	1.71	94.36	147.46	-33.11	-40.28
29.8	-0.02	98.69	144.53	-33.2	-39.06
30.29	-0.61	98.82	144.53	-33.2	-41.02
30.52	-1.48	99.61	144.53	-32.44	-41.63
30.47	-0.98	99.61	141.6	-30.91	-41.26
29.77	-0.72	97.66	138.67	-30.88	-43.21
30.01	-2.08	99.61	139.16	-31.01	-41.63
30.24	-1.24	99.61	136.78	-29.3	-41.63
29.77	-2.44	101.38	136.72	-29.27	-41.63
29.51	-3.91	99.12	132.75	-29.3	-41.5
29.31	-3.91	98.63	133.79	-27.83	-41.14
29.53	-4.9	99.55	131.35	-28.08	-41.26
29.53	-4.64	100.1	130.86	-27.07	-43
29.31	-5	98.63	127.01	-26.86	-44.07
29.17	-6.85	101.07	127.5	-26.61	-44.95
28.55	-5.87	97.72	125.49	-25.94	-43
29.17	-6.85	100.59	125.73	-25.39	-44.07
29.02	-6.36	98.69	124.94	-24.41	-43
29.17	-7.63	98.57	124.94	-24.41	-43.09
29.31	-7.69	97.66	124.94	-24.41	-44.95
28.55	-8.18	98.63	124.02	-22.95	-45.96
29.02	-9.28	98.57	121.64	-23.35	-44.98
28.79	-8.8	98.63	123.05	-22.58	-44.07
28.99	-9.78	97.66	117.68	-21.48	-43.21
28.79	-10.77	97.6	117.68	-21.48	-43
27.82	-10.25	98.39	114.75	-21	-43
27.57	-11.73	97.66	113.77	-21.21	-43
27.34	-11.22	99.12	110.35	-19.99	-43.09
27.34	-11.75	98.14	109.86	-19.78	-42.24
26.73	-12.45	98.14	109.86	-19.29	-43
27.82	-12.21	97.66	106.02	-17.58	-43
26.86	-13.69	97.66	101.32	-17.58	-43
26.35	-12.94	98.45	105.47	-17.58	-43
26.86	-12.94	96.19	101.07	-17.58	-43
27.53	-14.16	99.61	100.1	-17	-41.26
27.53	-14.22	97.72	98.14	-16.51	-41.14
28.02	-14.66	98.14	98.14	-16.6	-40.62
27.34	-15.5	99.61	97.66	-15.2	-41.05
26.31	-15.14	100.77	94.79	-13.67	-39.79
26.31	-16.37	98.39	94.48	-14.68	-40.16
27.07	-15.63	96.56	94.24	-13.43	-41.26
25.86	-15.38	99.12	91.8	-12.94	-39.18
26.31	-15.14	101.07	93.75	-12.7	-42.02
24.84	-15.26	101.07	91.8	-12.7	-40.04
25.38	-16.6	101.14	94.67	-11.44	-38.12
26.31	-16.11	100.59	91.8	-9.77	-38.12
26.31	-16.11	100.1	90.33	-10.96	-38.6
25.38	-15.63	105.47	89.84	0.46	-38.6
25.86	-16.59	103.7	91.8	0.52	-38.33
25.38	-15.99	105.53	90.64	0.89	-39.18
25.33	-16.59	105.47	91.8	2.01	-38.12
24.89	-16.34	105.47	89.9	2.2	-37.35
25.02	-15.87	105.47	93.75	2.08	-37.23
24.35	-16.34	107.42	90.88	3.42	-37.14
24.89	-15.75	107.91	91.8	3.78	-36.16
24.35	-15.99	108.4	94.24	5.86	-36.25
23.91	-14.71	109.44	93.75	4.39	-35.4
23.44	-15.2	110.84	92.29	5.86	-34.24
23.91	-15.5	113.28	95.7	6.1	-33.94
24.38	-15.9	113.28	95.7	6.35	-33.69
23.9	-15.26	113.28	97.66	7.57	-33.26
23.9	-14.71	117.19	97.66	7.32	-33.66
24.35	-14.77	114.81	99.55	8.09	-33.94
23.86	-15.01	118.71	97.66	9.77	-33.66
23.67	-14.66	118.04	100.65	9.77	-32.2
23.56	-14.68	118.16	98.63	9.77	-30.4
23.67	-15.26	121.09	99.61	10.01	-32.2
23.44	-13.79	121.64	101.07	10.83	-31.98
23.86	-14.66	121.09	102.36	11.23	-31.01
24.4	-13.79	122.62	102.23	11.23	-31.01
23.62	-13.72	123.05	103.45	12.24	-29.79
23.9	-13.06	123.05	105.47	12.7	-29.42
23.65	-13.69	124.94	105.47	13.67	-29.36
23.91	-12.45	124.94	105.47	13.67	-28.08
23.44	-12.94	124.94	106.14	13.67	-27.59
23.62	-12.73	124.94	105.47	13.76	-27.59
23.62	-11.84	124.94	105.47	13.67	-27.37
23.56	-12.71	124.94	106.51	14.65	-27.37
23.86	-12.76	124.94	108.34	14.68	-27.37
23.56	-11.96	124.94	105.47	14.65	-27.37
23.44	-10.86	124.94	109.38	15.9	-26.12
23.44	-10.86	124.94	106.45	15.87	-25.42
23.62	-11.78	125.55	110.29	15.87	-24.41
22.58	-10.86	124.94	106.51	16.08	-25.88
23.62	-10.25	128.91	106.93	16.48	-25.42
23.62	-11.11	126.71	107.91	16.54	-24.38
23.9	-10.01	128.91	107.36	16.36	-21.97
24.35	-10.25	126.95	106.93	17.58	-24.41
23.67	-10.38	127.75	109.38	17.58	-23.47
23.86	-10.01	128.91	105.96	17.58	-22.22
23.67	-9.89	128.91	105.47	17.58	-24.41
24.29	-9.89	128.91	108.4	17.58	-23.56
24.4	-9.78	128.91	105.47	17.58	-23.47
23.86	-8.91	128.91	107.48	17.58	-23.47
24.35	-9.28	128.91	109.38	17.58	-21.73
24.4	-9.78	128.91	105.47	17.58	-22.22
[truncated: 48,001 more rows]
