# Supplementary material for: Synchronized activity of sensory neurons initiates cortical synchrony in a model of neuropathic pain
Source: Nat Commun. 2023 Feb 8;14:689. doi: 10.1038/s41467-023-36093-z (PMC9908980; doi:10.1038/s41467-023-36093-z)
Supplement: Supplementary file 7 — Supplementary Software 1 [file 41467_2023_36093_MOESM7_ESM.zip › comparsion EEG from Chao/comparsion EEG/comparsion bl_3h_1d_3d/SNI 1d.xlsx]

## Sheet: Sheet1
animal 4	animal 16	animal 29	animal 30	animal 33	animal 17
17.96	-71.29	-0.7	-6.94	20.02	-67.97
18.24	-70.56	-2	-7.81	19.41	-67.68
18.16	-72.27	-1.98	-7.91	17.58	-67.29
18.26	-69.76	-3.08	-9.2	19.53	-67.24
18.31	-70.25	-3.13	-8.84	20.02	-66.43
18.36	-69.82	-4.39	-9.89	19.53	-65.82
18.36	-66.41	-5.66	-10.6	21.48	-65.82
18.26	-66.41	-5.66	-10.94	19.53	-64.85
18.45	-68.6	-7.08	-11.72	19.53	-64.97
18.43	-65.92	-7.08	-11.72	20.45	-64.01
18.26	-66.41	-8.4	-12.5	20.02	-63.11
18.31	-70.8	-9.67	-13.28	19.59	-63.09
18.24	-65.67	-9.77	-13.28	19.53	-62.21
18.06	-66.35	-10.99	-13.99	20.02	-62.16
18.12	-63.66	-11.04	-13.92	21.48	-60.99
17.94	-64.88	-12.33	-14.85	19.53	-59.96
17.77	-63.42	-13.6	-15.26	19.53	-59.96
17.67	-63.48	-13.62	-15.28	20.14	-58.84
17.55	-64.39	-14.94	-15.82	19.04	-58.89
17.55	-62.93	-14.99	-15.82	19.53	-57.72
17.14	-62.99	-16.16	-16.41	21.48	-56.54
16.94	-58.59	-17.38	-16.65	21.48	-56.45
16.79	-61.52	-17.43	-16.8	21.48	-55.47
16.4	-61.04	-18.68	-17.19	20.51	-55.47
16.4	-60.55	-18.6	-16.94	22.46	-54.25
16.19	-60.06	-19.87	-17.38	20.02	-53.05
15.77	-56.64	-20.92	-17.38	22.46	-52.95
15.7	-57.68	-20.85	-17.49	20.51	-51.9
15.43	-58.11	-22.07	-17.68	23.5	-51.51
15.33	-57.62	-22.07	-17.72	20.02	-50.78
14.82	-58.59	-23.07	-17.68	21.48	-49.63
14.45	-58.11	-24.22	-17.63	19.53	-49.46
14.45	-57.62	-24.22	-17.72	19.53	-48.63
14.01	-57.13	-24.9	-17.53	21.67	-48.54
13.96	-54.75	-25.18	-17.6	20.51	-47.55
13.62	-58.59	-25.81	-17.38	20.02	-46.61
13.18	-56.03	-26.56	-17.24	19.53	-46.53
13.09	-55.66	-26.56	-17.24	21.48	-45.65
12.74	-56.64	-27.35	-17.19	20.08	-45.53
12.84	-56.15	-27.35	-17.19	20.51	-44.63
12.3	-60.55	-27.88	-16.75	21.48	-43.95
11.91	-53.71	-28.52	-16.46	19.04	-43.77
11.99	-54.75	-28.52	-16.5	22.46	-43.19
11.62	-56.46	-28.91	-16.02	20.02	-43.37
11.57	-55.79	-28.91	-16.04	19.53	-42.58
11.33	-56.64	-29.32	-15.58	20.51	-41.92
11.03	-54.75	-29.54	-15.26	19.53	-41.99
11.03	-54.81	-29.7	-15.24	19.53	-41.41
10.94	-55.66	-29.88	-14.85	20.51	-41.41
10.94	-54.75	-29.83	-14.89	17.33	-40.82
10.69	-53.71	-30	-14.21	21.48	-40.45
10.63	-57.62	-30.13	-13.82	19.53	-40.36
10.6	-53.16	-30.18	-13.87	19.53	-39.87
10.52	-50.78	-30.1	-13.31	19.53	-40.05
10.5	-56.58	-30.13	-13.21	19.53	-39.55
10.64	-54.75	-30.03	-12.84	15.56	-39.16
10.62	-50.78	-29.88	-12.26	19.53	-39.18
10.69	-54.75	-30.03	-12.21	16.54	-38.87
10.74	-55.18	-29.88	-11.77	17.58	-38.82
10.74	-50.78	-29.88	-11.77	15.14	-38.48
10.94	-54.75	-29.69	-11.18	19.53	-38.2
11.13	-58.59	-29.49	-10.94	15.14	-38.2
11.13	-50.78	-29.42	-10.94	14.65	-37.94
11.42	-54.75	-29.1	-10.35	13.67	-37.88
11.52	-50.78	-29.1	-10.35	13.67	-37.7
11.79	-53.71	-28.93	-9.91	12.76	-37.16
12.18	-50.78	-28.64	-9.47	15.56	-37.4
12.12	-50.78	-28.61	-9.57	12.7	-36.91
12.49	-52.8	-28.52	-9.01	12.21	-36.87
12.49	-50.78	-28.42	-9.13	11.78	-36.72
12.88	-50.72	-28.13	-8.72	11.72	-36.28
13.62	-50.78	-28.03	-8.4	13.67	-36.18
13.62	-55.66	-27.95	-8.4	11.72	-35.94
13.96	-49.8	-27.78	-8.06	12.45	-35.94
14.06	-50.78	-27.78	-8.06	11.72	-35.45
14.65	-50.78	-27.59	-7.86	11.72	-34.96
15.19	-51.21	-27.49	-7.53	13.67	-35.16
15.19	-50.29	-27.59	-7.57	9.77	-34.38
15.8	-50.29	-27.56	-7.35	11.72	-34.38
15.81	-49.8	-27.59	-7.28	7.75	-33.99
16.31	-47.85	-27.54	-7.08	9.28	-33.23
17.09	-50.29	-27.74	-6.98	8.73	-33.4
17.09	-47.36	-27.59	-7.08	7.75	-32.72
17.66	-48.83	-27.78	-6.79	7.75	-32.9
17.65	-48.83	-27.74	-6.83	7.75	-32.14
18.36	-49.19	-27.95	-6.69	8.54	-31.35
19.09	-47.3	-28.13	-6.59	5.86	-31.45
19.04	-47.36	-28.13	-6.57	7.32	-30.66
19.53	-47.12	-28.44	-6.59	6.84	-30.66
19.53	-46.39	-28.27	-6.57	9.52	-30.08
20.21	-42.97	-28.71	-6.44	7.75	-28.96
21.04	-46.94	-29.05	-6.45	5.86	-29.1
21.04	-46.94	-29.05	-6.4	7.32	-28.13
21.68	-42.97	-29.35	-6.36	11.72	-28.32
21.58	-44.92	-29.49	-6.37	6.9	-27.39
22.26	-42.97	-29.79	-6.4	7.32	-26.47
22.65	-42.97	-30.13	-6.25	7.32	-26.48
22.65	-42.48	-30.09	-6.36	7.75	-25.39
23.51	-42.97	-30.49	-6.29	9.28	-25.54
23.41	-40.04	-30.52	-6.36	7.32	-24.62
23.9	-43.21	-30.87	-6.18	7.75	-23.63
24.51	-39.12	-31.1	-6.35	7.32	-23.63
24.46	-41.99	-31.01	-6.2	8.79	-22.66
24.95	-41.02	-31.26	-6.1	8.54	-22.66
24.81	-40.04	-31.27	-6.2	7.57	-21.51
25.38	-40.04	-31.4	-6.27	7.75	-20.56
25.73	-40.04	-31.56	-6.1	7.57	-20.56
25.68	-39.06	-31.55	-6.05	11.72	-19.36
26.12	-38.57	-31.63	-6.15	8.79	-19.58
26.16	-38.09	-31.64	-6.08	7.63	-18.46
26.22	-35.16	-31.49	-6.29	8.79	-17.38
26.54	-38.09	-31.3	-6.35	11.72	-17.33
26.46	-38.51	-31.37	-6.36	11.72	-16.46
26.56	-35.16	-31.1	-6.3	9.95	-16.5
26.56	-35.16	-31.05	-6.3	11.72	-15.25
26.56	-35.16	-30.66	-6.45	11.72	-14.45
26.56	-34.67	-30.08	-6.4	5.86	-14.4
26.56	-34.36	-30.18	-6.45	11.72	-13.19
26.56	-35.1	-29.71	-6.59	12.7	-13.33
26.56	-32.17	-29.69	-6.64	9.77	-12.23
26.54	-35.1	-28.96	-6.64	11.72	-11.33
26.54	-35.1	-28.22	-6.96	12.21	-11.13
26.46	-33.2	-28.17	-6.96	11.72	-10.35
26.17	-33.2	-27.36	-7.18	12.7	-10.35
26.37	-34.12	-27.35	-7.24	11.72	-9.33
25.78	-33.2	-26.48	-7.53	11.72	-8.6
25.59	-30.76	-25.22	-7.74	11.72	-8.6
25.68	-33.14	-25.24	-7.72	11.72	-7.47
25.38	-32.23	-24.22	-8.2	11.72	-7.53
25.38	-32.23	-24.22	-8.06	11.23	-6.79
24.99	-35.16	-22.75	-8.45	7.75	-6.15
24.62	-33.2	-21.53	-9.01	11.29	-5.71
24.66	-31.25	-21.53	-9	11.72	-5.08
24.29	-31.25	-20.23	-9.33	12.21	-5.1
24.17	-32.71	-20.04	-9.3	11.78	-4.32
23.82	-31.25	-18.8	-9.96	11.72	-3.52
23.44	-30.21	-17.24	-10.5	13.67	-3.52
23.39	-31.25	-17.21	-10.28	11.23	-2.75
23	-27.34	-15.82	-11.18	12.7	-2.74
22.95	-32.23	-15.67	-11.13	13.67	-2.05
22.51	-34.97	-14.21	-11.74	11.78	-1.38
22.05	-30.76	-12.65	-12.6	12.7	-1.29
21.96	-31.25	-12.5	-12.6	12.7	-0.79
21.44	-31.25	-11.04	-13.23	11.9	-0.79
21.48	-29.79	-11.04	-13.28	13.67	-0.19
21.04	-31.25	-9.52	-13.97	9.95	0.49
20.31	-30.76	-7.91	-14.7	13.67	0.34
20.3	-31.25	-7.96	-14.85	11.72	0.78
19.87	-35.34	-6.47	-15.55	11.72	1.12
19.87	-29.79	-6.45	-15.63	11.72	1.46
19.13	-27.28	-4.88	-16.21	11.72	2.05
18.75	-30.27	-3.52	-17.19	11.72	2.2
18.65	-27.34	-3.42	-17.24	11.72	2.34
17.97	-35.1	-1.95	-17.97	12.21	2.54
17.94	-30.27	-1.98	-17.97	11.72	3.13
17.38	-30.27	-0.69	-18.86	11.72	3.31
16.75	-28.81	0.73	-19.45	11.72	3.27
16.69	-28.81	0.77	-19.53	14.65	3.69
16	-27.34	2.15	-20.31	11.72	3.88
16	-29.79	2.1	-20.26	11.72	4.15
15.28	-27.34	3.31	-21.1	11.72	4.49
14.6	-31.25	4.54	-21.73	13.67	4.39
14.65	-27.34	4.59	-21.73	14.16	4.77
13.77	-27.34	5.66	-22.22	12.7	4.78
13.75	-26.43	5.74	-22.27	12.76	5.15
13.09	-27.34	6.63	-22.85	13.67	5.36
12.01	-27.4	7.81	-23.44	13.67	5.27
11.89	-28.56	7.81	-23.44	14.65	5.66
11.3	-27.34	8.79	-23.88	11.72	5.56
11.32	-26.86	8.89	-23.93	14.71	5.76
10.35	-26.86	9.75	-24.22	13.67	6.15
9.52	-24.9	10.69	-24.41	14.65	6.06
9.55	-27.4	10.69	-24.41	13.67	6.23
8.45	-24.9	11.57	-24.63	13.67	6.24
8.4	-25.39	11.52	-24.63	12.7	6.49
7.62	-25.39	12.3	-24.66	15.14	6.59
6.59	-21.97	13.18	-24.66	13.67	6.49
6.59	-25.88	12.99	-24.62	15.14	6.81
5.56	-23.5	13.65	-24.66	15.56	6.63
5.56	-24.41	13.67	-24.63	15.56	6.84
4.54	-23.93	14.31	-24.27	17.58	7.01
3.49	-23.93	14.84	-24.22	16.6	6.93
3.51	-24.9	14.84	-24.22	19.53	7.03
2.34	-23.93	15.67	-23.54	14.65	6.98
2.34	-23.5	15.63	-23.54	19.53	7.03
1.37	-23.5	16.09	-22.95	19.04	6.93
0.24	-22.46	16.65	-22.39	19.53	6.88
0.34	-23.5	16.67	-22.41	19.29	7.03
-0.89	-22.52	17.14	-21.7	19.53	6.93
-0.83	-23.74	17.08	-21.79	19.53	6.84
-2	-21.48	17.65	-20.85	19.53	6.98
-3.05	-22.46	17.97	-20.12	19.53	6.84
-3.13	-21.48	17.92	-20.03	17.58	6.62
-4.35	-19.53	18.43	-19.09	17.76	6.59
-4.32	-22.46	18.36	-19.14	19.53	6.59
-5.48	-19.53	18.73	-18.12	19.53	6.2
-6.64	-18.74	19.13	-16.89	19.53	6.24
-6.64	-19.53	19.12	-16.89	20.02	6.15
-7.81	-19.53	19.48	-15.82	19.53	6.1
-7.54	-19.53	19.34	-15.82	19.53	5.85
-9.01	-22.46	19.53	-14.75	19.53	5.55
-10.18	-22.46	19.9	-13.5	19.04	5.66
-10.25	-19.53	19.87	-13.59	19.53	5.22
-11.43	-19.53	20.17	-12.35	19.71	5.25
-11.43	-22.52	20.12	-12.21	19.53	5.05
-12.69	-19.53	20.26	-11.23	17.58	4.54
-13.88	-19.53	20.3	-9.96	17.58	4.54
-13.97	-19.53	20.31	-9.96	19.53	4.37
-15.06	-19.53	20.31	-8.84	16.6	4.19
-15.06	-19.53	20.29	-8.99	17.33	3.7
-16.41	-19.53	20.31	-7.64	19.53	3.41
-17.58	-19.53	20.26	-6.59	15.56	3.47
-17.68	-20.57	20.21	-6.55	14.65	2.93
-18.95	-19.47	20.12	-5.51	14.65	2.93
-18.85	-19.53	20.12	-5.49	13.67	2.54
-20.13	-21.48	19.87	-4.44	11.72	1.96
-21.53	-19.53	19.52	-3.47	13.67	2.03
-21.5	-19.53	19.53	-3.47	12.21	1.46
-22.68	-19.53	19.12	-2.59	11.72	1.56
-22.75	-19.53	19.12	-2.74	11.72	0.59
-24.22	-18.49	18.7	-1.76	11.72	0.38
-25.24	-19.53	18.14	-1	11.72	0.46
-25.3	-19.53	18.16	-0.98	7.75	-0.2
-26.47	-19.53	17.55	-0.29	10.56	-0.2
-26.56	-19.53	17.55	-0.24	8.79	-0.79
-27.75	-19.53	16.85	0.34	7.32	-1.38
-28.91	-19.53	16.38	0.78	6.65	-1.37
-29	-17.58	16.28	0.78	5.86	-1.9
-30.08	-17.09	15.19	1.37	5.86	-1.88
-30.08	-19.47	15.43	1.37	5.86	-2.74
-31.2	-16.6	14.43	1.83	3.91	-3.27
-31.95	-19.04	13.28	2.15	4.94	-3.13
-32.33	-17.58	13.28	2.15	3.91	-3.96
-33.35	-18.55	12.48	2.33	1.77	-3.91
-33.35	-17.58	12.48	2.34	2.01	-4.69
-34.2	-17.58	11.28	2.34	-0.06	-5.27
-35.18	-14.59	10.11	2.64	1.95	-5.47
-35.25	-17.58	10.14	2.54	-0.06	-5.87
-35.99	-17.52	8.79	2.59	-0.24	-5.81
-36.04	-14.65	8.89	2.59	-0.49	-6.59
-36.82	-15.63	7.62	2.34	-0.06	-7.15
-37.68	-15.63	6.2	2.32	-0.49	-7.25
-37.6	-11.72	6.2	2.33	-0.98	-8.01
-38.28	-11.72	4.87	2.25	-1.46	-7.86
-38.33	-13.73	4.78	2.29	-1.46	-8.6
-38.97	-11.72	3.31	2	-1.95	-9.19
-39.58	-11.72	2.03	1.71	-0.49	-9.23
-39.5	-11.72	1.93	1.56	-3.3	-9.77
-40.09	-11.72	0.38	1.37	-3.91	-9.95
-40.05	-11.72	0.38	1.37	-3.85	-10.6
-40.58	-10.74	-1	0.78	-3.85	-11.04
-41.02	-8.79	-2.47	0.54	-1.95	-11.13
-40.87	-10.68	-2.49	0.38	-3.91	-11.82
-41.43	-6.84	-3.93	-0.01	0.98	-11.74
-41.46	-8.73	-3.96	-0.01	-1.95	-12.35
-41.8	-8.79	-5.57	-0.44	-1.95	-12.89
-42.33	-8	-6.96	-0.98	-1.95	-13.04
-42.24	-3.91	-7.03	-0.78	-2.38	-13.4
-42.58	-3.91	-8.42	-1.56	-3.85	-13.48
-42.63	-3.91	-8.6	-1.49	-0.12	-14.11
-42.97	-4.88	-9.81	-1.87	-1.4	-14.47
-43.26	-3.91	-11.23	-2.39	1.95	-14.6
-43.38	-3.17	-11.28	-2.39	-1.95	-15.24
-43.76	-1.95	-12.43	-2.78	-1.46	-15.14
-43.68	-2.93	-12.4	-2.94	-0.06	-15.48
-44.07	-0.06	-13.88	-3.27	-0.06	-16.11
-44.53	-1.22	-14.99	-3.76	-0.06	-16.13
-44.45	-1.4	-15.04	-3.76	0.55	-16.46
-44.78	-0.06	-16.21	-4.2	1.95	-16.6
-44.85	1.95	-16.41	-4.1	-0.06	-17.19
-45.03	3.91	-17.24	-4.44	4.39	-17.38
-45.71	3.91	-18.38	-4.79	1.46	-17.38
-45.56	1.95	-18.37	-4.88	0.98	-18.07
-46.11	4.39	-19.26	-5.1	3.85	-18.12
-46.01	5.86	-19.34	-4.98	3.91	-18.41
-46.5	5.86	-20.14	-5.47	3.91	-19.13
-46.88	4.7	-20.92	-5.47	1.95	-19.13
-46.83	0.98	-20.85	-5.52	4.39	-19.53
-47.27	7.75	-21.53	-5.57	5.86	-19.58
-47.22	7.32	-21.63	-5.66	3.91	-20.22
-47.75	7.32	-22.07	-5.66	-0.06	-20.79
-48.05	7.75	-22.67	-5.71	4.82	-20.72
-48.24	8.79	-22.75	-5.79	4.39	-21.51
-48.54	11.72	-22.95	-5.87	4.88	-21.5
-48.49	7.75	-23.04	-5.76	5.92	-21.8
-48.85	8.79	-23.24	-5.71	5.8	-22.85
-49.27	11.72	-23.45	-5.66	4.39	-22.85
-49.22	12.7	-23.44	-5.66	5.86	-23.49
-49.51	11.72	-23.49	-5.66	5.86	-23.63
-49.62	11.72	-23.63	-5.57	6.59	-24.32
-49.8	14.65	-23.46	-5.52	8.79	-25
-49.9	12.7	-23.44	-5.48	6.84	-25.22
-50.01	11.6	-23.44	-5.47	6.84	-26.28
-50.12	11.72	-23.14	-5.47	7.75	-26.28
-50.2	12.7	-23.1	-5.22	7.32	-27.08
-50.2	13.67	-22.9	-5.18	5.86	-28.13
-50.22	13.67	-22.56	-5.03	7.57	-28.13
-50.34	14.16	-22.46	-5.03	8.67	-29.29
-50.2	12.7	-22.02	-4.88	3.91	-29.22
-50.11	14.16	-22.07	-5	6.9	-30.47
-50.19	14.16	-21.53	-4.79	11.72	-31.45
-49.83	13.67	-21.1	-4.74	7.32	-31.4
-49.85	12.76	-21.1	-4.74	7.32	-32.72
-49.62	13.73	-20.51	-4.69	11.72	-32.72
-49.62	12.76	-20.41	-4.69	7.63	-33.99
-49.22	15.56	-19.78	-4.69	7.32	-35.21
-48.75	15.38	-19.25	-4.7	6.84	-35.16
-48.63	13.67	-19.14	-4.69	6.84	-36.43
-48.07	13.43	-18.76	-4.71	6.35	-36.33
-48.07	13.67	-18.55	-4.71	5.86	-37.8
-47.46	14.65	-17.97	-4.71	7.63	-39.06
-46.7	14.16	-17.38	-4.79	6.9	-38.97
-46.7	13.67	-17.29	-4.79	5.86	-40.28
-45.92	13.67	-16.75	-4.83	6.35	-40.26
-46.1	13.67	-16.6	-4.88	7.32	-41.6
-45.03	13.73	-16.16	-4.98	5.86	-42.98
-44.09	14.4	-15.54	-5.18	7.75	-42.97
-44.24	13.85	-15.58	-5.18	4.88	-44.14
-43.07	13.67	-15.24	-5.47	4.39	-44.07
-43.02	13.67	-15.06	-5.47	5.86	-45.41
-42.19	13.67	-14.67	-5.57	6.35	-46.51
-40.97	15.5	-14.26	-5.88	5.74	-46.61
-40.82	13.67	-14.21	-5.76	5.86	-47.75
-39.85	13.67	-13.98	-6.01	3.42	-47.66
-39.85	13.18	-13.97	-5.91	6.35	-48.88
-38.59	12.7	-13.78	-6.2	3.91	-49.83
-37.43	13.67	-13.5	-6.4	3.91	-49.76
-37.35	14.16	-13.53	-6.45	3.91	-50.78
-36.08	13.67	-13.5	-6.74	3.91	-50.79
-36.13	13.67	-13.5	-6.74	3.48	-51.75
-34.89	13.67	-13.48	-6.85	3.91	-52.39
-33.64	13.67	-13.5	-7.15	0.98	-52.49
-33.79	13.18	-13.58	-7.15	3.91	-53.32
-32.53	12.7	-13.79	-7.28	3.91	-53.13
-32.47	14.65	-13.62	-7.03	3.91	-53.96
-31.2	15.44	-13.97	-7.45	0.98	-54.5
-30.18	15.38	-14.06	-7.47	1.95	-54.69
-30.1	14.65	-14.01	-7.53	1.89	-54.98
-28.96	15.14	-14.55	-7.72	1.95	-55.13
-28.91	15.38	-14.47	-7.67	-0.06	-55.66
-27.94	13.92	-14.86	-7.81	3.91	-55.91
-26.76	14.65	-15.28	-7.86	-0.06	-56.1
-26.87	13.43	-15.34	-7.86	-0.18	-56.45
-25.89	15.14	-15.82	-7.76	-0.06	-56.4
-25.9	14.65	-15.77	-7.91	-1.1	-56.84
-24.93	14.16	-16.41	-7.86	-0.49	-57.23
-24.22	13.18	-16.8	-7.76	-1.46	-57.23
-24.22	14.65	-16.85	-7.84	1.95	-57.35
-23.14	13.67	-17.5	-7.73	-2.44	-57.47
-23.19	14.16	-17.53	-7.81	-2.93	-57.81
-22.46	14.16	-18.12	-7.64	-1.89	-57.96
-21.69	11.72	-18.79	-7.43	-2.93	-57.91
-21.7	15.2	-18.77	-7.45	-1.95	-58.31
-21.11	13.67	-19.44	-7.23	-3.72	-58.4
-21.14	15.56	-19.34	-7.18	-0.92	-58.45
-20.46	13.67	-20.07	-6.96	-3.91	-59.08
-19.87	13.18	-20.56	-6.64	-3.91	-59
-19.93	14.16	-20.51	-6.57	-3.42	-59.23
-19.35	15.14	-21.14	-6.35	-3.91	-59.23
-19.35	13.67	-21.31	-6.45	-3.91	-59.77
-18.87	13.67	-21.7	-5.91	-3.85	-60.16
-18.37	14.71	-22.36	-5.57	-4.94	-60.16
-18.37	13.67	-22.46	-5.52	-3.85	-60.6
-17.97	11.72	-22.78	-4.98	-6.96	-60.64
-17.97	13.18	-22.75	-5.09	-7.08	-61.04
-17.38	13.67	-23.24	-4.69	-7.32	-61.77
-16.99	12.76	-23.63	-4	-7.75	-61.73
-17.19	12.7	-23.63	-4	-7.81	-62.23
-16.46	13.24	-24.22	-3.52	-7.81	-62.3
-16.46	14.16	-23.97	-3.44	-8.79	-62.89
-16.12	13.67	-24.24	-2.95	-9.77	-63.62
-15.55	13.67	-24.46	-2.39	-9.28	-63.67
-15.48	12.45	-24.62	-2.39	-9.77	-64.46
-15.09	11.72	-24.63	-1.88	-9.77	-64.5
-15.06	11.72	-24.71	-1.86	-11.23	-64.97
-14.56	11.78	-24.82	-1.22	-11.66	-65.82
-14.06	12.7	-24.85	-0.7	-11.72	-65.75
-14.06	12.76	-24.66	-0.61	-13.06	-66.6
-13.48	13.67	-24.71	-0.31	-11.72	-66.6
-13.43	12.7	-24.9	-0.2	-11.72	-67.38
-12.89	10.68	-24.63	0.38	-11.72	-68.41
-12.21	11.72	-24.63	0.78	-11.72	-68.26
-12.26	14.65	-24.63	0.78	-11.72	-69.14
-11.72	12.7	-24.37	1.37	-11.72	-69.13
-11.72	11.72	-24.37	1.51	-14.77	-69.92
-10.94	12.7	-24.27	1.9	-15.63	-70.73
-10.17	11.72	-24.02	2.29	-16.11	-70.63
-10.18	10.74	-23.95	2.32	-14.71	-71.39
-9.38	11.41	-23.85	2.59	-15.75	-71.49
-9.38	11.72	-23.75	2.69	-16.6	-72.17
-8.72	11.72	-23.44	3.13	-15.14	-72.66
-7.81	11.72	-23.44	3.3	-15.63	-72.78
-7.86	12.7	-23.17	3.27	-15.63	-73.54
-7.08	9.77	-22.85	3.51	-14.16	-73.54
-7.14	7.75	-22.85	3.51	-16.05	-74.22
-6.18	11.72	-22.46	3.7	-17.09	-74.71
-5.47	10.5	-22.07	3.9	-17.58	-74.63
-5.47	11.72	-22.17	3.88	-14.89	-75.05
-4.44	11.72	-21.8	3.9	-17.58	-75.2
-4.44	11.72	-21.92	3.9	-15.63	-75.58
-3.63	11.72	-21.51	3.9	-17.58	-75.89
-2.74	9.77	-21.22	3.9	-16.11	-75.93
-2.74	7.75	-21.24	3.89	-17.09	-76.17
-1.88	5.86	-20.91	3.86	-16.11	-76.17
-1.86	9.28	-20.83	3.88	-17.09	-76.37
-1	11.66	-20.72	3.69	-16.11	-76.47
-0.22	11.72	-20.31	3.5	-18.07	-76.38
-0.31	11.72	-20.31	3.47	-15.63	-76.37
0.58	12.21	-20.13	3.2	-15.56	-76.39
0.59	11.72	-20.14	3.2	-14.71	-76.47
1.37	11.72	-19.87	2.93	-16.05	-76.08
2.15	11.72	-19.78	2.59	-17.58	-76.22
2.15	9.83	-19.68	2.54	-16.54	-75.99
2.78	11.72	-19.46	2.25	-15.14	-75.89
2.73	11.72	-19.48	2.15	-11.72	-75.69
3.49	14.65	-19.34	1.56	-16.11	-75.3
3.9	13.67	-19.14	1.15	-15.63	-75.29
3.9	11.72	-19.13	1.07	-13.79	-74.63
4.69	11.72	-18.95	0.59	-11.72	-74.8
4.69	11.9	-18.95	0.73	-16.11	-74.27
4.88	12.39	-18.85	-0.1	-11.72	-73.54
5.47	14.16	-18.76	-0.73	-10.25	-73.58
5.36	11.72	-18.76	-0.79	-11.72	-73
5.74	13.67	-18.55	-1.42	-11.72	-72.85
5.66	9.77	-18.51	-1.48	-11.23	-72.27
6.05	15.56	-18.46	-2.08	-11.78	-71.49
6.06	15.14	-18.21	-2.78	-10.68	-71.51
6.23	13.67	-18.21	-2.78	-9.7	-70.56
6.24	15.56	-18.16	-3.63	-6.84	-70.71
6.24	15.14	-18.26	-3.71	-9.28	-69.87
6.24	15.56	-17.97	-4.35	-8.79	-68.87
6.24	15.14	-17.72	-5.18	-9.28	-68.94
6.24	15.5	-17.97	-5.47	-3.91	-68.02
6.06	14.65	-17.38	-5.96	-5.13	-68.02
6.05	14.65	-17.48	-6.05	-3.91	-67.19
6.01	15.56	-17.38	-6.96	-9.28	-66.21
5.66	15.56	-16.94	-7.72	-3.91	-66.21
5.56	19.53	-17.19	-7.76	-3.91	-65.26
5.42	17.09	-16.7	-8.69	-3.42	-65.28
5.36	15.56	-16.8	-8.69	-3.72	-64.45
4.97	15.14	-16.24	-9.52	-3.91	-63.53
4.64	13.67	-16.02	-10.5	-1.46	-63.48
4.49	19.53	-16.02	-10.47	-0.49	-62.35
4.05	19.53	-15.55	-11.38	-0.98	-62.64
4.08	15.38	-15.58	-11.43	-0.49	-61.72
3.51	15.32	-15.24	-12.26	-0.49	-60.74
2.93	15.56	-14.67	-13.2	-0.06	-60.77
2.93	16.42	-14.6	-13.21	1.46	-59.69
2.25	15.56	-14.11	-14.16	-0.06	-59.76
2.32	15.56	-14.26	-14.26	1.89	-58.8
1.56	19.53	-13.6	-15.06	4.09	-57.81
0.78	13.73	-13.09	-16.11	2.44	-57.81
0.78	15.38	-13.19	-16.02	5.86	-56.84
0.2	15.5	-12.4	-16.94	3.91	-56.95
-0.01	14.65	-12.41	-16.85	3.91	-55.79
-0.54	14.65	-11.82	-17.97	4.09	-54.88
-1.37	14.65	-11.23	-18.85	4.94	-54.88
-1.47	9.77	-11.13	-18.77	5.68	-54
-2	11.72	-10.64	-19.67	4.39	-53.93
-2	15.56	-10.67	-19.74	6.84	-52.94
-2.94	14.22	-9.91	-20.56	5.86	-52
-3.64	11.72	-9.57	-21.53	4.39	-51.96
-3.66	11.72	-9.38	-21.53	6.35	-50.83
-4.44	11.72	-8.84	-22.38	5.92	-50.89
-4.44	9.77	-8.84	-22.36	5	-49.76
-5.13	11.72	-8.25	-23.44	5.92	-48.63
-6.01	11.72	-7.81	-24.22	7.32	-48.63
-6.05	11.72	-7.74	-24.22	5.86	-47.46
-6.79	6.77	-7.33	-25	8.79	-47.46
-6.84	7.32	-7.35	-25	5.86	-46.22
-7.53	7.57	-6.78	-25.93	5.86	-45.31
-8.22	7.75	-6.45	-26.76	6.84	-45.03
-8.21	7.57	-6.37	-26.76	5.92	-43.85
-8.99	5.92	-5.91	-27.59	6.59	-43.76
-8.99	4.88	-5.96	-27.56	5.86	-42.48
-9.47	6.84	-5.66	-28.32	5.86	-41.13
-10.21	6.35	-5.47	-29.2	5.86	-41.06
-10.18	3.91	-5.47	-29.1	4.88	-39.7
-10.6	3.91	-5.47	-29.88	6.84	-39.66
-10.6	1.95	-5.47	-29.88	5.86	-38.28
-11.23	3.91	-5.1	-30.66	5.86	-36.77
-11.72	0.98	-5.08	-31.45	4.94	-36.91
-11.72	1.95	-4.93	-31.4	4.46	-35.35
-12.12	3.91	-4.83	-32.08	5.86	-35.18
-12.12	-0.06	-4.83	-32.03	6.84	-33.79
-12.4	-0.06	-4.99	-32.73	3.91	-32.23
-12.71	-0.06	-4.88	-33.23	3.91	-32.14
-12.82	1.16	-4.88	-33.3	5.86	-30.47
-12.81	-1.4	-5.18	-33.81	3.91	-30.48
-12.99	-1.89	-5.03	-33.74	6.35	-28.96
-13.13	-0.49	-5.18	-34.29	4.88	-27.1
-13.13	-0.31	-5.47	-34.77	3.97	-27.35
-13.28	-1.46	-5.47	-34.57	3.91	-25.58
-13.28	-2.93	-5.52	-34.96	3.91	-25.54
-13.19	-2.44	-5.52	-35.16	4.39	-23.85
-13.21	-3.91	-5.87	-35.35	3.91	-22.07
-13.21	-3.36	-5.91	-35.57	-0.06	-22.26
-13.29	-3.05	-5.96	-35.64	3.85	-20.41
-13.19	-3.91	-6.35	-35.74	3.91	-20.31
-13.11	-3.72	-6.37	-35.79	3.91	-18.8
-13.09	-4.7	-6.55	-35.94	4.94	-16.92
-13	-3.91	-6.94	-35.94	5.86	-16.99
-12.89	-7.32	-6.96	-35.94	3.91	-15.34
-12.81	-3.85	-7.06	-35.69	4.88	-15.26
-12.82	-3.91	-7.08	-35.55	6.84	-13.6
-12.5	-6.1	-7.53	-35.5	5.74	-11.91
-12.5	-3.72	-7.62	-35.21	7.69	-12.12
-12.6	-3.91	-7.67	-35.21	6.35	-10.47
-12.21	-7.26	-7.96	-34.77	7.75	-10.45
-12.23	-7.14	-7.91	-34.96	6.41	-8.84
-12.12	-6.84	-8.12	-34.3	7.75	-7.33
-11.82	-8.3	-8.35	-33.99	7.39	-7.32
-11.82	-7.08	-8.4	-33.84	6.84	-5.91
-11.73	-3.91	-8.45	-33.01	8.85	-6.05
-11.72	-7.32	-8.6	-33.21	9.28	-4.69
-11.72	-7.81	-8.64	-32.35	5.37	-3.32
-11.35	-6.96	-8.69	-31.3	11.72	-3.32
-11.38	-7.81	-8.69	-31.37	11.72	-2.05
-11.13	-9.28	-8.81	-30.47	11.72	-2.15
-11.13	-3.91	-8.81	-30.47	11.72	-1.17
-10.99	-8.3	-8.74	-29.1	11.72	-0.09
-10.94	-9.28	-8.81	-27.95	11.66	-0.02
-10.94	-8.06	-8.81	-27.93	11.72	0.78
-10.67	-8.06	-8.62	-26.49	14.16	0.78
-10.94	-8.3	-8.64	-26.51	12.21	1.56
-10.5	-9.77	-8.62	-25	15.56	2.54
-10.45	-8.79	-8.35	-23.44	12.7	2.34
-10.45	-8.79	-8.4	-23.44	12.7	3.13
-10.35	-10.25	-8.2	-21.73	14.65	3.13
-10.35	-10.74	-8.25	-21.79	15.26	3.66
-10.25	-10.74	-7.84	-19.85	13.67	3.9
-10.16	-11.66	-7.72	-18.02	15.14	3.9
-10.16	-8.73	-7.72	-17.98	15.56	4.35
-10.16	-11.72	-7.18	-15.93	14.65	4.2
-10.06	-9.77	-7.34	-15.82	14.65	4.47
-9.96	-11.72	-6.94	-14.01	15.56	4.6
-9.96	-11.72	-6.39	-11.74	14.16	4.57
-9.91	-11.17	-6.45	-11.74	14.65	4.54
-9.86	-11.72	-5.91	-9.47	15.38	4.49
-9.77	-11.72	-5.96	-9.57	14.65	4.49
-9.67	-13.73	-5.47	-7.14	15.2	4.25
-9.72	-14.16	-4.83	-4.88	15.14	4.27
-9.69	-11.72	-4.81	-4.79	16.6	3.9
-9.57	-11.72	-4.25	-2.54	14.71	3.9
-9.57	-15.14	-4.2	-2.39	12.7	3.62
-9.47	-17.58	-3.61	-0.15	15.56	3.13
-9.3	-14.16	-2.94	2.33	13.67	3.21
-9.33	-15.93	-2.94	2.34	13.67	2.64
-9.19	-20.02	-2.35	4.86	14.65	2.64
-9.11	-16.11	-2.35	4.76	13.67	2.15
-9.11	-15.63	-1.49	7.03	13.67	1.51
-8.74	-17.09	-0.79	9.74	15.14	1.56
-8.81	-11.72	-0.78	9.72	13.67	0.78
-8.74	-18.55	-0.01	12.11	13.18	0.78
-8.62	-18.49	-0.01	12.18	13.67	0.15
-8.33	-17.82	0.73	14.55	14.16	-0.6
-8.06	-18.62	1.73	16.85	11.72	-0.59
-8.01	-18.55	1.81	16.94	11.78	-1.37
-7.74	-23.5	2.61	19.09	11.72	-1.47
-7.72	-16.54	2.34	19.13	11.72	-2.08
-7.34	-19.53	3.47	21.39	11.23	-2.94
-6.86	-19.53	4.37	23.51	11.47	-2.94
-6.95	-19.53	4.35	23.49	11.72	-3.81
-6.45	-19.53	5.32	25.68	13.67	-3.71
-6.49	-20.51	5.36	25.63	11.72	-4.69
-5.91	-19.53	6.2	27.54	8.79	-5.48
-5.47	-19.53	7.03	29.64	9.77	-5.47
-5.48	-19.53	7.03	29.54	9.77	-6.05
-4.71	-19.53	8.15	31.24	7.75	-6.05
-4.69	-19.53	8.18	31.24	9.28	-7.08
-4.1	-21.48	9.18	33.11	7.75	-7.73
-3.27	-24.41	10.11	34.55	11.72	-7.62
-3.32	-20.02	10.11	34.56	7.32	-8.6
-2.56	-22.46	11.03	36.22	7.51	-8.4
-2.59	-19.53	11.03	36.13	8.79	-9.19
-1.71	-23.5	11.9	37.49	7.75	-9.87
-0.93	-22.4	12.87	39.04	6.9	-9.96
-0.99	-19.53	12.88	39.01	8.79	-10.5
-0.01	-22.46	13.67	40.23	7.75	-10.35
-0.01	-19.04	13.87	40.23	3.91	-11.13
0.78	-21.73	14.65	41.39	7.51	-11.72
1.93	-19.53	15.43	42.53	6.84	-11.72
1.9	-19.53	15.31	42.37	7.57	-12.23
2.93	-19.53	16.01	43.6	7.57	-12.13
2.73	-19.53	16.01	43.6	5.92	-12.8
3.88	-23.68	16.8	44.43	6.9	-13.11
4.88	-17.58	17.37	45.29	7.32	-13.28
4.77	-19.53	17.38	45.3	11.72	-13.59
5.91	-21.55	17.97	46.07	6.35	-13.58
5.95	-19.53	17.97	46.04	6.84	-14.15
6.98	-19.53	18.45	46.88	7.57	-14.37
8.06	-19.04	18.9	47.56	11.72	-14.35
8.15	-19.53	18.9	47.51	6.84	-14.75
9.18	-19.53	19.13	48.12	7.75	-14.89
8.99	-19.53	19.13	48.19	7.57	-15.19
10.15	-19.53	19.48	48.64	8.79	-15.45
11.22	-18.55	19.53	49.29	6.84	-15.58
11.12	-16.11	19.53	49.27	6.84	-15.82
12.38	-18.98	19.53	49.66	7.57	-15.77
12.35	-17.58	19.53	49.61	7.32	-16.21
13.27	-17.09	19.53	50.34	6.84	-16.5
14.45	-17.09	19.53	50.68	7.75	-16.6
14.55	-18.55	19.53	50.59	6.84	-16.8
15.24	-18.55	19.53	50.78	5.86	-16.94
15.43	-17.88	19.53	50.78	8.79	-17.21
16.4	-16.6	19.34	51.32	7.32	-17.58
17.28	-11.72	19.09	51.56	6.84	-17.68
17.28	-16.11	19.09	51.56	7.32	-17.97
18.36	-16.85	18.73	51.9	7.57	-17.97
18.37	-14.16	18.71	51.83	6.59	-18.41
19.13	-15.14	18.36	52.29	7.75	-18.9
20.26	-11.23	17.92	52.34	6.35	-18.8
20.21	-14.71	17.94	52.29	5.86	-19.25
21	-11.72	17.47	52.64	5.86	-19.33
21	-14.16	17.47	52.73	6.84	-19.72
21.95	-11.72	17.04	52.78	5.86	-20.22
22.65	-11.72	16.4	53.13	5.92	-19.73
22.63	-11.72	16.4	52.98	3.85	-20.75
23.53	-11.72	15.99	53.13	3.91	-20.8
23.58	-11.72	16	53.13	4.39	-21.14
24.21	-14.16	15.43	53.2	4.39	-21.83
24.99	-14.16	14.84	53.21	3.91	-21.87
24.99	-11.72	15.01	53.3	3.54	-22.39
25.77	-11.72	14.5	53.31	4.39	-22.26
25.78	-11.72	14.43	53.2	3.97	-22.97
26.56	-10.74	13.92	53.27	1.83	-23.83
27.29	-11.72	13.28	53.3	3.91	-23.73
27.25	-11.72	13.28	53.2	3.91	-24.46
28.2	-12.88	12.88	53.17	1.46	-24.46
28.17	-11.17	12.99	53.17	1.95	-25.2
28.76	-11.72	12.46	53.03	1.46	-26.03
29.69	-11.72	11.91	52.73	3.91	-25.89
29.49	-11.72	11.81	52.83	0.73	-26.81
30.27	-11.23	11.57	52.34	0.85	-26.76
30.36	-11.72	11.52	52.54	3.91	-27.47
31.05	-11.72	11.01	52.25	-0.98	-28.32
31.84	-10.8	10.72	51.9	-0.06	-28.32
31.63	-11.72	10.74	51.9	-0.24	-29.35
32.62	-11.72	10.15	51.37	-0.43	-29.3
32.62	-11.72	10.15	51.37	-0.92	-30.13
33.28	-11.72	9.76	50.78	-1.95	-31.05
34.18	-11.66	9.38	50.24	-2.87	-31.05
34.03	-11.72	9.45	50.24	-1.95	-32.18
34.74	-11.72	9.03	49.41	-2.93	-32.14
34.75	-12.82	8.99	49.49	-1.95	-33.11
35.69	-11.72	8.59	48.71	-1.46	-34.01
36.32	-9.7	8.25	47.65	-3.42	-34.01
36.4	-11.72	8.25	47.65	-2.99	-35.06
37.19	-11.72	7.76	46.88	-8.79	-34.96
37.12	-11.72	7.79	46.75	-3.23	-36.13
37.87	-11.66	7.42	45.65	-3.91	-37.12
38.82	-11.72	6.93	44.38	-3.85	-36.96
38.67	-13.12	6.98	44.48	-3.91	-38.28
39.5	-11.72	6.62	43.14	-3.91	-38.09
39.36	-11.72	6.59	43.21	-3.91	-39.21
40.23	-11.23	6.05	41.77	-3.91	-40.25
40.81	-11.23	5.76	40.43	-9.22	-40.28
40.81	-9.28	5.72	40.43	-5.07	-41.33
41.58	-11.72	5.27	38.87	-7.14	-41.21
41.4	-11.23	5.35	38.67	-7.2	-42.48
42.14	-8.85	4.96	37.11	-7.32	-43.51
42.72	-10.99	4.57	35.3	-5.86	-43.38
42.66	-11.66	4.64	35.15	-7.75	-44.73
43.16	-9.77	4.25	33.57	-3.91	-44.64
43.16	-11.72	4.27	33.54	-3.91	-45.71
43.8	-11.72	3.86	31.59	-4.94	-46.8
44.13	-8.79	3.69	29.76	-3.91	-46.88
44.12	-10.68	3.51	29.74	-3.91	-48.05
44.48	-9.83	3.27	27.69	-3.91	-47.85
44.53	-9.28	3.3	27.64	-3.91	-49.23
44.87	-9.77	3.13	25.68	-1.95	-50.22
45.21	-10.99	2.93	23.44	-3.91	-50.2
45.21	-9.77	2.78	23.52	-3.91	-51.39
45.21	-8.79	2.93	21.48	-5.37	-51.49
45.29	-9.77	2.78	21.48	-2.99	-52.64
45.31	-8.79	2.69	19.34	-3.91	-53.66
45.3	-9.28	2.73	17.26	-3.91	-53.76
45.31	-8.79	2.64	17.26	-3.91	-54.88
45.31	-7.81	2.73	15.14	-3.91	-54.79
45.31	-8.73	2.73	15.04	-2.93	-56.01
45.21	-9.28	2.93	12.88	-3.85	-57.23
45.12	-7.81	3.17	10.99	-4.39	-57.14
45.31	-8.3	3.17	10.91	-3.91	-58.25
44.53	-8.79	3.49	8.98	-0.98	-58.45
44.53	-11.78	3.47	9.08	-3.91	-59.37
44.48	-9.77	3.88	6.98	-3.91	-60.5
44.04	-8.3	4.54	5.07	-3.36	-60.64
44.09	-7.32	4.3	5.07	-2.99	-61.72
43.55	-8.06	4.96	3.27	-3.85	-61.72
43.45	-7.32	5.03	3.21	-3.42	-62.65
42.85	-8.3	5.56	1.54	-2.93	-63.88
42.26	-8.06	6.45	-0.15	-6.35	-63.67
42.26	-6.35	6.24	-0.3	-2.01	-64.65
41.38	-8.06	7.03	-1.61	-1.95	-64.85
41.4	-8.3	7.03	-1.76	-2.44	-65.54
40.63	-3.91	8.15	-3.13	-2.93	-66.41
39.79	-7.32	9.18	-4.69	-3.85	-66.5
39.79	-8.79	9.18	-4.69	-2.44	-66.94
38.96	-8.24	10.11	-5.91	-1.46	-67.19
38.87	-9.28	10.11	-5.88	-3.05	-67.97
37.79	-8.91	11.22	-6.94	-0.06	-68.57
36.81	-8.3	12.3	-8.01	-1.95	-68.48
36.81	-3.91	12.28	-7.96	-1.95	-69.07
35.74	-8.79	13.62	-8.89	-1.95	-69.07
35.74	-8.3	13.28	-8.81	-2.87	-69.46
34.56	-9.03	14.75	-9.77	-2.87	-70.22
33.4	-11.72	16.01	-10.55	-2.99	-70.03
33.35	-6.84	16	-10.47	-0.06	-70.26
32.03	-9.89	17.27	-11.13	-3.36	-70.31
32.03	-8.3	17.28	-11.08	-3.6	-70.46
30.94	-9.77	18.6	-11.72	-1.95	-70.65
29.78	-8.79	19.87	-12.06	-2.93	-70.65
29.77	-9.58	19.9	-12.12	-3.91	-70.8
28.49	-9.22	21.09	-12.3	-2.75	-70.8
28.51	-9.7	21.29	-12.3	-1.77	-70.7
27.25	-11.72	22.61	-12.6	-3.85	-70.71
25.78	-9.77	23.82	-12.7	-0.92	-70.72
25.78	-10.25	24.17	-12.65	-3.6	-70.56
24.7	-9.28	24.99	-12.81	-3.91	-70.46
24.7	-10.74	24.99	-12.72	-2.93	-70.31
23.44	-11.23	26.51	-12.5	-3.72	-70.03
22.12	-10.56	27.73	-12.7	-2.87	-69.92
22.17	-10.25	27.78	-12.5	-1.95	-69.87
20.85	-11.72	29.15	-12.35	-3.91	-69.83
20.79	-12.76	28.9	-12.35	-1.16	-69.24
19.53	-11.72	30.32	-12.21	-3.91	-69.04
18.26	-11.72	31.63	-11.72	-3.91	-68.95
18.31	-11.66	31.84	-11.77	-3.85	-68.46
17.04	-11.72	32.81	-11.47	-3.91	-68.41
17.14	-11.72	32.81	-11.43	-4.94	-68.07
15.8	-11.23	34.42	-10.99	-3.91	-67.53
14.65	-11.72	35.5	-10.56	-3.91	-67.43
14.82	-12.94	35.52	-10.55	-3.85	-67.19
13.28	-15.44	36.89	-9.96	-3.91	-67.19
13.28	-11.72	36.81	-9.86	-3.91	-66.41
12.4	-14.1	38.23	-9.38	-3.91	-65.82
11.3	-14.59	39.65	-8.42	-3.91	-66.02
11.28	-14.16	39.6	-8.69	-2.75	-65.44
10.14	-11.72	40.8	-8.12	-6.84	-65.33
10.14	-15.14	40.99	-8.01	-3.91	-64.94
9.08	-15.14	42.19	-7.24	-3.42	-64.28
8.01	-16.6	43.43	-6.63	-3.91	-64.18
8.15	-15.56	43.41	-6.64	-3.05	-63.87
7.01	-15.44	44.53	-5.71	-3.91	-63.7
6.98	-16.6	44.87	-5.71	-3.91	-63.19
5.94	-16.6	46.04	-4.98	-2.44	-62.62
4.97	-16.42	47.26	-4	-3.91	-62.7
4.88	-15.56	47.41	-4	-3.91	-62.12
3.88	-17.64	48.62	-3.08	-3.42	-61.94
3.9	-18.37	48.63	-3.13	-2.44	-61.72
2.88	-16.6	49.89	-2.17	-3.3	-60.94
1.81	-17.58	51.17	-1.22	-2.81	-60.94
1.86	-16.54	51.12	-1.22	-2.93	-60.3
0.76	-16.54	52.33	-0.12	-1.89	-60.3
0.76	-18.55	52.33	-0.05	-1.89	-59.57
-0.38	-19.04	53.49	0.78	-0.98	-58.99
-1.48	-18.55	54.76	2.2	1.46	-59.03
-1.51	-16.11	54.59	2.15	-0.49	-58.25
-2.74	-18.49	55.56	3.22	1.95	-58.2
-2.59	-19.53	55.56	3.21	-0.37	-57.56
-3.93	-17.58	56.63	4.47	1.95	-56.74
-5.08	-19.53	57.71	5.62	2.44	-56.86
-5.18	-19.53	57.76	5.55	1.95	-56.05
-6.45	-19.53	58.54	7.03	3.91	-56.15
-6.45	-20.02	58.54	7.03	3.91	-55.27
-7.86	-19.53	59.37	8.4	4.15	-54.42
-9.3	-19.53	59.91	9.75	3.91	-54.49
-9.3	-19.53	59.96	9.74	6.84	-53.7
-10.94	-23.5	60.5	11.13	5.86	-53.71
-10.74	-22.46	60.4	11.02	6.35	-52.93
-12.3	-23.68	61.3	12.49	7.75	-52.47
-13.89	-19.53	61.33	14.06	7.75	-52
-13.97	-24.48	61.3	14.06	9.77	-51.09
-15.55	-23.5	61.67	15.77	11.72	-51.28
-15.58	-25.88	61.61	15.63	11.72	-50.31
-17.24	-21.48	61.72	17.27	11.72	-49.37
-18.95	-24.41	61.91	18.99	13.67	-49.51
-19.06	-24.84	61.91	18.99	12.21	-48.63
-20.73	-24.9	61.89	20.61	12.21	-48.54
-20.75	-26.86	61.91	20.31	13.67	-47.85
-22.66	-24.78	61.81	22.26	14.65	-47.06
-24.27	-26.86	61.67	23.9	13.67	-47.07
-24.27	-25.88	61.69	23.88	15.56	-46.24
-26.12	-26.86	61.47	25.73	15.44	-46.34
-26.17	-27.34	61.41	25.68	19.53	-45.61
-27.78	-27.34	61.11	27.32	15.56	-45.12
-29.71	-25.39	60.84	28.9	15.5	-45.12
-29.74	-30.27	60.84	29.08	19.53	-44.46
-31.4	-30.4	60.42	30.56	17.09	-44.53
-31.49	-31.74	60.15	30.54	17.58	-43.95
-33.11	-29.79	59.94	32.4	19.53	-43.65
-34.89	-32.23	59.37	33.86	19.53	-43.55
-34.86	-32.71	59.45	33.98	19.53	-43.37
-36.52	-35.16	58.79	35.5	20.02	-43.37
-36.52	-32.71	58.79	35.5	22.46	-43.12
-38.11	-35.16	58.18	36.87	20.02	-42.97
-39.6	-35.4	57.71	38.28	19.53	-43.02
-39.67	-32.71	57.76	38.28	21.97	-42.97
-41.02	-35.16	56.98	39.65	21.48	-42.97
-41.02	-37.6	56.93	39.65	21	-42.97
-42.48	-35.16	56.24	41.01	21.97	-43.16
-43.86	-38.57	55.55	42.27	21.18	-42.99
-43.77	-35.16	55.56	42.26	22.46	-43.41
-45.12	-39.12	54.88	43.41	22.16	-43.37
-45.22	-40.47	54.87	43.43	21.97	-43.76
-46.24	-38.57	54.25	44.43	22.46	-44.23
-47.38	-42.91	53.5	45.31	22.46	-44.24
-47.36	-41.93	53.51	45.31	27.34	-44.53
-48.44	-42.97	52.83	46.29	22.95	-44.53
-48.44	-41.99	52.73	46.29	23.19	-45.31
-49.24	-42.97	52.15	47.25	22.95	-45.9
-50.05	-48.83	51.37	47.65	19.53	-45.85
-50.01	-46.08	51.37	47.65	24.41	-46.69
-50.78	-45.9	50.59	48.53	23.19	-46.7
-50.83	-47.85	50.73	48.58	24.41	-47.36
-51.47	-46.94	49.85	49.07	22.95	-48.33
-51.88	-48.83	49.02	49.68	24.23	-48.44
-51.9	-47.36	49.19	49.61	23.19	-49.27
-52.36	-49.32	48.34	49.89	27.34	-49.22
-52.35	-47.85	48.34	49.98	25.39	-50.3
-52.74	-50.29	47.61	50.37	23.5	-51.17
-52.95	-52.73	46.73	50.63	27.34	-51.08
-52.94	-49.8	46.73	50.63	22.95	-52.35
-53.13	-52.67	45.9	50.78	23.38	-52.15
-53.08	-56.64	46.04	50.73	24.41	-53.13
-53.13	-50.78	45.12	50.77	23.93	-54.1
-53.13	-54.75	44.34	50.78	22.46	-54.25
-53.13	-52.73	44.34	50.78	23.44	-55.19
-53.05	-52.55	43.17	50.78	24.41	-55.08
-53.04	-55.66	43.21	50.78	23.25	-56.25
-52.95	-55.66	42.27	50.77	27.34	-57.14
-52.59	-56.64	41.36	50.73	23.44	-57.03
-52.74	-56.64	41.36	50.59	24.41	-58.12
-52.39	-55.66	40.28	50.63	23.32	-58.06
-52.39	-57.62	40.43	50.68	24.41	-59
-51.97	-58.59	39.36	50.24	23.93	-59.57
-51.76	-58.65	38.23	50.15	22.95	-59.96
-51.68	-57.62	38.18	49.99	22.95	-60.69
-51.2	-58.59	36.99	49.68	27.34	-60.6
-51.18	-58.53	36.97	49.66	24.41	-61.43
-50.69	-58.59	35.89	49.49	27.34	-62.13
-50.11	-58.59	34.72	49.07	26.12	-62.3
-50.05	-58.59	34.56	49.01	23.93	-62.99
-49.46	-58.59	33.4	48.71	25.39	-62.98
-49.46	-60.97	33.47	48.72	27.34	-63.53
-48.84	-60.55	32.03	48.32	27.34	-63.89
-48.19	-58.59	30.87	48	27.34	-64.06
-48.29	-58.11	30.86	48	24.41	-64.45
-47.46	-60.55	29.49	47.61	27.34	-64.55
-47.46	-58.59	29.49	47.51	24.9	-64.86
-46.88	-57.62	28.21	47.24	27.34	-64.99
-46.1	-60.55	26.81	46.92	29.3	-65.06
-46.14	-61.04	26.9	46.88	27.34	-65.36
-45.46	-60.55	25.59	46.58	27.83	-65.33
-45.46	-58.59	25.38	46.68	27.34	-65.33
-44.73	-60.55	24.1	46.29	27.34	-65.44
-44.09	-60.06	22.65	46	27.34	-65.58
-44.14	-60.36	22.64	45.9	26.43	-65.06
-43.41	-62.01	21.48	45.75	27.34	-65.24
-43.41	-58.59	21.34	45.61	27.34	-64.5
-42.97	-60.49	20.12	45.31	22.95	-64.58
-42.21	-58.59	18.71	45.26	27.34	-64.75
-42.29	-58.59	18.75	45.29	27.34	-64.31
-41.6	-61.04	17.38	45.26	27.34	-64.35
-41.6	-58.59	17.47	45.21	27.34	-63.78
-41.02	-58.59	16.26	45.12	24.35	-63.43
-40.58	-61.04	15.09	45.12	27.34	-63.39
-40.63	-59.57	14.84	45.12	27.34	-62.62
-39.89	-60.49	13.87	45.02	27.34	-62.7
-39.99	-63.96	13.87	45.12	24.11	-62.12
-39.67	-61.04	12.84	45.12	27.83	-61.18
-39.26	-63.42	11.67	45.12	27.34	-61.25
-39.17	-62.99	11.61	45.26	24.41	-60.64
-38.87	-60.55	10.79	45.31	25.33	-60.6
-38.88	-62.5	10.84	45.26	27.34	-59.57
-38.4	-61.04	9.74	45.31	22.95	-59.03
-38.19	-62.32	8.98	45.78	27.34	-59
-38.28	-60.06	9.03	45.75	23.62	-58.01
-37.8	-62.99	8.15	45.9	27.34	-58.15
-37.89	-62.01	8.15	46.04	22.95	-56.86
-37.64	-62.93	7.52	46.34	23.93	-56.44
-37.35	-62.99	6.84	46.48	25.45	-56.35
-37.35	-64.45	6.84	46.56	22.95	-55.62
-37.13	-62.99	6.2	47.02	21.48	-55.57
-37.16	-64.27	6.24	46.92	22.46	-54.69
-36.96	-62.93	5.71	47.25	22.46	-54
-36.87	-63.72	5.35	47.63	19.53	-54.03
-36.82	-63.48	5.35	47.61	27.34	-53.05
-36.73	-63.9	4.96	47.9	21	-52.98
-36.72	-64.88	4.96	47.92	20.45	-52.44
-36.72	-64.94	4.69	48.39	22.03	-51.56
-36.72	-64.45	4.49	48.52	21.48	-51.49
-36.52	-65.49	4.49	48.53	19.59	-50.97
-36.52	-64.45	4.49	48.91	20.02	-50.93
-36.72	-65.86	4.37	48.9	21.48	-50
-36.43	-66.35	4.35	49.02	19.53	-49.46
-36.72	-64.45	4.28	49.49	20.51	-49.32
-36.72	-63.9	4.37	49.37	20.51	-48.83
-36.72	-65.43	4.25	49.5	19.59	-48.73
-36.52	-65.86	4.25	49.61	20.51	-48.24
-36.72	-64.88	4.54	49.7	21.48	-47.46
-36.74	-64.94	4.54	49.8	20.51	-47.46
-36.73	-66.35	4.54	49.8	21.48	-46.88
-36.82	-64.39	4.69	49.89	20.51	-46.79
-36.77	-66.41	4.76	49.95	19.53	-46.14
-36.91	-65.43	4.88	49.8	21.3	-45.43
-37.13	-64.94	5.16	49.9	19.59	-45.36
-37.13	-65.43	5.15	49.95	20.02	-44.68
-37.41	-66.89	5.42	49.78	21.48	-44.58
-37.33	-66.41	5.17	49.76	21.48	-44.05
-37.7	-64.45	5.65	49.61	21.48	-43.16
-37.89	-65.37	5.95	49.49	22.46	-43.12
-37.89	-66.41	5.91	49.46	21.48	-42.48
-38.33	-63.72	6.24	49.49	23.99	-42.38
-38.33	-65.61	6.24	49.31	22.46	-41.55
-38.68	-63.42	6.59	48.91	22.46	-41.02
-38.99	-63.42	6.98	48.8	23.25	-40.72
-38.99	-64.94	6.98	48.71	27.34	-39.75
-39.37	-65.49	7.03	48.39	24.29	-39.65
-39.36	-64.27	7.03	48.44	27.34	-38.78
-39.89	-66.22	7.69	48.05	24.9	-37.7
-40.26	-66.41	7.81	47.61	24.35	-37.8
-40.28	-63.6	7.81	47.61	27.83	-36.74
-40.82	-64.45	8.35	47.24	27.34	-36.72
-40.72	-65.92	8.45	47.26	27.34	-35.6
-41.21	-64.39	8.59	46.92	27.34	-34.38
-41.7	-62.62	9.18	46.48	27.34	-34.57
-41.81	-64.45	9.18	46.39	29.3	-33.23
-42.19	-65.37	9.45	46.04	27.34	-33.35
-42.19	-63.84	9.42	46	29.3	-32.23
-42.68	-62.93	9.75	45.31	31.25	-30.87
-43.16	-63.66	10.11	45.12	30.27	-30.96
-43.16	-63.96	10.13	45.12	30.76	-29.79
-43.76	-63.42	10.62	44.53	35.16	-29.69
-43.6	-62.99	10.69	44.53	31.25	-28.52
-44.14	-63.96	10.94	44.34	35.16	-27.35
-44.65	-60.55	11.47	43.9	31.25	-27.37
-44.73	-63.42	11.41	43.95	31.92	-25.98
-45.22	-63.48	11.79	43.45	35.16	-26.08
-45.12	-63.96	11.81	43.46	35.16	-24.85
-45.71	-62.99	12.3	43.21	35.64	-23.54
-46.1	-62.99	12.84	42.58	35.16	-23.63
-46.12	-63.96	12.49	42.65	35.64	-22.66
-46.61	-61.52	13.28	42.38	35.64	-22.46
-46.59	-63.48	13.28	42.27	35.16	-21.14
-47	-66.41	13.66	42.04	36.25	-20.31
-47.46	-61.52	14.4	41.75	36.13	-20.36
-47.66	-62.01	14.31	41.77	39.61	-19.05
-47.85	-60.79	14.84	41.38	38.09	-19.14
-47.85	-62.01	14.75	41.4	37.17	-18.16
-48.29	-62.01	15.5	41.26	39	-16.99
-48.73	-62.99	15.99	40.87	38.82	-16.99
-48.68	-64.45	15.97	40.8	39	-16.41
-49.22	-64.45	16.67	40.67	39.98	-16.16
-49.22	-62.93	16.65	40.63	39	-15.24
-49.41	-62.01	17.26	40.31	39.55	-14.5
-49.76	-62.5	17.94	40.04	42.97	-14.45
-49.91	-63.96	17.94	39.84	39.12	-13.58
-50.12	-64.45	18.54	39.65	42.97	-13.68
-50.1	-64.94	18.45	39.65	39	-12.89
-50.42	-64.39	19.34	39.31	39	-12.3
-50.69	-62.01	20.02	38.87	40.77	-12.16
-50.54	-65.43	19.9	38.87	40.04	-11.82
-50.83	-63.9	20.68	38.28	38.88	-11.77
-50.89	-66.53	20.68	38.28	40.04	-11.08
-50.83	-64.39	21.34	37.88	42.97	-10.94
-51	-66.41	22.06	37.49	42.97	-10.94
-51.1	-64.45	22.06	37.49	42.97	-10.28
-51.03	-68.36	22.65	36.91	39.92	-10.35
-51.09	-66.41	22.65	36.99	39	-10.16
-51.12	-66.41	23.52	36.47	40.22	-9.77
-50.98	-65.37	24.17	35.74	39.61	-9.77
-50.99	-68.36	24.22	35.74	39.55	-9.86
-50.93	-70.31	24.89	35.13	39	-9.77
-50.98	-66.41	24.88	35.13	39	-9.52
-50.69	-69.52	25.38	34.45	39	-9.38
-50.49	-66.41	26.12	33.79	37.11	-9.42
-50.49	-69.58	26.22	33.59	39	-9.57
-50.1	-70.13	26.81	32.8	38.7	-9.57
-50.12	-69.34	26.56	32.79	39	-9.57
-49.76	-69.82	27.34	32.03	42.97	-9.68
-49.37	-70.25	27.93	31.13	38.09	-9.57
-49.27	-70.31	28.03	31.06	38.09	-9.96
-48.85	-70.31	28.5	30.16	39	-9.87
-48.85	-71.78	28.49	30.25	39	-10.16
-48.14	-66.41	28.9	29.25	38.76	-10.35
-47.71	-69.76	29.59	28.2	37.11	-10.25
-47.68	-71.29	29.69	28.17	38.09	-10.6
-46.88	-68.42	29.97	27.15	39	-10.64
-46.9	-70.13	29.97	27.1	38.09	-10.94
-46.14	-70.25	30.56	25.78	39	-11.32
-45.36	-69.34	30.86	24.7	38.09	-11.24
-45.31	-69.76	30.87	24.76	37.11	-11.72
-44.64	-66.41	31.24	23.52	37.29	-11.72
-44.58	-70.31	31.4	23.61	38.09	-12.12
-43.76	-70.31	31.59	22.24	35.64	-12.45
-42.97	-68.85	32.01	21.09	37.11	-12.35
-42.97	-68.85	31.98	21	38.57	-12.89
-41.94	-66.41	32.03	19.53	37.11	-12.8
-41.94	-66.41	32.03	19.53	37.11	-13.28
-41.2	-66.41	32.52	18.55	37.17	-13.6
-40.15	-66.41	32.62	17.19	37.05	-13.78
-40.09	-66.41	32.71	17.19	42.97	-14.16
-39.4	-66.41	32.76	15.87	37.11	-14.01
-39.36	-66.71	32.76	15.97	38.57	-14.5
-38.43	-66.41	32.8	14.53	38.09	-14.87
-37.62	-65.73	32.81	13.23	35.16	-14.85
-37.65	-63.48	32.81	13.09	38.09	-15.24
-36.74	-65.92	32.8	11.81	38.09	-15.28
-36.72	-64.45	32.76	11.81	37.05	-15.55
-36.04	-63.48	32.76	10.52	38.82	-15.77
-35.16	-62.99	32.62	9.38	38.57	-15.82
-35.2	-62.32	32.62	9.38	40.53	-16.21
-34.38	-62.5	32.47	8.15	40.04	-16.42
-34.33	-61.77	32.62	8.11	42.97	-16.46
-33.61	-61.52	32.03	6.98	38.57	-16.55
-33.06	-58.59	32.01	5.91	38.57	-16.6
-33.01	-60.55	31.98	5.86	39	-16.72
-32.33	-58.59	31.62	4.76	39.79	-16.85
-32.35	-57.62	31.62	4.74	37.84	-16.99
-31.84	-58.04	31.2	3.86	42.97	-16.99
-31.15	-56.64	30.76	2.93	40.04	-17.19
-31.18	-57.62	30.86	2.93	37.84	-17.29
-30.62	-55.66	30.35	2.1	40.77	-17.19
-30.66	-55.66	30.27	1.95	40.04	-17.2
-30.22	-55.66	29.77	1.37	40.95	-17.29
-29.79	-54.75	29.37	0.68	41.02	-17.29
-29.88	-52.73	29.27	0.59	42.97	-17.19
-29.35	-52.92	28.69	-0.01	42.97	-17.29
-29.3	-52.73	28.51	-0.02	42.97	-17.31
-29.1	-50.78	28.2	-0.39	44.92	-17.19
-28.71	-50.29	27.34	-0.81	42.97	-17.19
-28.7	-50.78	27.34	-0.78	42.97	-16.99
-28.52	-48.83	26.93	-1.03	40.95	-17.19
-28.5	-50.29	26.9	-1.09	42.97	-16.89
-28.13	-48.83	26.12	-1.29	38.88	-16.99
-27.98	-48.83	25.38	-1.29	42.97	-16.99
-28.13	-47.36	25.59	-1.29	38.57	-16.8
-27.94	-47.36	24.96	-1.32	41.08	-16.85
-27.98	-44.92	24.69	-1.38	42.97	-16.8
-27.94	-47.3	24.1	-1.12	42.05	-16.6
-27.78	-45.17	23.49	-0.99	42.48	-16.6
-27.86	-42.97	23.34	-1	42.97	-16.6
-27.94	-42.97	22.83	-0.73	43.46	-16.72
-28.04	-43.46	22.65	-0.78	42.97	-16.46
-27.95	-42.24	22.05	-0.38	42.97	-16.6
-28.13	-42.48	21.48	-0.01	42.97	-16.6
-28.25	-42.97	21.48	-0.32	42.97	-16.46
-28.42	-42.48	20.95	0.54	42.97	-16.55
-28.32	-41.02	20.9	0.54	40.53	-16.43
-28.71	-40.04	20.29	0.78	41.99	-16.5
-29.1	-39.55	19.53	1.46	42.97	-16.16
-28.96	-41.02	19.53	1.51	42.97	-16.5
-29.44	-35.16	19.09	2.15	38.82	-16.55
-29.49	-39.55	19.12	2.15	40.59	-16.43
-29.79	-38.09	18.55	2.59	39.67	-16.46
-30.47	-35.16	18.05	3.13	38.09	-16.43
-30.47	-37.11	18.14	3.2	40.53	-16.46
-30.87	-35.16	17.44	3.5	39	-16.42
-30.96	-35.16	17.57	3.51	38.57	-16.41
-31.55	-35.22	17.26	4.08	42.97	-16.41
-32.08	-35.16	16.78	4.54	38.64	-16.16
-32.03	-35.16	16.77	4.49	38.09	-16.21
-32.81	-34.18	16.39	4.77	42.97	-16.13
-32.74	-33.2	16.4	4.88	39.55	-16.01
-33.4	-33.14	16.01	5.06	38.82	-15.82
-34.09	-31.25	15.81	5.36	37.11	-15.63
-34.01	-32.23	15.8	5.42	38.76	-15.48
-34.77	-32.29	15.53	5.42	37.11	-15.45
-34.69	-30.27	15.48	5.47	39	-15.06
-35.35	-31.25	15.23	5.55	42.97	-14.65
-36.08	-27.34	14.79	5.47	39.55	-14.56
-35.99	-29.72	14.83	5.52	39.55	-14.17
-36.77	-27.34	14.65	5.36	39	-14.06
-36.74	-27.34	14.65	5.42	38.57	-13.48
-37.26	-25.39	14.31	5.13	38.7	-12.8
-37.94	-25.45	14.05	4.88	39.92	-12.7
-37.89	-26.86	13.96	4.78	40.04	-11.82
-38.48	-26.37	13.57	4.54	42.97	-11.72
-38.4	-23.93	13.67	4.54	40.04	-10.79
-39.06	-24.41	13.28	3.9	39.92	-9.57
-39.4	-22.46	12.88	3.47	40.53	-9.76
-39.46	-24.41	12.84	3.47	42.97	-8.45
-39.95	-23.5	12.49	2.93	44.92	-8.35
-39.87	-20.02	12.49	2.83	42.97	-7.08
-40.24	-22.46	12.11	2.2	42.97	-5.57
-40.63	-18.07	11.72	1.46	42.97	-5.49
-40.55	-19.53	11.72	1.46	38.94	-3.91
-40.82	-19.53	11.22	0.73	42.97	-3.91
-40.82	-19.53	11.13	0.73	44.43	-2.15
-41.02	-19.04	10.89	-0.2	43.95	-0.2
-41.16	-18.55	10.15	-1.1	43.95	-0.3
-41.16	-19.47	10.3	-1.03	42.97	1.56
-41.41	-17.52	9.84	-1.86	43.95	1.56
-41.26	-15.44	9.76	-1.97	45.9	3.66
-41.42	-17.03	9.38	-2.78	44.92	5.76
-41.41	-16.05	8.86	-3.66	47.61	5.66
-41.43	-11.72	8.89	-3.71	44.86	8.18
-41.21	-15.56	8.4	-4.71	48.34	8.06
-41.26	-11.72	8.4	-4.74	46.39	10.15
-41.21	-14.16	7.81	-5.57	47.67	12.49
-41.16	-11.72	7.4	-6.59	47.61	12.49
-41.06	-11.72	7.37	-6.64	46.88	14.84
-40.97	-12.82	6.98	-7.47	50.78	14.84
-41.02	-11.23	6.98	-7.47	50.78	17.27
-40.63	-11.72	6.54	-8.33	48.77	19.53
-40.55	-11.72	6.23	-9.13	51.27	19.52
-40.63	-11.72	6.21	-9.2	50.78	22.05
-40.28	-11.78	5.86	-9.96	50.78	21.92
-40.28	-10.86	5.75	-10.16	50.78	24.31
-40.24	-11.54	5.56	-10.94	53.22	26.56
-39.85	-8.73	5.32	-11.72	51.27	26.56
-39.87	-11.23	5.27	-11.74	52.73	28.86
-39.58	-10.8	5.15	-12.35	51.64	28.51
-39.65	-11.05	5.22	-12.4	53.53	31.05
-39.21	-10.74	4.88	-13.21	51.82	33.06
-38.98	-8.85	4.97	-13.97	51.76	33.06
-38.99	-9.7	4.96	-13.89	53.71	35.35
-38.67	-10.68	4.78	-14.7	53.47	35.15
-38.7	-8.24	4.78	-14.75	53.22	37.2
-38.39	-11.66	4.88	-15.26	54.75	39.06
-38.09	-9.77	4.88	-16.02	52.67	39.06
-38.09	-9.7	4.87	-16.06	54.69	41.01
-37.72	-9.28	5.07	-16.5	53.71	40.97
-37.79	-12.76	4.97	-16.6	53.28	42.87
-37.26	-11.72	5.15	-17.24	54.2	44.48
-36.91	-15.14	5.26	-17.97	53.71	44.48
-36.91	-9.28	5.25	-17.97	54.75	46.09
-36.47	-11.72	5.37	-18.6	54.69	46.09
-36.72	-11.72	5.35	-18.26	54.44	47.65
-36.08	-11.72	5.47	-18.87	54.2	49.07
-35.55	-11.72	5.62	-19.48	58.59	49.11
-35.6	-11.78	5.56	-19.44	53.22	50.59
-35.01	-13.18	5.86	-19.95	54.69	50.38
-35.16	-11.72	5.75	-19.92	58.59	51.9
-34.47	-15.87	5.74	-20.31	54.69	52.93
-33.99	-14.16	5.86	-20.8	55.66	52.98
-33.99	-17.09	5.93	-20.73	52.61	53.9
-33.23	-14.89	5.72	-21.14	55.42	53.9
-33.22	-14.89	5.75	-21.29	53.71	55.15
-32.53	-18.19	5.76	-21.5	58.59	55.95
-31.69	-17.58	5.47	-21.87	53.77	55.95
-31.74	-17.09	5.54	-21.87	53.22	56.93
-30.91	-17.09	5.42	-22.18	58.59	56.84
-30.88	-19.53	5.36	-22.19	53.22	57.62
-29.83	-19.53	5.03	-22.46	54.2	58.4
-28.96	-19.53	4.69	-22.75	52.73	58.4
-28.93	-19.04	4.76	-22.75	58.59	58.98
-27.74	-21.55	4.15	-23.07	52.73	58.98
-27.76	-21.48	4.17	-23	53.22	59.55
-26.66	-19.53	3.49	-23.44	52.8	60.06
-25.3	-23.93	2.73	-23.46	53.71	60.15
-25.34	-22.95	2.93	-23.49	55.66	60.52
-24.22	-24.35	2	-23.63	53.65	60.6
-23.93	-19.53	2.03	-23.58	54.2	60.94
-22.66	-23.5	1.12	-23.73	52.25	61.22
-21.14	-23.93	-0.05	-23.88	54.69	61.4
-21.11	-23.93	-0.02	-23.97	52.73	61.62
-19.53	-23.5	-1.2	-24.22	51.76	61.61
-19.53	-23.93	-1.2	-24.22	52.73	61.91
-17.97	-24.9	-2.39	-24.23	53.22	62.19
-16.21	-25.33	-3.71	-24.27	53.65	62.11
-16.16	-25.39	-3.76	-24.27	53.77	62.28
-14.55	-23.86	-5.18	-24.41	52.8	62.35
-14.48	-25.45	-5.19	-24.34	55.66	62.49
-12.55	-24.41	-6.84	-24.63	55.18	62.49
-10.94	-21.97	-8.25	-24.63	53.71	62.79
-10.94	-24.41	-8.25	-24.63	54.2	62.88
-8.91	-25.88	-9.96	-24.66	52.25	62.88
-8.81	-24.41	-9.96	-24.76	53.22	62.88
-7.14	-23.93	-11.72	-24.8	54.69	63.23
-5.1	-25.39	-13.49	-24.85	52.25	63.09
-5.1	-24.9	-13.43	-24.85	54.2	63.09
-3.32	-25.33	-15.26	-24.9	58.59	63.23
-3.25	-23.86	-15.24	-24.95	54.75	63.18
-1.47	-25.39	-17.19	-25.2	55.18	63.26
0.37	-23.93	-18.95	-25	54.75	63.23
0.38	-24.41	-18.95	-25.2	55.6	63.28
2.29	-23.62	-20.8	-25.3	58.59	63.28
2.29	-23.86	-20.85	-25.2	54.75	63.26
3.9	-23.62	-22.66	-25.31	58.59	63.28
5.76	-24.41	-24.46	-25.19	58.59	63.23
5.83	-24.41	-24.62	-25.39	58.59	63.18
7.47	-25.39	-26.37	-25.39	58.59	63.23
7.5	-23.5	-26.29	-25.39	58.59	63.18
9.38	-23.74	-28.13	-25.51	55.6	63.09
10.82	-22.95	-29.83	-25.63	58.59	62.84
10.79	-24.41	-29.79	-25.59	58.59	62.79
12.4	-23.68	-31.63	-25.71	58.59	62.7
12.48	-21.48	-31.59	-25.88	58.59	62.49
13.96	-21.48	-33.06	-25.83	58.59	62.28
15.43	-22.46	-34.72	-26.03	60.55	62.21
15.63	-19.53	-34.77	-26.18	58.59	61.81
16.77	-22.46	-36.13	-26.29	59.51	61.81
16.77	-23.5	-36.13	-26.28	60.06	61.52
18.26	-21.42	-37.6	-26.56	60.55	61.03
19.53	-21.61	-38.78	-26.76	62.44	61.03
19.53	-21.91	-38.88	-26.81	60.55	60.72
20.9	-20.94	-39.97	-27.2	61.52	60.64
20.95	-18.98	-40.14	-27.35	58.59	60.13
22.06	-19.53	-41.06	-27.47	60.55	59.52
23.44	-18.07	-42.19	-27.98	61.04	59.56
23.44	-19.53	-42.19	-27.98	60.61	58.98
24.61	-19.53	-42.99	-28.32	60.61	58.79
24.61	-21	-42.97	-28.42	62.26	58.29
25.78	-19.53	-43.77	-28.96	60.55	57.67
27.15	-19.53	-44.48	-29.44	62.01	57.62
26.95	-17.58	-44.45	-29.69	61.52	57.01
28.37	-19.53	-44.97	-30.18	61.04	56.84
28.31	-17.09	-45.03	-30.47	60.3	56.1
29.54	-19.53	-45.31	-30.96	60.55	55.22
30.76	-17.09	-45.75	-31.79	62.26	55.17
30.86	-16.6	-45.75	-31.85	59.75	54.44
32.02	-18.55	-45.85	-32.73	62.44	54.25
32.03	-16.6	-45.9	-32.64	60.06	53.47
33.57	-19.53	-45.92	-33.64	59.08	52.64
34.76	-17.52	-45.85	-34.68	60.55	52.69
34.75	-18.07	-45.85	-34.57	61.1	51.56
36.4	-18.55	-45.73	-35.94	58.59	51.56
36.38	-16.11	-45.73	-35.94	60.55	50.78
37.84	-19.59	-45.34	-36.91	58.65	49.81
39.53	-17.58	-45.22	-38.28	61.1	49.81
39.5	-17.52	-45.04	-38.23	58.65	49.07
41.01	-11.72	-44.53	-39.85	59.08	49.02
41	-17.58	-44.54	-39.67	58.65	48.1
42.82	-17.52	-44.05	-41.02	57.37	47.24
44.53	-16.54	-43.37	-42.58	58.65	47.25
44.51	-11.72	-43.37	-42.59	58.59	46.48
46.48	-15.69	-42.63	-44.24	58.59	46.48
46.44	-16.6	-42.53	-44.14	58.59	45.85
48.24	-14.65	-41.7	-45.8	58.59	45.12
50.34	-15.63	-40.93	-47.46	58.59	45.12
50.34	-15.63	-40.94	-47.46	58.59	44.34
52.25	-15.63	-39.89	-49.24	56.58	44.48
52.15	-13.67	-39.89	-49.22	58.59	43.66
54.35	-15.56	-38.99	-51.03	54.69	43.06
56.24	-15.87	-37.99	-52.94	58.59	43.24
56.16	-11.72	-37.94	-52.78	54.75	42.53
58.54	-14.65	-37.01	-54.83	54.32	42.55
58.5	-14.1	-36.91	-54.79	55.11	42.14
60.62	-14.16	-35.94	-56.64	58.59	41.4
62.79	-11.72	-34.96	-58.45	55.42	41.67
62.84	-14.47	-34.77	-58.6	54.2	41
64.84	-14.59	-33.74	-60.45	58.59	41.01
64.84	-13.73	-33.8	-60.4	53.71	40.63
67.26	-15.14	-32.81	-62.43	53.22	40.43
69.13	-11.72	-31.67	-64.21	54.2	40.11
69.34	-11.72	-31.69	-64.21	54.26	39.75
71.48	-16.11	-30.66	-66.21	52.73	39.65
71.48	-10.99	-30.66	-66.21	54.2	39.06
73.53	-11.72	-29.71	-68.02	53.22	38.62
75.63	-14.47	-28.71	-69.85	58.59	38.28
75.73	-13.73	-28.76	-69.78	52.73	38.09
77.73	-11.72	-27.76	-71.51	52.73	38.23
77.64	-11.72	-27.76	-71.53	54.44	37.49
79.78	-9.77	-27.05	-73.44	58.59	36.92
81.84	-11.72	-26	-74.9	54.2	36.3
81.62	-11.72	-25.93	-75	54.2	36.42
83.59	-11.72	-25.29	-76.56	53.71	36.6
83.59	-11.72	-25	-76.56	52.73	35.84
85.4	-14.16	-24.27	-78.08	58.59	35.42
87.2	-11.72	-23.58	-79.52	58.59	35.15
87.28	-11.05	-23.63	-79.69	52.92	34.64
88.96	-11.72	-22.71	-80.87	55.18	35.11
89.01	-11.72	-22.8	-80.76	55.18	34.18
90.77	-14.16	-22.07	-82.13	54.63	33.45
92.14	-11.72	-21.29	-83.31	54.2	33.4
92.26	-11.72	-21.34	-83.22	56.21	32.71
93.9	-13.67	-20.81	-84.28	55.18	32.79
93.8	-10.8	-20.71	-84.38	50.78	32.03
95.21	-11.72	-20.03	-85.18	58.59	31.4
96.56	-14.16	-19.34	-86.08	54.69	31.24
96.58	-11.72	-19.44	-86.13	54.75	30.54
97.65	-11.72	-18.65	-86.74	55.66	30.38
97.65	-15.14	-18.76	-86.74	58.59	29.69
99	-11.72	-18.16	-87.4	58.59	28.9
100.05	-13.73	-17.38	-87.74	55.36	28.86
100.2	-11.72	-17.38	-87.82	54.75	28.21
100.78	-11.72	-16.92	-88.23	54.69	28.3
101.37	-11.72	-16.85	-88.2	58.59	27.34
102.29	-14.16	-16.21	-88.4	55.66	26.46
103.2	-15.14	-15.58	-88.53	57.13	26.51
103.27	-14.16	-15.82	-88.59	55.18	25.76
103.9	-14.89	-15.06	-88.5	58.59	25.68
103.9	-15.01	-15.05	-88.49	58.59	24.81
104.88	-16.54	-14.58	-88.48	55.3	24
105.55	-14.83	-13.92	-88.28	54.2	23.88
105.47	-15.87	-13.99	-88.31	58.59	23.1
106.24	-11.72	-13.4	-88.04	54.69	23.04
106.24	-17.09	-13.43	-88.09	54.69	22.25
106.93	-17.58	-12.82	-87.62	54.69	21.29
107.67	-17.58	-12.35	-87.16	54.75	21.29
107.42	-18.92	-12.3	-87.26	55.18	20.56
107.81	-19.53	-11.74	-86.52	54.75	20.31
108.18	-19.53	-11.82	-86.52	53.71	19.53
108.59	-19.04	-11.13	-86.04	54.69	18.82
109.18	-19.53	-10.69	-85.3	58.59	18.82
109.18	-19.53	-10.94	-85.3	53.22	17.96
109.55	-19.04	-10.21	-84.57	54.2	17.94
109.56	-21.97	-10.35	-84.57	52.25	17.24
109.76	-24.48	-9.79	-83.72	54.69	16.4
110.15	-21.73	-9.48	-83.01	52.73	16.4
110.15	-21.97	-9.42	-82.86	52.73	15.71
110.52	-19.53	-9.01	-82.03	51.76	15.8
110.5	-24.9	-9	-82.08	53.22	15.23
110.89	-23.86	-8.64	-81.08	51.57	14.45
111.01	-23.86	-8.25	-80.03	52.73	14.65
110.94	-25.39	-8.3	-80.03	52.55	13.96
111.22	-25.88	-8.11	-79.1	50.78	13.96
111.13	-24.41	-8.01	-79.05	45.9	13.28
111.13	-26.86	-7.72	-77.98	51.76	13.09
111.32	-26.86	-7.53	-76.96	50.78	13.18
111.22	-27.34	-7.54	-76.96	50.78	12.49
111.3	-29.3	-7.28	-75.88	51.27	12.49
111.3	-27.34	-7.42	-75.78	50.78	12.49
111.22	-29.3	-7.15	-75	50.78	12.2
111.03	-29.36	-6.94	-73.54	50.78	12.28
111.03	-27.34	-6.98	-73.49	50.78	12.12
111.03	-31.25	-7.02	-72.46	47.85	12.39
111.01	-31.25	-6.94	-72.36	50.78	12.11
110.79	-30.27	-6.94	-71.12	48.83	12.08
110.53	-31.25	-6.95	-69.95	48.4	12.35
110.44	-27.34	-6.94	-69.97	46.88	12.11
110.11	-32.23	-6.94	-68.65	50.78	12.12
110.11	-32.29	-6.94	-68.6	50.78	12.31
109.75	-31.25	-6.98	-67.48	48.34	12.49
109.38	-32.23	-7.06	-66.14	46.88	12.49
109.18	-29.79	-7.03	-66.16	50.78	12.88
108.59	-33.2	-7.23	-64.99	50.78	12.99
108.59	-33.2	-7.18	-64.89	47.79	13.18
107.81	-31.25	-7.33	-63.78	50.78	13.67
107.03	-32.23	-7.54	-62.43	50.78	13.72
107.03	-33.14	-7.54	-62.35	50.78	14.06
106.59	-31.25	-7.73	-61.04	50.78	14.06
106.24	-30.76	-7.64	-61.08	50.78	14.65
105.56	-33.02	-8.01	-59.77	47.91	15.23
104.54	-27.34	-8.13	-58.42	50.78	15.09
104.64	-31.25	-8.21	-58.4	50.29	15.87
103.51	-29.3	-8.6	-57.23	50.78	15.87
103.51	-30.09	-8.42	-57.18	52.73	16.4
102.34	-30.33	-8.69	-55.87	50.78	17.19
101.37	-27.34	-9.01	-54.54	50.78	17.26
101.37	-30.27	-9.03	-54.69	51.27	17.86
100.1	-27.16	-9.23	-53.13	51.76	17.97
100	-27.34	-9.23	-53.08	54.69	18.7
98.63	-27.34	-9.52	-51.97	51.82	19.43
97.24	-27.34	-9.67	-50.51	51.94	19.48
97.22	-27.34	-9.57	-50.49	54.75	20.31
95.9	-29.54	-10.16	-49.32	52.73	20.31
95.75	-25.39	-9.96	-49.32	54.2	21.09
94.13	-25.39	-10.25	-47.85	53.65	22.05
92.57	-24.9	-10.35	-46.8	53.47	22.06
92.57	-25.88	-10.4	-46.79	52.73	22.9
90.97	-22.46	-10.5	-45.46	53.65	22.65
90.99	-19.53	-10.5	-45.51	54.69	23.72
89.06	-22.95	-10.94	-44.34	54.2	24.61
87.4	-20.57	-10.64	-43.12	52.73	24.42
87.4	-19.53	-10.94	-43.16	54.75	25.34
85.74	-21.42	-10.94	-41.99	58.59	25.63
85.69	-17.52	-10.94	-42.19	55.48	26.37
83.84	-19.53	-10.74	-40.92	54.69	27.15
81.98	-17.58	-10.74	-39.89	56.52	27.15
81.98	-18.55	-10.64	-39.95	58.59	27.93
79.88	-17.4	-10.47	-38.89	54.75	27.93
79.97	-17.7	-10.5	-38.89	54.75	28.51
78.17	-17.09	-10.25	-38.11	58.59	29.49
76.12	-15.63	-9.96	-37.21	55.36	29.3
76.12	-11.72	-10.16	-37.13	54.69	30.27
74.19	-11.72	-9.57	-36.72	58.59	30.17
74.27	-11.72	-9.67	-36.72	56.82	30.93
72.22	-11.72	-9.29	-35.67	55.42	31.54
70.26	-11.72	-8.72	-35.16	52.73	31.63
70.26	-12.63	-8.8	-35.25	58.59	32.03
68.15	-11.72	-8.15	-34.47	55.18	32.03
68.16	-11.72	-8.12	-34.57	54.2	32.81
66.31	-11.72	-7.54	-34.13	53.22	33.59
64.06	-10.74	-6.79	-33.64	54.2	33.57
64.06	-8.3	-6.79	-33.64	53.65	34.45
62.3	-11.72	-6.01	-33.42	52.73	34.38
62.29	-9.28	-6.1	-33.42	52.73	34.94
60.15	-9.28	-5.1	-33.13	52.73	35.54
58.54	-9.77	-4.44	-33.11	53.22	35.53
58.54	-9.7	-4.35	-33.06	51.82	36.3
56.59	-3.91	-3.32	-33.01	54.2	36.08
56.59	-7.75	-3.52	-32.96	51.27	36.91
54.69	-8.79	-2.56	-32.86	48.77	37.49
52.93	-6.9	-1.47	-33.22	50.78	37.49
52.93	-7.75	-1.59	-33.15	50.78	38.28
51.15	-8.06	-0.69	-33.42	50.78	38.28
51.12	-6.35	-0.61	-33.33	46.88	39.06
49.3	-3.91	0.37	-33.64	50.78	39.84
47.65	-3.91	1.37	-34.19	50.78	39.84
47.65	-3.91	1.46	-34.19	45.47	40.7
46.07	-3.91	2.34	-34.57	45.9	40.67
46.07	-3.91	2.29	-34.52	47.85	41.77
44.53	-3.91	3.27	-35.21	43.46	42.55
42.92	-4.39	4.1	-35.74	43.52	42.65
42.82	-3.91	4.27	-35.74	43.95	43.56
41.4	-3.91	4.88	-36.44	42.97	43.63
41.39	-3.42	4.97	-36.43	41.02	44.53
39.84	-3.36	6.01	-37.12	41.08	45.79
38.62	-3.42	6.62	-38	40.89	45.9
38.28	-0.43	6.62	-37.89	39	46.88
37.01	-3.42	7.42	-38.78	42.97	46.95
37.16	-2.44	7.37	-38.78	38.09	48.29
35.84	-1.46	8.06	-39.65	36.13	49.41
34.45	-0.43	8.59	-40.45	37.11	49.51
34.45	-1.95	8.58	-40.45	36.19	50.78
33.25	-1.46	9.07	-41.5	35.16	50.78
33.15	-1.95	9.18	-41.46	33.14	52.15
31.98	1.46	9.62	-42.33	35.16	53.9
30.81	-1.22	9.95	-43.37	32.23	53.7
30.75	1.89	10.11	-43.37	33.2	55.03
29.69	-0.06	10.35	-44.36	31.25	55.05
29.59	1.46	10.4	-44.29	27.34	56.63
28.51	0.98	10.74	-45.36	32.23	58.18
27.54	3.91	10.94	-46.34	29.3	58.15
27.54	3.91	10.99	-46.31	29.05	59.75
26.56	0.98	11.03	-47.46	27.34	59.76
26.56	3.91	11.03	-47.39	27.4	61.22
25.68	3.85	11.28	-48.44	27.34	62.87
24.81	4.09	11.4	-49.32	27.34	63.09
24.85	3.91	11.47	-49.41	24.41	64.4
23.82	4.88	11.42	-50.31	25.39	64.5
24.02	6.84	11.5	-50.3	24.41	66.01
23.39	4.39	11.47	-51.37	22.95	67.57
22.64	6.84	11.6	-52.17	27.34	67.47
22.65	4.88	11.67	-52.2	21.55	69.13
22.22	7.75	11.52	-53.22	21.55	69.34
22.17	11.72	11.57	-53.13	21.48	70.61
21.68	6.84	11.72	-54	20.51	72.24
21.29	11.72	11.72	-54.88	21.48	72.26
21.34	5.86	11.72	-54.88	19.53	73.63
20.9	6.35	11.9	-55.66	18.43	73.53
20.95	7.32	11.89	-55.62	17.64	74.99
20.7	7.57	11.9	-56.62	15.56	76.46
20.51	7.75	12.2	-57.18	12.21	76.37
20.31	7.32	12.11	-57.26	19.53	77.73
20.31	3.91	12.3	-57.86	13.67	77.73
20.31	11.72	12.35	-58.01	15.56	78.86
20.29	9.77	12.49	-58.6	13.67	80.17
20.31	7.75	12.84	-59.19	13.18	80.07
20.31	7.75	12.87	-59.29	12.7	81.2
20.31	11.72	13.26	-59.67	11.72	81.01
20.31	5.86	13.27	-59.67	11.72	82.03
20.65	7.75	13.66	-60.21	11.72	83.28
20.61	11.72	14.06	-60.69	9.77	83.15
20.68	11.72	14.06	-60.6	7.75	84.19
20.9	11.72	14.75	-61.13	7.75	84.18
21	11.72	14.7	-61.44	7.75	84.76
21.09	11.72	15.43	-61.45	6.84	85.74
21.53	11.72	15.99	-61.77	5.86	85.74
21.48	12.45	15.97	-61.82	5.86	86.4
21.68	11.72	16.77	-62.01	3.91	86.13
21.73	11.72	16.75	-62.12	3.91	86.9
22.02	7.75	17.47	-62.21	-0.06	87.38
22.26	11.72	18.43	-62.35	2.44	87.31
22.26	10.74	18.41	-62.33	1.46	87.88
22.65	11.72	19.34	-62.45	1.95	87.84
22.65	11.78	19.38	-62.43	-1.89	88.09
23	10.68	20.31	-62.33	-2.44	88.28
23.39	11.72	21.34	-62.33	-0.92	88.28
23.44	11.72	21.44	-62.26	-3.42	88.28
23.63	7.75	22.51	-62.13	-1.95	88.28
23.63	12.7	22.44	-62.21	-3.91	88.65
23.97	12.7	23.49	-62.01	-5.37	88.28
24.29	11.72	24.61	-61.74	-3.91	88.28
24.27	11.72	24.68	-61.73	-6.29	88.28
24.61	10.25	25.78	-61.47	-3.91	88.18
24.56	11.72	25.76	-61.43	-8.3	88.09
24.8	11.72	27.1	-60.99	-7.75	87.7
25.29	11.72	28.2	-60.64	-8.3	87.7
24.99	11.72	28.27	-60.55	-9.77	87.12
25.38	11.78	29.39	-59.96	-9.83	87.11
25.38	11.72	29.49	-60.16	-10.8	86.72
25.73	11.72	30.56	-59.47	-11.72	85.94
25.78	13.18	31.84	-58.8	-10.74	86.01
25.78	11.72	31.93	-58.84	-11.72	85.15
26.37	9.77	32.81	-58.22	-11.72	85.15
26.37	11.72	32.81	-58.06	-11.72	84.46
26.55	11.66	34.38	-57.33	-11.72	83.5
26.9	11.78	35.33	-56.64	-13.18	83.59
26.86	13.67	35.33	-56.59	-11.72	82.43
27.15	13.67	36.51	-55.71	-11.72	82.62
27.15	15.38	36.51	-55.66	-11.72	81.62
27.34	12.33	37.74	-54.88	-11.72	80.22
27.93	12.7	38.87	-53.91	-13.67	80.25
27.73	7.75	38.67	-53.91	-14.16	79.2
28.17	15.14	39.75	-52.94	-11.72	79.15
28.17	14.89	39.79	-52.95	-13.92	77.93
28.49	13.67	40.8	-51.96	-11.72	76.46
28.9	12.7	41.77	-51.07	-11.72	76.51
28.86	13.43	41.77	-50.93	-11.72	74.99
29.27	13.67	42.75	-49.62	-11.72	74.99
29.29	13.79	42.92	-49.8	-11.72	73.62
29.78	14.65	43.64	-48.84	-11.66	72.12
30.17	15.14	44.53	-47.68	-10.25	72.06
30.25	14.83	44.53	-47.66	-11.96	70.61
30.81	14.71	45.65	-46.63	-9.7	70.68
30.74	15.5	45.61	-46.53	-10.74	68.9
31.24	15.56	46.49	-45.36	-7.75	67.36
31.93	15.56	47.44	-44.36	-9.77	67.38
31.88	13.67	47.41	-44.14	-8	65.63
32.42	19.53	48.51	-43.16	-6.9	65.67
32.42	19.53	48.44	-43.21	-7.75	64.01
33.11	19.53	49.21	-42.19	-6.04	62.29
33.59	17.58	50.37	-40.82	-3.91	62.2
33.57	15.08	50.34	-40.92	-1.95	60.55
34.42	18.55	51.22	-39.87	-3.91	60.62
34.38	19.53	51.17	-39.89	-3.91	58.59
34.76	19.53	52.29	-38.67	-0.92	57.01
35.53	19.53	53.2	-37.5	1.46	57.03
35.62	17.52	53.2	-37.6	-0.06	55.16
36.12	19.53	54.27	-36.35	1.71	55.17
36.13	21	54.25	-36.38	0.98	53.47
36.9	19.53	55.25	-35.35	3.91	51.56
37.3	20.26	56.24	-34.2	3.91	51.47
37.35	20.02	56.24	-34.23	5.86	49.69
37.88	19.53	57.32	-33.13	6.84	49.8
37.88	20.02	57.37	-33.21	11.72	47.9
38.28	20.02	58.54	-32.03	7.69	46.09
38.96	18.37	59.55	-30.96	9.7	46.04
39.01	19.53	59.55	-31.05	9.7	44.13
39.4	20.51	60.74	-29.88	13.67	44.13
39.45	19.41	60.69	-29.98	13.67	42.47
39.79	21.97	61.79	-29.03	13.67	40.8
40.09	21.48	62.88	-27.95	13.67	40.7
40.23	20.02	62.88	-28.04	14.65	39.06
40.63	19.53	64.01	-26.98	17.58	39.01
40.63	21.48	64.02	-27.06	16.17	37.3
40.8	22.95	65.23	-26	21.48	35.82
41	20.02	66.01	-25.24	19.53	35.64
41.01	19.41	66.01	-25.2	20.26	34.18
41.01	19.53	67.26	-24.24	23.38	33.99
41.01	20.51	67.19	-24.32	22.95	32.62
41.36	19.53	68.24	-23.46	22.95	31.15
41.36	19.53	69.29	-22.66	27.34	31.03
41.36	20.51	69.13	-22.67	25.33	29.78
41.39	20.02	70.12	-21.83	27.83	29.69
41.36	19.53	70.21	-21.87	30.27	28.39
41.31	18.62	71.04	-20.91	29.79	27.32
41.19	15.38	71.88	-20.23	29.79	27.22
41.16	19.53	71.88	-20.22	29.97	26.15
40.99	19.53	72.61	-19.36	33.2	26.12
40.99	19.53	72.61	-19.45	32.71	24.99
40.71	19.53	73.24	-18.58	35.1	24.17
40.43	19.53	73.63	-17.97	33.69	24.19
40.48	14.65	73.78	-18.02	36.13	23.61
40.11	19.04	74.11	-17.21	37.17	23.51
40.23	19.53	74.08	-17.21	35.71	22.85
39.75	16.6	74.61	-16.46	39	22.56
39.4	19.53	74.85	-15.72	38.88	22.46
39.34	19.53	74.8	-15.72	42.97	22.02
38.92	16.6	74.99	-14.99	41.99	21.96
38.87	15.56	75.15	-15.04	44.43	21.95
38.28	17.09	74.99	-14.26	43.46	21.69
37.87	15.56	75.24	-13.5	43.95	21.87
37.87	19.53	74.99	-13.58	46.39	21.96
37.4	17.09	74.95	-12.89	44.92	21.87
37.3	17.09	74.99	-12.82	47.36	22.06
36.79	16.6	74.88	-12.12	48.83	22.46
36.3	17.58	74.41	-11.35	49.74	22.56
36.22	15.14	74.49	-11.28	50.78	22.65
35.69	15.14	74.17	-10.6	52.25	22.9
35.69	16.42	74.11	-10.55	53.22	23.29
35.13	15.38	73.49	-9.77	54.2	24.21
34.55	15.56	73	-8.99	53.22	24.19
34.64	19.53	73.05	-8.99	58.59	25.34
34.38	16.6	72.26	-8.2	58.59	24.99
34.18	16.6	72.25	-8.11	57.56	25.78
33.57	16.11	71.68	-7.23	62.19	27.15
33.15	13.67	70.75	-6.36	59.08	27.29
33.11	17.09	70.65	-6.37	61.04	28.27
32.71	19.53	69.9	-5.47	64.45	28.3
32.62	16.6	69.53	-5.47	66.41	29.69
32.03	16.6	68.8	-4.44	66.41	30.87
31.63	19.53	67.72	-3.22	67.38	30.87
31.63	19.53	67.66	-3.27	68.3	32.03
31.42	15.56	66.4	-2.36	74.22	32.03
31.35	17.58	66.4	-2.35	68.85	33.54
30.93	20.45	65.43	-1.1	74.22	35.06
30.64	19.53	64.01	-0.02	74.22	35.11
30.55	19.53	64.01	-0.04	74.22	36.42
30.17	19.53	62.84	1.17	77.64	36.42
30.16	19.53	62.84	1.12	77.82	37.88
29.87	19.53	61.29	2.33	79.04	39.36
29.57	19.53	59.94	3.69	78.61	39.36
29.54	19.53	59.76	3.51	82.03	40.8
29.25	20.26	58.4	4.78	84.96	40.81
29.1	20.57	58.5	4.83	83.98	42.19
28.86	21.97	56.93	6.14	85.88	43.56
28.41	20.51	55.35	7.37	89.84	43.8
28.31	23.19	55.22	7.33	89.84	44.92
28.03	21.48	53.86	8.59	92.77	45.12
27.93	21.48	53.86	8.79	89.84	46.09
27.34	21.55	52.25	9.96	91.8	47.51
26.93	24.9	50.63	11.3	93.75	47.26
26.95	23.38	50.73	11.22	93.75	48.52
26.51	22.95	48.88	12.48	97.66	48.63
26.51	25.39	48.82	12.48	98.63	49.62
25.78	23.25	47.24	13.87	100.59	50.68
24.99	23.38	45.65	15.04	99.49	50.59
24.99	24.48	45.61	14.84	101.5	51.46
24.51	27.34	44.04	16.36	103.52	51.46
24.49	25.88	44.04	16.36	105.47	52.15
23.82	24.41	42.28	17.38	106.51	52.93
22.92	27.34	40.7	18.6	108.4	52.93
22.9	23.38	40.7	18.55	107.42	53.49
22.06	28.32	38.96	19.53	113.77	53.49
22.14	27.53	39.04	19.53	109.38	53.86
21.09	27.34	37.3	20.7	113.28	54.27
20.29	27.34	35.53	21.87	113.28	54.25
20.29	26.86	35.69	21.87	113.28	54.49
19.24	29.3	33.98	22.65	116.21	54.49
19.34	27.34	33.98	22.65	113.28	54.69
18.16	27.34	32.03	23.52	113.28	54.69
16.99	27.53	30.56	24.37	115.72	54.64
17.24	27.83	30.65	24.3	115.3	54.76
16.01	27.95	28.89	24.99	116.7	54.64
16.16	27.4	28.88	24.99	117.19	54.49
14.84	27.4	27.29	25.76	115.91	54.38
13.87	28.32	25.68	26.37	116.7	54.2
13.72	27.83	25.38	26.27	118.16	53.9
12.49	27.83	23.92	26.86	121.09	53.9
12.49	30.76	23.9	26.56	119.14	53.69
11.42	27.34	22.06	27.2	119.2	53.13
10.15	27.83	20.65	27.64	118.04	53.17
10.15	28.32	20.56	27.34	121.09	52.73
9.18	28.2	18.85	27.69	121.09	52.55
9.18	27.34	18.9	27.73	121.09	52.2
7.98	29.79	17.19	27.93	121.09	51.46
7.03	27.83	15.43	27.93	121.09	51.46
7.03	27.34	15.53	27.93	121.83	50.59
5.94	27.83	13.96	27.93	122.01	50.68
6.05	29.79	13.92	27.93	121.09	49.99
5.07	29.79	12.26	27.93	121.09	49.07
4.19	27.28	10.45	27.61	118.23	49.02
4.25	27.34	10.5	27.64	121.09	48.44
3.47	27.34	8.84	27.29	121.09	48.24
3.31	27.34	8.86	27.29	121.09	47.51
2.73	27.34	7.03	26.9	121.09	46.68
2.15	27.34	5.62	26.37	119.32	46.49
2.15	27.34	5.64	26.37	117.68	45.61
1.56	27.34	4.1	25.76	121.09	45.7
1.54	26.37	4.1	25.78	121.09	44.53
1.17	27.34	2.59	24.99	116.27	43.65
0.78	27.34	1.12	24.41	119.14	43.82
0.78	29.3	0.78	24.56	115.72	42.82
0.76	23.93	-0.2	23.62	116.21	42.86
0.73	27.34	-0.49	23.63	115.72	41.75
0.63	27.34	-1.8	22.9	115.23	40.81
0.68	27.34	-3.32	21.95	114.75	40.77
0.59	24.35	-3.17	21.97	113.28	39.65
0.68	27.34	-4.69	21	113.28	39.7
0.73	27.34	-4.69	21.04	113.77	38.65
0.78	23.5	-5.96	19.92	113.28	37.67
1.17	23.38	-7.28	18.99	113.28	37.49
1.15	22.46	-7.33	18.99	110.84	36.6
1.56	27.34	-8.62	17.76	110.35	36.61
1.51	23.01	-8.6	17.85	109.38	35.5
1.94	23.38	-9.89	16.75	109.86	34.56
2.54	22.46	-11.04	15.63	109.38	34.52
2.34	24.41	-11.04	15.63	109.86	33.4
3.13	21.97	-12.16	14.4	106.02	33.54
2.73	22.46	-12.3	14.5	105.96	32.42
3.66	22.95	-13.4	13.18	105.41	31.49
4.25	21.97	-14.5	11.99	105.96	31.35
4.17	22.46	-14.5	12.16	101.5	30.44
4.93	22.46	-15.55	10.84	106.45	30.42
4.88	23.5	-15.55	10.79	105.47	29.39
5.54	21.48	-16.55	9.75	105.47	28.51
6.2	21.48	-17.63	8.54	105.47	28.51
6.24	21.48	-17.63	8.54	101.5	27.61
6.98	22.46	-18.51	7.37	104.43	27.34
6.93	20.51	-18.55	7.37	102.6	26.55
7.67	20.51	-19.58	6.24	101.07	25.68
8.15	20.32	-20.36	5.27	101.07	25.59
8.28	23.93	-20.26	5.25	105.47	24.7
8.98	21.48	-21.14	4.25	99.61	24.62
8.86	20.02	-21.19	4.25	98.14	23.72
9.55	19.59	-21.87	3.27	99.12	22.65
9.95	19.53	-22.71	2.29	99.37	22.65
9.94	19.53	-22.71	2.29	99.61	21.92
10.35	20.02	-23.44	1.54	97.66	21.87
10.15	19.04	-23.44	1.51	97.6	20.9
10.69	19.53	-23.95	0.63	95.46	20.12
10.84	22.46	-24.62	-0.05	98.63	19.92
10.89	19.53	-24.62	-0.2	97.66	19.13
10.94	19.53	-24.95	-0.71	97.66	18.95
11.02	19.53	-25	-0.83	94.67	18.04
11.01	19.53	-25.44	-1.38	97.66	16.99
11.02	19.53	-25.79	-1.88	94.73	16.99
11.01	18.55	-25.78	-1.96	94.48	16.01
10.84	19.53	-25.99	-2.35	95.21	15.92
10.82	17.58	-26	-2.35	94.79	14.84
10.5	17.58	-26.22	-2.59	93.75	13.96
10.01	17.58	-26.17	-2.78	93.75	13.87
10.13	19.47	-26.2	-2.88	92.29	12.79
9.64	16.48	-26.17	-3.05	91.8	12.49
9.72	17.58	-26.08	-2.98	92.77	11.67
8.98	13.73	-26	-3.04	94.24	10.45
8.4	19.53	-25.88	-3.04	93.75	10.44
8.45	17.58	-25.83	-3.05	89.84	9.42
7.62	16.6	-25.34	-2.78	89.84	9.38
7.71	19.53	-25.5	-2.83	93.75	8.11
6.84	14.65	-24.85	-2.74	90.88	6.79
5.76	17.58	-24.32	-2.2	89.84	6.88
5.86	15.56	-24.27	-2.35	89.84	5.52
4.78	15.38	-23.58	-1.81	89.84	5.47
4.86	19.1	-23.63	-1.81	90.33	4.27
3.88	15.38	-22.71	-1.29	91.8	3.13
2.81	15.14	-21.97	-0.78	89.84	3.13
2.82	15.14	-21.9	-0.61	89.84	1.56
1.56	15.44	-20.85	-0.01	89.36	1.73
1.54	16.6	-20.85	-0.02	89.84	0.29
0.38	14.16	-19.84	0.78	85.88	-1.08
-0.71	14.16	-18.51	1.73	88.87	-0.9
-0.69	14.16	-18.55	1.86	89.84	-2.35
-1.81	12.21	-17.29	2.59	89.84	-2.36
-1.81	14.65	-17.29	2.54	86.49	-3.52
-3.08	17.09	-16.02	3.66	89.84	-4.88
-4.1	13.67	-14.7	4.54	86.85	-4.79
-4.22	12.21	-14.7	4.69	85.88	-6.05
-5.47	15.5	-13.21	5.62	85.45	-6.18
-5.47	12.63	-13.2	5.66	85.88	-7.25
-6.45	17.58	-11.77	6.62	85.88	-8.62
-7.53	15.14	-10.25	7.81	86.91	-8.61
-7.53	14.65	-10.3	7.81	87.89	-9.62
-8.6	15.56	-8.84	8.98	84.96	-9.77
-8.6	14.65	-8.84	8.98	84.47	-10.94
-9.57	15.2	-7.37	10.15	84.96	-11.91
-10.45	17.58	-5.96	11.3	89.84	-11.91
-10.55	14.65	-5.91	11.32	83.98	-13.19
-11.35	19.53	-4.35	12.49	84.05	-13.19
-11.38	15.14	-4.39	12.48	83.98	-14.09
-12.16	19.53	-2.95	13.67	83.98	-15.14
-12.89	17.09	-1.51	14.84	83.98	-15.24
-13	17.09	-1.61	14.84	83.74	-16.21
-13.6	19.53	-0.22	16.16	83.98	-16.21
-13.58	19.53	-0.3	16.01	83.98	-17.21
-14.26	20.02	1.15	17.28	83.98	-18.37
-14.85	19.53	2.29	18.45	83.98	-18.07
-14.86	19.53	2.29	18.41	84.96	-19.15
-15.28	21.48	3.31	19.53	83.98	-19.25
-15.44	20.51	3.51	19.53	84.96	-20.23
-15.72	20.02	4.64	20.9	84.96	-21.29
-16.16	19.53	5.74	22.06	82.52	-21.14
-16.21	23.38	5.66	22.22	82.03	-22.07
-16.5	22.95	6.63	23.13	82.03	-22.26
-16.5	21.48	6.62	23.19	82.03	-23.1
-16.82	23.38	7.67	24.5	83.98	-24.22
-16.99	21.48	8.4	25.73	82.03	-24.22
-17.19	22.46	8.4	25.73	82.03	-25.2
-17.33	23.93	9.23	26.95	83.86	-25
-17.31	23.62	9.18	27	82.03	-26.2
-17.48	22.46	9.76	28.17	82.03	-27.35
-17.63	25.88	10.5	29.54	82.03	-27.15
-17.97	25.39	10.4	29.49	81.97	-28.22
-17.97	27.34	11.01	30.56	82.03	-28.13
-17.97	27.34	10.91	30.62	82.03	-29.25
-18.02	27.34	11.4	31.98	82.03	-30.47
-18.21	29.79	11.77	33.18	79.96	-30.27
-18.16	27.34	11.74	33.35	80.69	-31.35
-18.41	27.4	12.18	34.55	82.52	-31.4
-18.46	23.38	12.12	34.55	82.03	-32.32
-18.51	29.3	12.38	35.84	82.03	-33.23
-18.95	30.27	12.49	37.16	82.03	-33.35
-18.87	30.27	12.49	37.11	82.03	-34.2
-19.06	30.27	12.84	38.28	78.06	-34.3
-19.07	31.25	12.84	38.28	80.02	-35.21
-19.44	31.25	13.09	39.84	82.03	-36.28
-19.74	30.27	12.88	41.09	82.03	-36.23
-19.73	31.74	12.88	41.01	82.03	-37.12
-20.12	35.16	13.18	42.47	78.06	-37.16
-20.13	35.16	13.18	42.47	78.06	-38.1
-20.41	32.17	13.09	43.8	77.15	-38.78
-21.1	30.27	13.26	45.12	78.06	-38.78
-20.95	37.11	13.23	45.12	78.06	-39.65
-21.49	34.67	13.23	46.29	78.06	-39.5
-21.34	35.16	13.23	46.39	76.17	-40.24
-21.92	31.31	13.23	47.51	74.28	-40.82
-22.66	35.16	13.23	48.63	77.15	-40.73
-22.46	35.16	13.18	48.62	74.71	-41.41
-23.14	36.13	13.09	49.95	73.73	-41.41
-23.1	35.16	13.28	49.8	76.17	-41.85
-23.63	35.16	13.13	50.78	72.45	-42.19
-24.27	35.64	13.09	52.15	74.22	-42.24
-24.27	35.16	13.13	52.15	74.22	-42.38
-24.85	36.62	12.87	53.13	72.27	-42.38
-24.83	38.09	12.84	53.13	74.22	-42.97
-25.54	37.11	12.79	53.9	70.25	-42.97
-26.08	37.11	12.49	54.88	71.78	-42.97
-26.12	35.16	12.49	54.78	70.25	-43.02
-26.76	39	12.48	55.62	68.85	-42.99
-26.71	37.11	12.48	55.55	66.41	-43.02
-27.36	38.82	12.16	56.24	69.34	-42.97
-27.86	41.5	12.01	57.03	66.41	-43.07
-27.78	39.55	11.91	57.03	66.47	-42.97
-28.32	39.55	11.6	57.67	62.44	-42.77
-28.32	42.97	11.6	57.62	64.45	-42.77
-28.91	39.98	11.32	58.2	62.44	-42.38
-29.25	39	10.74	58.54	61.52	-42.38
-29.25	39.55	10.89	58.54	60.55	-42.29
-29.69	38.57	10.3	58.98	60.61	-42.33
-29.69	42.48	10.33	58.86	59.27	-41.99
-29.88	42.97	9.66	59.23	58.59	-41.71
-30.47	42.97	9.38	59.37	59.57	-41.6
-30.47	42.97	8.94	59.45	55.66	-41.26
-30.47	42.97	8.18	59.42	55.6	-41.21
-30.47	38.57	8.28	59.42	50.96	-41.01
-30.87	43.95	7.42	59.42	53.71	-40.63
-30.87	44.92	6.54	59.37	52.73	-40.53
-30.87	42.48	6.44	59.37	50.29	-40.44
-30.88	42.97	5.42	59.18	50.78	-40.16
-30.88	42.97	5.44	59.18	51.82	-39.85
-30.91	42.48	4.27	58.84	47.79	-39.45
-30.96	43.46	3.13	58.4	50.78	-39.55
-31.01	44.92	3.17	58.5	47.79	-39.16
-30.88	44.92	1.56	57.81	46.88	-39.06
-30.91	44.92	1.56	57.81	42.97	-38.97
-30.88	43.15	0.37	57.62	44.92	-38.5
-30.71	45.9	-1.18	56.84	44.92	-38.49
-30.87	43.46	-1.17	56.62	42.97	-38.39
-30.69	44.92	-2.74	55.86	42.97	-38.28
-30.76	45.9	-2.74	55.93	42.97	-38.09
-30.52	47.85	-4.3	55.03	41.5	-37.89
-30.49	46.39	-5.91	54.2	39	-38.04
-30.52	46.39	-6.01	54.17	40.22	-37.89
-30.47	47.36	-7.73	53.13	38.82	-37.88
-30.47	50.78	-7.74	53.17	35.16	-37.88
-30.47	47.85	-9.47	52.15	36.13	-37.88
-30.47	47.36	-11.13	50.78	37.11	-37.7
-30.22	46.88	-11.28	50.78	36.13	-37.89
-30.22	50.78	-13.09	49.69	37.84	-37.99
-30.47	49.87	-13.01	49.78	35.16	-38
-30.22	50.78	-14.85	48.49	32.23	-38.19
-30.47	47.79	-16.6	47.17	35.16	-38.28
-30.47	50.78	-16.55	47.14	35.16	-38.48
-30.49	50.78	-18.46	45.9	35.16	-38.33
-30.48	51.76	-18.38	45.8	35.16	-38.78
-30.62	50.78	-20.12	44.34	31.98	-39.06
-30.87	50.78	-21.8	42.92	33.14	-39.11
-30.88	52.73	-21.8	42.92	32.17	-39.46
-31.1	50.78	-23.49	41.36	31.25	-39.6
-31.05	50.54	-23.46	41.4	29.79	-40.05
-31.49	50.78	-25	39.84	35.16	-40.54
-31.86	51.27	-26.48	38.28	31.31	-40.63
-31.94	51.82	-26.49	38.28	30.27	-41.2
-32.35	51.76	-27.95	36.79	31.25	-41.2
-32.33	52.25	-27.94	36.77	33.69	-41.81
-32.91	51.27	-29.15	35.15	32.1	-42.63
-33.6	51.27	-30.47	33.57	32.23	-42.58
-33.42	52.49	-30.47	33.59	31.74	-43.26
-34.13	54.69	-31.49	32.03	31.25	-43.41
-34.19	51.76	-31.54	32.03	32.29	-44.14
-34.77	51.82	-32.42	30.47	33.2	-45.03
-35.74	52.73	-33.25	28.9	31.25	-45.22
-35.64	53.71	-33.25	28.86	31.25	-45.75
-36.45	50.96	-34.01	27.29	31.25	-46.1
-36.47	53.22	-34.01	27.3	33.2	-46.79
-37.4	49.74	-34.57	25.77	31.25	-47.85
-38.31	51.27	-35.16	24.07	33.2	-47.85
-38.28	52.73	-35.21	24.11	31.74	-48.85
-39.46	52.25	-35.5	22.63	31.25	-48.82
-39.31	51.27	-35.4	22.61	35.16	-49.73
-40.28	51.27	-35.95	21.04	29.85	-50.99
-41.46	51.27	-35.99	19.51	35.16	-51
-41.41	51.27	-36.04	19.52	31.25	-52
-42.48	51.7	-36.13	18.04	33.2	-51.98
-42.38	50.78	-36.13	17.92	31.25	-53.05
-43.46	46.88	-36.13	16.4	31.25	-54.35
-44.53	52.73	-36.13	14.84	30.27	-54.21
-44.53	50.78	-36.24	14.82	31.25	-55.47
-45.65	49.68	-35.96	13.28	31.25	-55.47
-45.63	50.78	-35.99	13.28	27.34	-56.63
-46.59	50.78	-35.94	11.81	35.16	-57.74
-47.66	47.61	-35.56	10.5	29.3	-57.81
-47.7	48.4	-35.69	10.42	29.3	-58.81
-48.58	47.85	-35.35	8.94	29.3	-58.84
-48.58	46.63	-35.4	8.89	32.23	-60.28
-49.62	50.78	-35.17	7.52	29.3	-61.33
-50.39	46.88	-34.77	5.95	28.32	-61.24
-50.34	45.41	-34.77	5.86	27.83	-62.59
-51.28	44.92	-34.57	4.54	29.3	-62.5
-51.2	45.9	-34.38	4.49	29.3	-63.7
-51.96	43.46	-34.13	3.13	27.34	-64.85
-52.55	45.9	-33.81	1.56	27.34	-64.85
-52.74	42.97	-33.81	1.56	27.34	-65.92
-53.05	42.97	-33.45	-0.01	27.34	-65.82
-53.08	40.04	-33.45	-0.01	28.26	-66.94
-53.61	44.92	-33.12	-1.28	25.39	-68.12
-53.83	40.04	-32.74	-2.74	27.34	-68.07
-53.91	41.99	-32.76	-2.74	23.5	-68.97
-54.1	42.97	-32.35	-4.1	23.5	-69.14
-54.05	38.82	-32.43	-4.03	23.93	-70.03
-54.05	39	-32.14	-5.52	21.55	-70.8
-54.05	40.04	-31.64	-6.94	21.48	-71
-54.1	42.97	-31.69	-6.84	21.48	-71.69
-53.91	38.09	-31.45	-8.25	19.53	-71.69
-53.76	37.11	-31.25	-8.3	21.97	-72.36
-53.61	36.19	-31.01	-9.47	23.44	-73.14
-53.04	37.11	-30.57	-10.96	21.48	-73.19
-52.98	37.11	-30.62	-10.98	20.51	-73.58
-52.44	36.13	-30.18	-12.16	21.48	-73.54
-52.55	35.16	-30.27	-12.33	20.51	-74.22
-51.61	35.16	-29.83	-13.52	19.41	-74.41
-50.98	35.16	-29.35	-14.67	19.53	-74.62
-50.98	33.69	-29.49	-14.65	21.48	-74.9
-49.85	34.18	-29.03	-15.92	19.53	-74.76
-49.85	33.69	-29.1	-15.82	19.53	-75.2
-48.88	35.22	-28.61	-17.19	19.53	-75.2
-47.66	33.2	-28.13	-18.12	21.48	-75.1
-47.68	31.92	-28.13	-18.07	19.53	-75.11
-46.49	32.71	-27.74	-19.14	17.64	-75
-46.53	32.23	-27.56	-19.14	19.53	-74.95
-45.12	35.16	-27.2	-20.17	19.59	-74.9
-43.77	31.31	-26.71	-21.14	16.6	-74.85
-43.86	32.71	-26.61	-21.14	19.53	-74.32
-42.29	35.16	-26.2	-22.07	16.36	-74.41
-42.38	30.76	-26.2	-22.02	19.53	-73.93
-40.93	32.23	-25.7	-22.85	19.53	-73.29
-39.55	29.3	-25	-23.54	15.56	-73.44
-39.46	31.74	-25.29	-23.58	16.54	-72.66
-38.09	35.16	-24.66	-24.23	19.53	-72.75
-38.19	29.3	-24.66	-24.24	17.58	-71.97
-36.52	30.76	-24.22	-24.95	13.67	-70.95
-35.18	32.96	-23.58	-25.32	19.53	-71.1
-35.18	31.31	-23.58	-25.38	19.53	-69.83
-33.64	29.79	-23.1	-25.83	16.54	-70.03
-33.79	30.03	-23.17	-25.83	17.52	-68.85
-32.35	30.27	-22.66	-26.18	19.53	-67.59
-30.96	29.79	-22.07	-26.49	17.09	-67.48
-30.96	29.3	-22.07	-26.49	19.53	-66.41
-29.69	29.3	-21.58	-26.61	19.53	-66.41
-29.71	27.34	-21.51	-26.66	19.53	-64.85
-28.32	29.3	-21.14	-26.86	19.53	-63.33
-27.35	30.76	-20.51	-26.81	16.6	-63.39
-27.2	29.3	-20.56	-26.95	17.33	-61.72
-25.98	27.34	-20.23	-26.81	19.53	-61.73
-25.99	27.34	-20.22	-26.86	19.53	-60.16
-24.85	27.83	-19.73	-26.81	19.53	-58.3
-23.73	27.34	-19.38	-26.61	19.53	-58.23
-23.68	27.34	-19.44	-26.67	19.53	-56.55
-22.71	27.34	-18.9	-26.39	16.6	-56.55
-22.71	27.34	-18.95	-26.37	12.7	-54.69
-21.69	27.34	-18.6	-26.18	17.15	-52.76
-20.53	27.34	-18.16	-25.83	15.14	-52.66
-20.53	27.34	-18.21	-25.81	15.56	-50.78
-19.53	27.1	-17.99	-25.6	15.14	-50.76
-19.53	27.34	-18.07	-25.6	15.56	-48.88
-18.51	24.9	-17.68	-25	15.14	-46.79
-17.38	22.46	-17.43	-24.76	14.16	-46.7
-17.43	23.01	-17.58	-24.83	14.65	-44.84
-16.5	22.95	-17.24	-24.27	15.56	-44.68
-16.46	22.95	-17.29	-24.32	13.67	-42.77
-15.45	21.48	-17.2	-24.22	13.67	-40.72
-14.65	20.02	-16.85	-23.49	12.7	-40.82
-14.6	23.38	-16.85	-23.46	13.73	-38.78
-13.59	19.53	-16.85	-23.19	12.21	-38.67
-13.58	18.07	-16.94	-23.24	11.72	-36.72
-12.69	17.58	-16.8	-22.78	13.67	-34.69
-11.72	16.6	-16.85	-22.66	11.23	-34.38
-11.72	16.66	-16.85	-22.66	11.72	-32.81
-10.94	17.58	-16.8	-22.07	11.72	-32.74
-10.94	13.67	-16.75	-22.27	11.72	-30.87
-9.77	14.65	-16.85	-22.02	11.72	-28.93
-8.99	15.14	-16.89	-21.83	11.72	-28.93
-8.99	13.67	-16.85	-21.83	11.72	-26.96
-8.01	11.47	-17.19	-21.73	9.77	-26.96
-7.96	11.72	-17.19	-21.79	7.75	-25.21
-7.23	11.72	-17.21	-21.69	7.75	-23.17
-6.2	11.72	-17.58	-21.69	9.28	-23.44
-6.2	12.7	-17.53	-21.79	8.79	-21.5
-5.52	7.75	-17.68	-21.69	7.32	-21.41
-5.48	5.98	-17.97	-21.69	7.75	-19.53
-4.69	6.35	-18.12	-21.83	5.86	-17.97
-3.96	6.84	-18.65	-22.07	5.86	-17.97
-3.96	5.37	-18.46	-21.97	1.89	-16.02
-3.08	3.91	-18.99	-22.22	3.97	-15.97
-3.13	3.91	-19.06	-22.27	4.94	-14.26
-2.54	5.43	-19.44	-22.41	6.84	-12.43
-1.66	1.95	-20.03	-22.85	4.39	-12.5
-1.76	1.95	-20.12	-22.85	4.39	-10.94
-1.17	0.55	-20.56	-23.14	-1.95	-10.94
-1.22	-1.89	-20.61	-23.1	3.91	-8.99
-0.49	-0.98	-21.34	-23.58	1.46	-7.44
-0.01	-1.77	-22.07	-23.93	1.95	-7.45
-0.01	-1.1	-21.97	-23.88	-0.06	-5.62
0.73	-3.36	-22.85	-24.32	0.98	-5.66
0.73	-3.91	-22.85	-24.37	-1.95	-4.1
1.16	-3.91	-23.58	-24.71	-1.89	-2.35
1.86	-8.24	-24.66	-25.2	-1.95	-2.35
1.76	-3.42	-24.66	-25	-1.95	-0.69
2.29	-3.91	-25.54	-25.59	-3.85	-0.69
2.25	-8.79	-25.59	-25.51	-3.91	0.78
2.93	-7.63	-26.61	-25.83	-3.42	2.61
3.31	-8.85	-27.64	-26.2	-8.06	2.34
3.21	-8.3	-27.74	-26.12	-3.91	4.15
3.88	-9.77	-28.71	-26.47	-3.91	4.3
[truncated: 48,001 more rows]
