# Supplementary material for: Synchronized activity of sensory neurons initiates cortical synchrony in a model of neuropathic pain
Source: Nat Commun. 2023 Feb 8;14:689. doi: 10.1038/s41467-023-36093-z (PMC9908980; doi:10.1038/s41467-023-36093-z)
Supplement: Supplementary file 7 — Supplementary Software 1 [file 41467_2023_36093_MOESM7_ESM.zip › comparsion EEG from Chao/comparsion EEG/comparsion bl_3h_1d_3d/SNI 3h.xlsx]

## Sheet: Sheet1
animal 6	animal 12	animal 15	animal 26	animal 13	animal 16
-12.12	-57.42	11.54	-54.35	-19.09	17.77
-13.39	-57.45	14.47	-53.92	-17.29	18.55
-14.58	-58.62	14.47	-53.25	-17.19	19.48
-14.7	-59.68	17.4	-53.27	-15.48	19.43
-15.82	-59.69	16.36	-52.59	-13.92	20.12
-16.01	-60.74	15.32	-52.59	-13.98	20.21
-17.19	-60.67	14.95	-51.98	-12.3	21.04
-18.26	-61.72	15.2	-51.03	-12.35	21.57
-18.26	-62.61	13.98	-51.09	-10.95	21.44
-19.44	-62.5	15.2	-50.3	-9.42	22.24
-19.51	-63.39	13.98	-50.34	-9.57	22.26
-20.46	-63.33	13.98	-49.22	-8.31	22.63
-21.5	-64.06	13.37	-48.19	-8.25	23.39
-21.34	-64.67	14.53	-48.24	-7.04	23.39
-22.36	-64.7	13.98	-47.02	-6.01	23.53
-22.46	-65.34	9.58	-47.07	-5.91	23.53
-23.07	-65.26	13.49	-45.92	-4.99	23.91
-23.94	-65.72	13.49	-44.58	-4.98	24.19
-23.95	-66.21	13.55	-44.73	-3.96	24.22
-24.62	-66.11	14.95	-43.37	-3.13	24.31
-24.63	-66.5	11.6	-43.37	-3.13	24.51
-25.2	-66.46	11.54	-41.85	-2.55	24.41
-25.76	-66.81	11.54	-40.54	-2.39	24.4
-25.61	-66.94	11.54	-40.53	-1.66	24.41
-26.08	-66.85	11.54	-38.97	-1.28	24.39
-26.09	-67.2	11.6	-39.06	-1.2	24.31
-26.29	-67.19	11.6	-37.5	-0.7	24.19
-26.61	-67.21	9.09	-35.94	-0.73	23.82
-26.49	-67.24	9.03	-35.99	-0.2	23.82
-26.65	-67.33	8.54	-34.3	0.37	23.51
-26.66	-67.24	6.71	-34.3	0.29	23.53
-26.71	-67.24	7.2	-32.62	0.63	23.02
-26.66	-67.29	4.7	-30.91	0.49	22.63
-26.67	-67.19	8.61	-30.98	0.78	22.61
-26.51	-67.19	5.68	-29.15	1.06	21.92
-26.59	-67.09	8.67	-29.1	1.12	21.95
-26.38	-67.02	3.54	-27.47	1.37	21.29
-26.18	-66.85	5.68	-25.71	1.37	20.48
-26.2	-66.65	5.62	-25.78	1.46	20.31
-25.89	-66.75	3.72	-24.22	1.56	19.53
-25.83	-66.43	3.72	-24.22	1.56	19.53
-25.6	-66.41	3.72	-22.27	1.56	18.8
-25.2	-66.41	4.7	-20.61	1.56	18.04
-25.19	-65.92	3.72	-20.63	1.56	18.06
-24.85	-65.82	2.32	-18.95	1.56	17.04
-24.83	-65.63	3.72	-18.9	1.56	17.19
-24.41	-65.75	3.72	-17.33	1.76	16.28
-24.22	-65.26	3.72	-15.58	1.73	15.31
-24.22	-64.89	2.75	-15.82	1.56	15.23
-23.54	-64.97	2.26	-14.26	1.56	14.45
-23.54	-64.48	1.95	-14.31	1.56	14.6
-23.19	-64.5	3.72	-12.72	1.51	13.65
-22.68	-64.21	3.23	-11.43	1.46	12.87
-22.85	-63.58	2.75	-11.45	1.54	12.88
-22.31	-63.68	1.28	-10.21	1.51	12.18
-22.36	-63.11	0.92	-10.21	1.22	12.12
-21.97	-63.19	1.77	-9.01	1.27	11.5
-21.59	-62.5	1.77	-7.86	1.16	10.99
-21.51	-61.91	-0.24	-8.01	0.78	11.01
-21.19	-62.12	3.72	-6.94	0.77	10.52
-21.14	-61.28	2.26	-6.96	0.78	10.42
-20.99	-61.33	-0.24	-5.91	0.73	10.11
-20.65	-60.6	-0.24	-5.47	0.68	9.76
-20.62	-59.77	-0.24	-5.47	0.68	9.94
-20.36	-59.77	-0.24	-4.73	0.29	9.56
-20.36	-59.03	-0.24	-4.79	0.34	9.56
-20.22	-59.01	-0.24	-4.32	-0.01	9.75
-20.04	-58.03	-0.24	-3.92	-0.01	9.72
-20.22	-57.23	-0.24	-3.96	-0.2	9.72
-19.85	-57.14	-0.24	-3.92	-0.34	9.76
-19.93	-56.08	-0.24	-3.71	-0.39	9.95
-19.85	-56.1	-0.24	-3.66	-0.71	10.13
-19.85	-55	-0.24	-3.91	-0.71	10.62
-19.92	-53.92	-0.24	-3.91	-0.93	10.54
-19.83	-53.93	-0.24	-3.96	-1.29	11.13
-19.93	-52.74	-0.24	-4	-1.28	11.11
-19.95	-52.84	-0.24	-4.25	-1.59	11.81
-20.14	-51.39	-0.24	-4.7	-1.51	12.45
-20.22	-50.2	-0.24	-4.69	-1.87	12.49
-20.26	-50.12	-1.95	-5.18	-2.17	13.28
-20.31	-48.73	-2.08	-5.13	-2.2	13.28
-20.56	-48.83	-0.98	-5.62	-2.74	14.33
-20.73	-47.36	-0.43	-6.4	-2.74	15.8
-20.75	-46	-3.11	-6.25	-3.03	15.63
-21.1	-45.92	-3.91	-7.04	-3.32	16.4
-21.12	-44.58	-4.09	-6.96	-3.44	16.4
-21.34	-44.56	-4.09	-7.76	-3.91	18.02
-21.73	-43.02	-4.09	-8.52	-3.76	19.13
-21.79	-41.6	-7.81	-8.45	-4.32	19.13
-22.07	-41.6	-3.6	-9.3	-4.74	20.58
-22.07	-40.05	-7.14	-9.3	-4.79	20.68
-22.66	-40.09	-7.26	-9.96	-5.47	22.05
-22.95	-38.59	-4.58	-10.94	-5.47	23.51
-22.95	-37.16	-7.93	-10.94	-5.66	23.51
-23.49	-37.16	-7.26	-11.72	-6.39	24.99
-23.44	-35.94	-8.48	-11.72	-6.45	24.99
-23.83	-35.94	-8.97	-12.35	-6.86	26.56
-24.27	-34.3	-5.55	-12.89	-6.94	28.21
-24.37	-33.15	-8.48	-12.94	-7.53	28.3
-24.66	-33.15	-6.04	-13.68	-7.96	29.97
-24.76	-31.75	-6.1	-13.58	-8.06	29.44
-25.2	-31.84	-8	-14.17	-8.6	31.63
-25.69	-30.66	-9.46	-14.65	-8.69	33.37
-25.69	-29.39	-7.93	-14.67	-9.3	33.35
-26.08	-29.39	-7.26	-15.06	-9.91	34.95
-26.17	-28.52	-6.53	-15.09	-9.96	35.01
-26.48	-28.44	-7.2	-15.44	-10.55	36.81
-26.95	-27.44	-6.53	-15.58	-10.55	39.01
-26.96	-26.71	-7.08	-15.63	-11.18	38.28
-27.17	-26.76	-3.54	-15.82	-11.82	40.11
-27.17	-25.9	-3.17	-15.82	-11.87	40.33
-27.55	-25.88	-3.3	-15.82	-12.5	41.79
-27.94	-25.38	-4.09	-15.82	-12.6	43.45
-27.94	-24.66	-3.05	-15.82	-13.1	43.75
-28.08	-24.66	-3.17	-15.67	-13.78	45.3
-28.13	-24.41	-1.34	-15.72	-13.87	45.12
-28.32	-24.37	-1.16	-15.48	-14.31	47.02
-28.52	-24.22	-0.24	-15.24	-14.36	48.51
-28.52	-23.88	-0.24	-15.25	-14.99	48.39
-28.91	-23.93	-0.37	-14.75	-15.48	50.17
-28.54	-23.84	-0.24	-14.85	-15.58	50.15
-28.76	-23.83	-0.24	-14.26	-16.21	51.37
-28.91	-23.93	-0.24	-13.67	-16.21	53.2
-28.91	-24.22	-0.24	-13.78	-16.82	53.13
-28.91	-24.22	-0.24	-13.03	-17.58	54.69
-28.91	-24.37	-0.24	-13.01	-17.38	54.54
-28.91	-24.32	-0.24	-12.26	-18.02	55.95
-28.74	-24.66	-0.24	-11.38	-18.16	57.03
-28.76	-25.31	0.31	-11.38	-18.6	57.03
-28.71	-25.31	0.31	-10.47	-19.34	58.59
-28.64	-25.78	3.72	-10.55	-19.29	58.59
-28.61	-25.71	1.77	-9.38	-19.92	59.74
-28.42	-26.49	0.73	-8.6	-19.87	60.94
-28.37	-27.16	3.72	-8.42	-20.41	61.03
-28.32	-27.35	3.72	-7.28	-21.11	62
-28.27	-28.05	0.85	-7.25	-21.12	62.01
-28.13	-28.05	4.21	-6.01	-21.7	63.13
-27.95	-28.93	3.72	-4.83	-21.69	64.06
-27.98	-29.93	0.98	-4.88	-22.27	64.06
-27.78	-29.88	3.72	-3.64	-22.8	65.11
-27.78	-30.88	2.81	-3.66	-22.8	64.84
-27.78	-31.05	4.21	-2.39	-23.54	65.81
-27.39	-32.06	1.77	-1.09	-23.49	66.79
-27.44	-33.06	1.77	-1.03	-24.22	66.77
-27.36	-33.15	1.77	0.34	-24.8	67.47
-27.35	-34.29	2.26	0.37	-24.63	67.55
-27.15	-34.38	1.28	1.56	-25.39	68.33
-26.98	-35.35	3.72	3.2	-25.32	69.09
-27.05	-36.72	2.26	3	-26.07	69.09
-26.78	-36.74	1.77	4.44	-26.61	69.53
-26.71	-37.79	0.31	4.47	-26.61	69.87
-26.81	-37.82	0.31	5.86	-27.39	70.29
-26.56	-38.98	-0.24	7.03	-27.39	71.08
-26.66	-40.24	-0.24	7.03	-28.08	71
-26.56	-40.24	-0.24	8.57	-28.91	71.68
-26.56	-41.41	-0.24	8.5	-28.91	71.48
-26.47	-41.41	-0.24	9.76	-29.7	72.06
-26.49	-42.43	-0.24	11.18	-29.69	72.56
-26.56	-43.65	-0.24	11.11	-30.48	72.56
-26.47	-43.58	-0.24	12.3	-31.2	73.14
-26.51	-44.64	-0.24	12.45	-31.29	73.05
-26.67	-44.73	-0.24	13.72	-32.14	73.53
-26.68	-45.73	-0.24	14.79	-32.18	73.82
-26.76	-46.7	-1.16	14.84	-33.01	73.82
-26.81	-46.7	-2.2	16.01	-33.99	74.17
-26.88	-47.75	-0.24	16.16	-34	74.17
-26.88	-47.67	-2.14	17.24	-34.77	74.56
-27.15	-48.54	-1.28	18.36	-34.77	74.8
-27.2	-49.51	-1.1	18.36	-35.95	74.62
-27.35	-49.46	-4.09	19.34	-36.77	74.98
-27.35	-50.2	-1.65	19.43	-36.91	74.98
-27.56	-50.3	-3.11	20.56	-38.09	75.15
-27.84	-50.99	-3.42	21.56	-38.04	75.29
-27.78	-51.66	-4.09	21.44	-39.16	75.1
-28.08	-51.61	-7.57	22.51	-40.28	74.99
-28.13	-52.44	-4.09	22.51	-40.28	75.15
-28.32	-52.37	-7.02	23.49	-41.6	74.99
-28.7	-52.95	-6.04	24.3	-41.5	74.7
-28.71	-53.52	-4.09	24.31	-42.72	74.7
-28.93	-53.52	-4.09	25.29	-43.99	74.61
-28.96	-53.91	-9.09	24.99	-44.14	74.42
-29.25	-53.91	-7.08	25.78	-45.24	74.1
-29.52	-54.42	-8	26.93	-45.31	73.82
-29.42	-54.69	-8.97	26.95	-46.63	73.82
-29.79	-54.69	-8.24	27.73	-47.85	73.24
-29.88	-55.09	-8.97	27.78	-48.05	73.24
-29.83	-55.03	-9.89	28.49	-49.27	72.65
-30.13	-55.22	-7.81	29.35	-49.27	72.02
-30.1	-55.57	-7.87	29.27	-50.59	72.02
-30.47	-55.49	-9.46	29.97	-51.86	71.48
-30.47	-55.66	-7.02	29.97	-51.87	71.48
-30.47	-55.69	-9.95	30.81	-53.17	70.31
-30.66	-55.91	-9.89	31.59	-53.13	69.53
-30.62	-55.91	-9.95	31.59	-54.42	69.92
-30.71	-55.91	-9.95	32.32	-55.87	68.9
-30.76	-56.05	-9.46	32.4	-55.87	68.95
-30.66	-56.15	-10.01	32.81	-57.03	68.06
-30.87	-56.01	-10.44	33.79	-57.06	67.09
-30.66	-55.91	-10.93	33.59	-58.23	67.04
-30.66	-55.96	-9.46	34.45	-59.33	66.19
-30.66	-55.91	-11.41	34.38	-59.37	66.21
-30.71	-55.96	-10.86	35.11	-60.47	65.23
-30.57	-56.01	-7.93	35.74	-60.45	64.06
-30.49	-55.87	-9.95	35.54	-61.47	64.06
-30.57	-55.87	-10.19	36.31	-62.5	63.09
-30.47	-55.76	-7.93	36.3	-62.43	63.13
-30.27	-55.71	-11.35	36.8	-63.42	62.19
-30.13	-55.66	-8	37.45	-63.39	61.13
-30.18	-55.47	-8	37.39	-64.11	61.12
-29.88	-55.49	-6.96	37.87	-64.87	60.06
-29.88	-55.2	-10.44	37.99	-64.85	60.06
-29.74	-55.2	-9.28	38.28	-65.55	59.18
-29.52	-55.09	-8.91	38.96	-65.54	58.11
-29.54	-54.79	-4.09	38.96	-65.97	58.2
-29.32	-54.83	-9.22	39.4	-66.5	56.98
-29.3	-54.49	-4.09	39.4	-66.46	57.02
-29.1	-54.69	-6.84	39.82	-66.6	56.06
-28.91	-54.2	-6.53	40.19	-66.7	55.08
-28.91	-53.91	-4.09	40.14	-66.94	55.17
-28.61	-53.92	-4.09	40.43	-67.02	54.2
-28.52	-53.32	-5.25	40.43	-67.24	54.29
-28.32	-53.43	-1.95	40.77	-66.99	53.27
-28.08	-52.94	-4.09	40.97	-66.92	52.34
-28.13	-52.37	-3.23	40.89	-66.84	52.54
-28.04	-52.39	-3.91	41.01	-66.6	51.46
-27.95	-51.76	-4.09	41	-66.53	51.56
-27.74	-51.76	-1.28	41.28	-66.21	50.73
-27.74	-51.1	-1.1	41.38	-66.14	49.89
-27.47	-50.41	-1.22	41.31	-65.77	49.95
-27.36	-50.42	-0.24	41.36	-65.24	49.12
-27.35	-49.46	-0.49	41.31	-65.24	49.17
-27.17	-49.62	-0.24	41.4	-64.6	48.44
-26.9	-48.78	-0.24	41.38	-64.58	47.65
-26.88	-47.71	-0.24	41.38	-63.87	47.65
-26.81	-47.75	-0.24	41.39	-63.01	46.96
-26.76	-46.79	-0.24	41.36	-63.04	47.02
-26.56	-46.8	-0.24	41.31	-62.13	46.09
-26.37	-45.71	0.49	41.36	-62.13	45.51
-26.37	-44.53	-0.24	41.36	-61.33	45.7
-26.17	-44.45	-0.24	41.01	-60.25	45.12
-26.09	-43.12	-0.18	41.16	-60.25	44.92
-26.07	-43.26	0.61	41	-59.3	44.34
-25.69	-41.8	0.73	40.87	-59.3	43.8
-25.78	-40.44	-0.24	40.97	-58.23	43.56
-25.51	-40.36	-0.24	40.8	-57.23	42.97
-25.51	-38.97	1.53	40.8	-57.23	43.05
-25	-38.97	1.71	40.67	-56.16	42.38
-24.66	-37.33	3.72	40.48	-56.18	41.77
-24.8	-35.94	3.72	40.63	-55.1	41.75
-24.24	-35.74	3.72	40.43	-53.92	41.2
-24.27	-33.99	3.72	40.34	-54	41.16
-23.97	-34.03	5.68	40.23	-52.86	40.43
-23.44	-32.33	5.62	40.23	-52.95	39.84
-23.44	-30.52	4.46	40.04	-51.98	39.8
-22.71	-30.47	7.57	40.19	-50.9	39.06
-22.75	-28.71	6.16	40.19	-50.92	39.06
-21.97	-28.66	5.68	39.84	-49.9	38.65
-21.31	-26.71	5.68	40.11	-49.83	37.79
-21.49	-24.99	4.7	40.09	-48.93	37.79
-20.41	-24.93	5.68	39.84	-48	37.2
-20.46	-22.95	5.55	40.04	-48.05	37.02
-19.58	-22.95	6.16	40.09	-47.07	36.3
-18.65	-21.14	6.65	40.04	-47.07	35.82
-18.58	-19.14	5.68	40.14	-46.14	35.74
-17.63	-19.13	6.16	40.23	-45.36	34.91
-17.72	-17.33	7.57	40.23	-45.46	34.74
-16.46	-17.21	6.65	40.43	-44.53	34.06
-15.45	-15.33	6.71	40.63	-44.63	33.11
-15.45	-13.49	6.65	40.43	-43.77	33.15
-14.16	-13.5	7.57	40.7	-42.97	32.37
-14.45	-11.72	6.65	40.67	-42.99	32.03
-13.09	-11.72	7.57	40.89	-42.21	31.2
-11.77	-9.86	6.84	41.01	-42.24	30.27
-11.74	-7.96	9.34	41.16	-41.5	30.27
-10.5	-8.01	6.59	41.4	-40.82	29.27
-10.57	-6.35	8.61	41.4	-40.82	29.17
-9.23	-6.3	8.54	41.85	-40.06	28.2
-8.11	-4.69	9.58	42.24	-40.06	26.9
-8.01	-3.05	7.57	42.19	-39.38	26.86
-6.64	-3.03	9.58	42.65	-38.62	25.78
-6.64	-1.47	9.58	42.57	-38.7	25.68
-5.49	-1.39	11.54	43.05	-37.94	24.4
-4.35	-0.1	7.57	43.53	-38.09	23
-4.3	1.54	9.64	43.45	-37.16	23.02
-3.13	1.51	9.46	44.09	-36.72	21.68
-3.13	2.73	11.54	44.09	-36.72	21.68
-1.98	2.81	9.64	44.48	-35.94	20.26
-0.99	3.9	11.54	44.87	-35.94	18.65
-0.99	5.26	11.54	44.53	-35.16	18.6
-0.01	5.27	11.54	45.26	-34.3	17
-0.01	6.24	7.2	45.26	-34.23	16.99
0.78	6.24	7.14	45.65	-33.64	15.48
1.9	7.4	9.52	46	-33.61	13.87
1.86	8.4	11.54	45.9	-32.67	13.94
2.34	8.4	11.54	46.09	-31.95	12.01
2.54	9.38	11.54	46.34	-31.86	12.12
3.27	9.18	11.54	46.48	-30.91	10.4
3.51	10.11	11.54	46.68	-31.01	8.59
3.78	10.82	11.54	46.53	-30.13	8.79
4.11	10.79	11.54	46.57	-29.1	6.93
4.17	11.52	11.47	46.68	-29.1	7.01
4.49	11.42	9.09	46.48	-28.27	5.27
4.78	12.11	7.57	46.48	-28.25	3.51
4.88	12.87	11.05	46.48	-27.2	3.51
4.88	12.49	6.65	46.29	-26.37	1.76
4.88	13.28	11.54	46.29	-26.28	1.81
5.07	13.28	9.09	46	-25.31	-0.01
4.97	13.87	8.61	45.61	-25.3	-1.66
4.87	14.43	8.54	45.65	-24.27	-1.61
4.78	14.65	5.74	45.12	-23.14	-3.32
4.83	14.84	5.68	44.92	-23.07	-3.32
4.49	14.84	5.68	44.51	-22.07	-4.88
4.27	15.43	4.88	43.8	-22.19	-6.49
4.27	16	3.78	43.63	-21.1	-6.64
3.71	16	3.72	43.05	-20.12	-8.25
3.76	16.4	2.69	43.06	-20.12	-8.06
3.3	16.4	3.66	42.09	-19.04	-9.77
2.64	17.09	1.28	41.39	-19.07	-11.13
2.62	17.47	1.77	41.36	-18.02	-11.18
2.03	17.57	1.77	40.43	-16.99	-12.6
2.05	18.16	1.77	40.31	-16.94	-12.7
1.37	18.15	0.31	39.43	-16.04	-14.16
0.59	18.65	0.85	38.27	-15.97	-15.26
0.38	19.38	1.77	38.28	-14.99	-15.44
-0.39	19.34	1.71	37.3	-14.11	-16.81
-0.49	19.9	-0.24	37.3	-14.11	-16.6
-1.29	19.87	-0.24	36.28	-13.28	-17.97
-2.35	20.65	-0.24	35.14	-13.19	-19.14
-2.39	21.09	-0.24	35.13	-12.35	-19.14
-3.32	21.09	1.28	34.18	-11.38	-20.12
-3.27	21.95	-0.24	34.03	-11.52	-20.31
-4.69	21.87	-0.24	33.18	-10.69	-21.3
-5.52	22.53	-0.24	32.02	-10.94	-22.07
-5.57	23.24	-0.24	32.03	-9.96	-22.27
-6.64	23.29	-0.24	31.1	-9.3	-23.14
-6.75	23.82	-0.24	31.14	-9.33	-23.1
-7.72	23.91	-0.24	30.06	-8.74	-23.93
-8.84	24.66	-0.24	29.29	-8.62	-24.63
-8.99	25.34	-0.24	29.28	-8.13	-24.71
-9.86	25.34	-0.24	28.49	-7.67	-25.32
-9.96	25.78	-0.24	28.47	-7.63	-25.39
-11.06	25.78	-0.24	27.93	-7.15	-26.09
-12.12	26.56	-1.04	27.15	-7.18	-26.49
-12.12	27.33	-3.66	27.15	-6.75	-26.47
-13.09	27.34	-0.24	26.55	-6.4	-27.06
-13.2	27.93	-0.24	26.54	-6.4	-27.2
-14.11	27.98	-1.16	26.12	-5.96	-27.55
-15.06	28.76	-0.67	25.78	-6.08	-28.05
-15.06	29.17	-0.24	25.76	-5.87	-27.95
-15.97	29.25	-0.24	25.38	-5.52	-28.32
-16.01	29.77	-2.14	25.38	-5.57	-28.32
-16.8	29.78	-1.65	25.37	-5.49	-28.61
-17.6	30.32	-2.14	24.99	-5.47	-28.96
-17.58	30.86	-1.16	25.29	-5.47	-28.91
-18.21	30.83	-3.11	25.24	-5.47	-29.05
-18.37	31.24	-2.62	24.99	-5.47	-29.2
-18.87	31.23	-3.05	25.34	-5.22	-29.1
-19.54	31.62	-2.14	25.63	-5.47	-29.49
-19.48	32.02	-3.17	25.59	-5.47	-29.49
-19.93	32.01	-7.45	25.76	-5.47	-29.44
-19.93	32.32	-2.14	25.74	-5.47	-29.7
-20.31	32.47	-3.36	26.17	-5.49	-29.69
-20.51	32.71	-4.09	26.56	-5.57	-29.79
-20.56	32.81	-7.14	26.56	-5.62	-29.74
-20.91	32.81	-6.1	27.15	-5.88	-29.88
-20.83	33.11	-4.09	27.15	-5.96	-29.88
-20.95	33.15	-7.08	27.2	-5.96	-29.88
-21.1	33.25	-7.2	28.27	-6.1	-30.08
-21.1	33.4	-6.53	28.27	-6.37	-30.03
-21.01	33.4	-2.14	28.88	-6.59	-30.18
-21.1	33.4	-4.09	28.86	-6.64	-30.27
-20.92	33.47	-4.09	29.64	-7.03	-30.47
-20.75	33.5	-7.14	30.23	-7.01	-30.47
-20.71	33.57	-7.93	30.16	-7.23	-30.47
-20.7	33.57	-7.93	31.05	-7.72	-30.47
-20.56	33.57	-7.45	31.01	-7.64	-30.47
-20.24	33.54	-7.93	31.63	-8.01	-30.52
-20.03	33.57	-6.96	32.4	-8.01	-30.66
-20.03	33.59	-9.4	32.42	-8.45	-30.57
-19.64	33.54	-6.29	33.15	-8.79	-30.76
-19.58	33.57	-6.53	33.11	-8.74	-30.66
-19.34	33.54	-6.84	33.86	-9.19	-30.71
-18.85	33.54	-7.93	34.42	-9.29	-30.87
-18.8	33.57	-9.95	34.38	-9.57	-30.87
-18.51	33.54	-8.79	35.11	-10.16	-30.47
-18.38	33.54	-8.97	35.11	-10.16	-30.76
-17.97	33.54	-9.95	35.64	-10.46	-30.9
-17.58	33.5	-10.44	36.12	-10.35	-30.87
-17.38	33.54	-12.82	36.13	-10.94	-30.76
-16.92	33.5	-11.41	36.57	-11.13	-30.66
-16.99	33.57	-11.9	36.67	-11.04	-30.76
-16.46	33.54	-11.9	37.11	-11.72	-30.57
-15.82	33.54	-14.89	37.31	-11.72	-30.47
-15.97	33.54	-11.9	37.3	-11.82	-30.47
-15.45	33.57	-11.9	37.49	-12.26	-30.47
-15.45	33.59	-15.75	37.49	-12.21	-30.18
-14.89	33.59	-16.91	37.84	-12.5	-29.88
-14.31	33.84	-15.01	37.88	-12.5	-29.69
-14.47	33.98	-19.71	37.88	-12.84	-29.69
-13.79	33.89	-16.78	37.84	-13.09	-29
-13.78	34.13	-19.23	37.79	-13.01	-29.03
-13.39	34.18	-19.65	37.87	-13.29	-28.63
-12.7	34.18	-21.67	37.49	-13.28	-27.86
-12.7	34.52	-19.65	37.67	-13.49	-27.98
-12.26	34.46	-24.84	37.39	-13.6	-27.35
-12.12	34.74	-22.64	37.45	-13.62	-27.17
-11.72	34.64	-22.83	37.11	-13.78	-26.51
-11.13	34.94	-26.55	36.71	-13.67	-25.69
-11.13	35.15	-29.48	36.79	-13.87	-25.71
-10.55	35.15	-29.48	36.32	-13.87	-24.66
-10.6	35.6	-30.94	36.3	-13.88	-24.62
-10.16	35.55	-30.94	35.74	-13.89	-23.63
-9.52	35.91	-33.87	35.11	-13.92	-22.27
-9.57	36.32	-32.9	35.11	-13.88	-22.45
-9.01	36.4	-37.78	34.45	-13.88	-21.22
-9.03	36.69	-35.34	34.45	-13.87	-21.14
-8.6	36.71	-38.27	33.79	-13.7	-19.83
-8.21	37.12	-38.7	32.81	-13.7	-18.51
-8.25	37.49	-43.09	33.06	-13.72	-18.6
-7.74	37.49	-43.15	32.02	-13.49	-17.19
-7.74	38.18	-47.24	31.99	-13.5	-17.19
-7.45	38.09	-43.15	31.13	-13.43	-15.63
-7.03	38.28	-48.52	30.17	-13.43	-13.98
-7.13	39.06	-48.03	30.16	-13.29	-13.97
-6.85	39.01	-50.96	29.28	-13.19	-12.4
-6.94	39.45	-50.96	29.27	-13.11	-12.6
-6.55	39.36	-55.36	28.2	-12.89	-10.94
-6.49	39.84	-55.36	27.32	-12.99	-9.19
-6.55	40.23	-56.76	27.29	-12.81	-9.28
-6.3	40.28	-56.82	26.07	-12.45	-7.53
-6.44	40.77	-58.78	26.15	-12.5	-7.63
-6.35	40.8	-58.78	24.99	-12.33	-5.98
-6.27	41.01	-60.55	23.9	-12.35	-4.35
-6.45	41.4	-61.22	24.02	-12.13	-4.3
-6.44	41.4	-60.73	23	-11.96	-2.74
-6.47	41.75	-60.73	22.94	-12.12	-2.78
-6.49	41.77	-68.36	21.92	-11.74	-1.08
-6.75	42.09	-65.73	20.8	-11.77	0.38
-6.76	42.26	-65.67	20.85	-11.74	0.34
-6.94	42.24	-65.61	19.53	-11.43	1.95
-7.03	42.28	-69.52	19.53	-11.72	1.93
-7.34	42.47	-66.59	18.6	-11.35	3.49
-7.62	42.38	-69.03	17.58	-11.43	4.78
-7.54	42.47	-70.31	17.65	-11.08	4.77
-8.01	42.55	-69.95	16.65	-11.08	6.23
-7.96	42.47	-72.94	16.67	-11.13	6.06
-8.35	42.38	-72.39	15.67	-10.94	7.62
-8.89	42.28	-72.45	14.75	-11.04	8.79
-8.84	41.99	-74.4	14.73	-10.94	8.84
-9.23	42.09	-72.45	13.77	-10.6	10.06
-9.33	41.87	-74.4	13.72	-10.69	10.01
-9.77	41.87	-74.4	12.88	-10.74	11.02
-10.21	41.4	-75.87	12	-10.94	12.2
-10.21	41.01	-79.77	12.01	-10.67	12.2
-10.94	41	-80.26	11.28	-10.6	13.28
-10.69	40.63	-80.26	11.22	-10.69	13.28
-11.08	40.63	-82.15	10.5	-10.5	14.26
-11.72	39.84	-84.17	9.72	-10.55	15.23
-11.72	39.06	-82.21	9.75	-10.45	15.23
-12.13	39.36	-85.27	8.94	-10.35	16.01
-12.12	38.28	-84.66	8.98	-10.3	16.19
-12.7	38.77	-85.14	8.25	-10.3	16.99
-13.09	37.79	-85.39	7.42	-10.35	17.78
-13.09	36.81	-89.05	7.62	-10.18	17.86
-13.68	36.81	-90.03	6.98	-10.16	18.46
-13.6	35.94	-90.52	6.84	-10.17	18.65
-14.01	35.94	-91.98	6.13	-9.96	19.43
-14.85	34.96	-91.98	5.47	-9.96	20.12
-14.65	33.86	-93.02	5.52	-9.91	20.21
-15.09	33.87	-93.93	4.86	-9.79	20.8
-15.05	32.81	-93.93	4.86	-9.77	20.9
-15.63	32.81	-95.89	4.28	-9.57	21.48
-16.21	31.63	-93.93	3.69	-9.68	21.96
-16.21	30.54	-97.84	3.66	-9.47	22.24
-16.89	30.46	-97.84	3.13	-9.3	22.65
-16.82	29.29	-97.84	3.17	-9.33	22.65
-17.53	29.27	-98.88	2.54	-9.19	23.34
-18.16	28.13	-97.84	1.95	-9.11	23.91
-18.16	26.81	-97.84	1.95	-9.01	24
-18.87	26.56	-104.68	1.37	-8.8	24.62
-18.94	25.56	-97.84	1.51	-8.35	24.68
-19.83	25.59	-99.98	0.78	-8.64	24.99
-20.56	24.19	-102.72	0.38	-8.62	25.74
-20.56	23	-97.84	0.38	-8.4	25.73
-21.49	22.95	-98.82	-0.05	-8.23	26.37
-21.49	21.68	-97.84	-0.1	-8.25	26.37
-22.27	21.68	-100.95	-0.61	-8.01	26.86
-23.44	20.31	-100.71	-0.98	-7.96	27.34
-23.44	19.09	-97.84	-0.98	-7.81	27.34
-24.23	19.09	-97.84	-1.49	-7.62	27.93
-24.27	17.82	-97.35	-1.42	-7.47	28.13
-25.31	17.77	-99.79	-1.81	-7.53	28.31
-26.28	16.58	-99.61	-2.35	-7.46	28.9
-26.28	15.23	-97.78	-2.15	-7.28	28.86
-27.35	15.33	-98.33	-2.47	-7.15	29.3
-27.35	14.04	-98.33	-2.54	-7.08	29.37
-28.31	13.96	-93.87	-2.83	-6.95	29.78
-29.2	12.87	-95.89	-3.05	-6.86	30.17
-29.3	11.6	-95.83	-3.08	-6.85	30.07
-30.13	11.52	-96.86	-3.32	-6.69	30.56
-30.18	10.42	-96.37	-3.47	-6.69	30.65
-31.01	10.42	-95.89	-3.66	-6.64	30.86
-31.64	9.18	-96.31	-3.91	-6.64	31.32
-31.75	8.01	-93.93	-3.93	-6.64	31.24
-32.53	8.08	-93.93	-3.96	-6.64	31.54
-32.45	6.79	-97.84	-3.96	-6.64	31.35
-33.11	6.84	-91.43	-4.1	-6.64	31.73
-33.45	5.74	-93.14	-4.1	-6.59	31.93
-33.6	4.59	-93.51	-4.05	-6.75	31.93
-33.84	4.59	-90.03	-4.15	-6.76	32.02
-33.89	3.41	-93.44	-4.2	-6.79	32.03
-34.11	3.49	-91.98	-4.1	-6.98	32.03
-34.11	2.29	-90.03	-4.1	-6.98	32.03
-34.11	1.16	-90.03	-4.1	-7.04	32.03
-34.01	1.37	-91.98	-3.96	-7.37	32.03
-34.19	0.17	-91.98	-4	-7.42	31.98
-33.69	0.15	-93.02	-3.91	-7.54	32.03
-33.5	-0.93	-91.98	-3.66	-7.62	32.01
-33.42	-1.9	-90.03	-3.64	-7.91	31.93
-32.74	-1.96	-90.03	-3.52	-8.13	32.01
-32.84	-2.94	-90.03	-3.51	-8.23	31.84
-32.15	-2.94	-90.03	-3.13	-8.6	31.59
-31.1	-3.93	-93.44	-2.95	-8.62	31.45
-31.25	-4.88	-89.05	-2.94	-8.99	31.45
-30.47	-4.88	-90.09	-2.49	-9.42	31.13
-30.47	-5.88	-91.49	-2.56	-9.47	31.05
-28.96	-5.87	-90.03	-2.17	-9.77	30.65
-27.75	-6.86	-90.03	-1.81	-9.81	30.44
-27.76	-7.84	-90.03	-1.81	-10.35	30.35
-26.37	-7.76	-91.98	-1.49	-10.94	29.88
-26.28	-8.64	-89.05	-1.49	-10.94	29.97
-24.83	-8.69	-89.48	-0.98	-11.38	29.54
-23.17	-9.57	-90.15	-0.61	-11.43	28.9
-23.1	-10.25	-89.11	-0.61	-11.82	29.08
-21.61	-10.35	-86.61	-0.2	-12.35	28.51
-21.69	-11.35	-88.07	-0.12	-12.45	28.66
-19.78	-11.34	-87.04	0.24	-12.84	28.17
-18.16	-12.16	-85.21	0.73	-12.88	27.34
-18.16	-13.01	-88.07	0.73	-13.28	27.59
-16.41	-13.1	-88.07	0.78	-13.68	26.95
-16.41	-13.87	-87.59	0.78	-13.7	27
-14.85	-13.79	-87.1	1.51	-14.16	26.51
-12.99	-14.67	-85.14	1.74	-14.18	25.78
-13	-15.45	-85.27	1.56	-14.45	25.78
-11.47	-15.45	-85.08	2.15	-14.89	24.99
-11.35	-16.21	-82.21	2.15	-14.94	24.99
-9.77	-16.21	-82.21	2.32	-15.09	24.71
-8.4	-16.99	-82.28	2.69	-15.09	24.3
-8.25	-17.97	-83.31	2.71	-15.28	24.31
-6.95	-17.97	-79.28	2.93	-15.48	23.82
-6.84	-18.38	-81.24	2.83	-15.45	23.8
-5.57	-18.46	-79.77	3.13	-15.58	23.44
-4.32	-19.14	-77.33	3.2	-15.44	22.94
-4.3	-19.83	-78.25	3.17	-15.54	23.02
-3.32	-19.92	-79.77	3.27	-15.55	22.41
-3.32	-20.31	-77.39	3.21	-15.58	22.46
-2.36	-20.53	-76.48	3.2	-15.44	22.06
-1.49	-21.14	-75.44	3.22	-15.36	21.87
-1.49	-21.79	-76.6	3.27	-15.24	21.92
-0.78	-21.8	-77.39	3.13	-14.89	21.69
-0.71	-22.31	-71.9	3.17	-14.85	21.68
-0.3	-22.27	-72.27	3.13	-14.65	21.29
0.34	-22.85	-71.96	2.93	-14.58	21.09
0.34	-23.44	-70.5	2.82	-14.06	21.29
0.63	-23.29	-70.31	2.73	-13.72	21
0.59	-23.83	-66.59	2.73	-13.72	21.04
0.78	-23.85	-69.58	2.34	-13.13	20.9
0.78	-24.22	-66.59	2.25	-13.11	20.9
0.78	-24.62	-66.59	2.15	-12.5	20.9
0.78	-24.62	-65.86	1.83	-11.91	20.9
0.78	-24.85	-64.64	1.86	-11.82	21.04
0.78	-24.9	-60.73	1.46	-11.13	21
0.73	-25.15	-60.79	1.12	-11.23	21.08
0.68	-25.38	-60.79	1.07	-10.4	21.09
0.38	-25.42	-56.82	0.63	-9.81	21.09
0.38	-25.61	-56.82	0.68	-9.77	21.29
-0.01	-25.69	-55.85	0.2	-9	21.48
-0.3	-25.81	-56.64	-0.34	-8.99	21.68
-0.34	-25.9	-55.85	-0.39	-8.23	21.68
-0.71	-25.9	-53.96	-0.93	-7.45	21.87
-0.78	-25.98	-55.36	-0.93	-7.43	21.97
-1.2	-25.93	-53.71	-1.51	-6.75	22.07
-1.71	-26	-53.96	-2.15	-6.76	22.46
-1.76	-25.98	-51.45	-2.1	-5.88	22.47
-2.35	-25.93	-49.99	-2.76	-5.13	22.65
-2.35	-26	-50.96	-2.76	-5.13	22.61
-2.76	-25.99	-50.96	-3.47	-4.35	23
-3.42	-25.78	-49.99	-4.1	-4.44	23.32
-3.32	-25.81	-50.48	-4.05	-3.91	23.24
-3.91	-25.81	-50.48	-4.88	-2.98	23.53
-3.96	-25.69	-50.48	-4.98	-2.98	23.63
-4.42	-25.78	-50.96	-5.52	-2.54	23.62
-4.93	-25.54	-53.41	-6.47	-2.39	24.07
-5	-25.39	-50.42	-6.57	-1.87	24.1
-5.47	-25.44	-50.42	-7.25	-1.42	24.31
-5.47	-25.31	-50.96	-7.25	-1.38	24.21
-5.88	-25.38	-51.45	-8.06	-0.83	24.5
-6.37	-25	-50.96	-8.84	-0.83	24.78
-6.36	-25	-50.48	-8.89	-0.44	24.62
-6.64	-25	-50.96	-9.77	-0.32	24.9
-6.64	-24.85	-50.96	-9.72	-0.01	24.81
-7.03	-24.85	-49.01	-10.55	0.38	24.99
-7.24	-24.9	-50.48	-11.38	0.29	24.98
-7.25	-24.66	-50.96	-11.44	0.73	24.99
-7.53	-24.71	-49.19	-12.16	0.78	24.99
-7.53	-24.8	-50.78	-12.21	0.78	24.99
-7.47	-24.76	-49.93	-13.01	1.15	24.99
-7.72	-24.8	-50.48	-13.72	1.15	24.99
-7.72	-24.71	-50.42	-13.86	1.27	24.95
-7.62	-24.76	-47.42	-14.5	1.51	24.99
-7.72	-24.9	-49.01	-14.6	1.51	24.99
-7.72	-24.8	-49.99	-15.24	1.51	24.98
-7.63	-24.93	-48.28	-15.82	1.46	24.81
-7.62	-25	-48.03	-15.94	1.55	24.8
-7.45	-25	-46.57	-16.5	1.52	24.68
-7.53	-25.4	-43.15	-16.5	1.55	24.62
-7.23	-25.38	-43.15	-17.21	1.56	24.49
-7.06	-25.58	-43.15	-17.68	1.54	24.13
-7.03	-25.99	-42.66	-17.68	1.54	24.11
-6.74	-25.93	-41.02	-18.37	1.46	23.72
-6.64	-26.2	-43.4	-18.16	1.51	23.83
-6.45	-26.29	-42.18	-18.76	1.46	23.53
-6.05	-26.76	-40.71	-19.25	1.37	23.24
-6.01	-27.17	-37.29	-19.26	1.37	23.14
-5.76	-27.08	-35.34	-19.67	1.17	22.61
-5.81	-27.74	-38.7	-19.73	1.17	22.64
-5.47	-27.74	-34.3	-20.12	1.12	22.26
-4.88	-28.08	-34.67	-20.41	1.07	21.87
-4.98	-28.71	-33.39	-20.46	0.78	21.87
-4.49	-28.71	-34.36	-21.1	0.77	21.09
-4.44	-29.35	-34.85	-20.85	0.78	21.09
-4.05	-29.32	-31.43	-21.3	0.68	20.75
-3.63	-29.98	-33.2	-21.7	0.63	20.12
-3.52	-30.57	-29.48	-21.7	0.63	20.26
-3.32	-30.57	-30.7	-22.07	0.34	19.48
-3.13	-31.18	-29.54	-22.02	0.37	19.48
-2.75	-31.15	-28.63	-22.66	0.34	18.92
-2.36	-31.85	-27.34	-22.95	0.29	18.16
-2.35	-32.53	-28.75	-23.07	-0.04	18.24
-1.87	-32.47	-26.55	-23.44	-0.01	17.58
-1.81	-33.06	-27.04	-23.58	-0.02	17.65
-1.47	-33.06	-25.57	-23.88	-0.2	16.79
-1	-33.69	-26.55	-24.32	-0.2	16.26
-1.03	-34.2	-24.96	-24.41	-0.24	16.26
-0.69	-34.2	-22.71	-24.85	-0.39	15.63
-0.69	-34.77	-24.54	-24.9	-0.32	15.63
-0.67	-34.88	-25.09	-25.39	-0.31	15.04
-0.01	-35.18	-22.16	-25.98	-0.34	14.33
-0.02	-35.74	-22.89	-25.9	-0.38	14.26
0.38	-35.77	-22.58	-26.56	-0.39	13.67
0.38	-36.04	-24.84	-26.66	-0.38	13.87
0.68	-36.13	-22.64	-27.1	-0.42	13.18
1.15	-36.72	-21.91	-27.86	-0.51	12.49
1.12	-36.74	-21.91	-27.78	-0.38	12.74
1.44	-36.82	-23.74	-28.32	-0.39	12.12
1.46	-37.12	-22.64	-28.52	-0.39	12.18
1.81	-37.12	-24.11	-29.1	-0.39	11.72
2.25	-37.26	-23.13	-29.71	-0.3	11.33
2.2	-37.35	-22.64	-29.74	-0.39	11.22
2.73	-37.3	-21.67	-30.47	-0.22	11.03
2.34	-37.4	-23.68	-30.47	-0.24	11.03
2.93	-37.3	-24.05	-30.96	-0.31	11.22
3.49	-37.55	-24.11	-31.74	-0.22	10.63
3.3	-37.45	-25.51	-31.64	-0.19	10.72
3.78	-37.35	-27.53	-32.24	-0.29	10.54
3.76	-37.45	-27.04	-32.28	-0.2	10.45
4.17	-37.35	-27.04	-32.81	-0.2	10.44
4.74	-37.16	-27.53	-33.42	-0.15	10.55
4.69	-37.21	-29.54	-33.25	-0.2	10.11
5.22	-37.23	-30.4	-33.99	-0.15	10.64
5.17	-37.01	-29.97	-33.99	-0.19	10.74
5.75	-37.12	-30.88	-34.28	-0.31	10.94
6.4	-36.87	-31.43	-34.77	-0.32	11.22
6.24	-36.74	-29.97	-34.77	-0.38	11.18
6.98	-36.74	-33.39	-35.16	-0.39	11.6
7.01	-36.72	-33.39	-35.01	-0.44	11.11
7.79	-36.72	-35.28	-35.35	-0.51	12.11
8.45	-36.43	-34.3	-35.35	-0.53	12.49
8.37	-36.23	-37.23	-35.4	-0.7	12.49
9.38	-36.28	-36.8	-35.64	-0.73	13.23
9.18	-36.04	-37.29	-35.6	-0.78	13.23
10.03	-36.13	-38.76	-35.6	-0.99	13.87
11.01	-36.04	-39.73	-35.64	-0.99	14.84
10.84	-35.94	-42.6	-35.57	-1.1	14.65
11.81	-35.94	-40.47	-35.35	-1.42	15.67
11.72	-35.94	-42.18	-35.35	-1.48	15.43
12.87	-35.94	-41.69	-35.25	-1.61	16.39
13.87	-35.67	-43.15	-34.81	-1.51	17.38
13.87	-35.94	-48.03	-34.91	-1.76	17.28
14.84	-35.94	-40.71	-34.57	-2.08	18.43
14.84	-35.94	-43.15	-34.52	-2.06	18.36
15.91	-35.77	-45.1	-34.03	-2.39	19.34
17.04	-35.99	-44.31	-33.45	-2.39	20.51
17.14	-36.04	-45.1	-33.6	-2.56	20.31
18.06	-36.04	-45.1	-32.86	-2.95	21.68
18.06	-36.33	-43.15	-32.81	-2.98	21.58
19.38	-36.35	-43.15	-32.28	-3.25	22.65
20.26	-36.47	-45.59	-31.49	-3.22	23.78
20.31	-36.74	-45.1	-31.49	-3.52	23.8
21.48	-36.91	-43.15	-30.76	-3.91	24.99
21.48	-37.12	-48.22	-30.71	-3.93	24.99
22.44	-37.12	-45.59	-29.83	-4.25	26.32
23.52	-37.52	-45.1	-29.05	-4.3	27.34
23.51	-37.92	-43.15	-29.1	-4.69	27.54
24.4	-37.89	-42.97	-28.05	-4.88	28.51
24.31	-38.4	-46.08	-28.13	-4.88	28.51
25.34	-38.33	-45.1	-27.36	-5.13	29.97
25.78	-38.82	-42.66	-26.29	-5.2	31.01
25.78	-39.31	-47.12	-26.38	-5.62	31.03
26.56	-39.31	-45.59	-25.49	-5.88	32.47
26.81	-39.87	-45.1	-25.5	-5.88	32.32
27.32	-39.89	-43.15	-24.37	-6.35	33.57
27.93	-40.55	-45.9	-23.58	-6.37	34.76
27.93	-41.02	-45.1	-23.63	-6.59	34.94
28.2	-40.93	-43.15	-22.66	-7.04	35.94
28.2	-41.6	-45.1	-22.67	-7.06	36.01
28.51	-41.55	-46.02	-21.73	-7.27	37.7
28.7	-42.04	-45.1	-20.85	-7.32	38.28
28.7	-42.68	-43.15	-21.1	-7.64	38.28
28.86	-42.77	-45.1	-20.12	-7.86	39.75
28.88	-43.21	-45.35	-20.23	-7.81	39.82
28.51	-43.21	-44.07	-19.29	-8.21	40.77
28.69	-43.95	-43.15	-18.6	-8.13	42.08
28.51	-44.36	-43.09	-18.65	-8.45	42.19
28.31	-44.34	-44.07	-17.97	-8.64	43.17
28.31	-44.83	-45.1	-17.97	-8.64	43.06
28.13	-44.95	-47.55	-17.21	-8.99	44.51
27.69	-45.41	-45.1	-16.6	-8.99	45.59
27.61	-45.75	-43.15	-16.6	-9.23	45.31
27.15	-45.81	-45.1	-16.16	-9.29	46.88
27.2	-46.12	-43.15	-16.21	-9.23	46.88
26.54	-46.1	-43.15	-15.63	-9.57	48
25.78	-46.51	-49.01	-15.77	-9.5	49.11
25.78	-46.73	-43.15	-15.26	-9.57	49.17
24.99	-46.73	-45.1	-14.89	-9.9	50.2
24.99	-47.07	-45.1	-14.99	-9.86	50.29
24.68	-47.02	-45.1	-14.7	-9.91	51.37
23.53	-47.27	-46.33	-14.4	-10.16	52.59
23.63	-47.46	-46.51	-14.4	-10.2	52.34
22.84	-47.27	-46.14	-14.31	-10.21	53.76
22.9	-47.39	-47.12	-14.31	-10.18	53.86
21.95	-47.31	-45.1	-14.11	-10.35	54.78
21.08	-47.46	-46.57	-14.18	-10.35	56.05
21.09	-47.41	-43.15	-14.11	-10.47	56.13
20.19	-47.31	-43.15	-14.06	-10.6	57.03
20.17	-47.27	-43.15	-14.16	-10.64	57.4
19.34	-47.41	-43.15	-14.09	-10.69	58.4
18.36	-47.19	-43.15	-14.11	-10.74	59.56
18.36	-46.97	-43.21	-14.06	-10.94	59.56
17.47	-46.88	-42.18	-14.21	-11.04	60.94
17.53	-46.69	-39.73	-14.21	-10.99	60.94
16.65	-46.69	-42.11	-14.21	-11.13	62.12
15.81	-46.49	-40.47	-14.45	-11.24	63.28
15.7	-46	-37.72	-14.31	-11.35	63.28
14.84	-46.01	-36.8	-14.47	-11.73	64.54
14.84	-45.56	-38.33	-14.38	-11.74	64.45
14.06	-45.61	-38.39	-14.56	-11.91	65.81
13.23	-45.12	-35.34	-14.48	-11.77	67.09
13.23	-44.64	-34.55	-14.55	-12.16	66.99
12.48	-44.64	-34.85	-14.67	-12.6	68.37
12.49	-44.14	-34.85	-14.67	-12.43	68.27
11.67	-44.13	-31.43	-14.6	-12.89	69.51
11.03	-43.6	-29.97	-14.85	-12.84	70.95
11.03	-42.97	-31.37	-14.67	-13.09	70.9
10.42	-42.97	-31.37	-14.6	-13.6	72.06
10.35	-42.33	-29.91	-14.6	-13.53	72.05
9.75	-42.38	-29.97	-14.65	-14.06	73.25
9.07	-41.65	-27.53	-14.48	-13.99	74.31
8.98	-41.16	-29.97	-14.5	-14.5	74.3
8.5	-41.02	-26.55	-14.48	-14.94	75.59
8.57	-40.44	-26.06	-14.45	-14.94	75.34
7.81	-40.44	-25.57	-14.21	-15.54	76.37
7.62	-39.75	-25.63	-14.11	-15.45	77.34
7.37	-39.06	-24.11	-14.21	-16.02	77.33
6.98	-39.06	-25.57	-13.97	-16.53	78.2
7.01	-38.38	-22.95	-13.97	-16.6	78.42
6.49	-38.4	-24.6	-13.79	-17.19	79.19
6.1	-37.71	-22.95	-13.5	-17.19	79.69
6.06	-37.12	-22.64	-13.5	-17.68	79.69
5.74	-37.16	-19.71	-13.26	-18.21	80.44
5.76	-36.18	-22.83	-13.33	-18.26	80.28
5.32	-36.38	-19.71	-13	-18.95	80.75
4.97	-35.94	-17.76	-12.8	-18.89	81.23
4.97	-35.18	-19.71	-12.89	-19.45	81.23
4.54	-35.18	-19.71	-12.43	-20.04	81.49
4.69	-34.77	-18.74	-12.45	-20.12	81.45
4.37	-34.57	-18.74	-12.3	-20.51	81.84
4.08	-34.03	-16.78	-11.91	-20.56	81.63
3.9	-33.64	-19.23	-12.01	-21.14	81.63
3.86	-33.62	-16.78	-11.82	-21.51	81.63
3.88	-33.21	-17.76	-11.77	-21.53	81.59
3.51	-33.11	-16.78	-11.72	-22.27	81.49
3.31	-32.81	-15.63	-11.47	-22.07	81.06
3.3	-32.34	-16.78	-11.52	-22.66	81.2
3.2	-32.25	-14.89	-11.13	-23	80.56
3.2	-31.96	-11.9	-11.23	-23.05	80.56
3	-31.96	-18.92	-11.13	-23.44	80.26
2.73	-31.59	-13.85	-10.99	-23.44	79.49
2.88	-31.4	-14.34	-11.04	-23.73	79.54
2.69	-31.39	-10.99	-10.99	-23.97	78.9
2.69	-31.05	-15.08	-10.99	-23.93	78.88
2.34	-31.15	-13.67	-10.96	-24.22	77.93
2.32	-30.88	-11.9	-10.99	-24.27	77.15
2.34	-30.57	-10.93	-10.99	-24.27	77.15
2.22	-30.66	-13.67	-10.99	-24.46	75.78
2.15	-30.49	-11.9	-10.95	-24.62	75.78
2.2	-30.57	-11.9	-11.06	-24.62	74.9
1.93	-30.47	-11.41	-11.13	-24.62	73.74
1.94	-30.18	-15.01	-11.13	-24.63	73.63
1.9	-30.47	-11.9	-11.38	-24.27	72.44
2	-30.1	-11.9	-11.43	-24.37	72.61
1.76	-30.03	-9.95	-11.72	-24.37	71.04
1.56	-30.18	-18.86	-11.91	-24.27	69.53
1.56	-30.03	-13.85	-11.77	-24.22	69.53
1.54	-29.88	-11.9	-12.12	-23.93	68.21
1.56	-29.88	-11.05	-12.12	-23.95	68.36
1.54	-29.88	-15.63	-12.45	-23.63	66.79
1.51	-29.88	-13.85	-12.84	-23.63	65.23
1.46	-29.88	-11.9	-12.81	-23.44	65.28
1.37	-29.88	-11.9	-13.28	-22.95	63.87
1.37	-29.79	-13.92	-13.21	-22.85	63.87
1.37	-29.79	-16.78	-13.62	-22.46	62.2
1.37	-29.88	-17.03	-14.26	-22.66	60.64
1.37	-29.88	-17.27	-14.11	-22.07	60.72
1.37	-29.83	-16.78	-14.5	-21.69	58.99
1.32	-29.88	-17.76	-14.6	-21.7	59.18
1.46	-30.03	-17.76	-15.24	-21.14	57.62
1.37	-29.93	-14.89	-15.63	-21.14	55.86
1.22	-30.08	-18.86	-15.67	-20.75	55.76
1.42	-30.03	-17.76	-16.41	-20.31	54.27
1.37	-30.08	-19.59	-16.41	-20.24	54.37
1.17	-30.03	-17.76	-16.82	-19.78	52.64
1.37	-30.18	-19.53	-17.38	-19.85	51.15
1.37	-30.18	-19.71	-17.38	-19.26	50.78
1.25	-30.47	-19.71	-18.02	-19.05	49.31
1.22	-30.47	-19.71	-18.02	-18.95	49.5
1.37	-30.47	-21.48	-18.6	-18.51	47.65
1.51	-30.52	-21.67	-19.14	-18.46	46.29
1.37	-30.76	-19.71	-19.13	-18.16	46.09
1.37	-30.69	-19.71	-19.83	-17.97	44.53
1.42	-30.88	-22.09	-19.75	-17.97	44.53
1.37	-30.91	-22.16	-20.22	-17.58	43.06
1.46	-31.1	-19.71	-20.83	-17.58	41.65
1.37	-31.45	-19.71	-20.83	-17.29	41.4
1.37	-31.35	-21.61	-21.3	-17.2	40.04
1.42	-31.65	-19.71	-21.31	-17.21	40.04
1.54	-31.74	-19.71	-21.83	-17.19	38.57
1.51	-31.94	-22.64	-22.07	-17.19	37.2
1.51	-32.35	-19.71	-22.07	-17.19	36.99
1.56	-32.33	-22.58	-22.66	-17.19	35.52
1.56	-32.64	-22.64	-22.46	-16.94	35.45
1.56	-32.62	-22.16	-22.8	-17.19	33.98
1.56	-33.06	-21.73	-23.05	-17.19	32.62
1.81	-33.33	-24.11	-23.1	-17.19	32.52
1.83	-33.33	-19.71	-23.63	-17.38	31.05
1.76	-33.84	-22.89	-23.14	-17.33	31.06
2.1	-33.81	-22.58	-23.44	-17.58	29.69
2.03	-34.3	-19.71	-23.44	-17.53	28.13
1.95	-34.77	-19.71	-23.48	-17.98	28.13
2.15	-34.77	-19.71	-23.46	-18.16	26.81
2.15	-35.21	-21.73	-23.49	-18.16	26.56
2.29	-35.17	-19.71	-23.44	-18.68	24.99
2.34	-35.64	-19.71	-23.1	-18.6	23.9
2.34	-36.23	-19.71	-23.1	-19.09	23.83
2.59	-36.08	-19.71	-22.8	-19.53	22.26
2.34	-36.72	-19.71	-22.8	-19.53	22.26
2.59	-36.74	-19.71	-22.66	-20.04	21.09
2.72	-37.13	-19.71	-22.07	-20.07	19.53
2.62	-37.8	-18.25	-22.07	-20.7	19.53
2.78	-37.65	-19.71	-21.7	-21.12	18.37
2.81	-38.19	-20.75	-21.7	-21.14	18.17
2.74	-38.19	-20.94	-21.12	-21.79	16.99
3.13	-38.7	-19.96	-20.63	-21.7	15.77
3.13	-39.16	-19.53	-20.71	-22.27	15.81
3.13	-39.11	-18.98	-19.95	-22.9	14.45
3.13	-39.55	-19.17	-19.97	-22.85	14.44
3.2	-39.85	-19.65	-19.46	-23.46	13.28
3.13	-39.99	-17.27	-18.76	-23.49	12.01
3.17	-40.34	-18.74	-18.76	-24.22	12.01
3.13	-40.44	-17.76	-18.02	-24.66	11.03
3.13	-40.77	-17.58	-18.07	-24.66	11.02
2.93	-40.72	-17.76	-17.38	-25.32	10.01
2.93	-41.11	-16.78	-16.72	-25.39	8.89
2.93	-41.41	-15.08	-16.72	-25.83	9.07
2.73	-41.41	-17.27	-15.97	-26.37	7.81
2.73	-41.7	-15.81	-16.02	-26.48	7.81
2.54	-41.6	-14.65	-15.45	-26.81	7.03
2.15	-41.75	-14.83	-14.85	-26.81	6.16
2.25	-42.02	-11.9	-14.86	-27.39	6.23
2	-42.04	-11.05	-14.18	-27.74	5.33
2.04	-42.19	-11.9	-14.21	-27.78	5.27
1.56	-42.19	-11.9	-13.59	-28.17	4.59
1.17	-42.24	-12.39	-13.2	-28.13	3.9
1.27	-42.21	-11.9	-13.11	-28.52	4.05
0.73	-42.53	-11.9	-12.65	-28.96	3.32
0.68	-42.24	-10.93	-12.61	-28.92	3.31
0.34	-42.21	-8.97	-12.23	-29.1	2.93
-0.3	-42.19	-9.22	-11.77	-29.05	2.29
-0.38	-42.02	-11.41	-11.77	-29.44	2.33
-0.78	-42.02	-7.26	-11.43	-29.69	1.86
-0.73	-41.82	-10.25	-11.43	-29.69	1.95
-1.49	-41.94	-8.97	-11.04	-29.79	1.37
-2.1	-41.7	-9.77	-10.95	-29.88	1.17
-2.05	-41.41	-8.91	-10.94	-29.83	1.27
-2.94	-41.42	-8	-10.6	-29.88	0.77
-2.78	-41.21	-7.26	-10.67	-29.99	0.78
-3.63	-41.06	-7.26	-10.5	-29.93	0.63
-4.39	-40.72	-9.46	-10.35	-29.88	0.38
-4.35	-40.44	-6.84	-10.35	-29.98	0.59
-5.22	-40.38	-5.55	-10.35	-29.88	0.37
-5.47	-39.89	-7.26	-10.28	-29.88	0.38
-6.01	-39.89	-4.09	-10.21	-29.88	0.38
-7.03	-39.56	-4.09	-10.25	-29.88	0.38
-7.03	-38.98	-4.09	-10.21	-29.69	0.34
-7.96	-38.99	-4.09	-10.16	-29.7	0.34
-7.96	-38.59	-4.09	-10.21	-29.71	0.37
-8.99	-38.5	-2.93	-10.25	-29.44	0.38
-9.89	-37.89	-4.09	-10.25	-29.69	0.38
-9.96	-37.45	-4.09	-10.21	-29.25	0.37
-10.94	-37.89	-3.11	-10.35	-29.32	0.68
-10.94	-36.87	-3.11	-10.35	-29.1	0.59
-11.91	-36.87	-2.62	-10.3	-28.96	0.73
-12.87	-36.33	-2.62	-10.56	-28.93	1.12
-12.84	-35.64	-2.08	-10.57	-28.71	0.78
-13.87	-35.67	-2.62	-10.6	-28.61	0.78
-13.87	-35.16	-3.54	-10.6	-28.52	1.17
-14.85	-35.25	-3.54	-10.94	-28.32	1.18
-15.67	-34.52	-1.4	-10.94	-28.32	1.46
-15.72	-33.99	-1.1	-10.94	-28.27	1.37
-16.6	-34.11	-4.09	-11.13	-28.05	1.56
-16.6	-33.25	-3.6	-11.04	-27.98	1.51
-17.43	-33.25	-2.08	-11.18	-28.04	1.83
-18.21	-32.81	-3.23	-11.38	-27.95	1.9
-18.16	-32.25	-4.03	-11.38	-27.78	1.76
-19.13	-32.23	-2.08	-11.72	-27.78	1.76
-19.14	-31.79	-2.14	-11.72	-27.76	1.83
-19.83	-31.85	-2.08	-11.77	-27.59	1.93
-20.51	-31.3	-4.09	-11.91	-27.74	1.56
-20.36	-30.87	-4.09	-11.91	-27.75	1.56
-20.92	-30.76	-6.53	-12.21	-27.56	1.56
-20.92	-30.13	-5.31	-12.16	-27.59	1.56
-21.49	-30.18	-4.09	-12.4	-27.74	1.37
-21.8	-29.79	-4.09	-12.65	-27.56	1.15
-21.78	-29.39	-6.53	-12.65	-27.59	1.12
-22.19	-29.1	-7.45	-12.89	-27.74	0.76
-22.27	-28.93	-4.09	-12.82	-27.59	0.38
-22.27	-29	-6.53	-13.27	-27.66	0.37
-22.46	-28.52	-4.09	-13.49	-27.59	-0.39
-22.41	-28.22	-5.86	-13.48	-27.75	-0.39
-22.46	-28.27	-7.08	-13.87	-27.76	-0.9
-22.46	-27.86	-8.48	-13.87	-27.74	-0.97
-22.41	-27.83	-6.53	-14.26	-27.94	-1.67
-22.27	-27.64	-7.02	-14.77	-27.86	-2.78
-22.27	-27.2	-8.48	-14.85	-27.94	-2.54
-22.07	-27.2	-9.89	-15.25	-27.98	-3.52
-22.07	-26.97	-9.46	-15.25	-27.95	-3.52
-21.7	-26.97	-11.84	-15.82	-27.95	-4.35
-21.34	-26.66	-10.93	-16.42	-27.98	-5.62
-21.34	-26.29	-10.93	-16.46	-28.08	-5.66
-20.83	-26.29	-11.9	-17.21	-28.05	-6.64
-20.73	-25.98	-11.9	-17.19	-27.98	-6.74
-20.23	-25.88	-11.9	-17.97	-28.05	-7.96
-19.68	-25.7	-11.9	-18.8	-28.08	-9.38
-19.68	-25.2	-11.9	-18.77	-27.95	-9.33
-19.13	-25	-14.89	-19.68	-27.98	-10.94
-19.24	-24.85	-13.37	-19.84	-27.95	-10.96
-18.38	-24.85	-13.92	-20.73	-27.76	-12.8
-17.68	-24.41	-13.85	-21.83	-27.78	-14.01
-17.7	-23.93	-13.24	-21.83	-27.75	-13.99
-16.99	-23.97	-11.9	-22.97	-27.49	-15.63
-16.89	-23.46	-15.75	-23	-27.54	-15.63
-16.21	-23.49	-11.9	-24.27	-27.35	-17.33
-15.34	-22.9	-15.75	-25.6	-27.37	-19.14
-15.44	-22.27	-15.32	-25.6	-27.08	-18.85
-14.6	-22.29	-15.81	-27	-26.76	-21.1
-14.67	-21.73	-15.08	-27	-26.95	-20.92
-13.97	-21.78	-16.78	-28.42	-26.49	-22.85
-13.29	-20.95	-15.81	-30.03	-26.47	-24.76
-13.2	-20.31	-17.58	-30.1	-26.17	-24.63
-12.45	-20.31	-15.14	-31.69	-25.83	-26.61
-12.4	-19.45	-15.75	-31.75	-25.81	-26.56
-11.91	-19.53	-15.81	-33.25	-25.51	-28.42
-11.13	-18.6	-17.27	-35.16	-25.59	-30.47
-11.13	-17.68	-15.08	-35.16	-25	-30.47
-10.69	-17.97	-16.78	-36.74	-24.63	-32.43
-10.94	-16.82	-15.08	-36.82	-24.71	-32.35
-10.16	-16.82	-14.1	-38.58	-24.22	-34.33
-9.62	-15.72	-16.78	-40.26	-24.23	-36.23
-9.67	-14.87	-13.98	-40.28	-23.63	-36.23
-9.18	-14.85	-14.34	-42.19	-23.44	-38.23
-9.13	-13.68	-18.74	-42.2	-23.44	-38.2
-8.84	-13.67	-13.92	-43.9	-22.85	-40.04
-8.6	-12.45	-12.7	-45.73	-22.97	-41.75
-8.4	-11.35	-12.94	-45.63	-22.46	-41.89
-8.15	-11.18	-11.9	-47.31	-22.18	-43.69
-8.13	-10.01	-11.9	-47.4	-22.02	-43.55
-7.93	-10.16	-11.35	-49.22	-21.63	-45.41
-7.81	-8.64	-10.86	-50.7	-21.69	-47.07
-7.72	-7.53	-9.95	-50.69	-21.31	-47.02
-7.54	-7.53	-9.46	-52.17	-20.95	-48.63
-7.63	-5.96	-7.51	-52.17	-20.92	-48.78
-7.54	-6.1	-8	-53.61	-20.75	-50.4
-7.42	-4.71	-4.09	-55.09	-20.83	-51.76
-7.42	-3.22	-4.09	-54.98	-20.56	-51.86
-7.35	-3.27	-3.17	-56.36	-20.51	-53.32
-7.45	-1.88	-0.31	-56.25	-20.51	-53.32
-7.28	-1.76	-2.14	-57.57	-20.36	-54.83
-7.42	-0.39	-1.16	-58.6	-20.43	-56.15
-7.54	0.78	-1.16	-58.45	-20.43	-56.2
-7.45	1.07	-1.1	-59.56	-20.41	-57.42
-7.42	2.34	-0.24	-59.47	-20.41	-57.53
-7.62	2.34	-0.24	-60.21	-20.62	-58.79
-7.54	3.9	-0.24	-60.96	-20.51	-59.91
-7.62	5.47	-0.24	-60.99	-20.72	-60.16
-7.74	5.47	-0.24	-61.72	-21.1	-61.13
-7.74	6.84	-0.24	-61.72	-20.92	-61.18
-7.81	6.88	-0.24	-62.12	-21.14	-62.4
-7.91	8.25	-0.24	-62.4	-21.22	-63.58
-7.86	9.64	0.37	-62.33	-21.51	-63.58
-7.96	9.56	0.98	-62.62	-21.8	-64.5
-7.96	11.12	1.65	-62.5	-21.8	-64.65
-8.2	11.02	1.77	-62.65	-22.22	-65.63
-8.35	12.31	3.72	-62.65	-22.22	-66.55
-8.21	13.66	3.78	-62.65	-22.66	-66.6
-8.22	13.65	5.68	-62.5	-23.07	-67.77
-8.25	14.83	4.7	-62.5	-23.07	-67.77
-8.21	14.83	6.65	-62.21	-23.54	-68.65
-8.25	16.01	7.45	-61.91	-23.46	-69.83
-8.25	17.28	7.14	-61.87	-24.22	-69.73
-8.11	17.24	9.58	-61.52	-24.32	-70.63
-8.15	18.43	11.54	-61.72	-24.27	-70.72
-8.22	18.36	12.02	-61.13	-24.8	-71.58
-8.03	19.48	9.09	-60.5	-24.85	-72.46
-7.96	20.31	13.55	-60.6	-25.2	-72.46
-7.91	20.31	12.02	-60.16	-25.71	-73.29
-7.96	21.29	13.49	-59.91	-25.69	-73.49
-7.72	21.34	13.43	-59.37	-26	-74.22
-7.62	22.24	12.33	-58.51	-26.03	-75.2
-7.62	23	12.08	-58.64	-26.39	-75.2
-7.28	22.9	9.58	-57.96	-26.56	-75.89
-7.34	23.72	12.57	-57.96	-26.61	-75.98
-6.98	23.53	13.49	-57.24	-26.95	-76.76
-6.64	24.31	11.54	-56.47	-26.9	-77.54
-6.75	24.95	12.7	-56.55	-27.1	-77.56
-6.45	24.89	13.55	-55.71	-27.17	-78.22
-6.49	25.38	15.01	-55.81	-27.25	-78.32
-6.01	25.38	15.08	-55	-27.17	-78.92
-5.76	25.78	16.42	-54.2	-27.2	-79.69
-5.87	26.37	14.95	-54.35	-27.17	-79.54
-5.47	26.37	17.4	-53.56	-27	-80.47
-5.47	26.56	14.95	-53.61	-27.05	-80.47
-5.1	26.51	19.35	-52.94	-26.88	-80.91
-4.69	26.56	16.17	-52.2	-26.9	-81.63
-4.69	26.9	19.35	-52.35	-26.61	-81.45
-4.31	26.95	19.35	-51.49	-26.31	-82.14
-4.32	26.94	19.35	-51.57	-26.37	-82.12
-3.91	26.93	19.53	-50.98	-25.83	-82.57
-3.52	27.05	22.77	-50.31	-25.83	-83.11
-3.52	26.9	21.3	-50.39	-25.39	-82.91
-3.05	26.9	21.79	-49.76	-24.76	-83.35
-3.08	26.56	20.87	-49.83	-24.8	-83.39
-2.76	26.76	20.32	-49.22	-24.22	-83.6
-2.39	26.54	21.3	-48.73	-24.24	-83.99
-2.39	26.15	22.77	-48.84	-23.46	-83.8
-2.08	26.37	22.77	-48.24	-22.8	-84.09
-2.35	25.78	23.8	-48.24	-22.71	-84.09
-1.9	25.77	23.86	-47.85	-21.97	-84.2
-1.66	25.38	24.17	-47.41	-21.97	-84.29
-1.66	24.8	24.17	-47.46	-21.14	-84.2
-1.47	24.85	25.21	-47.22	-20.26	-84.38
-1.48	24.31	23.74	-47.25	-20.31	-84.29
-1.22	24.31	27.16	-46.8	-19.36	-84.19
-1.1	23.71	22.28	-46.63	-19.53	-84.11
-1.18	23.02	22.77	-46.61	-18.51	-84.19
-1.08	23.19	24.23	-46.34	-17.72	-84.03
-1.12	22.25	23.74	-46.49	-17.63	-84
-0.93	22.26	23.13	-46.14	-16.7	-83.84
-0.98	21.48	21.3	-46.1	-16.75	-83.61
-1.17	20.8	23.99	-46	-15.82	-83.5
-0.98	20.68	21.67	-45.85	-14.99	-83.15
-1	19.87	21.3	-45.92	-14.97	-83.15
-1.18	19.78	19.84	-45.73	-14.16	-82.86
-1.18	18.9	18.37	-45.72	-14.09	-82.42
-1.2	17.94	19.35	-45.65	-13.19	-82.54
-1.37	17.87	17.33	-45.61	-12.6	-82.04
-1.29	16.78	17.4	-45.51	-12.45	-81.96
-1.56	16.85	14.47	-45.56	-11.72	-81.59
-1.66	15.81	13.55	-45.51	-11.73	-80.97
-1.61	14.65	12.02	-45.51	-10.99	-81.09
-1.9	14.75	13.49	-45.56	-10.25	-80.47
-1.81	13.62	11.54	-45.51	-10.25	-80.47
-2	13.28	11.54	-45.46	-9.77	-79.88
-2.35	12.35	6.47	-45.51	-9.69	-79.05
-2.35	11.12	5.68	-45.56	-9.19	-79.2
-2.54	11.18	4.21	-45.46	-8.79	-78.61
-2.44	9.91	4.52	-45.51	-8.64	-78.42
-2.59	9.76	2.69	-45.51	-8.25	-77.84
-2.94	8.59	-0.24	-45.46	-8.25	-77.16
-2.95	7.4	1.28	-45.56	-7.81	-77.35
-3.05	7.37	-0.24	-45.51	-7.54	-76.49
-3.05	6.03	-0.24	-45.56	-7.54	-76.47
-3.32	6.13	-0.24	-45.51	-7.34	-75.83
-3.52	4.64	-0.24	-45.43	-7.35	-75.05
-3.42	3.47	-0.24	-45.41	-7.03	-75
-3.71	3.39	-0.24	-45.36	-7.04	-74.46
-3.71	2.15	-0.24	-45.31	-7.03	-74.62
-3.81	2.05	-0.24	-45.26	-6.95	-73.75
-4.1	0.68	-0.24	-45.23	-6.86	-73.14
-3.96	-0.69	-0.24	-45.26	-6.95	-73.19
-4.1	-0.7	-0.67	-45.13	-6.86	-72.46
-4.1	-1.97	-0.24	-45.17	-6.83	-72.66
-4.49	-1.9	-0.24	-45.03	-6.95	-72.07
-4.49	-3.32	-0.67	-44.84	-6.96	-71.63
-4.44	-4.69	-0.24	-44.92	-6.94	-71.69
-4.79	-4.69	-0.24	-44.74	-7.08	-71.22
-4.79	-5.96	-0.24	-44.65	-7.08	-71.29
-5.03	-5.88	-0.24	-44.53	-7.18	-71.02
-5.18	-7.23	-1.16	-44.26	-7.24	-70.53
-5.18	-8.45	-1.4	-44.25	-7.43	-70.72
-5.52	-8.4	-1.4	-44.07	-7.42	-70.36
-5.47	-9.57	-2.62	-44.13	-7.43	-70.41
-5.87	-9.57	-1.65	-43.85	-7.62	-70.24
-6.1	-10.64	-2.93	-43.6	-7.62	-70.46
-6.1	-11.91	-1.28	-43.58	-7.72	-70.31
-6.57	-11.91	-6.1	-43.26	-7.74	-70.46
-6.55	-12.99	-4.09	-43.37	-7.76	-70.61
-7.04	-13.28	-4.09	-43.16	-7.73	-70.63
-7.62	-14.06	-4.09	-42.72	-7.67	-70.92
-7.53	-14.99	-6.04	-42.97	-7.82	-70.91
-8.2	-15.06	-5.86	-42.53	-7.72	-71.49
-8.15	-15.92	-7.08	-42.48	-7.63	-71.5
-8.84	-15.87	-7.45	-42.21	-7.54	-71.79
-9.47	-16.85	-11.05	-41.89	-7.62	-72.46
-9.72	-17.5	-8	-41.92	-7.34	-72.46
-10.35	-17.48	-9.46	-41.55	-7.08	-73.07
-10.35	-18.37	-10.93	-41.5	-7.18	-73.24
-11.33	-18.26	-11.9	-41.21	-6.76	-74.22
-12.16	-19.05	-11.84	-40.97	-6.74	-74.91
-12.16	-19.53	-11.9	-41.02	-6.4	-74.83
-13.21	-19.53	-11.9	-40.63	-5.87	-75.98
-13.29	-19.97	-14.89	-40.82	-5.87	-75.93
-14.31	-20.03	-13.85	-40.36	-5.47	-76.98
-15.48	-20.31	-17.7	-40.09	-5.47	-78.13
-15.54	-20.8	-15.81	-40.25	-4.7	-78.13
-16.7	-20.73	-17.27	-39.87	-3.83	-79.49
-16.7	-21.1	-17.27	-39.86	-3.96	-79.44
-17.97	-21.1	-17.76	-39.48	-3.08	-80.87
-19.34	-21.14	-15.08	-39.28	-3.13	-82.37
-19.26	-21.24	-17.76	-39.28	-2.2	-82.23
-20.51	-21.34	-18.98	-39.11	-1.22	-83.79
-20.7	-21.14	-18.74	-39.18	-1.28	-83.74
-22	-21.31	-17.76	-38.89	-0.2	-85.25
-23.44	-21.14	-19.71	-38.72	-0.24	-86.94
-23.45	-20.9	-19.71	-38.87	0.78	-86.84
-24.83	-20.92	-19.65	-38.5	2.04	-88.7
-24.76	-20.8	-17.76	-38.57	2.1	-88.59
-26.28	-20.71	-18.01	-38.33	3.27	-90.44
-27.74	-20.31	-21.73	-38.26	3.21	-92.19
-27.74	-19.92	-21.67	-38.21	4.57	-92.19
-29.1	-20.03	-19.71	-37.94	5.91	-93.84
-29.2	-19.44	-19.71	-38.2	5.86	-93.85
-30.57	-19.44	-22.52	-37.92	7.03	-95.8
-32.03	-18.87	-19.71	-37.8	7.03	-97.56
-32.04	-18.07	-19.23	-37.84	8.59	-97.66
-33.4	-18.16	-20.02	-37.89	10.01	-99.46
-33.45	-17.43	-21.48	-37.72	10.03	-99.37
-34.77	-17.38	-19.71	-37.74	11.47	-101.36
-36.23	-16.5	-18.25	-37.7	11.41	-103.12
-36.23	-15.82	-21.85	-37.62	12.87	-103.22
-37.33	-15.77	-19.71	-37.64	14.26	-104.99
-37.5	-14.94	-19.71	-37.7	14.33	-104.88
-38.78	-14.89	-18.43	-37.52	15.67	-106.88
-39.89	-14.01	-19.23	-37.5	15.7	-108.52
-39.89	-13.11	-19.71	-37.65	17.14	-108.69
-41.02	-13.09	-19.71	-37.5	18.44	-110.46
-41.04	-12.21	-18.62	-37.5	18.43	-110.38
-42.19	-12.12	-21.67	-37.5	19.87	-112.15
-43.37	-11.23	-18.25	-37.4	19.92	-113.82
-43.16	-10.25	-19.71	-37.35	21.29	-113.96
-44.14	-10.25	-19.71	-37.4	22.61	-115.44
-44.14	-9.23	-20.2	-37.33	22.63	-115.38
-45.03	-9.2	-21.85	-37.3	23.8	-117.1
-45.73	-8.33	-19.71	-37.3	23.8	-118.51
-45.8	-7.42	-19.71	-37.33	24.99	-118.55
-46.49	-7.43	-19.71	-37.26	26.37	-120.04
-46.51	-6.55	-22.52	-37.16	26.37	-120.22
-47.02	-6.55	-21.67	-37.13	27.54	-121.53
-47.51	-5.66	-21.61	-37.12	27.61	-122.8
-47.46	-4.88	-20.63	-37.12	28.7	-122.94
-47.9	-4.88	-23.13	-37.01	29.87	-124.22
-47.97	-4	-19.71	-36.96	29.83	-124.25
-48.44	-4.1	-19.71	-36.84	30.86	-125.39
-48.49	-3.32	-19.71	-36.74	30.86	-126.56
-48.54	-2.59	-22.71	-36.72	31.98	-126.48
-48.73	-2.59	-19.71	-36.72	32.81	-127.45
-48.84	-1.98	-19.71	-36.72	32.81	-127.63
-48.83	-2.08	-21.48	-36.52	33.79	-128.45
-48.94	-1.39	-18.68	-36.28	33.98	-129.29
-48.88	-0.98	-20.81	-36.13	34.72	-129.44
-48.85	-0.9	-19.71	-36.13	35.69	-129.98
-48.78	-0.38	-23.19	-36.13	35.74	-130.09
-48.73	-0.49	-18.8	-35.94	36.41	-130.62
-48.49	-0.12	-19.71	-35.69	36.38	-131.25
-48.54	0.38	-19.71	-35.74	37.19	-131.05
-48.44	0.37	-25.63	-35.3	37.96	-131.64
-48.27	0.59	-21.67	-35.3	37.88	-131.74
-47.9	0.68	-24.6	-35.17	38.67	-131.97
-47.66	0.78	-22.58	-34.77	38.67	-132.08
-47.66	0.78	-22.71	-34.86	39.06	-132.23
-47.07	1.15	-20.69	-34.57	39.84	-132.24
-47.07	1.37	-22.89	-34.67	39.83	-132.26
-46.69	1.46	-19.71	-34.57	40.43	-132.12
-46.11	1.46	-19.78	-34.19	40.43	-131.94
-46.14	1.51	-21.18	-34.2	40.99	-131.93
-45.65	1.56	-19.71	-33.74	41.38	-131.49
-45.62	1.56	-19.23	-33.84	41.36	-131.49
-45.03	1.46	-17.76	-33.6	41.8	-130.91
-44.53	1.56	-19.71	-33.2	41.79	-130.49
-44.53	1.54	-19.71	-33.22	42.14	-130.32
-43.86	1.51	-18.68	-32.81	42.53	-129.63
-43.95	1.56	-18.8	-32.86	42.37	-129.64
-43.37	1.51	-19.71	-32.54	42.65	-128.64
-42.58	1.51	-19.23	-32.18	42.67	-127.75
-42.72	1.37	-19.9	-32.23	42.85	-127.59
-42.19	1.37	-19.71	-31.74	43.04	-126.51
-42.19	1.17	-19.17	-31.78	42.97	-126.51
-41.5	1.15	-17.76	-31.4	43.06	-125.2
-40.82	1.05	-19.23	-30.87	43.05	-123.73
-41.02	0.78	-19.59	-30.88	43.06	-123.75
-40.28	0.78	-17.21	-30.47	43.06	-121.81
-40.33	0.38	-18.25	-30.48	43.05	-122.24
-39.75	0.73	-13.85	-29.74	42.94	-120.63
-39.21	0.34	-15.81	-29.2	43.02	-118.87
-39.26	-0.01	-13.85	-29.2	42.85	-118.85
-38.77	-0.01	-17.76	-28.44	42.57	-117.14
-38.78	-0.29	-16.78	-28.52	42.57	-116.99
-38.2	-0.38	-15.81	-27.78	42.38	-115.06
-37.89	-0.54	-11.9	-26.9	42.28	-113.31
-37.99	-1.03	-17.76	-26.9	42.04	-113.19
-37.33	-0.93	-15.75	-26.03	41.7	-111.13
-37.4	-1.37	-14.89	-26.17	41.7	-111.13
-37.12	-1.37	-14.34	-25	41.01	-109.28
-36.72	-1.86	-14.89	-24.22	41.31	-107.15
-36.72	-2.17	-15.01	-24.22	40.7	-107.12
-36.35	-2.2	-15.26	-22.9	40.14	-105.09
-36.43	-2.74	-11.9	-23.05	40.23	-105.03
-36.06	-2.74	-15.32	-21.87	39.6	-102.98
-35.94	-3.13	-11.9	-20.7	39.5	-100.97
-35.74	-3.71	-11.9	-20.63	38.87	-101.07
-35.5	-3.91	-11.9	-19.33	38.23	-98.93
-35.55	-4.2	-14.83	-19.44	38.23	-98.68
-35.45	-4.25	-11.9	-17.97	37.36	-97.07
-35.21	-4.74	-14.04	-16.5	37.3	-94.92
-35.21	-5.18	-13.92	-16.46	36.67	-94.92
-35.16	-5.47	-13.92	-14.97	35.79	-93.16
-35.21	-5.87	-13.92	-14.87	35.89	-92.99
-34.96	-5.87	-11.9	-13.43	35.11	-91.21
-34.91	-6.37	-13.98	-11.87	35.13	-89.37
-34.96	-6.95	-11.9	-11.77	34.23	-89.55
-34.88	-7.03	-11.9	-10.21	33.4	-87.89
-34.81	-7.53	-10.01	-10.21	33.54	-87.7
-34.89	-7.53	-11.41	-8.45	32.62	-86.23
-34.77	-8.06	-14.34	-6.95	32.62	-84.77
-34.67	-8.42	-11.35	-6.94	31.84	-84.67
-34.91	-8.6	-11.72	-5.19	30.86	-83.33
-34.86	-9.11	-9.77	-5.18	30.93	-83.5
-34.91	-9.19	-11.41	-3.56	30.07	-82.14
-35.16	-9.47	-8.48	-1.86	30.05	-80.91
-34.86	-10.01	-8	-1.81	29.35	-81.08
-34.96	-10.16	-8.97	-0.3	28.5	-79.83
-34.91	-10.35	-7.81	-0.22	28.51	-79.88
-35.16	-10.35	-6.47	1.46	27.93	-79.05
-35.16	-10.94	-6.84	3.13	27.93	-78.32
-34.96	-11.13	-4.09	3.13	27.29	-78.32
-35.06	-11.04	-4.09	4.64	26.51	-77.47
-35.16	-11.38	-4.09	4.74	26.51	-77.64
-35.18	-11.47	-3.42	6.15	25.78	-76.98
-35.16	-11.74	-3.11	7.76	25.78	-76.56
-35.18	-11.82	-3.91	7.76	25.34	-76.56
-35.17	-11.91	-1.16	9.18	24.99	-76.08
-35.16	-11.96	-0.24	9.23	24.98	-76.1
-35.21	-11.87	-0.24	10.91	24.42	-75.83
-35.16	-12.13	-2.14	11.99	24.56	-75.69
-35.16	-11.91	-0.24	11.99	24.21	-75.69
-35.17	-12.01	-0.24	13.28	23.92	-75.5
-35.16	-11.91	-0.24	13.28	23.88	-75.59
-35.16	-12.01	-0.24	14.55	23.8	-75.49
-34.96	-11.77	0.31	15.81	23.8	-75.49
-34.96	-11.72	-0.24	15.97	23.63	-75.5
-34.96	-11.72	-0.18	16.88	23.63	-75.69
-34.81	-11.28	-0.24	16.99	23.52	-75.61
-34.86	-11.35	-0.24	18.05	23.71	-75.69
-34.72	-11.13	0.85	19.09	23.63	-75.97
-34.77	-10.74	3.72	19.04	23.82	-75.89
-34.52	-10.67	1.77	20.12	24.07	-75.99
-34.57	-10.3	3.72	20.12	24.07	-76.03
-34.33	-10.35	3.72	20.9	24.3	-76.17
-34.19	-9.77	5.68	21.73	24.4	-76.56
-34.29	-9.23	3.91	21.73	24.68	-76.56
-33.99	-9.38	6.1	22.26	24.99	-76.66
-34	-8.74	7.57	22.26	24.99	-76.71
-33.74	-8.74	6.65	23.02	25.76	-76.95
-33.42	-8.25	11.54	23.53	25.73	-77.2
-33.41	-7.53	7.14	23.52	26.37	-77.15
-33.3	-7.53	5.68	24.1	27.15	-77.44
-33.15	-6.88	11.54	24.17	26.95	-77.37
-32.81	-6.94	9.64	24.41	27.93	-77.47
-32.62	-6.05	8.61	24.88	27.78	-77.78
-32.81	-5.49	11.96	24.98	28.51	-77.59
-32.23	-5.49	12.02	24.99	29.69	-77.88
-32.18	-4.74	12.02	24.99	29.69	-77.76
-31.84	-4.71	11.54	25.38	30.47	-77.78
-31.62	-4.05	8.61	25.59	30.52	-77.84
-31.45	-3.32	14.53	25.38	31.59	-77.75
-31.2	-3.27	13.49	25.76	32.62	-77.94
-31.27	-2.74	12.57	25.73	32.62	-77.94
-30.62	-2.78	12.51	25.78	33.84	-77.74
-30.52	-1.96	13.49	25.77	33.59	-77.65
-30.52	-1.37	14.04	25.76	34.76	-77.74
-30.09	-1.37	13.49	25.73	36.03	-77.36
-30.08	-0.61	15.26	25.68	35.94	-77.36
-29.74	-0.69	16.91	25.76	37.2	-77.2
-29.42	-0.02	13.98	25.68	37.19	-76.86
-29.32	0.59	16.17	25.59	38.28	-76.71
-29.1	0.68	13.43	25.68	39.75	-76.42
-29.05	1.15	19.35	25.59	39.65	-76.39
-28.64	1.17	14.95	25.38	40.97	-75.88
-28.32	1.73	16.42	25.29	40.99	-75.29
-28.32	2.2	16.17	25.37	42.14	-75.39
-27.98	2.29	15.93	24.99	43.33	-74.56
-27.95	2.73	16.24	24.99	43.36	-74.46
-27.74	2.93	16.91	24.99	44.48	-73.88
-27.35	3.2	16.36	24.69	44.48	-72.95
-27.35	3.76	15.26	24.88	45.65	-72.8
-27.06	3.7	17.09	24.85	46.68	-72.06
-26.98	3.9	17.88	24.8	46.88	-71.88
-26.61	4.08	19.35	24.51	47.65	-70.91
-26.39	4.44	17.46	24.4	47.65	-69.75
-26.37	4.69	17.4	24.49	48.68	-69.92
-25.98	4.74	19.47	24.19	49.61	-68.55
-25.9	4.97	17.33	24.19	49.61	-68.51
-25.59	5.05	18.37	24.17	50.38	-67.38
-25.39	5.25	19.35	23.82	50.38	-65.82
-25.22	5.54	19.35	23.9	51.17	-65.82
-24.95	5.56	17.4	23.78	51.86	-64.5
-24.95	5.56	19.35	23.71	51.83	-64.6
-24.62	5.66	19.35	23.59	52.33	-62.99
-24.24	5.93	16.91	23.52	52.34	-61.38
-24.32	5.93	17.88	23.51	52.93	-61.72
-23.85	5.87	20.32	23.29	53.27	-59.86
-23.85	6.13	19.35	23.39	53.3	-59.72
-23.63	6.05	20.32	23.34	53.47	-58.2
-23.1	6.05	19.35	23.05	53.49	-56.45
-23.1	6.15	21.3	23.12	53.81	-56.57
-22.95	6.2	17.4	23.05	53.69	-54.74
-22.8	6.05	17.4	23.02	53.86	-54.79
-22.46	6.1	18.31	22.9	53.71	-53.13
-22.07	6.14	19.35	22.92	53.51	-51.29
-22.22	6.1	17.88	23	53.49	-51.37
-21.7	5.86	19.35	22.9	53.31	-49.41
-21.7	5.93	17.4	22.83	53.3	-49.62
-21.49	5.95	19.35	23	53.03	-47.85
-21.1	5.75	19.35	23	53.13	-46.19
-21.1	5.65	19.35	23	52.54	-46.14
-20.63	5.66	18.43	23.02	51.93	-44.46
-20.72	5.42	19.35	23.04	52	-44.58
-20.24	5.36	19.35	23.05	51.42	-42.97
-19.85	5.22	19.41	23.39	51.46	-41.31
-19.93	4.88	20.08	23.39	50.73	-41.42
-19.44	4.78	19.9	23.44	49.81	-39.67
-19.44	4.76	21.67	23.49	49.86	-39.85
-19.14	4.76	19.41	23.72	49.02	-38.33
-18.6	4.3	18.31	23.97	48.97	-36.96
-18.55	4.15	21.3	23.91	48.13	-36.87
-18.37	4.08	21.3	24.39	47.06	-35.6
-18.16	3.69	19.35	24.27	47.22	-35.6
-17.97	3.66	19.35	24.62	46.08	-34.28
-17.38	3.31	21.3	24.99	46.09	-33.25
-17.38	3.13	19.35	24.99	45.12	-33.22
-16.82	2.93	19.84	25.38	44.09	-31.95
-16.99	2.64	18.86	25.63	43.99	-32.23
-16.5	2.73	19.35	26.15	42.85	-30.91
-16.02	2.22	19.35	26.54	42.92	-30.07
-16.02	1.9	19.35	26.55	41.7	-29.99
-15.72	1.93	19.53	27.2	40.63	-29.2
-15.81	1.51	19.35	27.29	40.63	-29.25
-15.28	1.46	19.35	27.73	39.43	-28.22
-14.89	1.17	19.35	28.41	39.4	-27.59
-14.89	0.76	18.98	28.31	38.18	-27.59
-14.58	0.76	19.35	28.9	36.97	-26.68
-14.55	0.38	19.84	28.9	36.9	-26.86
-14.31	0.38	21.79	29.76	35.74	-26.17
-13.88	-0.01	19.35	30.32	35.84	-25.59
-13.97	-0.2	19.35	30.27	34.55	-25.51
-13.78	-0.21	17.46	31.13	33.35	-25
-13.7	-0.44	16.91	31.1	33.2	-25
-13.38	-0.59	15.2	31.63	32.03	-24.44
-13.11	-0.69	19.84	32.62	32.03	-24.22
-13.04	-0.99	19.35	32.42	30.91	-24.22
-12.84	-1	19.41	33.15	29.74	-23.54
-12.89	-1.12	19.35	33.15	29.76	-23.46
-12.5	-1.17	19.35	33.98	28.47	-23.14
-12.35	-1.32	21.3	34.52	28.47	-22.77
-12.5	-1.54	20.81	34.56	27.33	-22.67
-12.26	-1.49	18.31	35.15	26.15	-22.46
-12.3	-1.66	20.32	35.15	26.12	-22.46
-12.12	-1.59	19.35	36.01	24.95	-21.83
-11.77	-1.66	19.84	36.72	24.95	-21.69
-11.91	-1.95	19.35	36.72	23.72	-21.73
-11.72	-1.78	21.3	37.3	22.65	-21.19
-11.72	-1.81	21.3	37.19	22.61	-21.19
-11.43	-1.76	21.3	37.88	21.56	-20.92
-11.13	-1.86	21.3	38.28	21.53	-20.51
-11.13	-1.88	21.36	38.28	20.31	-20.41
-10.96	-1.81	21.3	39.04	19.29	-20.07
-10.94	-1.95	20.32	39.05	19.13	-20.31
-10.69	-1.86	21.36	39.65	18.15	-19.63
-10.35	-1.76	22.28	40.23	18.16	-19.07
-10.47	-1.76	24.29	40.23	17.09	-19.14
-9.91	-1.76	23.99	40.67	15.99	-18.55
-10.16	-1.66	25.94	40.58	16	-18.41
-9.57	-1.66	23.74	41.01	14.82	-18.07
-9.03	-1.66	24.72	41.39	14.84	-17.38
-9.19	-1.48	27.16	41.38	13.87	-17.38
-8.62	-1.49	23.74	41.94	12.79	-16.99
-8.64	-1.47	27.16	41.78	12.49	-16.89
-7.93	-1.48	27.16	42.19	11.67	-16.2
-7.42	-1.37	27.16	42.65	11.69	-15.44
-7.28	-1.28	24.17	42.63	10.62	-15.48
-6.64	-1.28	27.22	42.94	9.56	-14.7
-6.63	-1.09	27.16	42.94	9.64	-14.58
-5.87	-1.03	29.11	43.22	8.59	-13.78
-4.88	-1.18	31.07	43.44	8.59	-13.03
-4.83	-0.93	27.71	43.45	7.71	-13.09
-3.93	-0.93	29.11	43.9	6.63	-12.12
-3.96	-1	29.11	43.9	6.81	-12.12
-2.95	-0.9	28.63	44.04	5.86	-10.96
-1.87	-0.83	31.07	44.51	5.81	-10.16
-1.96	-0.93	31.13	44.48	4.88	-10.17
-0.69	-0.97	31.07	44.53	4.15	-8.81
-0.69	-0.78	31.13	44.53	4.1	-8.99
0.38	-0.73	32.04	45.12	3.22	-7.76
1.76	-0.79	33.02	45.21	3.31	-6.69
1.56	-0.79	34	45.29	2.64	-6.74
2.98	-0.78	32.96	45.58	1.83	-5.57
2.98	-0.83	36.93	45.65	1.9	-5.47
4.44	-0.83	32.78	45.9	1.27	-4.05
5.66	-0.89	34.97	46.09	1.17	-2.78
5.66	-0.93	34.97	46.09	0.68	-2.86
7.03	-1.08	35.46	46.48	-0.01	-1.56
7.03	-1.03	34.97	46.48	0.17	-1.51
8.58	-1.03	36.13	46.92	-0.34	-0.12
10.13	-1.29	34.91	47.22	-0.5	1.16
10.06	-1.22	37.9	47.02	-0.73	1.37
11.42	-1.28	37.66	47.61	-1.17	2.59
11.51	-1.47	35.89	47.61	-1.1	2.54
13.18	-1.49	36.93	47.65	-1.28	3.9
14.43	-1.61	38.82	48.32	-1.37	5.44
14.45	-1.76	37.66	48.24	-1.48	5.54
16	-1.86	37.9	48.53	-1.48	6.93
16	-1.98	36.87	48.53	-1.49	6.93
17.38	-2.05	37.9	49.01	-1.51	8.45
19.09	-2.35	37.11	49.37	-1.49	9.91
18.99	-2.37	38.39	49.3	-1.37	9.94
20.31	-2.44	36.44	49.85	-1.28	11.33
20.29	-2.74	37.96	49.8	-1.2	11.38
21.68	-2.55	37.41	50.29	-0.83	12.84
23	-2.78	38.39	50.78	-0.9	14.26
22.92	-3.13	37.41	50.68	-0.39	14.4
24.29	-3.08	42.79	51.22	-0.01	15.77
24.19	-3.32	42.79	51.22	-0.01	15.81
25.38	-3.32	38.64	51.86	0.68	17.19
26.56	-3.52	38.64	52.29	0.76	18.8
26.56	-3.66	38.76	52.21	1.37	18.7
27.83	-3.91	35.46	52.98	2.34	20.12
27.73	-3.96	39.73	52.93	2.33	20.17
28.88	-4.1	38.82	53.47	3.13	21.49
29.78	-4.05	39.86	54.05	3.31	22.65
29.88	-4.3	39.61	53.9	4.29	22.92
30.86	-4.25	42.79	54.69	5.55	24.13
30.94	-4.39	40.34	54.69	5.56	24.08
31.84	-4.32	42.79	55.35	6.63	24.99
32.76	-4.69	41.38	55.91	6.88	26.56
32.76	-4.69	42.79	55.87	8.18	26.56
33.47	-4.49	40.77	56.63	9.56	27.93
33.5	-4.69	40.83	56.63	9.72	27.73
34.38	-4.69	42.79	57.4	11.13	28.86
34.76	-4.49	41.81	58.15	11.21	29.88
35.11	-4.69	40.83	58.15	12.84	29.78
35.54	-4.44	39.92	58.84	14.53	30.93
35.55	-4.15	40.34	58.79	14.44	30.87
36.03	-4.35	42.79	59.56	16.19	31.84
36.57	-4.1	40.59	60.15	16.16	32.62
36.52	-3.93	40.89	60.33	17.97	32.62
36.96	-3.93	39.92	61.13	19.9	33.25
36.92	-3.71	39.92	61.12	19.53	33.35
37.38	-3.66	40.77	61.99	21.68	33.98
37.84	-3.22	39.92	62.84	21.68	34.55
37.49	-2.94	40.34	62.84	23.44	34.45
37.88	-2.88	42.79	63.67	25.38	35.15
38.09	-2.35	39.79	63.28	25.38	34.91
38.23	-2.37	39.43	64.55	27.32	35.15
38.28	-1.86	40.83	65.31	27.29	35.69
38.28	-1.17	39.79	65.31	29.27	35.74
38.28	-1.12	37.48	66.01	31.13	35.82
38.28	-0.69	37.9	66.21	31.1	35.74
38.75	-0.5	36.44	67.04	33.06	36.22
38.67	0.34	35.52	67.86	32.81	35.74
38.67	0.78	34.73	67.92	34.75	35.74
38.87	0.78	35.46	68.55	36.72	35.91
38.87	1.93	33.02	68.63	36.67	35.74
38.87	2.15	33.02	69.51	38.28	35.53
38.87	2.69	32.53	70.26	38.28	35.15
38.87	3.7	31.07	70.29	40.23	34.76
38.82	3.7	31.25	71.08	41.89	35.03
38.87	4.54	31.92	71.07	41.78	34.96
38.82	4.59	31.98	71.88	43.41	34.56
38.65	5.66	31.07	72.63	43.44	33.99
38.65	6.63	29.11	72.61	45.12	34.18
38.28	6.59	29.11	73.24	46.48	33.59
38.62	7.76	27.22	73.29	46.48	33.29
38.28	7.76	27.16	74.07	47.65	32.81
38.28	8.79	25.82	74.61	47.65	32.37
38.28	9.94	25.21	74.68	49.29	32.32
38.09	9.95	25.15	75.59	50.37	31.63
38.23	11.02	24.23	75.38	50.37	31.62
38.13	11.03	22.77	75.78	51.54	30.95
37.88	12.11	23.44	76.56	51.55	30.18
37.88	13.23	23.8	76.9	52.54	30.25
37.87	13.09	24.11	77.29	53.51	29.39
37.88	14.36	22.28	77.32	53.51	29.39
37.49	14.36	22.77	78.03	54.25	28.69
37.49	15.24	21.79	78.49	54.25	27.83
37.49	16.4	23.86	78.47	55.15	27.93
37.35	16.36	22.46	79.15	55.66	26.95
37.31	17.38	23.8	79.1	55.74	27.15
37.35	17.38	23.32	79.59	56.24	26.22
37.12	18.37	23.32	80.15	56.24	25.38
37.11	19.43	23.93	80.13	56.98	25.38
37.11	19.34	23.74	80.47	57.42	24.62
37.11	20.31	23.74	80.56	57.4	24.7
37.01	20.26	24.96	81.05	57.76	24
36.96	21.29	27.16	81.59	57.67	23.24
36.92	22.22	23.99	81.59	58.15	23.41
36.91	22.05	27.16	82.03	58.4	22.61
36.91	23	25.94	82.03	58.45	22.63
36.81	22.9	27.16	82.03	58.5	22.02
36.91	23.72	27.16	82.81	58.57	21.48
36.81	24.4	28.87	82.76	58.79	21.48
37.11	24.41	27.16	83.18	58.94	21
37.06	24.99	29.11	83.15	58.98	21.04
37.11	24.99	29.11	83.5	59.13	20.68
37.38	25.73	28.08	83.98	58.98	20.31
37.3	26.46	29.11	83.98	59.23	20.21
37.45	26.37	31.07	84.38	59.18	20.02
37.45	26.9	31.07	84.42	59.18	20.12
37.79	26.86	29.11	84.55	59.37	19.82
37.84	27.34	31.56	84.76	59.23	19.53
37.87	27.82	32.04	84.75	59.37	19.53
38.13	27.93	34.97	85.13	59.18	19.82
38.18	28.2	34.97	85.11	59.18	19.9
38.18	28.3	35.89	85.15	58.98	19.82
38.62	28.51	31.56	85.5	59.18	20.21
38.28	28.89	34.97	85.5	58.98	20.12
38.82	29.08	34.18	85.84	58.79	20.29
38.87	28.9	36.93	85.74	58.89	20.31
38.96	29.17	34.85	85.89	58.57	20.71
39.06	29.59	35.46	85.99	58.59	21.09
39.06	29.69	37.41	86.02	58.45	21.09
39.43	29.69	38.7	86.01	58.08	21.87
39.43	29.97	35.03	86.03	58.15	21.87
39.65	29.87	37.66	86.12	57.71	22.51
39.65	30.15	35.89	86.02	57.71	23.51
39.75	30.27	38.39	86.03	57.03	23.39
39.79	30.32	37.9	86.03	56.88	24.21
39.7	30.46	36.93	85.93	56.88	24.3
39.82	30.44	36.99	85.94	56.24	25.34
39.79	30.56	37.96	85.89	56.24	26.42
39.83	30.66	38.45	85.84	55.56	26.37
39.82	30.74	40.34	85.53	55.03	27.73
39.82	30.91	39.79	85.52	54.97	27.54
39.79	30.93	39.67	85.35	54.17	28.71
39.65	30.94	39.86	84.96	54.25	30.17
39.65	31.15	43.33	84.76	53.47	30.18
39.45	31.2	42.85	84.56	52.34	31.59
39.43	31.15	42.79	84.72	52.59	31.4
39.06	31.23	40.83	84.18	51.54	32.81
39.06	31.54	42.79	83.79	51.51	34.42
39.06	31.43	40.77	83.84	50.54	34.38
38.87	31.54	42.79	83.2	49.37	35.94
38.92	31.63	40.83	83.2	49.3	35.84
38.28	31.63	42.79	82.71	48.13	37.31
38.23	31.63	42.79	81.88	48.19	38.96
38.28	31.98	42.79	81.98	46.96	38.96
38.23	31.93	42.79	81.4	45.65	40.43
37.88	31.98	42.79	81.24	45.31	40.48
37.84	32.01	41.69	80.47	44.34	42.09
37.31	32.03	41.99	79.66	44.29	43.56
37.35	32.03	42.97	79.74	42.75	43.55
37.11	32.03	43.4	78.76	41.4	45.21
37.11	32.03	42.79	78.86	41.38	45.21
36.81	32.37	42.79	78.13	39.83	46.68
36.52	32.37	40.77	76.95	39.83	48.34
36.6	32.62	40.83	77	38.28	48.24
36.22	32.62	41.56	75.78	36.81	49.68
36.32	32.62	38.82	75.78	36.79	49.78
36.13	32.62	39.92	74.95	35.33	50.78
35.89	32.62	39.86	73.9	35.15	52.73
35.94	32.67	38.39	73.82	33.59	52.54
35.79	32.76	37.48	72.65	32.03	53.9
35.82	32.76	37.41	72.65	32.03	53.88
35.54	32.76	40.34	71.68	30.56	55.05
35.62	32.71	38.15	70.31	30.56	56.42
35.54	32.79	36.93	70.31	29.17	56.24
35.52	32.8	35.71	69.13	27.64	57.03
35.52	32.79	35.03	69.34	27.59	57.33
35.6	32.76	35.46	67.97	26.15	58.54
35.74	32.8	34.97	66.87	26.16	59.18
35.54	32.79	34.97	66.75	24.76	59.19
35.74	32.76	32.78	65.63	23.32	60.13
35.84	32.79	32.9	65.48	23.44	60.15
35.74	32.71	33.81	64.06	22.02	60.79
36.03	32.71	31.8	62.87	21.95	61.22
36.13	32.76	33.02	62.84	20.85	61.22
36.22	32.71	31.13	61.52	19.48	61.53
36.32	32.62	31.07	61.5	19.43	61.69
36.57	32.62	31.56	60.14	18.25	61.81
36.96	32.62	31.07	58.94	18.26	62.01
36.9	32.62	29.11	58.79	17.09	61.87
37.3	32.57	31.56	57.4	16	62
37.35	32.57	28.14	57.37	15.99	62.08
37.74	32.62	27.65	55.94	14.84	61.81
38.23	32.47	27.16	54.64	14.83	61.53
38.23	32.42	27.16	54.69	13.96	61.67
38.62	32.42	27.34	53.2	12.87	61.12
38.62	32.42	27.16	53.2	12.88	61.03
39.06	32.37	24.29	52	11.91	60.74
39.79	32.37	25.27	50.38	11.91	59.76
39.65	32.03	27.16	50.38	11.03	59.76
40.31	32.03	27.16	49	10.15	59.37
40.43	32.62	24.72	49.07	10.13	59.18
40.81	32.03	23.93	47.63	9.38	58.4
41.4	32.03	24.23	46.48	9.38	57.03
41.4	32.37	24.17	46.34	8.4	57.4
42.14	32.03	22.77	45.21	7.62	56.06
42.14	32.37	22.28	45.12	7.71	56.05
42.67	32.03	22.28	43.92	6.63	55.07
43.37	32.47	23.74	42.82	6.84	53.81
43.33	32.41	24.29	42.76	5.86	53.7
44.12	32.42	21.3	41.65	4.97	52.34
44.12	32.71	24.23	41.65	5.13	52.34
44.53	32.52	22.28	40.67	4.1	50.78
45.31	32.62	21.79	39.75	4.15	49.5
45.31	32.71	19.35	39.79	3.32	49.51
46.08	32.71	19.35	39.01	2.32	47.86
46	32.76	21.3	38.87	2.3	47.95
46.88	32.79	21.3	38.23	1.46	46.29
47.51	32.81	17.88	37.7	1.46	44.53
47.26	33.06	19.35	37.49	0.38	44.87
48.24	32.81	17.46	37.01	-0.51	43.06
48.14	33.18	17.33	36.99	-0.54	43.15
48.72	33.3	17.4	36.6	-1.61	41.4
49.42	33.3	14.47	36.22	-1.61	39.84
49.51	33.4	16.42	36.38	-2.76	39.94
50.15	33.47	19.35	36.21	-3.96	38.18
49.99	33.48	13.98	36.18	-3.92	38.18
50.78	33.5	13.49	36.03	-5.1	36.47
51.51	33.59	13.98	36.13	-5.13	34.74
51.51	33.59	12.7	36.21	-6.55	34.76
52.32	33.89	13.49	36.28	-7.81	33.15
52.15	33.84	13.49	36.3	-7.86	33.25
53.03	33.79	14.47	36.67	-9.2	31.45
53.51	33.89	12.51	36.9	-9.3	29.76
53.69	33.86	11.54	36.81	-10.69	29.76
54.39	33.89	11.54	37.35	-12.21	28.2
54.2	33.84	11.54	37.3	-12.33	28.13
55.05	33.86	10.56	37.84	-13.87	26.46
55.66	33.59	11.54	38.28	-13.87	24.7
55.66	33.59	11.54	38.28	-15.63	24.62
56.54	33.59	11.54	39.01	-17.21	23.12
56.54	33.5	13.49	39.04	-17.21	23.05
57.03	33.59	13.49	39.79	-18.99	21.29
57.81	33.4	13.49	40.43	-18.95	19.53
57.81	33.18	11.54	40.43	-20.63	19.53
58.59	33.2	9.52	41.31	-22.46	17.94
58.59	32.8	12.51	41.36	-22.46	18.02
59.52	32.76	11.29	42.09	-24.24	16.21
60.13	32.37	11.6	42.92	-24.24	14.45
60.15	32.03	9.58	42.94	-25.99	14.45
61.02	32.03	11.54	43.75	-27.75	12.79
61.03	31.59	10.56	43.9	-27.74	12.79
61.81	31.62	11.29	44.53	-29.39	10.94
62.79	31.03	11.47	45.61	-29.69	8.99
62.74	30.42	13.55	45.61	-31.18	9.06
63.28	30.37	11.54	46.53	-32.81	7.03
63.28	29.76	11.54	46.56	-32.91	7.03
64.4	29.76	11.54	47.61	-34.47	5.27
65.05	28.9	11.54	48.41	-34.47	3.49
65.19	28.2	12.57	48.49	-36.04	3.3
65.99	28.27	12.02	49.1	-37.6	1.46
66.01	27.34	10.07	49.18	-37.43	1.55
66.7	27.32	14.47	50.24	-39.06	-0.59
67.55	26.46	12.57	50.78	-39.06	-2.36
67.57	25.59	14.47	50.78	-40.28	-2.54
68.17	25.59	13.49	52.05	-41.7	-4.44
68.16	24.49	13.98	52.15	-41.6	-4.35
69.09	24.46	13.49	52.83	-42.97	-6.54
69.53	23.44	13.49	53.7	-42.97	-8.6
69.51	22.44	10.74	53.39	-43.99	-8.45
70.21	22.26	14.95	54.37	-45.12	-10.6
70.21	21.44	13.49	54.44	-45.04	-10.55
70.51	21.29	13.49	55.16	-46.02	-12.5
71.07	20.21	17.4	55.86	-46.12	-14.6
71.04	19.09	14.95	55.87	-46.92	-14.48
71.09	19.04	12.57	56.54	-47.75	-16.43
71.39	17.85	14.53	56.62	-47.71	-16.55
71.68	17.77	16.85	57.03	-48.46	-18.16
71.88	16.77	13.98	57.76	-48.44	-20.31
71.88	15.63	14.95	57.76	-49.24	-20.36
71.95	15.63	11.54	58.3	-49.8	-22.07
71.95	14.4	15.99	58.18	-49.71	-22.07
71.88	14.36	13.98	58.59	-50.38	-23.85
71.68	13.13	13.49	59.18	-50.34	-25.63
71.88	12.06	11.54	59.13	-50.83	-25.6
71.48	11.96	15.2	59.55	-51.38	-27.25
71.36	10.94	13.49	59.56	-51.37	-27.17
71.09	10.74	13.55	59.91	-51.76	-28.66
70.65	9.74	14.95	60.15	-51.66	-30.08
70.61	8.54	11.54	60.14	-52.2	-30.08
70.26	8.59	12.02	60.33	-52.49	-31.49
70.21	7.62	11.54	60.4	-52.39	-31.47
69.48	7.62	13.49	60.74	-52.78	-32.73
68.9	6.52	12.57	60.79	-52.76	-33.64
68.95	5.47	13.49	60.74	-53.08	-33.8
68.04	5.56	11.35	60.99	-53.32	-34.77
67.94	4.54	11.54	60.94	-53.32	-34.77
67.19	4.54	9.64	61.02	-53.61	-35.55
66.01	3.76	9.58	61.13	-53.52	-36.43
66.01	2.74	8.61	61.22	-53.93	-36.45
65.23	2.93	7.2	61.21	-53.96	-37.12
65.11	2.2	7.39	61.12	-53.96	-37.12
64.01	2.15	7.57	61.3	-54.2	-37.7
62.87	1.46	5.62	61.32	-54.22	-38.18
62.87	0.63	6.65	61.3	-54.39	-38.09
61.57	0.73	5.86	61.38	-54.49	-38.53
61.51	-0.01	6.65	61.32	-54.54	-38.58
60.15	-0.01	4.33	61.4	-54.69	-38.7
58.98	-0.34	5.68	61.67	-54.69	-39.06
58.98	-0.99	6.41	61.4	-54.88	-39.11
57.62	-0.98	4.7	61.47	-54.88	-39.06
57.62	-1.47	6.65	61.32	-54.88	-38.98
56.13	-1.37	5.68	61.5	-55.09	-39.25
54.77	-1.81	6.35	61.41	-55.03	-39.11
54.76	-2.05	3.72	61.4	-55.08	-39.11
53.27	-2.08	2.75	61.47	-55.13	-39.26
53.21	-2.39	4.7	61.5	-55.18	-39.06
51.9	-2.35	2.69	61.47	-55.1	-39.06
50.29	-2.54	2.26	61.61	-55.1	-38.97
50.38	-2.75	0.31	61.6	-55.13	-38.89
48.97	-2.74	1.28	61.47	-55.03	-38.78
48.91	-2.88	0	61.5	-54.98	-38.7
47.61	-2.75	0.43	61.69	-54.88	-38.68
46.09	-2.94	-0.24	61.61	-55.03	-38.6
46.09	-2.94	-0.24	61.69	-54.74	-38.58
44.87	-2.78	-0.24	61.8	-54.69	-38.31
44.9	-2.94	-0.24	61.79	-54.71	-38.33
43.7	-2.95	-0.24	61.81	-54.39	-38.28
42.47	-2.86	-0.24	61.99	-54.35	-38.23
42.55	-2.86	-0.24	61.99	-54.2	-38.1
41.4	-2.94	-0.24	62.16	-53.91	-38.09
41.39	-2.74	-0.24	62	-53.81	-37.89
40.43	-2.76	-0.24	62.26	-53.46	-38
39.45	-2.74	-0.24	62.48	-53.52	-37.82
39.5	-2.56	-0.24	62.45	-52.98	-37.88
38.27	-2.74	-0.31	62.49	-52.39	-37.89
38.28	-2.56	-0.24	62.49	-52.65	-37.79
37.88	-2.59	-0.24	62.79	-51.98	-37.62
37.11	-2.49	-0.24	62.84	-51.98	-37.88
37.12	-2.49	-0.67	62.87	-51.39	-37.72
36.61	-2.46	-1.65	62.88	-50.69	-37.84
36.67	-2.39	-1.65	62.87	-50.63	-37.8
36.03	-2.35	-1.28	63.09	-50.05	-37.89
35.79	-2.39	-1.1	63.13	-49.91	-37.89
35.84	-2.37	-2.14	62.88	-49.02	-37.89
35.35	-2.39	-2.14	63.18	-48.29	-38.09
35.4	-2.49	-3.11	63.23	-48.24	-37.92
35.15	-2.44	-4.09	63.23	-47.31	-38.1
34.96	-2.54	-4.09	63.18	-47.38	-38.23
35.03	-2.75	-5.07	63.18	-46.34	-38.28
34.94	-2.76	-3.6	63.09	-45.36	-38.21
34.94	-2.78	-2.14	63.18	-45.24	-38.98
34.76	-2.88	-4.09	63.09	-44.28	-38.43
34.75	-3.08	-6.96	62.84	-44.34	-38.49
34.76	-3.32	-6.04	62.84	-43.12	-38.48
34.74	-3.51	-8.97	62.49	-42.19	-38.58
34.74	-3.71	-5.43	62.49	-42.19	-38.58
34.76	-3.76	-6.1	62.3	-40.82	-38.59
34.76	-4.2	-6.96	62.12	-40.82	-39.01
34.64	-4.69	-4.09	62	-39.85	-38.78
34.76	-4.69	-6.96	61.79	-38.59	-38.6
34.76	-5.08	-6.04	61.77	-38.5	-38.7
34.72	-5.18	-6.96	61.3	-37.5	-38.7
34.75	-5.66	-7.93	60.89	-37.45	-38.72
34.74	-6.2	-7.26	60.94	-36.28	-38.7
34.55	-6.45	-8.48	60.4	-35.21	-38.58
34.62	-6.98	-8	60.4	-35.21	-38.68
34.42	-7.04	-8.48	59.75	-34.03	-38.62
34.18	-7.72	-9.46	59.37	-34.01	-38.48
34.18	-8.42	-9.4	59.37	-33.15	-38.62
33.98	-8.6	-7.93	58.54	-31.73	-38.4
33.96	-9.23	-9.95	58.54	-31.69	-38.28
33.54	-9.23	-8.91	57.81	-30.62	-38.37
33.18	-10.17	-10.19	57.03	-30.57	-38.11
33.15	-11.03	-8.48	57.02	-29.44	-38
32.62	-10.94	-9.95	56.59	-28.52	-37.94
32.62	-11.87	-9.89	56.24	-28.47	-37.99
31.93	-11.91	-13.85	55.54	-27.39	-37.7
31.05	-12.72	-7.32	54.78	-27.36	-37.33
30.95	-13.87	-10.38	54.77	-26.48	-37.64
30.17	-13.78	-12.08	53.89	-25.39	-37.16
30.05	-14.7	-12.94	53.89	-25.39	-37.12
29.17	-14.7	-7.45	53.17	-24.51	-36.91
28.17	-15.58	-9.95	52.25	-24.46	-36.72
28.13	-16.6	-8.97	52.15	-23.49	-36.72
26.9	-16.6	-7.51	51.42	-22.67	-36.47
26.76	-17.63	-10.44	51.37	-22.71	-36.38
25.59	-17.68	-9.16	50.63	-21.8	-36.13
24.1	-18.58	-8.91	49.66	-21.83	-35.94
24.11	-19.65	-9.22	49.68	-21.11	-35.94
22.65	-19.58	-10.44	48.78	-20.24	-35.35
22.61	-20.61	-9.46	48.62	-20.26	-35.5
21.07	-20.46	-8.48	48.02	-19.73	-35.06
19.48	-21.53	-9.95	47.22	-19.58	-34.72
19.34	-22.41	-8.97	47.06	-18.95	-34.81
17.57	-22.39	-10.93	46.48	-18.38	-34.52
17.47	-23.44	-9.77	46.37	-18.41	-34.38
15.8	-23.44	-10.01	45.65	-17.97	-34.03
13.87	-24.24	-9.03	44.92	-17.97	-33.84
13.92	-25	-9.77	45	-17.38	-33.89
11.96	-25	-8.97	44.12	-16.85	-33.33
12	-25.98	-9.77	44.12	-16.85	-33.35
10.01	-25.9	-7.93	43.6	-16.7	-33.03
8.06	-26.66	-8.48	42.92	-16.6	-32.72
8.08	-27.55	-9.95	42.86	-16.21	-32.72
5.95	-27.55	-8.91	42.37	-16.02	-32.24
5.94	-28.32	-7.08	42.38	-16.21	-32.33
3.9	-28.32	-4.09	41.77	-15.82	-31.85
1.93	-29	-4.09	41.36	-15.97	-31.45
1.93	-29.74	-7.32	41.36	-16.02	-31.45
-0.05	-29.79	-7.08	40.8	-15.94	-30.96
-0.1	-30.52	-6.53	40.8	-16.02	-30.98
-2.16	-30.49	-4.09	40.63	-16.11	-30.57
-4.1	-31.2	-5.25	40.04	-16.16	-30.08
-4.15	-31.94	-6.35	40.09	-16.16	-30.09
-6.25	-31.88	-4.09	39.7	-16.6	-29.49
-6.18	-32.72	-4.09	39.75	-16.8	-29.69
-8.23	-32.72	-4.03	39.36	-16.89	-29
-10.25	-33.35	-4.09	39.01	-16.85	-28.52
-10.21	-34.01	-4.09	39.04	-17.38	-28.52
-12.21	-34.01	-2.62	38.87	-17.97	-27.94
-12.13	-34.67	-3.91	38.77	-17.97	-27.88
-14.26	-34.57	-3.91	38.57	-18.51	-27.39
-16.02	-35.35	-4.09	38.28	-18.55	-26.71
-16.02	-35.96	-3.23	38.28	-19.14	-26.56
-18.16	-35.99	-3.11	38.23	-19.97	-26.03
-17.99	-36.72	-2.14	38.26	-20.03	-25.93
-19.85	-36.72	-3.17	37.88	-20.75	-25.34
-21.79	-37.26	-3.23	37.88	-20.73	-24.51
-21.73	-37.89	-2.26	37.88	-21.69	-24.62
-23.54	-38	-3.11	37.67	-22.66	-23.63
-23.49	-38.39	-4.09	37.65	-22.51	-23.63
-25.39	-38.43	-0.67	37.49	-23.54	-22.85
-27.08	-39.06	-1.65	37.38	-23.63	-22.06
-27.15	-39.5	-1.16	37.45	-24.44	-22.07
-28.92	-39.58	-1.16	37.3	-25.78	-21.1
-28.91	-40.09	-0.24	37.29	-25.69	-21.19
-30.57	-40.24	-1.59	37.11	-26.7	-20.12
-32.23	-40.55	-0.67	36.99	-26.81	-19.13
-32.18	-41.04	-4.09	36.96	-27.94	-19.14
-33.72	-41.11	-0.24	36.77	-28.96	-17.97
-33.64	-41.46	-0.67	36.72	-28.93	-17.99
-35.35	-41.46	-0.24	36.52	-30.08	-16.82
-36.77	-41.85	-0.24	36.21	-30.1	-15.63
-36.82	-42.24	-0.24	36.32	-31.15	-15.73
-38.31	-42.29	-0.43	36.01	-32.43	-14.4
-38.31	-42.58	-0.24	36.03	-32.35	-14.4
-39.85	-42.59	-0.24	35.74	-33.42	-13.19
-41.21	-42.97	-0.24	35.52	-33.6	-11.77
-41.21	-43.07	-0.24	35.4	-34.52	-11.87
-42.31	-43.12	-0.24	35.13	-35.6	-10.3
-42.33	-43.19	-0.24	35.11	-35.6	-10.35
-43.6	-43.16	-0.24	34.76	-36.72	-9.03
-44.73	-43.37	-0.24	34.42	-36.72	-7.35
-44.73	-43.51	-0.24	34.38	-37.65	-7.45
-45.83	-43.41	-0.24	34.18	-38.59	-5.96
-45.83	-43.55	-0.24	34.18	-38.6	-5.88
-46.88	-43.6	-0.24	33.54	-39.5	-4.25
-47.8	-43.58	-0.24	33.18	-39.47	-2.83
-47.85	-43.41	-0.24	33.15	-40.45	-2.78
-48.46	-43.46	-0.24	32.67	-41.21	-1.2
-48.73	-43.21	-0.24	32.62	-41.26	-1.08
-49.41	-43.37	-0.24	32.03	-42.2	0.38
-50.15	-43.18	-0.24	31.59	-42.19	2.25
-50.2	-42.98	-0.24	31.62	-42.97	2.25
-50.79	-42.99	-0.24	31.13	-43.76	3.71
-50.78	-42.97	-0.24	31.1	-43.6	3.76
-51.37	-42.72	-0.24	30.46	-44.34	5.47
-51.81	-42.33	-0.24	30.03	-44.44	7.03
-51.86	-42.04	-0.24	29.96	-45.13	7.03
-52.15	-42.04	-0.24	29.39	-45.73	8.79
-52.16	-41.7	-0.24	29.28	-45.75	8.87
-52.47	-41.7	-0.24	28.88	-46.5	10.52
-52.56	-41.26	-0.24	28.17	-46.49	12.12
-52.65	-40.82	-0.24	28.2	-47.02	12.12
-52.75	-40.75	-0.24	27.73	-47.66	13.87
-52.78	-40.28	-0.24	27.59	-47.71	13.87
-52.74	-40.36	-0.24	27	-48.19	15.63
-52.74	-39.7	-0.24	26.37	-48.14	17.19
-52.59	-39.21	1.77	26.51	-48.84	17.19
-52.35	-39.28	0.37	25.73	-49.37	18.95
-52.37	-38.67	0.79	25.73	-49.32	18.9
-52	-38.67	-0.24	24.99	-50.09	20.51
-51.49	-38.11	-0.24	24.51	-50.05	22.26
-51.61	-37.55	-0.24	24.31	-50.5	22.35
-50.99	-37.45	-0.24	23.82	-50.99	24.11
-51	-36.91	0.67	23.9	-51.1	24
-50.24	-36.91	-0.24	23.19	-51.51	25.78
-49.41	-36.38	0.79	22.61	-51.56	27.54
-49.44	-35.94	0	22.63	-52.16	27.34
-48.49	-35.99	0.31	21.92	-52.56	29.37
-48.44	-35.21	1.28	21.87	-52.74	29.2
-47.27	-35.17	0	21.09	-53.08	30.86
-46.1	-34.79	2.26	20.3	-53.13	32.71
-45.92	-34.19	1.83	20.31	-53.56	32.71
-44.74	-34.19	2.26	19.53	-54.1	34.55
-44.68	-33.99	0.85	19.53	-54.1	34.42
-43.12	-33.8	1.77	18.99	-54.44	36.3
-41.6	-33.31	1.77	18.05	-54.44	37.88
-41.7	-32.93	3.72	18.06	-54.83	37.88
-39.85	-32.91	1.77	17.26	-55.22	39.82
-39.87	-32.63	6.65	17.26	-55.47	39.75
-38	-32.74	3.72	16.38	-55.57	41.4
-36.04	-32.43	3.91	15.63	-55.66	43.21
-36.08	-32.15	3.72	15.63	-55.91	43.36
-34.13	-32.15	5.68	14.65	-56.2	44.82
-34.11	-32.06	5.86	14.65	-56.34	44.9
-31.94	-31.98	3.72	13.62	-56.4	46.88
-29.88	-31.94	4.7	12.49	-56.49	48.1
-29.83	-31.94	5.19	12.49	-56.74	48.24
-27.74	-32.03	6.84	11.41	-56.84	49.95
-27.49	-31.94	3.66	11.42	-56.94	49.9
-25.3	-31.94	6.77	10.4	-57.08	51.51
-22.85	-32.15	5.86	9.18	-57.04	53.13
-22.9	-32.14	7.51	9.38	-57.14	53.13
-20.71	-32.33	3.72	8.11	-57.25	54.49
-20.72	-32.53	4.7	8.15	-57.24	54.49
-18.37	-32.47	4.88	6.84	-57.24	55.87
-16.06	-32.73	7.14	5.56	-57.25	57.03
-16.11	-33.11	4.21	5.52	-57.23	57.03
-13.79	-33.12	5.68	4.17	-57.23	58.59
-13.78	-33.45	5.68	4.25	-57.34	58.79
-11.72	-33.35	6.16	2.93	-57.28	59.76
-9.38	-33.99	5.68	1.54	-57.34	61.13
-9.33	-34.33	5.68	1.54	-57.18	61.22
-7.35	-34.38	6.16	0.24	-57.23	62.2
-7.33	-34.91	4.7	-0.01	-57.15	62.29
-5.47	-35.16	5.68	-1.22	-57.08	63.28
-3.32	-35.45	6.16	-2.56	-57.13	64.36
-3.32	-36.04	3.72	-2.74	-57.08	64.36
-1.61	-36.13	5.74	-4.05	-57.03	65.43
-1.75	-36.72	5.68	-4.05	-56.98	65.43
-0.01	-36.72	7.39	-5.47	-57.01	66.21
1.86	-37.3	5.86	-6.69	-56.94	67.19
1.76	-38	6.71	-6.75	-56.84	67.28
3.21	-37.94	9.58	-8.01	-56.95	67.92
3.22	-38.6	6.65	-7.96	-56.84	67.97
4.69	-38.78	7.14	-9.3	-56.79	68.7
5.93	-39.21	6.65	-10.55	-56.83	69.51
5.86	-39.89	7.14	-10.57	-56.84	69.43
7.03	-40.06	8.48	-11.82	-56.79	70.12
7.01	-40.45	9.52	-11.87	-56.76	70.21
8.06	-40.55	8.61	-12.89	-56.84	70.65
9.08	-41.16	9.58	-14.06	-56.76	71.3
9.18	-41.7	9.64	-14.11	-56.88	71.09
9.76	-41.55	7.57	-15.06	-57.03	71.88
9.76	-42.24	9.58	-15.05	-56.94	72.02
10.55	-42.29	9.09	-16.21	-57.06	72.26
11.12	-42.63	5.68	-16.85	-57.06	72.92
11.13	-43.21	5.55	-16.99	-57.15	72.65
11.72	-43.16	11.54	-17.97	-57.35	73.24
11.61	-43.51	9.58	-17.98	-57.28	73.44
12.11	-43.57	12.02	-18.6	-57.63	73.72
12.49	-43.99	12.27	-19.48	-57.62	74.19
12.49	-44.25	11.54	-19.53	-57.72	74.03
12.88	-44.25	11.54	-20.04	-58.01	74.31
12.87	-44.46	11.54	-20.12	-58.01	74.31
13.23	-44.58	11.47	-20.73	-58.25	74.7
13.27	-44.65	12.02	-21.24	-58.06	74.9
13.28	-44.83	11.6	-21.3	-58.62	74.8
[truncated: 48,001 more rows]
