# Supplementary material for: Synchronized activity of sensory neurons initiates cortical synchrony in a model of neuropathic pain
Source: Nat Commun. 2023 Feb 8;14:689. doi: 10.1038/s41467-023-36093-z (PMC9908980; doi:10.1038/s41467-023-36093-z)
Supplement: Supplementary file 7 — Supplementary Software 1 [file 41467_2023_36093_MOESM7_ESM.zip › comparsion EEG from Chao/comparsion EEG/comparsion bl_3h_1d_3d/SNI_3d.xlsx]

## Sheet: Sheet1
animal 31	animal 24	animal 6	animal 14	animal 35	animal 19
-13.92	89.79	15.87	-49.9	26.34	41.94
-13.67	89.65	15.63	-49.93	25.36	41.4
-13.6	89.65	17.46	-49.66	24.35	41.4
-13.53	89.65	19.29	-49.62	23.44	41.26
-13.31	89.55	19.41	-49.62	23.9	40.8
-13.23	89.06	21.24	-49.44	23.9	40.81
-13.31	89.06	21.36	-49.46	22.95	40.67
-13.28	89.06	23.44	-49.51	22.95	40.43
-13.23	88.87	24.87	-49.51	21.24	40.14
-13.33	88.96	25.33	-49.54	19.41	39.75
-13.43	88.66	27.22	-49.66	19.29	39.79
-13.49	88.28	27.1	-49.63	18.49	39.4
-13.5	88.28	29.3	-49.66	18.49	39.34
-13.87	88.23	31.01	-50.01	16.05	39.06
-14.09	88.09	31.22	-50	16.57	38.62
-14.11	87.87	33.17	-50.05	15.63	38.65
-14.65	87.65	33.17	-50.12	17.03	38.28
-14.58	87.7	35.13	-50.48	15.63	38.26
-15.14	87.31	38.09	-50.63	14.4	37.84
-15.72	87.28	36.5	-50.69	14.65	37.39
-15.63	87.06	40.28	-51.08	11.69	37.38
-16.41	86.69	40.41	-51	10.74	36.81
-16.41	86.69	41.75	-51.37	11.23	36.91
-17.19	86.32	42.94	-51.76	9.7	36.5
-17.97	86.4	42.94	-51.76	7.32	36.03
-17.97	86.03	45.38	-52.1	7.78	36.01
-18.76	85.74	44.92	-52.15	8.54	35.5
-18.77	85.79	47.33	-52.49	7.32	35.5
-19.64	85.52	48.77	-52.94	7.08	34.76
-20.61	85.5	48.77	-52.94	7.69	34.45
-20.63	85.15	50.72	-53.32	5.74	34.42
-21.61	84.94	50.75	-53.32	6.84	33.79
-21.53	84.76	52.22	-53.71	5.8	33.79
-22.75	84.72	53.71	-54.1	3.17	33.3
-23.63	84.56	54.69	-54.1	1.71	32.62
-23.63	84.38	55.11	-54.49	3.66	32.67
-24.85	84.18	54.69	-54.49	3.66	32.03
-25	83.98	57.1	-54.98	2.93	32.03
-25.9	83.59	57.98	-55.18	3.42	31.45
-27	83.59	57.86	-55.08	3.42	30.93
-27	83.48	59.54	-55.52	0.95	30.86
-28.05	83.11	58.59	-55.52	-0.03	30.47
-28.05	83.2	60.55	-55.62	1.89	30.27
-29.1	82.81	61.77	-55.91	-1.5	29.78
-30.03	82.81	61.52	-55.91	-0.24	29.17
-30.13	82.76	62.38	-56.01	-0.24	29.15
-31.1	82.52	62.47	-56.4	-0.7	28.76
-31.2	82.03	62.47	-56.15	-1.5	28.76
-32.03	82.03	62.47	-56.1	-0.03	28.2
-32.81	82.03	62.47	-56.1	-0.95	27.93
-32.86	81.84	62.47	-56.25	-2.08	27.93
-33.64	81.59	62.47	-56.08	-4.03	27.32
-33.64	81.45	62.47	-56.06	-1.68	27.33
-34.5	81.3	62.47	-55.96	-1.71	27.1
-35.21	81.21	62.47	-55.88	-2.2	26.56
-35.17	80.91	62.47	-55.62	-3.88	26.56
-35.94	80.56	62.47	-55.57	-2.96	26.46
-35.94	80.66	62.47	-55.49	-3.66	26.46
-36.13	80.42	62.47	-54.88	-3.45	26.12
-36.77	80.35	63.45	-54.98	-4.52	25.78
-36.77	80.13	64.33	-54.54	-5.98	25.78
-36.96	79.78	64.21	-54.49	-4.91	25.78
-37.12	79.78	64.33	-54	-5	25.73
-37.35	79.64	62.47	-53.32	-5.89	25.78
-37.43	79.64	64.33	-53.42	-6.87	25.59
-37.35	79.25	64.33	-52.74	-8.3	25.59
-37.5	78.9	63.72	-52.74	-6.87	25.63
-37.55	78.89	64.21	-51.96	-7.81	25.63
-37.33	78.69	64.42	-51.08	-7.35	25.38
-37.3	78.7	63.96	-51.1	-8.3	25.59
-37.26	78.47	64.42	-50.32	-9.03	25.38
-36.96	78.2	64.42	-50.22	-10.01	25.38
-37.12	78.17	65.19	-49.27	-12.21	25.37
-36.72	77.93	65.31	-48.25	-11.75	25.38
-36.13	77.98	65.8	-48.29	-11.84	25.38
-36.13	77.73	65.67	-47.07	-11.75	25.38
-35.69	77.34	65.31	-47.27	-10.77	25.38
-35.67	77.34	65.67	-46.14	-11.75	25.38
-34.96	77.2	65.92	-44.93	-13.7	25.38
-34.38	77.15	64.42	-44.97	-13.92	25.59
-34.3	76.93	65.92	-43.86	-13.79	25.59
-33.6	76.56	65.67	-43.87	-14.71	25.38
-33.6	76.56	65.67	-42.53	-14.77	25.38
-32.76	76.46	66.35	-41.5	-15.63	25.63
-31.95	76.54	66.16	-41.43	-16.6	25.38
-31.88	76.12	66.35	-40.06	-16.6	25.54
-31.01	75.78	66.38	-40.24	-18.04	25.38
-30.98	75.78	66.38	-38.78	-16.6	25.59
-29.88	75.59	67.75	-37.55	-18.07	25.59
-28.96	75.68	66.38	-37.62	-19.56	25.68
-29	75.37	68.3	-36.33	-20.75	25.68
-27.95	74.96	68.24	-36.38	-20.51	25.73
-27.86	74.98	68.24	-34.96	-20.75	25.59
-26.97	74.7	69.09	-33.74	-20.51	25.73
-25.78	74.7	69.21	-33.74	-21.97	25.68
-25.98	74.3	69.34	-32.42	-21.51	25.76
-24.8	74	69.58	-32.45	-23.47	25.76
-24.76	73.97	70.07	-31.2	-24.41	25.73
-23.63	73.51	70.19	-29.88	-23.93	25.76
-22.75	73.49	70.07	-29.83	-23.93	25.78
-22.71	73.1	71.26	-28.66	-25.42	25.78
-21.61	72.45	71.04	-28.7	-25.63	25.78
-21.61	72.51	71.26	-27.17	-27.37	25.78
-20.7	71.95	72.14	-26.18	-27.37	25.78
-19.56	72.02	72.14	-26.18	-27.37	25.78
-19.58	71.09	72.2	-24.76	-27.37	25.78
-18.68	70.65	72.75	-24.8	-25.42	25.78
-18.6	70.65	73.24	-23.56	-27.37	25.78
-17.7	69.53	73.97	-22.36	-27.59	25.78
-16.8	69.53	73.73	-22.31	-29.54	26.12
-16.85	69.09	75.07	-21.19	-28.32	26.12
-15.82	68.05	75.07	-21.11	-28.32	25.78
-15.82	68.04	75.44	-19.75	-27.59	25.78
-15.14	67.24	76.42	-18.6	-29.33	26.15
-14.16	67.16	76.42	-18.55	-29.33	25.78
-14.21	66	77.15	-17.24	-27.83	26.12
-13.5	65.04	77.15	-17.29	-29.42	26.15
-13.48	64.84	78.37	-16.01	-29.33	26.15
-12.5	63.87	78.58	-14.6	-28.81	25.78
-11.96	63.92	79.07	-14.58	-28.32	25.78
-12.12	62.79	79.07	-13.31	-29.54	25.78
-11.13	61.38	79.07	-13.31	-30.76	25.77
-11.13	61.41	79.07	-11.87	-29.54	25.78
-10.6	60.15	80.05	-10.5	-30.27	25.73
-9.77	60.14	80.05	-10.45	-29.36	25.38
-9.89	58.86	80.99	-8.69	-30.03	25.59
-9.2	57.62	80.93	-8.99	-29.54	24.99
-9.28	57.62	82	-7.28	-30.52	24.99
-8.6	56.23	80.05	-5.62	-28.32	24.81
-7.81	56.2	82	-5.57	-29.54	24.61
-7.91	54.78	83.47	-4	-29.79	24.62
-7.15	53.51	83.44	-3.96	-29.79	24.19
-7.18	53.5	83.86	-2.15	-30.03	24.17
-6.57	52.29	84.78	-0.38	-29.33	23.72
-5.87	52.3	84.84	-0.38	-29.54	23.24
-5.88	50.78	84.9	1.56	-30.52	23.13
-5.18	49.8	84.84	1.56	-29.33	22.65
-5.47	49.81	85.94	3.51	-29.54	22.65
-4.49	48.52	85.94	5.74	-29.42	21.96
-3.91	48.49	85.94	5.66	-30.03	21.48
-3.91	47.45	86.4	7.76	-29.79	21.44
-3.08	46.48	86.4	7.76	-29.33	20.68
-3.05	46.48	86.4	10.06	-29.54	20.68
-2.37	45.31	87.83	12.18	-28.56	19.91
-1.51	45.65	87.37	12.19	-29.33	19.29
-1.49	44.51	87.89	14.6	-30.03	19.13
-0.83	43.75	88.26	14.55	-28.32	18.45
-0.81	43.66	88.35	16.75	-27.59	18.51
-0.01	42.86	88.35	19.34	-28.56	17.55
0.76	42.94	88.13	19.13	-29.33	16.87
0.76	42.26	90.3	21.53	-28.08	16.85
1.81	41.67	89.32	21.68	-29.54	16.01
1.56	41.75	90.3	24.07	-29.54	16.01
2.34	41.01	90.3	26.42	-29.54	15.43
3.3	41.01	90.09	26.46	-29.33	14.6
3.3	40.8	90.3	28.9	-29.33	14.65
4.25	40.43	90.79	28.88	-27.37	14.04
4.15	40.43	90.7	31.32	-27.83	13.96
4.97	40.09	90.79	33.79	-27.83	13.28
5.86	39.84	90.3	33.59	-31.01	12.88
5.83	39.79	90.82	36.02	-29.33	12.84
6.63	39.65	91.25	36.03	-27.83	12.35
6.74	39.65	91.28	38.28	-27.37	12.3
7.5	39.5	91.83	40.63	-29.33	11.91
8.29	39.55	91.8	40.63	-28.32	11.79
8.4	39.06	91.8	42.92	-27.37	11.69
8.98	39.06	94.21	42.92	-27.37	11.67
9.18	39.06	93.02	45.01	-27.56	11.57
9.76	38.96	93.51	47.06	-25.88	11.5
10.5	39.06	93.23	47.06	-27.37	11.57
10.52	39.06	94.6	49.02	-27.47	11.6
11.28	38.96	94.48	49	-27.37	11.79
11.12	38.92	94.48	50.78	-25.88	11.71
11.71	38.96	95.46	52.34	-25.63	12.06
12.38	38.87	95.46	52.93	-25.63	12.45
12.49	38.65	95.09	54.69	-27.37	12.48
12.84	38.28	95.46	54.69	-25.85	13.13
12.87	38.28	95.67	56.23	-25.85	13.09
13.28	38.23	95.67	57.79	-23.93	13.72
13.66	38.18	95.67	57.81	-24.41	14.5
13.77	37.88	97.53	59.18	-23.93	14.53
14.06	37.49	97.41	59.18	-24.87	15.23
14.02	37.48	97.63	60.54	-24.41	15.28
14.36	37.11	99.49	61.71	-23.68	16.38
14.65	37.11	99.49	61.71	-23.47	17.28
14.6	36.57	99.55	62.88	-23.9	17.26
14.65	35.99	100.1	62.88	-21.73	18.53
14.79	36.01	100.95	64.01	-23.47	18.37
14.84	35.15	101.01	64.84	-22.09	19.53
14.82	35.14	101.44	64.84	-21.48	20.97
14.75	34.52	102.51	65.8	-19.78	21
14.82	33.57	102.78	65.7	-21.12	22.16
14.84	33.54	103.39	66.6	-19.56	22.24
14.65	32.71	104.74	67.14	-19.65	23.51
14.65	32.76	104.49	67.19	-19.78	24.7
14.65	31.59	105.22	67.67	-18.55	24.8
14.4	30.47	105.22	67.76	-19.56	26.15
14.4	30.54	105.44	68.16	-19.56	25.78
14.06	29.35	106.69	68.66	-17.49	27.34
14.01	29.39	106.93	68.7	-16.6	28.69
13.96	28.27	107.91	69.04	-15.38	28.7
13.87	26.94	109.38	68.99	-16.6	29.88
13.87	27	109.38	69.13	-14.77	29.78
13.28	25.76	110.81	69.53	-14.28	31.1
13.28	25.76	110.29	69.53	-15.38	32.03
13.28	24.41	110.81	69.53	-13.7	32.03
13.13	23.29	110.32	69.53	-14.28	33.35
12.88	23.19	112.06	69.87	-12.76	33.3
12.87	21.95	113.16	70.02	-12.94	34.38
12.49	21.92	112.67	70.12	-11.75	35.15
12.49	20.69	113.74	69.97	-12.21	35.15
12.48	19.48	114.2	70.02	-12.33	36.03
12.45	19.43	114.62	70.12	-12.21	36.01
12.2	18.43	114.99	69.9	-12.21	36.89
12.11	18.41	117.65	70.12	-13.92	37.39
12	17.27	115.69	69.9	-8.06	37.4
11.99	16.38	115.2	69.9	-10.77	38.09
11.91	16.39	117.19	69.53	-10.5	38.13
11.89	15.63	117.19	69.53	-9.8	38.28
11.81	15.63	117.19	69.53	-12.82	38.87
11.8	14.84	118.1	69.48	-11.75	38.92
11.81	14.06	117.65	69.51	-10.5	39.05
11.8	14.26	118.59	69.48	-9.28	39.06
11.81	13.87	119.6	69.13	-10.99	39.4
11.91	13.87	119.6	69.13	-9.8	39.45
11.91	13.28	118.13	69.04	-9.03	39.43
12.01	13.26	120.09	69.13	-10.01	39.45
12	13.23	121.09	68.85	-10.38	39.65
12.3	13.18	121.12	68.7	-10.8	39.5
12.39	13.23	121.09	68.65	-11.75	39.5
12.38	13.27	121.55	68.37	-12.45	39.43
12.49	13.28	121.52	68.36	-11.96	39.06
12.49	13.28	121.55	68.16	-12.21	39.33
12.88	13.87	122.44	67.92	-12.27	39.06
13.28	13.92	122.07	67.86	-11.75	38.87
13.27	14.33	122.04	67.76	-12.82	38.96
13.77	14.8	122.04	67.77	-11.75	38.87
13.72	14.84	123.05	67.37	-12.82	38.87
14.06	15.7	123.05	67.26	-14.71	38.28
14.65	15.63	123.05	67.24	-13.7	38.28
14.6	16.39	123.9	66.88	-14.77	38.28
15.09	17.26	123.5	66.94	-14.77	37.88
15.09	17.28	123.41	66.4	-14.89	37.88
15.67	18.36	123.9	66.36	-16.85	37.84
16.19	18.25	123.9	66.31	-15.87	37.49
16.19	19.34	123.9	66.01	-16.57	37.4
16.75	20.31	123.5	65.99	-17.58	37.31
16.77	20.31	123.78	65.71	-18.31	37.35
17.38	21.48	124.02	65.43	-18.28	37.12
17.96	21.48	124.02	65.43	-18.52	36.99
18.04	22.61	124.27	64.84	-18.07	37.06
18.71	23.52	124.51	64.84	-18.52	36.71
18.65	23.53	124.02	64.65	-19.62	36.79
19.38	24.69	124.27	64.06	-19.78	36.69
20.12	24.68	124.02	64.06	-19.78	36.5
20.12	25.73	124.45	63.87	-21.73	36.42
20.31	26.83	124.45	63.67	-21.73	36.42
20.65	26.81	124.45	63.26	-22.22	36.47
21.05	27.69	124.48	62.84	-23.5	36.12
21.68	27.73	124.48	62.87	-23.68	36.22
21.87	28.51	124.76	62.35	-23.93	36.13
22.25	29.49	124.88	62.2	-24.41	36.03
22.25	29.54	124.88	61.72	-23.93	36.02
22.64	30.25	124.97	61.22	-25.63	36.01
23.24	30.22	124.27	61.13	-25.88	35.94
23.19	30.86	124.97	60.74	-27.37	35.82
23.52	31.59	124.97	60.74	-27.37	35.79
23.49	31.62	124.97	60.11	-27.59	35.94
23.8	32.03	124.97	59.56	-29.33	35.52
24	32.01	124.97	59.72	-27.37	35.4
23.88	32.67	124.97	58.98	-28.32	35.42
24.11	32.81	124.97	58.98	-29.39	35.11
24.17	32.81	124.97	58.5	-29.33	35.13
24.11	33.45	124.97	57.76	-29.33	35.11
24.19	33.4	124.97	57.79	-31.01	34.72
24.17	33.58	124.97	57.03	-31.49	34.74
24.07	33.98	124.97	57.03	-31.01	34.45
24.02	33.94	124.97	56.54	-30.76	34.45
23.91	33.98	124.97	55.95	-32.23	34.18
23.53	33.98	124.97	55.87	-30.76	33.59
23.53	34.18	124.97	55.35	-33.17	33.59
23.32	34.38	124.97	55.32	-33.72	33.4
23.29	34.42	124.97	54.74	-33.33	33.4
22.65	34.45	124.97	54.15	-33.26	32.81
22.26	34.42	124.97	54.19	-32.26	32.52
22.25	34.38	124.97	53.51	-33.17	32.47
21.73	34.46	124.97	53.51	-32.75	31.98
21.87	34.55	124.97	53.17	-32.47	31.93
21.07	34.52	124.97	52.59	-34.21	31.4
20.26	34.42	124.97	52.54	-33.2	30.76
20.31	34.55	124.97	52.15	-33.45	30.76
19.53	34.52	124.97	52.15	-33.72	30.07
19.53	34.46	124.97	51.56	-34.7	30.08
18.95	34.55	124.97	51.27	-34.21	29.59
18.06	34.52	124.97	51.37	-33.33	28.69
17.97	34.52	124.97	50.78	-32.68	28.86
17.14	34.55	124.97	50.78	-31.71	28.17
17.19	34.53	124.97	50.63	-32.68	27.93
16.31	34.55	124.97	50.37	-31.86	27.34
15.43	34.52	124.97	50.34	-32.2	26.56
15.43	34.56	124.97	49.98	-31.28	26.56
14.6	34.56	124.97	49.99	-32.2	25.78
14.45	34.55	124.97	49.85	-34.21	25.78
13.28	34.72	124.97	49.7	-30.76	24.99
12.49	34.72	124.97	49.68	-31.37	24.51
12.49	34.74	124.97	49.62	-29.54	24.31
11.6	34.76	124.97	49.68	-29.79	23.63
11.57	34.92	124.97	49.51	-28.81	23.53
10.79	34.86	124.97	49.51	-28.32	22.85
9.75	34.94	124.97	49.51	-30.27	22.22
9.74	35.11	124.97	49.51	-27.59	22.22
8.94	35.11	124.97	49.51	-27.4	21.39
8.79	35.13	124.97	49.62	-27.37	21.48
7.81	35.15	124.97	49.7	-25.88	20.68
7.03	35.15	124.97	49.7	-25.51	19.97
6.98	35.3	124.97	49.89	-22.22	20.12
6.1	35.5	124.97	49.95	-23.68	19.34
6.05	35.4	124.97	49.95	-21.97	19.43
5.26	35.35	124.97	50.29	-20.51	18.55
4.28	35.4	124.97	50.29	-20.51	17.97
4.27	35.5	124.97	50.38	-19.56	18.04
3.31	35.42	124.97	50.34	-21.48	17.27
3.49	35.5	123.99	50.73	-19.71	17.28
2.54	35.42	124.27	50.77	-17.58	16.79
1.51	35.45	124.27	50.78	-17.15	15.99
1.54	35.42	123.29	50.78	-17.58	16.01
0.59	35.15	123.47	50.78	-19.56	15.63
0.59	35.14	122.53	51.16	-15.63	15.63
-0.2	35.13	122.53	51.46	-13.73	14.82
-1.47	34.91	121.52	51.51	-13.7	14.4
-1.39	34.76	121.09	51.54	-11.75	14.4
-2.39	34.72	121.09	51.51	-13.92	13.67
-2.39	34.45	120.54	51.56	-10.86	13.65
-3.47	34.18	119.6	51.56	-9.52	13.09
-4.69	34.18	120.12	51.56	-11.75	12.46
-4.69	33.59	119.57	51.9	-7.57	12.4
-5.87	33.18	119.51	51.9	-8.54	12
-5.62	33.11	119.14	51.83	-7.45	11.96
-6.88	32.52	118.1	51.94	-5.13	11.22
-8.23	32.42	118.04	51.9	-7.35	10.79
-8.13	31.93	118.13	51.86	-5.89	10.74
-9.47	31.05	117.65	51.86	-5.4	10.11
-9.42	30.94	117.55	51.56	-3.02	10.11
-10.94	30.17	116.21	51.54	-3.02	9.56
-12.16	30.16	116.21	51.56	-1.5	8.79
-12.16	29.27	115.48	51.51	-0.21	8.79
-13.78	28.3	115.72	51.46	-2.08	8.18
-13.78	28.31	115.6	51.15	-0.03	8.18
-15.09	27.25	114.99	50.78	1.71	7.47
-16.6	27.25	115.11	50.78	1.71	6.63
-16.7	26.16	115.11	50.38	1.92	6.84
-18.21	24.95	115.17	50.38	-0.03	6.03
-18.16	24.98	114.72	50.24	3.66	6.01
-19.87	23.82	114.23	49.68	3.88	5.35
-21.51	23.9	114.23	49.66	3.85	4.64
-21.51	22.65	114.23	49.17	5.62	4.49
-23.24	21.48	114.2	49.21	5.83	3.86
-23.19	21.68	114.2	48.63	5.77	3.86
-24.85	20.26	113.74	48.14	7.78	3.13
-26.56	20.29	113.74	48.12	7.78	2.29
-26.61	19.13	113.74	47.51	7.78	2.2
-28.32	17.97	114.23	47.44	9.52	1.42
-28.17	18.04	113.16	46.88	9.74	1.37
-29.88	16.99	113.16	46.09	9.03	0.66
-31.35	17.04	113.16	46.29	9.74	-0.2
-31.45	15.99	113.04	45.31	11.23	-0.22
-33.01	15.19	112.27	45.56	11.23	-1
-32.96	14.84	113.25	44.82	11.47	-1.08
-34.38	14.06	111.3	44.12	11.23	-1.87
-35.94	14.06	111.3	44.12	11.23	-2.74
-35.94	13.28	111.3	43.36	11.69	-2.65
-37.12	12.49	111.3	43.36	11.69	-3.47
-37.13	12.79	110.32	42.72	12.7	-3.52
-38.33	12.16	111.21	41.99	13.18	-4.1
-39.31	12.11	110.32	41.99	12.73	-5.09
-39.48	11.72	110.32	41.36	14.65	-4.88
-40.36	11.42	110.32	41.36	15.63	-5.57
-40.45	11.43	110.32	40.7	14.65	-5.66
-41.21	11.13	109.41	40.04	14.89	-6.25
-41.89	11.22	109.62	40.04	11.69	-6.96
-41.94	11.21	109.74	39.4	15.87	-6.94
-42.38	11.22	109.62	39.45	15.63	-7.62
-42.38	11.21	107.91	39.01	15.63	-7.93
-42.97	11.47	107.42	38.28	15.99	-8.01
-43.07	11.41	107.42	38.28	15.99	-8.61
-43.02	11.72	106.45	37.88	14.65	-8.6
-43.21	12.2	106.87	38.09	14.89	-8.99
-43.21	12.26	106.45	37.45	15.63	-8.91
-43.16	12.84	105.41	37.18	15.99	-9.3
-43.07	12.79	105.44	37.2	14.16	-9.42
-43.02	13.28	105.44	36.91	13.18	-9.52
-42.72	14.06	105.93	36.91	14.65	-9.77
-42.97	14.06	105.22	36.69	15.63	-9.72
-42.33	15.23	105.22	36.57	15.63	-9.76
-41.7	15.14	104.74	36.57	15.63	-9.87
-41.81	16.01	104.49	36.53	14.65	-9.57
-41.21	17.19	104.37	36.61	14.65	-9.77
-41.21	17.04	103.94	36.52	14.65	-9.77
-40.38	18.24	102.42	36.69	15.63	-9.76
-39.65	18.21	102.54	36.71	14.65	-9.38
-39.58	19.34	102.42	36.8	15.63	-9.38
-38.78	20.61	102.48	36.79	13.67	-9.19
-38.78	20.31	102.42	37.11	13.43	-9.2
-37.82	21.87	101.53	37.35	13.98	-8.8
-36.74	21.87	102.48	37.3	13.55	-8.4
-36.77	23.02	102.29	37.74	13.92	-8.4
-35.77	24.27	101.53	37.79	13.55	-7.82
-35.94	24.31	102.91	38.09	11.69	-7.84
-34.57	25.38	102.48	38.67	13.12	-7.35
-33.61	25.38	103.52	38.62	11.69	-6.57
-33.62	26.9	102.51	39.04	11.69	-6.59
-32.47	28.13	102.91	38.92	11.23	-5.96
-32.53	28.13	102.91	39.65	11.69	-5.87
-31.45	29.28	103.27	40.14	11.69	-5.09
-30.47	29.47	103.39	40.09	10.74	-4.15
-30.47	30.42	103.27	40.8	11.69	-4.15
-29.39	31.63	102.51	40.8	10.74	-3.22
-29.39	31.62	103.49	41.31	9.52	-3.13
-28.32	32.71	103.39	41.87	9.28	-2.36
-27.49	32.67	103.27	41.8	9.64	-1.2
-27.37	33.87	104.25	42.38	9.67	-1.18
-26.48	34.76	103.91	42.28	9.03	-0.1
-26.51	34.91	103.49	42.96	7.78	-0.12
-26.12	36.02	103.49	43.45	8.54	0.78
-25	35.89	103.94	43.43	7.78	2.15
-24.93	36.81	103.45	43.99	9.03	2.15
-24.32	37.88	103.52	44.04	7.57	3.41
-24.41	37.88	103.97	44.52	6.59	3.31
-23.63	38.87	103.49	44.97	7.32	4.47
-23.24	38.68	103.94	45.02	7.08	5.86
-23.24	39.7	104.86	45.31	6.84	5.66
-22.85	40.63	104.49	45.31	3.88	6.98
-22.78	40.43	104.74	45.75	7.57	6.98
-22.46	41.16	104.98	46.04	3.88	8.2
-22.36	41.31	104.98	46	3.66	9.42
-22.27	41.99	104.25	46.39	3.81	9.38
-22.27	42.82	104.98	46.34	3.66	10.52
-22.22	42.85	104.74	46.58	1.46	10.45
-22.22	43.51	104.37	46.88	1.92	11.5
-22.27	43.44	104.37	46.88	3.88	12.49
-22.27	44.31	104.49	46.92	1.92	12.49
-22.46	45.02	104	46.92	1.71	13.28
-22.41	45.12	103.94	47.05	1.83	13.28
-22.71	45.78	104.49	46.92	-0.21	14.36
-23	45.85	104	47.05	1.86	15.09
-23.1	46.48	104.37	47.02	-0.03	15.09
-23.46	47.26	103.94	47.05	-0.03	15.77
-23.49	47.26	104.25	47.02	-0.03	15.77
-23.93	48	103.27	46.92	-1.5	16.28
-24.46	48.02	103.76	46.88	-0.24	16.75
-24.46	48.92	103.49	46.88	-3.94	16.65
-25	49.62	102.97	46.69	-1.98	16.94
-25	49.61	103.39	46.68	-1.92	16.8
-25.81	50.68	102.51	46.39	-4.15	17.09
-26.51	50.68	102.97	46.48	-5.13	17.09
-26.48	51.37	102.42	46.09	-5	17.19
-27.15	52.33	102.42	46.48	-3.45	17.04
-27.2	52.34	102.42	46.04	-7.35	17.07
-27.94	53.3	101.32	45.75	-4.94	16.77
-28.66	53.3	100.83	45.8	-7.35	16.4
-28.71	54.29	100.59	45.51	-6.87	16.36
-29.44	55.17	99.55	45.31	-6.87	15.7
-29.39	55.15	100.1	45.31	-8.91	15.8
-30.47	56.24	100.59	45.12	-9.03	15.14
-31.1	56.23	100.1	44.97	-9.8	14.06
-31.15	57.03	99.49	44.87	-9.8	14.31
-31.95	58.4	99.55	44.9	-9.8	13.28
-31.98	58.4	99.85	44.48	-11.96	13.27
-32.81	59.37	99	44.29	-11.75	12.2
-33.83	59.47	97.63	44.34	-11.75	11.03
-33.61	60.5	97.63	44.04	-11.75	11.12
-34.23	61.33	97.63	44.04	-11.81	9.76
-34.29	61.4	97.63	43.9	-10.86	9.76
-35.16	62.45	97.63	43.53	-13.7	8.54
-35.69	62.4	97.63	43.51	-13.7	7.02
-35.74	63.28	97.41	43.35	-14.68	7.01
-36.47	64.4	97.41	43.26	-14.74	5.56
-36.47	64.43	97.53	42.97	-16.08	5.55
-37.13	65.23	95.67	42.86	-14.89	3.9
-37.84	65.43	95.67	42.92	-15.38	2.54
-37.7	66.16	95.67	42.57	-16.11	2.34
-38.28	66.99	95.67	42.65	-16.6	0.78
-38.33	66.99	95.58	42.46	-17.82	0.78
-38.97	67.77	95.67	42.26	-19.56	-0.78
-39.36	67.85	95.67	42.19	-18.07	-2.47
-39.46	68.6	95.46	41.99	-18.28	-2.44
-39.89	69.48	95.67	42.14	-19.56	-4.05
-39.99	69.43	95.67	41.75	-19.56	-3.96
-40.44	70.12	95.46	41.4	-19.99	-5.62
-40.82	70.12	95.67	41.4	-21	-7.15
-40.82	70.69	95.67	41.36	-21.73	-7.08
-41.21	71.29	95.58	41.31	-21.97	-8.72
-41.31	71.29	95.58	41.16	-21.73	-8.64
-41.7	71.92	95.67	40.97	-23.47	-10.16
-42.19	71.92	95.46	40.8	-24.41	-11.72
-42.19	72.26	95.21	40.67	-23.93	-11.43
-42.43	72.9	95.46	40.77	-23.93	-12.8
-42.58	72.9	95.64	40.43	-24.41	-12.72
-42.7	73.19	95.58	40.14	-24.17	-13.98
-43.16	73.24	95.67	40.09	-23.93	-15.09
-43.02	73.63	95.67	39.79	-24.87	-15.09
-43.41	73.9	95.67	39.79	-25.85	-16.12
-43.37	73.9	96.68	39.65	-25.42	-16.11
-43.76	74.27	97.41	39.06	-27.37	-17.19
-43.95	74.21	97.53	39.01	-25.88	-17.97
-43.9	74.58	97.63	38.87	-27.59	-17.97
-44.14	74.62	97.53	38.87	-25.63	-18.58
-44.14	74.66	97.63	38.28	-27.37	-18.51
-44.26	74.8	97.63	37.88	-27.95	-19.25
-44.46	74.88	97.63	37.88	-27.37	-19.68
-44.53	75.15	99.98	37.49	-28.32	-19.74
-44.74	75.2	99.85	37.45	-29.33	-20.22
-44.65	75.17	99.58	37.08	-27.59	-20.14
-44.78	75.34	101.32	36.6	-28.56	-20.51
-44.93	75.34	101.44	36.52	-29.33	-20.73
-44.58	75.2	102.42	36.03	-29.33	-20.73
-45.03	75.29	101.53	36.03	-27.83	-20.75
-44.97	75.37	102.97	35.54	-29.85	-20.9
-45.03	75.29	103.97	34.95	-29.36	-20.92
-45.04	75.2	103.76	34.76	-30.82	-20.83
-44.97	75.34	105.35	34.45	-29.42	-20.85
-45.03	75.2	105.35	34.38	-28.32	-20.8
-44.92	75.24	106.45	33.89	-27.83	-20.75
-45.03	75.24	108.4	33.15	-29.36	-20.7
-44.84	75.29	107.88	33.15	-29.36	-20.31
-44.92	74.99	109.38	32.62	-27.89	-20.43
-44.75	74.98	109.74	32.62	-27.59	-20.07
-44.78	74.98	110.81	31.98	-27.37	-20.13
-44.58	74.95	112.18	31.42	-27.37	-19.83
-44.46	74.8	111.3	31.49	-27.83	-19.34
-44.44	74.98	114.23	30.76	-27.59	-19.44
-44.19	74.61	113.74	30.66	-27.37	-19.06
-44.14	74.66	114.99	30.26	-25.45	-18.95
-43.95	74.61	117.55	29.59	-25.45	-18.48
-43.58	74.68	117.58	29.54	-25.51	-18.02
-43.76	74.51	117.65	28.9	-24.41	-18.02
-43.29	74.49	117.65	28.9	-26	-17.38
-43.37	74.39	120.12	28.31	-24.9	-17.38
-42.98	74.39	121.55	27.93	-23.56	-16.85
-42.58	74.29	122.07	27.93	-24.41	-16.31
-42.58	74.27	123.47	27.29	-24.41	-16.41
-42.19	74.1	123.05	27.32	-24.41	-15.72
-42.19	74.11	124.94	26.9	-24.41	-15.82
-41.81	74.22	124.97	26.37	-19.78	-14.94
-41.11	74.17	124.97	26.46	-23.47	-14.48
-41.13	74.11	124.97	25.78	-21.73	-14.38
-40.67	74.02	124.97	25.78	-21.73	-13.67
-40.72	74.1	124.97	25.38	-23.47	-13.7
-40.14	73.92	124.97	24.99	-20.75	-13.01
-39.5	73.97	124.97	24.99	-20.02	-12.3
-39.58	74	124.97	24.7	-19.56	-12.26
-38.99	73.85	124.97	24.46	-20.75	-11.72
-38.89	73.9	124.97	24.41	-19.56	-11.72
-38.38	74.07	126.46	24.07	-15.26	-10.99
-37.65	73.92	125.95	24.11	-18.55	-9.96
-37.7	73.97	126.92	23.82	-19.56	-9.96
-37.12	74.1	126.89	23.9	-18.31	-9.03
-37.12	74	128.17	23.62	-17.55	-9.01
-36.23	74.02	128.85	23.44	-16.6	-8.25
-35.47	74.01	128.88	23.51	-17.33	-7.42
-35.45	74.17	128.88	23.19	-16.85	-7.43
-34.72	74.1	128.88	23.14	-16.36	-6.64
-34.57	74.17	128.88	23.04	-15.63	-6.57
-33.99	74.29	130.83	23	-16.6	-5.52
-33.06	74.31	131.23	22.85	-15.26	-4.88
-33.15	74.29	131.35	22.85	-15.38	-4.79
-32.15	74.41	130.83	22.83	-13.92	-3.92
-32.28	74.46	132.08	22.65	-13.7	-3.91
-31.35	74.41	132.08	22.65	-12.21	-2.98
-30.47	74.46	131.84	22.65	-12.76	-2.15
-30.47	74.62	132.57	22.63	-12.82	-2.08
-29.35	74.69	132.57	22.63	-12.21	-1.28
-29.25	74.68	131.84	22.63	-11.75	-1.37
-28.32	74.95	131.84	22.61	-10.77	-0.39
-27.35	74.89	131.84	22.51	-11.75	0.49
-27.35	74.99	130.83	22.61	-11.75	0.38
-26.29	75.34	131.59	22.61	-10.01	1.37
-26.37	75.34	131.59	22.51	-11.75	1.42
-25	75.38	130.62	22.56	-11.84	2.15
-24.22	75.59	130.74	22.46	-10.77	2.98
-24.22	75.73	130.74	22.44	-10.5	2.98
-22.75	75.78	130.62	22.41	-10.01	3.69
-22.85	75.78	128.88	22.36	-10.01	3.69
-21.7	76.37	128.88	22.26	-9.31	4.44
-20.36	76.17	128.88	22.25	-9.8	5.15
-20.46	76.46	128.78	22.22	-10.71	5.17
-19.24	76.86	128.66	22.14	-10.86	5.86
-19.28	76.56	128.42	21.97	-11.75	5.86
-18.02	77.15	126.92	21.92	-11.75	6.42
-16.75	76.95	126.92	21.87	-10.38	7.03
-16.65	77.32	126.92	21.68	-11.75	7.03
-15.28	77.69	126.71	21.49	-11.75	7.67
-15.36	77.62	126.22	21.39	-11.75	7.71
-14.01	78.03	124.97	21.09	-13.7	8.4
-12.74	78.13	124.97	21.04	-13.79	8.74
-12.7	78.3	124.97	20.79	-12.82	8.59
-11.35	78.51	124.97	20.7	-12.82	9.38
-11.43	78.51	124.97	20.31	-14.71	9.38
-9.86	78.88	124.97	20	-13.73	9.66
-8.64	78.86	124.97	19.92	-13.79	10.11
-8.62	79.19	124.97	19.48	-17.15	10.11
-7.18	79.49	124.97	19.43	-16.24	10.52
-7.23	79.49	124.97	19.09	-16.85	10.4
-5.88	79.83	124.97	18.33	-19.59	10.74
-4.44	79.78	124.97	18.36	-19.04	11.01
-4.42	80.05	124.97	17.86	-20.02	10.89
-3.13	80.42	124.97	17.82	-19.56	11.22
-3.17	80.42	124.97	17.19	-20.26	11.22
-1.71	80.54	124.97	16.59	-20.51	11.4
-0.59	80.52	124.97	16.4	-20.26	11.67
-0.51	80.75	124.97	15.81	-19.65	11.6
0.78	80.87	124.97	15.8	-21.97	11.69
0.77	80.86	124.97	15.23	-23.93	11.72
2.15	81.05	124.97	14.55	-25.39	11.77
3.31	81.03	124.97	14.55	-25.88	11.89
3.2	81.3	124.97	13.96	-25.51	11.81
4.49	81.4	124.97	14.06	-25.45	12
4.47	81.24	124.97	13.26	-27.59	11.92
5.62	81.35	124.76	12.49	-29.33	11.91
6.63	81.21	124.76	12.49	-30.27	11.99
6.79	81.45	124.97	11.72	-30.27	11.91
7.79	81.4	124.76	11.81	-29.79	11.91
7.81	81.24	123.5	11.3	-29.42	11.81
8.94	81.24	123.08	10.54	-31.8	11.96
9.86	81.35	123.5	10.6	-30.52	11.81
9.91	81.23	122.5	10.15	-32.84	11.81
10.89	81.13	123.05	10.13	-32.78	11.89
10.94	81.1	123.05	9.52	-32.47	11.72
11.81	80.93	122.44	8.98	-34.7	11.79
12.79	80.91	122.44	8.98	-33.72	11.71
12.79	80.75	122.53	8.54	-34.7	11.77
13.65	80.54	122.01	8.5	-35.4	11.77
13.72	80.47	121.55	8.25	-36.16	11.71
14.4	80.35	122.07	7.79	-35.16	11.77
15.23	80.42	124.51	7.81	-37.14	11.71
15.28	79.96	121.09	7.62	-35.4	11.72
15.91	79.78	121.09	7.62	-37.14	11.87
15.97	79.68	122.07	7.03	-37.23	11.9
16.69	79.37	121.09	7.32	-36.16	11.91
17.27	79.39	121.46	7.3	-37.35	12.01
17.33	78.9	121.34	7.03	-37.35	12.11
17.94	78.51	121.09	7.03	-38.12	12.3
18.04	78.51	121.09	7.03	-38.21	12.11
18.55	78.2	121.09	7.03	-38.12	12.49
19.13	78.3	120.85	7.03	-37.17	12.49
19.13	77.78	120.85	7.37	-38.6	12.49
19.53	77.32	120.09	7.4	-36.87	13.18
19.53	77.33	119.6	7.62	-38.33	13.16
20.12	76.56	119.6	7.79	-36.74	13.28
20.31	76.56	119.6	7.81	-38.12	13.92
20.31	76.46	119.6	8.11	-37.14	13.92
20.7	75.78	120.06	8.08	-39.79	14.4
20.75	75.78	119.87	8.4	-37.63	14.4
20.97	75.38	119.6	8.79	-38.21	14.84
21.08	75.38	119.6	8.59	-37.14	15.63
21.09	74.88	119.6	9.18	-36.87	15.53
21.36	74.56	119.54	9.38	-35.4	16.26
21.09	74.31	119.6	9.52	-36.38	16.28
21.29	73.82	119.11	10.11	-35.4	17.04
21.08	73.9	119.38	10.15	-36.16	17.67
21.09	73.44	119.11	10.54	-35.4	17.82
21.09	72.65	119.38	10.6	-36.16	18.64
20.95	72.83	118.19	11.13	-33.45	18.41
20.68	72.26	118.62	11.69	-34.21	19.48
20.31	72.26	119.14	11.61	-36.16	20.31
20.3	71.88	118.13	12.26	-33.33	20.31
19.9	71.48	117.65	12.2	-32.84	21.29
20.02	71.09	118.13	12.79	-32.35	21.34
19.34	70.65	117.65	13.28	-30.76	22.24
18.7	70.7	117.65	13.27	-32.14	23.24
18.63	70.26	118.13	13.87	-30.52	23.24
17.97	69.53	118.13	13.87	-30.76	24.21
17.86	69.48	117.65	14.4	-29.54	24.17
17.19	68.99	118.04	14.82	-29.79	25.29
16.16	69.04	117.65	14.84	-29.54	26.22
16.2	68.36	117.19	15.43	-28.29	26.15
15.19	67.75	117.65	15.43	-28.32	27.15
15.23	67.72	117.55	15.81	-27.37	27.25
14.06	67.09	116.18	16.36	-27.37	28.13
12.87	67.04	116.15	16.36	-25.88	28.9
12.87	66.36	115.97	16.75	-27.37	28.9
11.67	65.63	115.69	16.65	-25.85	29.78
11.79	65.7	115.2	17.19	-24.17	29.87
10.35	64.84	115.17	17.55	-25.36	30.56
9.18	65.04	114.99	17.47	-24.41	31.45
9.18	64.06	114.26	17.82	-23.93	31.35
7.67	63.28	114.69	17.97	-25.63	32.03
7.71	63.28	114.26	18.16	-24.41	32.03
6.24	62.48	113.25	18.51	-23.93	32.71
4.78	62.46	113.74	18.55	-23.47	33.35
4.88	61.61	113.25	18.74	-22.22	33.4
3.51	60.79	113.25	18.82	-23.5	33.79
3.51	60.74	113.04	19.13	-23.5	33.59
2.15	59.76	113.04	19.43	-23.47	34.18
0.78	59.76	112.18	19.38	-22.22	34.52
0.74	58.98	111.3	19.53	-23.47	34.38
-0.6	57.81	111.3	19.53	-21.48	34.72
-0.51	57.81	111.27	19.97	-23.47	34.66
-1.87	57.01	110.32	20.26	-21.97	34.76
-3.05	56.93	110.32	20.31	-21.55	34.76
-2.98	55.95	109.83	20.56	-22.46	34.76
-4.2	54.97	109.83	20.65	-21.73	34.76
-4.1	54.88	109.38	21.04	-21.73	34.76
-5.47	53.9	109.74	21.09	-23.47	34.75
-6.25	54.15	109.8	21.29	-22.22	34.56
-6.2	52.93	109.74	21.87	-23.47	34.55
-7.24	52.15	109.38	21.68	-23.47	34.42
-7.18	52.25	109.38	22.06	-23.47	34.38
-8.01	51.12	108.28	22.56	-25.42	33.98
-8.64	51.15	107.79	22.56	-23.93	33.59
-8.8	50.34	107.42	23	-23.93	33.57
-9.2	49.3	107.18	22.85	-23.68	33.06
-9.23	49.31	106.81	23.44	-25.42	33.08
-9.77	48.52	107.18	23.92	-25.42	32.76
-9.96	48.53	106.69	23.92	-24.41	31.98
-10.16	47.65	105.22	24.41	-27.37	32.01
-10.35	47.06	105.44	24.42	-25.88	31.54
-10.3	46.96	106.2	24.91	-29.42	31.49
-10.46	46.34	104.86	25.68	-27.37	30.81
-10.35	46.39	105.35	25.68	-27.59	30.15
-10.35	45.69	105.22	26.12	-29.54	30.17
-10.25	45.12	104.86	26.12	-29.33	29.49
-10.3	45.12	104.37	26.86	-29.33	29.39
-10.16	44.53	104.49	27.34	-31.77	28.88
-9.72	44.52	104.74	27.34	-30.94	28.13
-9.86	44.12	103.49	28.17	-30.27	28.13
-9.3	43.63	104.37	28.2	-30.4	27.34
-9.33	43.7	104.25	28.76	-32.75	27.34
-8.84	43.25	103.76	29.49	-32.2	26.56
-8.25	43.24	103.49	29.59	-31.8	25.78
-8.31	42.96	103.49	30.16	-32.26	25.78
-7.63	42.57	103.49	30.16	-33.17	25.34
-7.54	42.67	103.27	30.87	-31.8	25.29
-6.95	42.38	103.39	31.59	-34.24	24.51
-6.1	42.47	103.39	31.59	-34.18	23.9
-6.1	42.26	102.78	32.37	-34.18	23.9
-5.47	42.19	103	32.4	-34.21	23.24
-5.47	42.14	102.91	33.06	-35.28	23.22
-4.49	42.04	102.78	33.89	-36.16	22.61
-3.52	41.99	102.54	33.79	-35.4	22.05
-3.61	42.04	104.49	34.38	-36.65	22.05
-2.76	41.78	102.91	34.55	-35.4	21.39
-2.78	41.94	102.91	35.15	-36.68	21.44
-1.98	41.94	103.39	35.89	-37.17	20.9
-1.03	41.89	103.27	35.84	-36.65	20.31
-1.09	41.77	103.27	36.57	-38.12	20.31
-0.3	41.79	103.45	36.61	-37.17	19.97
-0.29	41.89	103.45	37.3	-38.73	19.97
0.59	41.88	103.39	38.04	-38.6	19.51
1.17	41.85	103.39	38.09	-38.12	19.29
1.17	41.78	103.49	38.65	-39.31	19.13
2.15	41.94	103.49	38.67	-41.26	18.92
1.95	41.85	103.39	39.43	-39.31	18.95
2.73	41.87	103.49	40.11	-39.31	18.63
3.31	41.99	104.49	39.84	-40.16	18.44
3.31	41.77	103.55	40.8	-40.28	18.43
3.89	41.75	103.94	40.8	-39.31	18.26
3.86	41.8	104.37	41.38	-40.28	18.41
4.28	41.65	104.98	42.19	-40.16	18.15
4.77	41.4	104.49	42.14	-41.26	18.26
4.78	41.58	105.22	42.67	-41.26	18.17
5.25	41.36	104.98	42.67	-42.11	18.24
5.27	41.31	105.22	43.45	-40.28	18.24
5.47	41.16	105.41	44.04	-40.77	18.33
5.76	41.01	105.44	44.04	-40.53	18.45
5.75	40.81	105.22	44.53	-41.26	18.37
5.86	40.63	105.41	44.53	-40.28	18.73
5.87	40.67	106.45	45.26	-41.26	18.7
5.94	40.14	106.32	46.04	-43	18.85
5.93	40.23	106.45	46	-41.75	19.29
5.86	39.79	107.42	46.48	-41.05	19.12
5.91	39.33	106.69	46.48	-43.21	19.51
5.86	39.4	106.81	47.24	-42.11	19.48
5.64	38.87	107.42	47.65	-43.21	19.9
5.52	38.87	107.42	47.65	-41.26	20.21
5.46	38.23	107.18	48.51	-41.26	20.12
5.07	37.84	107.18	48.44	-41.05	20.68
5.13	37.79	106.93	49.07	-40.74	20.65
4.69	37.01	106.87	49.62	-43	20.95
4.27	36.97	109.38	49.61	-41.05	21.68
4.2	36.35	107.42	50.2	-43	21.48
3.76	35.74	107.42	50.15	-41.26	21.92
3.7	35.74	106.9	50.76	-43	21.87
3.13	35.11	107.85	51.37	-40.04	22.26
2.34	35.06	107.67	51.37	-40.04	22.64
2.34	34.38	107.42	51.94	-43	22.65
1.56	33.59	107.42	51.9	-42.02	23.14
1.56	33.59	107.67	52.34	-43	23.19
1.05	32.76	107.42	53.13	-41.05	23.51
-0.02	32.79	106.45	53.13	-43.46	23.82
-0.02	32.03	107.42	53.49	-40.01	23.9
-0.83	31.45	107.42	53.5	-42.21	24.17
-0.89	31.4	107.42	54.19	-39.31	24.11
-1.88	30.62	106.69	54.69	-41.14	24.49
-2.78	30.66	107.42	54.69	-41.14	24.66
-2.94	29.87	106.69	55.27	-40.01	24.69
-3.96	29.28	107.18	55.26	-40.04	24.99
-4	29.25	106.81	55.76	-39.03	24.99
-5.03	28.51	106.41	56.49	-39.52	24.99
-6.28	28.51	106.38	56.54	-39.03	25.37
-6.35	27.93	105.44	57.02	-41.08	25.37
-7.42	27.33	105.44	57.03	-39.55	25.37
-7.43	27.32	105.41	57.71	-38.82	25.37
-8.74	26.86	105.44	58.25	-38.6	25.38
-9.86	26.83	105.44	58.35	-35.22	25.38
-9.96	26.27	104.98	58.89	-36.65	25.38
-11.18	25.77	105.22	58.86	-37.72	25.38
-11.28	25.76	105.44	59.45	-37.23	25.38
-12.5	25.35	105.35	60.13	-37.23	25.34
-14.06	25.34	105.22	60.14	-37.17	24.99
-14.06	24.99	105.22	60.64	-36.38	24.99
-15.44	24.66	105.22	60.69	-37.14	24.99
-15.44	24.61	104.74	61.3	-34.7	24.89
-16.75	24.37	104.74	61.81	-34.7	24.8
-18.21	24.4	104.74	61.81	-35.71	24.41
-18.12	24.1	103.49	62.4	-35.89	24.41
-19.68	23.97	103.97	62.49	-34.73	24.11
-19.74	24	104.25	62.88	-33.81	24.07
-21.1	23.8	104.74	63.67	-33.17	23.8
-22.51	23.8	103.45	63.65	-33.75	23.24
-22.66	23.8	103.97	64.06	-33.81	23.32
-23.93	23.53	104	64.06	-33.33	22.65
-24.22	23.63	103.45	64.75	-32.75	22.83
-25.39	23.63	104.74	65.23	-33.2	22.26
-26.87	23.62	104.74	65.21	-33.45	21.87
-26.78	23.53	103.97	65.77	-33.17	21.83
-28.27	23.63	104.49	65.63	-32.68	21.09
-28.32	23.61	104.74	66.01	-31.8	21.29
-29.69	23.53	104.25	66.4	-32.23	20.65
-31.05	23.61	104.86	66.4	-32.29	20.12
-31.08	23.58	104.86	66.75	-32.23	20.21
-32.43	23.52	105.22	66.79	-32.23	19.38
-32.53	23.51	105.22	67.09	-29.85	19.38
-33.72	23.63	105.35	67.27	-31.98	18.82
-35.06	23.62	105.22	67.28	-31.37	18.06
-34.96	23.49	104.46	67.47	-33.17	18.16
-36.28	23.44	104.98	67.37	-32.44	17.37
-36.25	23.41	105.22	67.47	-32.44	17.38
-37.45	23.39	105.44	67.65	-32.2	16.67
-38.62	23.32	105.44	67.57	-33.17	16.01
-38.67	23.19	106.45	67.47	-33.17	16.01
-39.7	22.95	106.45	67.55	-33.72	15.43
-39.85	23.02	106.81	67.37	-32.47	15.33
-40.77	22.85	109.38	67.14	-34.21	14.65
-41.82	22.92	107.42	67.14	-35.4	13.92
-41.65	22.56	107.67	66.85	-36.16	13.96
-42.77	22.25	107.18	66.89	-34.7	13.26
-42.97	22.26	109.38	66.4	-35.74	13.26
-43.51	21.92	109.38	66	-35.4	12.39
-44.45	22.05	109.62	65.99	-35.4	11.72
-44.44	21.68	109.83	65.43	-38.64	11.77
-45.03	21.29	110.11	65.43	-36.87	10.94
-45.12	21.34	110.6	64.79	-38.6	10.89
-45.81	20.9	111.3	63.96	-41.75	10.13
-46.22	20.9	111.3	63.96	-40.01	9.38
-46.34	20.31	111.3	63.23	-40.28	9.38
-46.88	20.12	111.76	63.23	-43.21	8.5
-46.8	20.12	113.04	62.19	-41.26	8.54
-47.22	19.51	113.25	61.3	-43.21	7.62
-47.67	19.48	113.22	61.33	-42.11	6.63
-47.66	18.95	114.69	60.15	-43.91	6.63
-47.8	18.43	114.69	60.15	-43	5.66
-47.85	18.41	115.26	59.37	-45.17	5.56
-48.14	17.92	117.43	58.11	-46.14	4.76
-48.1	17.97	117.65	58.11	-45.93	3.71
-48.14	17.38	117.65	57.01	-47.33	3.51
-48.18	16.94	117.65	56.98	-47.36	2.78
-48.19	16.8	119.6	56.05	-48.34	2.73
-48.1	16.36	120	54.59	-49.77	1.54
-48	16.26	120.09	54.49	-48.8	0.59
-48.07	15.71	121.49	53.27	-51.27	0.38
-47.85	15.23	121.55	53.3	-50.81	-0.63
-47.85	15.14	121.55	52.15	-51.76	-0.78
-47.66	14.65	122.04	50.78	-51.27	-1.81
-47.22	14.65	123.05	50.78	-51.03	-2.98
-47.27	13.96	122.44	49.69	-54.72	-3.05
-46.88	13.28	124.02	49.7	-53.22	-4.22
-46.8	13.28	124.97	48.53	-55.18	-4.3
-46.31	12.84	124.97	47.46	-55.63	-5.52
-45.95	12.84	124.97	47.45	-54.72	-6.94
-46	12.2	124.97	46.3	-56.67	-6.76
-45.31	11.69	124.97	46.34	-53.22	-8.15
-45.36	11.67	124.97	45.3	-55.91	-8.22
-44.93	11.11	124.97	44.43	-58.62	-9.42
-44.14	11.03	124.97	44.43	-57.13	-10.94
-44.25	10.62	124.97	43.37	-58.81	-10.77
-43.68	10.11	124.97	43.45	-58.62	-12.12
-43.76	10.11	124.97	42.57	-59.57	-12.12
-42.97	9.55	124.97	41.79	-59.08	-13.5
-42.62	9.55	124.97	41.87	-62.01	-14.85
-42.24	9.07	124.97	41.01	-60.58	-14.85
-41.5	8.54	124.97	41.01	-59.81	-16.06
-41.46	8.5	125.85	40.63	-60.61	-16.21
-40.72	8.15	126.83	39.79	-59.57	-17.29
-39.89	8.15	126.4	39.84	-59.57	-18.6
-39.85	7.67	126.89	39.46	-60.79	-18.6
-38.99	7.03	126.92	39.44	-60.58	-19.74
-39.01	7.03	127.87	39.01	-61.04	-19.75
-38.09	6.63	128.3	38.77	-60.58	-20.95
-37.16	6.63	128.66	38.67	-60.79	-22.07
-37.26	6.4	128.85	38.28	-61.04	-22.07
-36.13	5.72	128.78	38.28	-60.58	-23.14
-36.13	5.74	128.88	38.23	-60.79	-23.1
-35.25	5.42	130.62	38.09	-61.52	-24.22
-34.03	5.27	130.62	38.13	-60.79	-25
-34.11	4.78	130.74	37.88	-60.61	-24.95
-33.13	4.39	128.88	38.09	-60.58	-25.81
-33.06	4.37	131.1	37.88	-59.57	-25.78
-31.94	3.81	131.59	38.09	-60.58	-26.49
-30.87	3.81	130.83	37.88	-59.2	-27.1
-30.87	3.31	130.74	38.09	-59.57	-27.05
-29.69	2.73	131.35	38.13	-59.33	-27.74
-29.69	2.81	131.84	38.18	-59.81	-27.74
-28.42	2.29	131.84	38.27	-59.57	-27.98
-27.15	2.15	131.84	38.26	-58.84	-28.32
-27.1	1.51	130.83	38.28	-58.62	-28.32
-25.99	0.78	131.84	38.28	-56.7	-28.52
-25.93	0.78	132.32	38.65	-57.37	-28.42
-24.62	0.34	132.32	38.92	-55.63	-28.61
-23.44	0.34	132.57	38.96	-56.88	-28.32
-23.48	-0.31	132.69	39.06	-56.73	-28.32
-22.07	-1	133.67	39.06	-55.66	-28.31
-22.02	-1.08	132.08	39.45	-54.72	-28.27
-20.9	-1.66	132.57	39.79	-52.83	-27.94
-19.48	-1.59	132.57	39.79	-54.72	-27.39
-19.46	-2.39	131.77	40.23	-51.51	-27.49
-18.37	-2.86	132.08	40.05	-52.25	-26.88
-18.38	-2.95	131.84	40.28	-52.98	-26.81
-16.94	-3.71	130.8	40.77	-50.81	-26.18
-15.94	-3.71	130.8	40.7	-49.8	-25.22
-15.82	-4.35	130.83	40.97	-49.56	-25.24
-14.7	-5.03	130.8	40.97	-49.8	-24.51
-14.7	-5.12	128.88	41.19	-49.07	-24.41
-13.7	-5.76	128.88	41.4	-47.61	-23.44
-12.5	-5.66	130.31	41.4	-47.33	-22.31
-12.88	-6.1	128.88	41.85	-46.02	-22.27
-11.74	-7.03	128.88	41.77	-46.63	-21.12
-11.72	-7.03	128.88	42.04	-47.36	-21.14
-10.69	-7.72	128.66	42.28	-46.02	-20.03
-9.89	-7.62	128.66	42.28	-44.07	-18.65
-9.81	-8.22	127.81	42.47	-42.02	-18.65
-9.08	-8.8	128.3	42.57	-43.21	-17.38
-9.01	-8.69	126.89	42.82	-42.02	-17.48
-8.3	-9.57	126.83	42.94	-41.23	-16.02
-7.73	-9.23	126.71	42.97	-40.74	-14.85
-7.72	-9.86	124.97	43.31	-41.05	-14.89
-7.17	-10.35	125.95	43.25	-38.6	-13.31
-7.23	-10.21	124.97	43.41	-39.31	-13.33
-6.64	-10.94	124.97	43.6	-38.6	-12.12
-6.25	-10.94	124.97	43.56	-37.14	-10.77
-6.2	-11.28	124.97	43.75	-35.4	-10.69
-5.88	-11.74	124.97	43.7	-35.13	-9.47
-5.71	-11.76	124.97	44.09	-35.28	-9.57
-5.52	-12.12	124.97	43.99	-33.72	-8.15
-5.47	-12.12	124.97	44.09	-33.33	-7.06
-5.47	-12.61	124.97	44.13	-31.98	-7.08
-5.18	-12.79	124.97	44.13	-33.17	-5.71
-5.18	-12.8	124.97	44.13	-32.47	-5.88
-4.98	-13.13	124.97	44.34	-34.88	-4.71
-4.98	-13.2	124.97	44.34	-31.28	-3.61
-5.03	-13.43	124.97	44.43	-29.33	-3.56
-4.98	-13.72	124.97	44.38	-29.33	-2.74
-4.98	-13.78	124.97	44.43	-29.42	-2.78
-5.13	-13.97	124.97	44.38	-27.47	-1.76
-5.13	-13.98	124.97	44.51	-28.56	-0.88
-5.47	-14.18	124.39	44.43	-27.37	-0.93
-5.47	-14.26	124.02	44.43	-27.83	-0.05
-5.48	-14.28	124.02	44.48	-27.37	-0.19
-5.52	-14.4	123.05	44.43	-24.9	0.59
-5.91	-14.47	122.53	44.43	-25.88	1.37
-5.87	-14.47	123.05	44.38	-25.63	1.37
-6.26	-14.58	122.07	44.34	-25.63	1.9
-6.26	-14.58	121.55	44.13	-23.9	1.9
-6.49	-14.5	121.52	44.13	-23.93	2.59
-6.95	-14.48	119.6	44.13	-23.93	2.93
-6.84	-14.47	120.57	44.09	-22.43	3.13
-7.37	-14.37	121.09	44.13	-23.47	3.51
-7.42	-14.28	121.09	44.04	-23.47	3.51
-7.76	-14.11	120.09	43.9	-23.47	3.9
-8.4	-14.11	120.09	43.92	-21.97	4.38
-8.35	-13.87	120.48	43.63	-20.51	4.47
-8.89	-14.07	119.6	43.63	-21	4.69
-8.81	-13.7	119.6	43.45	-19.78	4.76
-9.47	-13.33	119.14	43.16	-21.73	5.17
-10.16	-13.31	118.62	43.21	-21.55	5.46
-10.17	-13.04	117.65	42.94	-21.55	5.47
-10.95	-12.7	118.13	42.96	-20.75	5.86
-10.94	-12.65	117.65	42.55	-20.14	5.86
-11.72	-12.3	117.65	42.28	-19.56	6.1
-12.35	-12.26	117.65	42.28	-18.55	6.45
-12.41	-11.77	117.65	41.8	-19.65	6.24
-13.19	-11.43	117.65	41.87	-19.56	6.59
-13.28	-11.38	117.55	41.4	-20.02	6.59
-14.06	-10.98	117.19	40.99	-20.51	6.79
-15.05	-10.94	116.58	41.01	-20.02	6.93
-15.14	-10.35	116.21	40.43	-19.56	6.88
-16.11	-9.96	116.46	40.63	-19.56	7.03
-16.11	-9.96	116.09	39.84	-20.51	7.03
-17.2	-9.57	115.2	39.4	-19.78	7.03
-18.37	-9.57	115.69	39.06	-21.73	7.37
-18.37	-9.03	115.11	38.28	-20.51	7.37
-19.56	-8.61	115.2	38.62	-21.12	7.32
-19.53	-8.61	114.14	37.88	-19.78	7.37
-20.92	-8.06	114.14	37.16	-21	7.37
-22.27	-8.01	114.23	37.12	-21.97	7.37
-22.22	-7.81	113.25	36.32	-20.51	7.03
-23.73	-7.23	113.04	36.32	-20.51	7.03
-23.63	-7.28	112.3	35.5	-21.48	7.03
-25	-6.96	111.3	34.56	-20.51	7.03
-26.86	-6.96	111.3	34.56	-21.51	7.03
-26.76	-6.49	112.06	33.59	-21.73	6.98
-28.42	-6.3	111.3	33.57	-21.73	6.84
-28.44	-6.36	110.32	32.67	-21.73	6.63
-30.18	-5.91	110.32	31.62	-23.47	6.45
-31.98	-5.91	109.83	31.54	-23.47	6.2
-32.03	-5.76	109.62	30.56	-24.41	6.1
-34	-5.47	109.38	30.56	-23.68	5.86
-33.99	-5.52	109.38	29.44	-24.9	5.86
-35.94	-5.47	107.67	28.39	-25.51	5.27
-38.01	-5.47	107.67	28.49	-27.37	4.97
-37.89	-5.1	107.67	27.29	-27.37	4.88
-40.04	-5.08	107.42	27.29	-25.88	4.39
-40.09	-5.08	105.44	26.22	-27.83	4.39
-42.24	-4.88	105.41	24.99	-28.56	3.86
-44.48	-4.88	106.45	24.99	-29.54	3.2
-44.53	-4.88	104	24.01	-30.52	3.21
-46.73	-4.74	104.49	23.92	-30.76	2.59
-46.88	-4.7	103.94	22.85	-31.49	2.64
-49.22	-4.69	102.78	21.87	-31.01	1.76
-51.57	-4.7	102.91	21.87	-32.75	0.78
-51.51	-4.49	102.48	20.75	-33.72	0.78
-53.96	-4.44	102.48	20.7	-35.89	0.27
-53.93	-4.69	101.44	19.53	-33.94	0.2
-56.4	-4.32	101.53	18.74	-35.4	-0.54
-58.79	-4.35	101.07	18.9	-36.68	-1.51
-58.8	-4.25	100.83	17.85	-37.35	-1.61
-61.33	-4	100.34	17.86	-38.12	-2.37
-61.23	-4.1	100.04	17.09	-37.63	-2.47
-63.67	-3.91	97.63	16.2	-38.6	-3.32
-66.02	-3.92	99.37	16.31	-37.14	-4.25
-66.02	-3.52	97.63	15.63	-39.55	-4.69
-68.21	-3.32	97.63	15.43	-39.55	-5.47
-68.37	-3.32	97.63	14.82	-40.16	-5.47
-70.53	-2.94	97.6	14.36	-41.5	-6.45
-72.66	-2.94	97.63	14.06	-42.02	-7.43
-72.68	-2.39	97.41	13.67	-43	-7.45
-74.83	-1.9	97.17	13.66	-41.5	-8.45
-74.8	-1.98	97.53	13.27	-44.07	-8.45
-76.71	-1.41	97.05	12.84	-43	-9.5
-78.61	-1.48	95.67	12.88	-42.02	-10.55
-78.56	-0.69	97.05	12.49	-43.09	-10.5
-80.47	-0.01	97.17	12.49	-43.21	-11.72
-80.47	-0.02	96.56	12.45	-43.46	-11.72
-81.98	0.78	96.68	12.3	-43	-12.4
-83.42	0.78	95.67	12.3	-43.46	-13.49
-83.42	1.9	95.67	12.3	-43	-13.19
-84.79	2.93	95.67	12.35	-43.46	-14.26
-84.86	2.98	96.92	12.28	-43	-14.37
-85.99	4.05	95.67	12.45	-43.09	-15.24
-87.13	3.9	95.67	12.49	-43	-15.77
-87.13	5.23	97.17	12.49	-42.11	-16.02
-88.01	6.49	96.92	12.49	-41.96	-16.8
-88.04	6.54	96.56	12.87	-43	-16.81
-88.97	7.79	96.92	13.18	-41.08	-17.38
-89.58	7.81	96.92	13.23	-43	-18.07
-89.58	9.25	96.62	13.28	-41.05	-18.02
-90.28	10.83	96.68	13.62	-41.05	-18.56
-90.24	10.94	97.41	13.87	-41.14	-18.58
-90.63	12.3	97.6	14.33	-41.08	-19.07
-91.11	12.38	97.53	14.36	-38.64	-19.44
-91.21	14.01	99.06	14.79	-39.06	-19.38
-91.46	15.7	97.63	14.82	-38.64	-19.83
-91.41	15.7	99.37	15.28	-37.66	-19.78
-91.7	17.46	100.52	15.81	-36.68	-19.94
-91.72	17.38	99.58	15.8	-36.16	-20.22
-91.72	19.09	100.46	16.38	-35.28	-20.03
-91.85	20.95	100.34	16.4	-36.19	-19.95
-91.85	20.9	101.07	16.85	-34.7	-20.12
-91.99	22.56	101.44	17.47	-32.75	-20.03
-91.82	22.56	101.32	17.38	-35.22	-19.83
-91.82	24.31	102.54	17.92	-32.29	-19.78
-91.75	25.78	102.48	17.97	-33.2	-19.56
-91.7	25.78	103.27	18.55	-30.52	-19.64
-91.55	27.54	104.49	19.02	-28.32	-19.14
-91.41	27.73	104.25	18.95	-28.32	-18.76
-91.21	29.19	104.98	19.48	-26.28	-18.76
-91.11	30.86	104.98	19.48	-27.37	-18.12
-91.21	30.91	106.45	19.53	-25.39	-18.21
-90.82	32.03	106.69	20.21	-25.42	-17.6
-90.55	32.03	107.42	20.17	-25.88	-16.81
-90.63	33.84	108.4	20.31	-24.41	-16.89
-90.09	35.13	109.38	20.31	-23.47	-16.14
-90.09	35.11	109.62	20.69	-21.61	-16.11
-89.86	36.4	109.83	20.9	-21.24	-15.28
-89.37	36.32	109.83	20.9	-20.26	-14.4
-89.31	37.4	111.08	21	-18.55	-14.48
-88.97	38.67	110.32	20.95	-20.26	-13.5
-88.98	38.62	111.3	20.9	-19.56	-13.5
-88.4	39.45	112.27	20.9	-19.56	-12.61
-87.84	39.65	112.24	20.9	-17.33	-11.72
-87.89	40.63	113.25	20.9	-17.33	-11.72
-87.21	41.36	114.2	20.9	-16.36	-10.55
-87.3	41.31	114.69	20.65	-13.92	-10.6
-86.72	42.14	116.09	20.31	-12.94	-9.57
-86.04	42.19	116.09	20.31	-12.73	-8.6
-85.99	42.66	117.19	20.12	-11.81	-8.6
-85.35	43.37	117.19	20.12	-13.7	-7.45
-85.25	43.25	117.65	19.53	-12.79	-7.45
-84.52	43.95	118.62	19.13	-11.75	-6.56
-83.79	43.9	118.62	19.13	-10.01	-5.57
-83.84	44.43	120.06	18.65	-10.77	-5.57
-83.01	44.87	120.36	18.56	-9.8	-4.69
-82.96	44.53	121.09	18.06	-8.3	-4.69
-82.24	45.29	122.04	17.47	-7.35	-3.71
-81.35	45.31	122.04	17.47	-9.28	-2.88
-81.3	45.68	122.53	16.79	-8.54	-2.94
-80.57	46	122.53	16.87	-8.54	-2
-80.57	46.07	124.27	16.36	-7.35	-2.08
-79.52	46.48	124.39	15.63	-6.87	-1.37
-78.61	46.44	123.5	15.53	-5.89	-0.58
-78.76	46.92	124.97	14.79	-6.87	-0.6
-77.66	47.22	124.94	14.75	-6.1	-0.02
-77.78	47.06	124.97	14.06	-5.89	-0.01
-76.78	47.45	124.97	13.28	-5.89	0.73
-75.78	47.53	124.97	13.28	-6.93	1.15
-75.78	48	124.97	12.49	-4.36	1.17
-74.8	48.39	124.97	12.49	-4.03	1.81
-74.76	48.34	124.97	11.91	-3.45	1.56
-73.68	48.63	124.97	11.28	-3.45	2.25
-72.75	48.62	124.97	11.21	-3.45	2.59
-72.68	49.17	124.97	10.54	-3.54	2.54
-71.69	49.61	124.97	10.55	-3.94	2.93
-71.69	49.51	124.97	9.91	-3.45	2.93
-70.61	50.15	124.97	9.38	-3.45	3.3
-69.64	50.1	124.97	9.38	-2.47	3.5
-69.53	50.59	124.97	8.59	-1.5	3.49
-68.46	51.12	124.97	8.59	-2.96	3.88
-68.51	50.78	124.97	8.15	-2.2	3.9
-67.38	51.51	124.97	7.62	-2.08	4.08
-66.41	51.51	124.97	7.62	-2.01	4.44
-66.42	52.2	124.97	7.03	-2.84	4.44
-65.24	52.54	124.97	7.01	-1.43	4.49
-65.26	52.34	125.92	6.63	-1.92	4.57
-64.21	53.17	126.71	6.2	-1.92	4.78
-63.1	53.2	126.83	6.23	-2.84	4.88
-63.17	53.49	126.83	5.86	-1.92	4.97
-62.13	54.2	126.71	5.93	-1.59	5.27
-62.12	54.05	126.92	5.47	-2.47	5.17
-60.99	54.49	126.92	5.17	-1.92	5.47
-60.06	54.57	126.92	5.25	-2.96	5.56
-59.96	55.04	126.92	4.78	-2.69	5.67
-58.89	55.47	128.17	4.78	-2.99	5.76
-58.99	55.47	126.92	4.69	-1.86	5.76
-57.86	55.91	128.66	4.29	-2.47	6.1
-56.94	55.87	128.66	4.27	-2.2	6.23
-56.86	56.24	128.66	4.1	-2.93	6.24
-55.91	56.88	126.92	4.08	-2.5	6.59
-55.88	56.84	128.42	3.7	-4.46	6.59
-54.88	57.03	128.66	3.51	-3.54	6.93
-53.93	57.03	128.66	3.51	-3.45	7.03
-53.96	57.57	128.88	3.22	-2.69	7.03
-52.95	57.8	128.85	3.3	-4.46	7.32
-52.98	57.81	128.66	3.13	-3.88	7.37
-52.08	58.11	128.88	2.73	-3.97	7.67
-51.1	58.28	128.88	2.69	-4.94	7.81
-51.18	58.4	128.78	2.34	-6.9	7.81
-50.32	58.59	128.78	2.34	-4.46	8.35
-50.39	58.59	128.88	1.95	-5.4	8.4
-49.32	58.79	128.66	1.76	-4.88	8.58
-48.54	58.84	128.78	1.56	-4.64	9.18
-48.63	59.18	128.88	1.37	-5.89	9.18
-47.66	59.37	128.78	1.27	-5.83	9.46
-47.66	59.42	128.66	0.78	-6.9	9.52
-46.88	59.45	128.88	0.38	-8.79	9.95
-46.1	59.45	128.81	0.34	-7.93	10.42
-46.1	59.52	128.3	-0.12	-7.87	10.5
-45.31	59.72	128.42	-0.15	-7.35	10.89
-45.31	59.56	128.42	-0.78	-7.45	11.01
-44.53	59.56	128.66	-1.37	-9.8	11.51
-43.9	59.72	128.42	-1.32	-9.8	12.11
-43.94	59.72	128.66	-2	-11.75	12.16
-43.07	59.74	128.78	-2	-12.45	12.84
-43.16	59.72	128.66	-2.74	-11.75	12.49
-42.53	59.75	128.88	-3.52	-11.78	13.28
-41.89	59.76	128.88	-3.52	-11.75	14.06
-41.99	59.75	128.66	-4.3	-12.82	14.06
-41.46	59.75	128.66	-4.25	-11.96	14.84
-41.5	59.75	128.88	-5.18	-15.26	14.84
-40.94	59.74	128.88	-6.15	-13.79	15.63
-40.55	59.72	128.88	-6.05	-14.68	16.4
-40.63	59.74	128.88	-7.08	-13.7	16.39
-40.25	59.74	126.83	-7.12	-14.89	17.19
-40.24	59.72	128.78	-8.06	-16.6	17.24
-39.99	59.74	128.88	-9.19	-16.11	18.04
-39.85	59.76	128.88	-9.19	-15.63	18.95
-39.85	59.74	128.88	-10.21	-14.89	18.9
-39.67	59.76	128.88	-10.25	-16.36	19.53
-39.85	59.76	128.88	-11.33	-16.36	19.53
-39.58	59.76	128.88	-12.45	-16.57	20.68
-39.6	59.76	128.88	-12.5	-16.11	21.58
-39.67	60.06	130.74	-13.67	-15.87	21.48
-39.5	60.11	131.59	-13.6	-16.6	22.26
-39.6	60.06	130.62	-14.85	-17.58	22.26
-39.75	60.15	130.8	-15.82	-17.3	23.19
-39.87	60.14	131.84	-15.93	-18.55	23.92
-39.89	60.42	131.71	-17.19	-17.82	24
-40.25	60.79	131.59	-17.19	-17.58	24.81
-40.09	60.64	132.57	-18.21	-19.56	24.7
-40.38	60.94	132.69	-19.29	-18.31	25.59
-40.82	60.89	132.32	-19.26	-16.6	26.46
-40.72	61.13	133.67	-20.36	-18.55	26.37
-41.02	61.51	133.76	-20.41	-18.8	27.05
-41.02	61.5	133.76	-21.31	-17.82	27.1
-41.43	61.96	134.74	-22.36	-19.78	27.73
-41.75	61.9	134.7	-22.41	-19.56	28.27
-41.89	62.3	135.13	-23.24	-18.52	28.2
-42.24	62.84	134.74	-23.44	-19.56	28.86
-42.24	62.79	136.47	-24.22	-19.56	28.86
-42.68	63.28	136.6	-24.9	-18.31	29.35
-43.07	63.23	136.6	-24.85	-19.56	29.78
-43.07	64.01	137.7	-25.71	-18.55	29.78
-43.46	64.45	137.57	-25.78	-18.52	30.22
-43.55	64.5	138.06	-26.38	-18.95	30.17
-43.95	65.19	139.65	-27	-18.55	30.64
-44.26	65.09	139.04	-26.98	-18.52	30.86
-44.25	65.8	140.63	-27.39	-18.52	30.93
-44.65	66.6	140.63	-27.47	-18.8	31.4
-44.68	66.58	140.99	-27.86	-20.51	31.24
-44.93	67.24	141.57	-28.13	-18.04	31.59
-45.24	67.26	141.57	-28.13	-16.11	31.63
-45.22	68.06	141.57	-28.47	-20.51	31.84
-45.31	68.95	141.57	-28.52	-17.06	31.93
-45.41	68.99	142.52	-28.71	-15.63	31.98
-45.73	69.87	143.52	-28.91	-18.52	32.03
-45.75	69.53	143.43	-28.91	-16.85	32.03
-45.85	70.75	143.98	-28.91	-15.26	32.03
-45.91	71.68	144.04	-28.91	-16.6	32.4
-45.95	71.68	144.5	-28.91	-17.55	32.4
-46.01	72.61	145.45	-28.91	-16.6	32.4
-46.12	72.61	145.48	-28.71	-15.14	32.67
-46.11	73.52	145.94	-28.64	-16.6	32.67
-46.12	74.4	146.42	-28.66	-17.55	32.71
-46.14	74.41	146.36	-28.47	-17.82	32.71
-46.14	75.38	146.85	-28.13	-15.26	32.8
-46.12	75.38	146.45	-28.31	-15.2	32.81
-46.12	76.51	146.85	-28.08	-15.63	32.81
-46.12	77.34	146.45	-27.94	-15.38	32.81
-46.19	77.34	146.45	-27.74	-18.07	32.98
-46.14	78.47	146.45	-27.35	-14.71	33.06
-46.14	78.31	146.24	-27.35	-14.68	33.4
-46.14	79.49	146.42	-26.98	-14.89	33.2
-46.12	80.47	146.45	-26.96	-15.63	33.4
-46.1	80.42	145.94	-26.56	-15.63	33.35
-46.14	81.49	145.94	-26.28	-14.28	33.57
-46.1	81.49	146.36	-26.22	-15.63	33.59
-46.11	82.03	145.48	-25.81	-15.63	33.54
-46.12	83.25	145.48	-25.81	-14.28	33.88
-46.14	83.35	145.87	-25.49	-15.17	33.94
-46.12	83.98	144.5	-24.93	-14.68	33.89
-46.14	84.03	144.47	-25	-15.26	34.23
-46.3	84.96	144.41	-24.66	-13.79	34.18
-46.3	85.79	144.41	-24.76	-14.68	34.38
-46.24	85.79	142.55	-24.27	-15.38	34.38
-46.34	86.57	142.55	-24.22	-15.63	34.55
-46.49	86.51	142.55	-24.22	-15.38	34.72
-46.49	87.26	141.57	-23.63	-14.89	34.72
-46.61	88.18	141.57	-23.63	-18.07	34.76
-46.59	88.09	141.08	-23.45	-16.14	34.94
-46.7	88.87	139.65	-23.1	-14.89	34.95
-46.92	88.77	140.63	-23.14	-16.6	35.14
-46.88	89.45	139.04	-22.8	-16.36	35.15
-47.07	90.23	138.92	-22.85	-15.63	35.15
-47.07	89.84	137.7	-22.66	-15.26	35.15
-47.27	90.67	136.66	-22.36	-15.63	35.42
-47.39	90.77	136.6	-22.41	-15.38	35.52
-47.31	91.19	134.7	-22.07	-15.38	35.42
-47.66	91.75	135.62	-22.27	-16.11	35.53
-47.67	91.75	134.16	-22.06	-14.68	35.54
-47.71	92.14	132.69	-21.69	-15.38	35.45
-48	92.19	132.78	-21.68	-13.79	35.62
-48.14	92.58	131.84	-21.49	-15.38	35.6
-48.07	93.04	130.83	-21.51	-14.77	35.5
-48.1	92.94	130.62	-21.31	-15.38	35.52
-48.44	93.41	128.88	-21.14	-14.68	35.5
-48.44	93.36	128.81	-21.19	-13.7	35.15
-48.46	93.8	126.92	-21.1	-13.7	35.15
-48.58	94.09	128.17	-20.95	-13.79	35.15
-48.63	94.09	124.97	-20.85	-12.21	35.15
-48.63	94.13	124.97	-20.63	-12.94	34.94
-48.88	94.34	124.97	-20.71	-14.77	34.91
-48.88	94.48	124.97	-20.51	-11.75	34.76
-48.85	94.53	124.97	-20.46	-11.75	34.52
-48.83	94.53	124.97	-20.31	-10.5	34.55
-48.88	94.53	124.97	-20.22	-9.74	34.38
-48.93	94.53	124.97	-20.13	-11.75	33.89
-48.88	94.87	124.97	-19.85	-8.54	33.98
-48.88	95.02	124.97	-19.97	-11.75	33.57
-48.97	94.92	124.97	-19.65	-9.8	33.54
-48.85	94.53	124.48	-19.44	-8.3	33.15
-48.73	94.53	124.27	-19.35	-8.06	32.71
-49.22	94.9	123.47	-19.19	-6.87	32.62
-48.58	94.53	123.5	-19.33	-6.41	32.03
-48.63	94.53	121.55	-18.95	-5	32.03
-48.44	94.48	120.54	-18.68	-5.1	31.62
-48.14	94.52	120.54	-18.76	-4.91	31.03
-48.1	94.34	119.08	-18.41	-3.45	30.94
-47.85	94.09	119.02	-18.37	-3.45	30.56
-48.05	94.09	118.13	-17.98	-1.92	30.46
-47.46	93.7	115.72	-17.97	-0.03	29.78
-47.27	93.64	117.19	-17.97	-0.46	29.3
-47.27	93.41	115.17	-17.63	1.71	29.35
-46.73	92.94	116.15	-17.63	1.92	28.51
-46.8	92.97	114.23	-17.33	3.88	28.51
-46.31	92.54	114.14	-17.19	6.38	28.2
-45.73	92.47	113.25	-17.19	3.88	27.34
-45.63	92	111.79	-16.85	5.65	27.54
-45.12	91.4	112.27	-16.82	3.88	26.95
-45.04	91.4	111.27	-16.7	7.6	26.95
-44.29	90.97	109.8	-16.5	9.74	26.37
-43.6	90.97	110.32	-16.46	10.74	25.78
-43.51	90.43	109.74	-16.41	10.74	25.78
-42.72	89.7	109.74	-16.41	11.23	25.37
-42.68	89.75	107.7	-16.16	12.94	25.29
-41.85	89.01	107.3	-16.21	14.16	24.9
-40.92	89.04	107.18	-16.21	14.65	24.41
-40.82	88.28	105.44	-16.21	15.87	24.31
-39.94	87.49	105.44	-16.21	16.11	24.07
-39.94	87.7	104.98	-16.31	17.46	24.01
-38.87	86.77	103.45	-16.31	20.39	23.63
-37.89	86.72	103.45	-16.41	18.52	23.44
-37.84	86.01	103.39	-16.5	19.5	23.34
-36.77	85.11	102.97	-16.5	19.41	23.1
-36.72	85.11	102.02	-16.7	21.45	23.02
-35.74	84.18	99.98	-16.92	23.19	22.9
-34.52	84.18	101.44	-17.19	22.71	22.64
-34.42	83.15	100.83	-17.38	25.36	22.63
-33.6	82.03	100.34	-17.29	24.78	22.61
-33.42	82.03	99.58	-17.97	23.9	22.51
-32.28	81.05	99.37	-18.21	25.27	22.26
-31.36	81.1	99.12	-18.26	25.85	22.26
-31.3	79.97	97.63	-18.8	26.79	22.26
-30.13	78.86	97.63	-18.87	27.28	22.24
-30.13	78.86	97.53	-19.44	27.28	22.24
-29.3	77.73	96.92	-20.12	28.26	22.26
-28.13	77.73	96.68	-20.14	25.82	22.16
-28.13	76.37	95.67	-20.83	29.3	22.24
-27.36	74.95	95.67	-20.9	29.05	22.22
-27.36	74.89	95.67	-21.7	28.78	22.25
-26.48	73.53	95.21	-22.46	29.75	22.26
-25.73	73.49	94.7	-22.66	29.3	22.44
-25.7	72.05	95.15	-23.54	31.22	22.41
-24.83	70.65	95.15	-23.49	30.27	22.26
-24.85	70.65	94.6	-24.46	30.27	22.26
-24.27	69.04	94.6	-25.58	32.71	22.45
-23.56	69.09	94.7	-25.58	33.14	22.26
-23.49	67.28	94.18	-26.56	31.01	22.45
-23.14	65.81	94.18	-26.56	32.59	22.56
-23.1	65.81	94.6	-27.74	32.71	22.51
-22.66	64.06	93.23	-28.71	33.17	22.26
-22.22	64.06	92.77	-28.71	32.71	22.53
-22.27	62.49	92.8	-29.88	32.96	22.41
-21.8	61.01	92.77	-29.88	33.08	22.26
-21.83	60.94	91.8	-31.08	34.67	22.44
-21.69	59.42	92.71	-32.23	34.18	22.26
-21.31	59.42	92.77	-32.23	33.94	22.22
-21.49	57.71	92.25	-33.35	33.17	22.06
-21.3	56.21	92.25	-33.23	34.91	22.05
-21.14	56.14	92.25	-34.38	33.17	21.95
-21.12	54.76	92.22	-35.5	35.06	21.68
-21.14	54.74	91.8	-35.45	34.91	21.48
-21.14	53.3	92.25	-36.72	33.14	21.48
-21.12	51.9	92.25	-36.72	34.42	21.09
-21.1	51.93	91.8	-37.4	33.17	21.04
-21.19	50.73	92.22	-38.48	35.13	20.7
-21.24	50.68	92.25	-38.5	34.91	20.21
-21.24	49.49	91.28	-39.46	33.17	20.12
-21.5	48.49	92.77	-39.36	33.08	19.53
-21.51	48.39	91.8	-40.24	32.96	19.53
-21.51	47.41	90.79	-40.97	33.08	19.04
-21.73	47.16	91.55	-40.82	34.91	18.36
-21.8	46.53	91.28	-41.6	32.71	18.31
-21.97	45.68	91.28	-41.6	30.73	17.55
-21.97	45.61	90.79	-42.19	33.17	17.58
-22.12	45.12	90.27	-42.68	32.71	16.75
-22.31	45.12	89.87	-42.68	33.17	15.87
-22.36	44.43	89.32	-43.02	32.96	15.87
-22.7	44.09	88.87	-43.02	33.17	14.84
-22.71	44.09	89.11	-43.37	31.22	15.09
-22.8	43.56	88.87	-43.46	31.01	14.01
-23.14	43.55	88.84	-43.55	32.96	13.09
-23.1	43.36	88.35	-43.65	31.01	13.18
-23.24	43.06	88.84	-43.65	33.17	11.92
-23.44	43.04	88.35	-43.6	32.96	11.99
-23.63	42.93	87.86	-43.6	30.79	11.01
-23.83	42.96	87.83	-43.6	30.64	9.91
-23.68	42.82	86.88	-43.37	30.3	9.91
-24.22	42.86	86.4	-43.38	32.96	8.86
-23.97	42.85	83.37	-43.12	31.22	8.79
-24.22	42.92	85.94	-42.72	29.75	7.79
-24.41	42.86	84.96	-42.72	29.57	6.84
-24.37	43.04	84.96	-42.29	29.82	6.84
-24.27	42.76	84.9	-42.29	29.75	5.76
-24.62	43.06	83.86	-41.75	29.17	5.71
-24.66	43.16	83.44	-41.16	28.35	4.78
-24.83	43.24	83.74	-41.41	29.27	3.88
-24.8	43.37	82	-40.55	30.76	3.86
-24.95	43.44	82	-40.45	29.33	3.13
-24.9	43.6	82	-39.86	28.29	3.13
-25	43.6	81.02	-39.06	29.17	2.15
-25	43.45	81.02	-38.99	27.8	1.51
-25	43.9	80.99	-38.31	26.25	1.46
-25	43.95	80.05	-38.28	27.1	0.76
-25	43.9	79.96	-37.3	27.37	0.76
-25.2	44.04	79.96	-36.52	27.31	0.29
-25	44.09	79.56	-36.47	26.31	-0.38
-25	44.09	78.58	-35.55	25.36	-0.32
-25	44.04	79.07	-35.55	27.31	-0.63
-25	44.09	78.49	-34.57	25.91	-0.78
-24.95	43.92	77.15	-33.6	25.36	-1.03
-25	43.99	78.13	-33.6	25.36	-1.2
-24.95	43.95	76.63	-32.73	23.9	-1.28
-24.85	43.75	76.6	-32.72	24.87	-1.47
-24.85	43.7	76.6	-31.64	23.9	-1.47
-24.9	43.64	76.42	-30.71	23.9	-1.37
-24.63	43.55	76.42	-30.71	23.8	-1.38
-24.66	43.36	75.93	-29.69	24.35	-1.37
-24.66	43.05	76.17	-29.69	23.44	-1.12
-24.62	43.02	76.17	-28.63	22.22	-1.18
-24.46	42.65	75.2	-27.74	22.46	-0.99
-24.41	42.63	75.56	-27.74	21.24	-0.69
-24.41	42.27	75.2	-26.71	18.8	-0.69
-24.24	41.87	75.44	-26.76	20.45	-0.38
-24.27	41.89	75.16	-25.83	20.48	-0.3
-24.23	41.39	75.44	-24.8	18.8	0.29
-24.22	41.4	74.19	-24.71	19.5	0.73
-24.22	40.87	75.2	-23.93	17.55	0.76
-24.22	40.28	73.97	-23.93	19.29	1.37
-24.22	40.23	75.44	-23	19.47	1.46
-23.93	39.75	75.44	-22.27	18.8	1.94
-23.88	39.7	74.19	-22.22	18.43	2.73
-24.02	39.05	75.2	-21.49	18.31	2.73
-23.85	38.28	75.2	-21.39	17.55	3.47
-23.88	38.28	75.44	-20.51	17.55	3.42
-23.93	37.84	76.17	-19.73	15.99	4.44
-23.83	37.84	76.17	-19.78	16.05	5.17
-23.93	37	76.17	-18.76	17.03	5.17
-23.95	36.47	76.63	-18.9	15.63	6.06
-23.87	36.3	78.13	-18.07	15.63	6.14
-23.88	35.62	78.37	-17.19	15.63	6.93
-24.22	35.74	78.13	-17.19	14.4	8.01
-24.22	34.96	78.98	-16.41	15.63	7.98
-24.22	34.28	79.04	-16.41	14.89	8.98
-24.22	34.38	79.07	-15.48	15.63	8.94
-24.27	33.54	80.05	-14.85	14.16	10.03
-24.37	33.54	80.05	-14.85	14.65	10.94
-24.41	32.79	80.93	-13.87	13.18	10.84
-24.62	32.03	80.05	-13.87	13.43	11.81
-24.62	32.03	81.79	-12.99	12.94	11.91
-24.66	31.49	82	-12.12	12.7	12.87
-24.95	31.45	81.97	-12.12	14.4	14.01
-24.9	30.74	82.98	-11.24	14.65	13.96
-25	30.03	84.41	-11.13	11.69	14.84
-25.2	29.97	83.98	-10.25	11.69	14.84
-25.34	29.47	85.94	-9.3	11.47	15.91
-25.59	29.49	85.94	-9.29	11.47	16.79
-25.6	28.78	86.4	-8.35	11.69	16.78
-25.82	28.2	86.4	-8.23	11.69	17.77
-25.9	28.2	87.77	-7.42	13.43	17.85
-26	27.34	88.35	-6.25	13.95	18.73
-26.32	27.34	88.75	-6.15	12.7	19.53
-26.37	26.95	89.84	-5.22	11.69	19.53
-26.51	26.37	88.87	-5.47	11.69	20.51
-26.59	26.37	89.87	-4.05	11.69	20.51
-26.81	25.76	91.28	-2.95	12.7	21.58
-27	25.73	91.25	-2.95	11.69	22.24
-26.98	24.99	91.8	-1.76	13.43	22.24
-27.35	24.61	92.25	-1.76	12.94	23.12
-27.35	24.68	94.18	-0.6	11.6	23.1
-27.48	24.07	94.67	0.68	14.65	23.82
-27.78	24.07	95.46	0.68	13.7	24.78
-27.76	23.62	95.67	1.83	14.68	24.66
-27.88	23.14	95.67	1.86	13.43	25.37
-27.95	23.14	96.92	3.27	13.55	25.38
-28.08	22.64	97.63	4.29	11.69	26.15
-28.27	22.64	97.63	4.27	12.7	26.83
-28.13	22.22	97.63	5.74	13.18	26.56
-28.52	21.87	97.63	5.66	14.65	27.34
-28.52	21.87	99.49	6.98	13.7	27.54
-28.56	21.34	100.04	8.4	14.65	27.93
-28.71	21.09	100.1	8.35	14.65	28.51
-28.71	20.95	101.07	9.57	14.16	28.81
-28.91	20.31	101.07	9.56	13.43	29.19
-28.91	20.31	101.53	11.01	14.65	29.25
-29.3	20.12	102.54	12.18	14.89	29.77
-28.93	20.12	103.45	12.28	15.63	30.27
-28.92	19.48	103.88	13.57	15.87	30.16
-29	19.12	103.49	13.65	16.48	30.76
-29.03	19.12	104.86	14.84	15.63	30.86
-28.96	18.53	105.41	16.21	15.99	31.23
-29.1	18.6	105.22	16.4	15.63	31.84
-29.1	18.15	106.69	17.47	15.93	31.63
-29.05	17.55	106.45	17.28	14.65	32.03
-29	17.53	106.81	18.73	15.99	32.03
-29.2	16.99	107.79	20.02	14.65	32.62
-29.05	16.99	107.85	20.12	15.63	32.81
-28.96	16.36	107.85	21.29	16.36	32.76
-29.1	15.71	107.88	21.29	15.99	33.2
-29.03	15.77	109.38	22.36	14.68	33.25
-28.91	14.84	109.8	23.63	12.7	33.4
-28.93	15.04	109.8	23.62	16.08	33.59
-28.95	14.36	110.81	24.62	16.36	33.59
-28.71	13.62	110.32	24.7	11.69	33.84
-28.91	13.62	110.81	25.78	15.14	33.79
-28.92	12.84	112.24	26.56	13.43	34.06
-28.66	12.87	112.27	26.86	12.94	33.98
-28.66	12	112.67	27.93	12.94	33.98
-28.61	11.21	112.76	27.93	13.43	34.03
-28.61	11.21	113.22	28.86	13.92	33.98
-28.52	10.15	113.25	29.78	11.69	33.98
-28.32	10.33	113.74	29.78	12.7	33.84
-28.43	9.46	114.99	30.71	11.47	33.59
-28.13	8.54	114.62	30.66	11.69	33.54
-28.08	8.54	115.11	31.63	13.43	33.4
-28.08	7.71	115.69	32.42	11.69	33.25
-27.76	7.71	115.2	32.62	11.69	32.71
-27.83	6.62	116.09	33.4	11.47	32.62
-27.74	5.74	115.97	33.4	10.5	32.03
-27.59	5.71	116.09	34.23	6.84	32.03
-27.39	4.69	116.21	35.11	10.01	31.54
-27.35	4.74	116.21	34.95	9.52	30.86
-27.35	3.66	117.19	35.79	9.52	30.76
-26.9	2.73	116.21	35.79	10.13	29.78
-26.98	2.73	116.46	36.72	7.78	29.88
-26.71	1.83	117.19	37.49	7.75	28.86
-26.47	1.81	117.19	37.45	6.84	28.17
-26.38	0.77	117.65	38.28	5.83	27.93
-26.28	-0.12	117.19	38.28	7.32	26.56
-26.22	-0.31	117.55	39.06	1.92	26.86
-25.89	-1.1	117.65	40.14	5.8	25.37
-25.59	-1.28	113.04	40.14	5.62	24.07
-25.69	-2	117.43	40.97	3.88	24.01
-25.24	-2.98	117.55	40.97	3.88	22.61
-25.24	-2.98	117.19	41.99	3.78	22.45
-24.73	-3.71	116.21	42.77	1.92	21.07
-24.46	-3.71	116.21	42.85	3.88	19.43
-24.62	-4.7	115.66	43.95	3.42	19.34
-24.22	-5.47	114.2	43.9	3.42	17.67
-24.22	-5.47	115.17	44.53	1.92	17.67
-23.54	-6.1	114.69	45.9	1.92	15.81
-23.16	-6.18	114.26	45.9	3.42	14.06
-23.17	-6.67	114.23	46.88	0.95	14.06
-22.66	-7.37	114.99	46.95	0.73	12.26
-22.67	-7.45	113.25	48.04	0.73	12.12
-22.07	-7.84	113.25	49.22	0.98	10.35
-21.49	-7.86	113.22	49.3	0.73	8.5
-21.41	-8.42	112.24	50.49	-0.73	8.3
-20.75	-8.79	112.24	50.38	-1.95	6.59
-20.73	-8.74	111.79	51.56	-0.55	6.59
-19.97	-9.19	110.32	53.13	-0.52	4.69
-19.44	-9.19	110.32	53.13	-1.22	2.73
-19.26	-9.3	110.32	54.29	-0.55	2.73
-18.41	-9.57	110.23	54.25	-1.5	0.78
-18.51	-9.57	109.38	55.66	-0.73	0.78
-17.6	-9.57	109.38	57.03	-0.98	-0.99
-16.6	-9.57	107.45	57.03	-0.55	-2.78
-16.6	-9.57	106.81	58.5	-0.52	-2.76
-15.84	-9.57	106.87	58.5	-0.52	-4.35
-15.82	-9.52	106.81	59.76	-0.03	-4.49
-14.85	-9.33	105.44	61.32	-0.21	-6.15
-13.88	-9.47	105.44	61.3	-0.03	-7.62
-13.87	-9.01	105.22	62.49	-2.08	-7.72
-12.8	-8.79	105.22	62.49	-0.73	-9.19
-12.81	-8.74	103.88	64.06	-0.03	-9.2
-11.82	-8.35	103.39	65.43	-1.71	-10.3
-10.94	-8.33	102.97	65.43	-1.92	-11.82
-10.64	-7.86	102.42	66.79	-0.95	-11.82
-9.77	-7.34	102.42	66.79	-0.95	-12.94
-9.77	-7.34	101.32	68.06	-0.46	-13.01
-8.64	-6.79	99.49	69.53	-0.12	-14.06
-7.73	-6.76	100.34	69.53	-0.55	-14.89
-7.73	-6.01	99.37	70.9	-1.5	-14.99
-6.75	-5.48	99.37	70.9	-1.43	-15.82
-6.64	-5.47	97.63	72.06	-0.03	-15.77
-5.87	-4.69	96.68	73.24	-1.5	-16.5
-4.74	-4.71	96.92	73.39	-0.03	-17.19
-4.74	-3.96	95.64	74.31	-0.03	-17.19
-4.1	-3.05	95.67	74.41	-0.09	-17.48
-4.05	-3.08	94.7	75.59	-0.49	-17.53
-3.27	-2.35	93.2	76.56	-1.22	-17.97
-2.74	-2.35	92.77	76.55	-1.01	-18.16
-2.59	-1.42	92.25	77.34	-0.95	-18.07
-1.98	-0.59	93.02	77.34	-0.95	-18.21
-2	-0.69	90.79	78.47	-0.03	-18.38
-1.48	0.2	89.87	79.17	-1.43	-18.16
-0.93	0.34	90.21	79.17	-1.43	-18.21
-0.93	0.78	88.35	79.87	-0.98	-18.16
-0.69	1.95	88.26	79.78	-1.92	-17.97
-0.63	1.9	86.88	80.47	-2.5	-17.97
-0.39	2.64	85.94	81.06	-1.86	-17.63
-0.22	2.73	84.96	81.1	-1.53	-17.2
-0.24	3.51	83.44	81.54	-4.46	-17.19
-0.2	4.3	83.44	81.49	-2.9	-16.65
-0.15	4.29	81.3	81.98	-2.01	-16.63
-0.39	5.15	80.05	82.03	-2.47	-16.02
-0.39	5.13	80.02	82.03	-2.96	-15.45
-0.49	5.66	78.13	82.62	-4.91	-15.48
-0.78	6.62	78.58	82.67	-2.2	-14.65
-0.78	6.59	76.17	82.71	-2.96	-14.65
-1.17	7.03	74.1	82.81	-2.47	-14.06
-1.61	7.03	73.73	82.81	-3.45	-13.01
-1.66	7.81	76.17	82.81	-4.15	-12.99
-2.35	8.58	72.14	82.81	-5.89	-12.16
-2.35	8.58	70.07	82.81	-3.94	-12.12
-2.95	9.38	68.3	82.81	-4.15	-11.13
-3.71	9.38	68.33	82.81	-3.45	-10.3
-3.91	9.95	66.28	82.81	-4.91	-10.35
-4.74	10.69	66.28	82.81	-3.45	-9.3
-4.73	10.69	64.39	82.79	-7.72	-9.3
-5.62	11.3	62.47	82.76	-5	-8.6
-6.75	11.21	62.47	82.76	-5.89	-7.35
-6.75	11.89	62.47	82.62	-8.79	-7.45
-7.76	12.49	62.47	82.62	-5.4	-6.47
-7.81	12.49	62.38	82.03	-4.88	-6.46
-8.99	13.18	60.55	82.03	-10.01	-5.47
-10.16	13.23	60.97	82.03	-6.1	-4.44
-10.17	13.87	58.07	81.98	-7.57	-4.69
-11.25	14.55	58.07	81.98	-7.45	-3.44
-11.38	14.65	56.58	81.63	-8.3	-3.52
-12.5	15.14	54.69	81.63	-8.06	-2.74
-13.78	15.14	55.15	81.63	-9.34	-1.61
-13.79	15.97	52.7	81.45	-8.79	-1.65
-14.89	16.4	53.1	81.49	-9.83	-0.89
-14.99	16.4	51.24	81.24	-8.06	-0.83
-16.16	17.28	49.68	81.05	-9.83	-0.01
-17.24	17.27	49.68	81.06	-10.01	0.77
-17.38	17.97	47.82	81.05	-8.42	0.77
-18.41	18.74	47.82	81.05	-9.89	1.56
-18.46	18.82	46.88	80.76	-10.38	1.56
-19.48	19.48	44.92	80.86	-8.79	2.34
-20.61	19.43	45.17	80.76	-10.01	3.13
-20.53	20.3	44.19	80.71	-12.21	3.13
-21.49	21.04	44.19	80.74	-10.01	3.69
-21.51	21.04	42.72	80.86	-8.3	3.66
-22.31	21.92	41.75	80.66	-10.74	4.27
-23.1	21.87	41.99	80.56	-10.5	4.69
-23.19	22.63	40.41	80.87	-9.8	4.69
-23.97	23.41	40.01	80.81	-9.03	5.32
-23.97	23.44	39.79	80.87	-10.74	5.27
-24.62	24.17	38.57	81.01	-9.8	5.66
-25.2	24.17	38.09	80.96	-9.03	6.15
-25.2	24.99	38.94	81.05	-8.54	6.15
-25.63	25.68	38.33	81.1	-10.31	6.49
-25.69	25.73	37.08	81.4	-9.83	6.45
-26.12	26.42	37.84	81.45	-9.03	6.84
-26.48	26.46	37.54	81.49	-10.01	6.93
-26.39	27.05	36.99	81.63	-10.83	7.01
-26.76	27.73	37.08	81.63	-10.01	7.03
-26.81	27.73	37.08	81.84	-10.5	7.03
-26.96	28.3	36.99	82.01	-11.75	7.37
-27.17	28.2	36.87	82.03	-10.01	7.62
-27.17	28.86	37.6	82.03	-11.75	7.47
-27.35	29.28	36.99	82.03	-10.01	7.71
-27.35	29.27	37.08	82.03	-9.8	7.62
-27.39	29.74	37.84	82.62	-9.49	7.71
-27.36	29.76	37.6	82.41	-10.38	7.71
-27.36	30.03	38.09	82.71	-9.89	7.71
-27.39	30.44	38.09	82.71	-10.77	7.71
-27.37	30.42	38.82	82.76	-11.75	7.76
-27.35	30.55	39.52	82.81	-11.75	7.71
-27.35	30.56	39.03	82.81	-9.8	7.62
-27.35	30.71	39.92	82.81	-11.96	7.62
-27.35	30.86	40.99	82.81	-13.7	7.47
-27.17	30.86	41.87	83.11	-10.99	7.5
-27.17	30.86	42.91	82.81	-12.21	7.42
-27.15	30.86	42.85	82.81	-12.45	7.37
-27.1	30.66	44.19	83.15	-11.81	7.03
-27.15	30.56	43.95	83.18	-12.45	7.03
-27.1	30.66	45.9	82.81	-13.7	7.03
-27.05	30.27	47.24	82.81	-14.68	6.98
-26.95	30.35	46.88	82.81	-13.7	6.88
-26.97	30.17	47.82	82.81	-14.68	6.98
-26.97	29.64	51.24	82.81	-13.79	6.62
-26.88	29.64	49.74	82.79	-14.77	6.62
-27	29.25	51.64	82.62	-14.68	6.54
-26.96	29.25	51.24	82.62	-15.59	6.2
-26.95	28.66	52.67	82.42	-17.09	6.2
-27	28.17	52.67	82.4	-16.57	6.05
-27.05	28.17	55.11	82.03	-16.6	6.05
-27.08	27.32	56.64	81.54	-19.99	5.75
-27.17	27.33	57.07	81.63	-17.49	5.47
-27.2	26.81	58.59	81.54	-18.31	5.42
-27.35	25.78	58.96	81.62	-17.55	4.97
-27.2	25.78	59.97	81.15	-19.56	5.05
-27.39	25.34	62.26	80.76	-21.73	4.78
-27.49	24.99	62.44	80.86	-19.78	4.29
-27.49	24.4	62.47	80.44	-19.99	4.27
-27.76	23.71	62.47	80.44	-19.56	3.9
-27.78	23.63	62.47	79.88	-20.02	3.88
-27.94	22.65	64.33	79.54	-20.75	3.31
-28.13	22.9	64.33	79.64	-21	2.93
-28.08	22.06	66.38	78.9	-21.97	2.93
-28.32	21.34	66.28	78.9	-21.73	2.34
-28.32	21.29	68.12	78.51	-23.47	2.29
-28.52	20.61	70.07	77.93	-23.47	1.9
-28.71	20.61	69.82	77.93	-23.47	1.37
-28.91	19.53	71.72	77.34	-22.46	1.17
-28.96	19.09	71.72	77.34	-23.68	0.63
-29	19.04	73.67	76.86	-23.47	0.73
-29.21	18.24	75.2	76.37	-21.73	-0.01
-29.39	18.16	76.54	76.37	-22.43	-0.59
-29.69	17.57	78.49	75.68	-23.9	-0.51
-29.69	16.94	78.37	75.73	-20.97	-1.22
-29.7	16.8	79.07	75.2	-23.47	-1.28
-29.98	16.36	81.79	74.41	-23.47	-1.86
-30.13	16.31	81.02	74.46	-23.47	-2.49
-30.13	15.67	82.89	73.9	-24.96	-2.49
-30.47	15.14	83.25	73.82	-23.47	-3.05
-30.47	15.09	85.94	73.24	-23.47	-2.95
-30.49	14.4	86.88	72.61	-21.24	-3.76
-30.87	14.44	86.4	72.61	-22.03	-4.32
-30.71	14.01	88.13	72.02	-20.51	-4.32
-30.91	13.28	88.35	71.95	-21.55	-4.83
-30.91	13.28	89.84	71.48	-19.78	-4.88
-31.08	13.09	91.28	70.8	-23.47	-5.47
-31.2	13.09	91.06	70.75	-21	-5.91
-31.2	12.48	92.53	70.21	-20.02	-5.91
-31.3	12.01	92.25	70.17	-19.56	-6.37
-31.45	11.99	93.51	69.48	-19.56	-6.44
-31.57	11.67	94.7	68.9	-18.13	-6.79
-31.64	11.6	95.15	69.04	-18.31	-7.14
-31.55	11.13	96.68	68.16	-17.82	-7.06
-31.64	10.69	96.68	68.15	-18.46	-7.43
-31.74	10.72	97.6	67.57	-18.55	-7.42
-31.79	10.31	99.12	66.99	-17.55	-7.57
-31.95	10.4	99.49	66.88	-18.07	-7.82
-31.86	9.94	100.34	66.31	-17.58	-7.73
-31.95	9.52	100.34	66.36	-18.52	-7.63
-32.08	9.55	101.32	65.67	-16.6	-7.86
-32.08	9.03	102.02	65.04	-16.6	-7.86
-32.33	9.18	102.29	64.84	-14.77	-7.86
-32.25	8.59	103.27	64.31	-14.16	-7.74
-32.34	8.15	103.27	64.06	-15.17	-7.73
-32.35	8.18	103.49	63.57	-16.11	-7.74
-32.56	7.76	103.97	62.84	-14.77	-7.53
-32.53	7.71	104.43	62.87	-14.68	-7.34
-32.62	7.03	104.49	62.11	-13.7	-7.33
-32.81	6.74	104.49	62.01	-13.7	-6.94
-32.84	6.79	105.41	61.3	-16.2	-6.94
-33.01	6.14	105.44	60.5	-13.7	-6.64
-33.23	6.23	105.35	60.5	-13.7	-6.08
-33.25	5.71	106.45	59.75	-12.45	-6.1
-33.6	5.08	106.87	59.56	-12.94	-5.66
-33.52	5.08	106.45	58.59	-12.82	-5.62
-33.74	4.64	107.42	57.81	-11.96	-4.98
-34.03	4.57	107.42	57.81	-13.73	-4.69
-34.19	3.88	107.18	56.93	-11.96	-4.69
-34.38	3.2	107.42	56.98	-11.84	-3.92
-34.38	3.2	107.42	55.87	-13.7	-3.91
-34.77	2.54	107.3	54.88	-12.94	-3.25
-35.16	2.54	108.15	54.86	-12.94	-2.49
-35.18	1.81	108.15	53.7	-12.82	-2.39
-35.56	0.78	107.67	53.7	-11.96	-1.9
-35.45	0.78	107.3	52.73	-14.89	-1.86
-36.04	0.34	107.91	51.51	-12.94	-1.03
-36.47	0.34	107.67	51.54	-13.7	-0.49
-36.43	-0.59	107.42	50.38	-13.7	-0.49
-36.96	-1.29	107.42	50.38	-13.79	0.37
-37.12	-1.37	107.42	49.03	-13.7	0.34
-37.51	-2.35	106.81	47.94	-12.73	0.78
-38.01	-2.35	107.3	47.94	-12.45	1.56
-38.13	-3.08	106.87	46.68	-13.7	1.56
-38.59	-3.93	107.42	46.68	-13.7	2.2
-38.6	-3.71	106.69	45.31	-11.75	2.25
-39.26	-4.71	106.69	44.04	-13.7	2.81
-39.7	-4.73	106.45	44.04	-13.7	3.3
-39.85	-5.52	105.44	42.76	-13.7	3.21
-40.45	-6.2	106.2	42.67	-12.73	3.78
-40.44	-6.3	105.44	41.38	-14.16	3.86
-41.02	-7.04	105.44	40.11	-11.96	3.9
-41.6	-7.03	105.35	40.09	-12.76	4.44
-41.65	-7.73	105.22	38.62	-12.73	4.54
-42.24	-8.33	105.35	38.77	-12.76	4.69
-42.24	-8.35	104.74	37.45	-11.75	4.69
-42.97	-8.99	104.49	36.03	-13.7	4.78
-43.37	-8.84	103.94	36.03	-12.21	4.78
-43.41	-9.5	103.49	34.76	-11.75	4.69
-43.95	-9.77	104.25	34.76	-11.84	4.78
-43.94	-9.79	103.49	33.57	-12.94	4.78
-44.44	-10.21	103.39	32.37	-15.63	4.49
-44.87	-10.21	103.39	32.4	-11.96	4.29
-44.93	-10.35	103.39	31.15	-13.92	4.2
-45.24	-10.6	103.52	31.05	-12.21	3.88
-45.31	-10.67	102.91	29.88	-12.7	3.86
-45.73	-10.57	102.91	28.89	-10.5	3.41
-46.1	-10.6	103.94	28.86	-10.99	2.83
-46.1	-10.6	102.02	27.93	-11.75	2.73
-46.31	-10.35	102.48	27.93	-11.75	2.2
-46.5	-10.35	102.78	26.81	-11.75	2.15
-46.51	-10.18	102.42	25.78	-12.73	1.37
-46.8	-10.16	101.32	25.78	-11.75	0.38
-46.88	-9.57	101.5	24.99	-11.96	0.38
-46.83	-9.23	101.44	24.99	-11.75	-0.59
-46.88	-9.28	101.07	24.3	-10.77	-0.69
-47	-8.6	101.32	23.44	-9.34	-1.68
-46.83	-8.61	101.32	23.51	-10.74	-2.78
-46.97	-7.74	100.59	23	-9.83	-2.78
-46.92	-6.88	101.07	22.9	-11.96	-4.05
-46.97	-6.95	101.32	22.26	-9.83	-4.1
-46.78	-5.98	100.95	21.87	-9.03	-5.47
-46.53	-6.05	100.83	21.92	-8.06	-6.64
-46.69	-4.83	100.95	21.48	-10.86	-6.74
-46.3	-3.71	100.95	21.48	-9.89	-8.15
-46.14	-3.71	100.95	21.04	-8.3	-8.22
-45.95	-2.35	101.32	20.85	-8.06	-9.57
-45.51	-2.36	102.42	20.78	-7.39	-10.99
-45.51	-0.9	100.83	20.61	-7.93	-11.13
-45.03	0.63	100.83	20.56	-5.92	-12.5
-45.22	0.59	101.07	20.31	-6.9	-12.62
-44.53	2.15	101.32	20.31	-6.1	-14.09
-43.8	2.15	101.32	20.31	-7.39	-15.55
-43.87	3.86	101.32	20.31	-5.92	-15.55
-43.16	5.44	101.07	20.31	-6.41	-17.19
-43.07	5.44	101.32	20.31	-5	-17.2
-42.38	7.37	101.53	20.31	-6.47	-18.6
-41.5	7.23	101.44	20.31	-5.89	-20.13
-41.5	8.98	101.44	20.61	-8.06	-20.12
-40.72	10.94	101.44	20.56	-7.35	-21.53
-40.72	10.94	101.44	20.65	-6.87	-21.51
-39.67	12.49	101.5	21	-4.64	-22.95
-38.79	12.49	101.44	20.95	-5.89	-24.32
-38.72	14.43	101.53	21.04	-5.95	-24.27
-37.7	16.16	102.42	21.04	-4.91	-25.7
-37.62	16.19	102.29	21.29	-4.03	-25.69
-36.72	17.97	102.51	21.48	-3.45	-26.9
-35.35	17.96	102.48	21.48	-3.48	-28.27
-35.35	19.53	103.88	21.87	-4.91	-28.08
-34.23	21.34	102.51	21.87	-3.66	-29.32
-34.23	21.34	102.51	21.96	-2.96	-29.35
-33.06	22.84	102.94	22.26	-1.22	-30.47
-31.86	22.83	102.51	22.26	-2.17	-31.55
-31.88	24.39	103.03	22.44	-3.66	-31.55
-30.52	25.77	103.27	22.45	-2.96	-32.53
-30.49	25.76	103.03	22.65	-2.93	-32.63
-29.25	27.15	103.27	22.85	-4.64	-33.6
-27.95	27.29	103.45	22.9	-2.96	-34.47
-27.95	28.42	103.27	23.1	-4.15	-34.52
-26.76	29.69	103.27	23.04	-2.96	-35.35
-26.76	29.59	103.88	23.29	-1.92	-35.3
-25.39	30.44	103.88	23.51	-2.47	-36.23
-24.22	30.56	103.76	23.49	-1.68	-37.01
-24.22	31.62	104.49	23.58	-2.96	-36.96
-22.85	32.4	104.25	23.53	-1.98	-37.84
-22.8	32.37	103.88	23.72	-1.98	-37.84
-21.69	33.11	104.37	24.02	-1.22	-38.87
-20.24	33.15	104.25	23.97	-2.96	-39.46
-20.26	33.57	103.03	24.19	-2.2	-39.28
-19.07	34.23	103.45	24.17	-1.92	-39.99
-19.09	34.18	103.45	24.29	-3.45	-39.95
-17.97	34.52	103.27	24.51	-2.56	-40.63
-16.6	34.56	103.39	24.56	-2.2	-41.41
-16.55	34.75	103.27	24.58	-1.92	-41.41
-15.36	35.01	102.97	24.61	-3.94	-41.99
-15.28	35.11	102.91	24.85	-0.73	-41.99
-14.16	35.13	102.91	24.99	-1.43	-42.63
-12.89	35.11	102.51	24.98	-1.04	-43.37
-12.89	35.13	102.42	25.34	-0.95	-43.38
-11.72	35.13	101.53	25.34	-2.96	-43.95
-12.15	35.06	101.53	25.59	-1.43	-43.95
-10.35	34.94	101.07	25.78	-1.86	-44.58
-9.19	34.91	101.44	25.78	-0.95	-45.22
-9.19	34.75	101.32	26.12	-2.2	-45.26
-7.86	34.55	100.83	26.15	-0.95	-46
-7.81	34.52	100.34	26.51	-0.95	-45.9
-6.64	34.42	99.58	26.76	-2.41	-46.51
-5.13	34.42	99.37	26.86	-2.56	-47.07
-5.19	33.98	99.37	27.34	-3.81	-47.22
-3.81	33.84	99.12	27.29	-1.43	-47.85
-3.92	33.59	97.63	27.54	-1.98	-47.71
-2.35	33.4	97.56	28.3	-2.01	-48.54
-0.83	33.45	97.41	28.3	-2.41	-49.22
-0.89	33.15	96.56	28.51	-1.92	-49.22
0.78	32.79	95.67	28.7	-1.5	-49.8
0.73	32.8	95.67	29.25	-1.5	-49.76
2.29	32.76	95.46	29.78	-2.2	-50.42
4.1	32.62	95.58	29.77	-0.03	-51.1
4.08	32.4	94.18	30.47	-0.46	-51
5.81	32.03	94.18	30.56	-1.92	-51.61
5.86	32.03	96.92	31.1	-0.95	-51.61
7.76	32.03	92.25	31.88	-2.01	-52.35
9.72	32.03	92.04	31.93	-1.95	-52.78
9.64	32.03	91.8	32.62	-1.71	-52.78
11.69	32.02	91.8	32.67	-2.99	-53.47
11.61	32.01	90.21	33.4	-4.03	-53.32
13.87	32.03	89.84	34.18	-2.47	-53.93
15.97	32.03	89.87	34.08	-2.08	-54.39
15.99	32.03	87.98	34.96	-3.94	-54.49
18.26	32.57	87.89	34.96	-2.08	-54.83
18.05	32.41	87.34	35.69	-3.45	-54.88
20.65	32.71	86.4	36.57	-1.98	-55.47
23	32.71	86.36	36.57	-1.92	-55.62
22.9	33.15	85.94	37.2	-1.95	-55.66
25.38	33.4	85.94	37.3	-2.69	-56.08
25.38	33.4	84.44	38.26	-1.95	-56.05
27.83	33.98	84.35	38.96	-3.45	-56.25
30.55	33.79	83.92	38.96	-3.45	-56.59
30.54	34.38	82.89	39.82	-3.17	-56.59
33.06	34.76	83.25	39.79	-3.05	-56.76
32.81	34.94	81.91	40.63	-2.47	-56.67
35.84	35.15	80.93	41.31	-1.59	-56.94
38.28	35.42	80.93	41.31	-2.08	-56.95
38.28	35.99	79.56	41.99	-2.5	-56.94
41.01	36.61	79.07	41.99	-2.47	-56.98
41.01	36.6	78.37	42.66	-2.99	-57.04
43.9	37.36	78.13	43.36	-3.48	-56.94
46.48	37.3	78.13	43.37	-4.03	-56.96
46.53	37.88	76.17	44.04	-2.69	-57.03
49.17	38.87	76.17	43.99	-1.92	-56.84
49.1	38.87	75.2	44.53	-3.45	-56.94
51.81	39.43	74.16	45.21	-2.96	-56.83
54.37	39.4	74.19	45.21	-1.92	-56.63
54.25	40.23	74.1	45.61	-3.66	-56.64
56.98	40.8	73.49	45.65	-3.45	-56.45
57.01	40.8	72.24	46.09	-1.5	-56.56
59.52	41.39	72.02	46.49	-2.96	-56.37
61.91	41.4	72.14	46.48	-3.94	-56.25
61.91	42.09	70.28	46.88	-2.96	-56.1
64.06	42.66	70.25	46.92	-3.45	-56.01
64.06	42.72	70.07	47.06	-3.94	-56.05
66.67	43.16	69.09	47.26	-3.54	-55.91
68.9	43.24	68.85	47.44	-2.96	-55.87
68.71	43.9	68.12	47.61	-2.99	-55.87
71	44.34	68.24	47.61	-3.66	-55.87
71.04	44.34	66.38	47.65	-2.47	-55.87
73	44.53	66.38	47.65	-5.13	-55.66
74.98	44.87	66.38	47.65	-3.45	-55.87
74.95	45.26	65.43	47.85	-3.63	-55.87
76.56	45.68	64.42	47.65	-2.53	-55.76
76.56	45.65	64.42	47.65	-2.47	-55.87
78.47	45.9	64.33	47.65	-2.08	-55.96
79.96	46	63.45	47.65	-1.19	-56.05
80.03	46.29	62.47	47.26	-2.96	-56.08
81.52	46.53	62.47	47.51	-1.98	-56.4
81.54	46.58	62.47	47.24	-0.95	-56.45
82.76	46.92	62.47	47.05	-1.95	-56.63
84.18	46.88	62.47	47.02	-2.2	-57.08
84.18	46.95	62.47	46.88	-3.45	-57.13
85.13	47.22	62.47	46.68	-1.01	-57.53
85.11	47.12	62.47	46.48	-1.01	-57.53
86.03	47.24	62.47	46.04	-0.03	-58.03
86.91	47.22	62.47	46.07	-0.03	-58.6
86.9	47.26	62.47	45.61	-0.03	-58.6
87.84	47.44	62.47	45.61	-0.24	-59.3
87.84	47.46	62.47	45.21	2.93	-59.2
88.28	47.56	62.01	44.53	1.46	-59.91
89.06	47.56	62.47	44.53	-0.03	-60.94
89.06	47.56	62.44	44.34	1.92	-60.69
89.65	47.61	62.47	44.29	0.98	-61.72
89.65	47.63	62.47	43.82	-0.03	-61.52
90.04	47.63	61.95	43.25	1.71	-62.44
90.43	47.65	62.38	43.31	1.92	-63.28
90.23	47.64	61.89	42.76	3.42	-63.28
90.7	47.63	61.89	42.77	1.92	-64.27
90.77	47.65	62.44	42.27	2.81	-64.36
90.99	47.9	61	41.65	3.42	-65.28
91.16	47.65	61	41.6	1.92	-66.16
91.19	47.92	60.55	41.19	3.66	-66.31
91.36	48	60.55	41.16	3.88	-67.21
91.31	48.02	60.55	40.63	3.88	-67.19
91.4	48.12	59.94	40.12	3.88	-68.37
91.4	48.19	60.03	40.14	3.88	-69.14
91.4	48.34	59.05	39.53	3.88	-69.24
91.77	48.53	59.05	39.5	5.62	-70.36
91.75	48.51	58.62	39.01	6.84	-70.31
91.75	48.78	58.35	38.28	6.35	-71.31
91.8	48.8	58.59	38.28	5.37	-72.27
91.87	49.1	58.07	37.88	7.78	-72.36
91.94	49.37	57.59	37.88	6.87	-73.24
91.87	49.4	57.59	37.31	7.78	-73.19
92.04	49.68	57.1	36.91	9.52	-74.27
92.04	49.61	57.07	36.96	8.79	-75
91.99	50.17	57.01	36.33	8.79	-74.95
92.24	50.38	57.01	36.32	7.57	-75.83
92.14	50.37	55.63	35.94	7.78	-75.89
92.24	50.78	55.6	35.36	9.52	-76.47
92.19	50.78	56.12	35.5	9.28	-77.2
92.26	51.37	54.69	34.76	10.74	-77.35
92.28	51.56	54.69	35.01	11.47	-77.75
92.18	51.56	53.96	34.45	10.74	-77.74
92.38	52.15	53.1	33.98	7.78	-78.32
92.27	52.15	52.98	34.06	10.74	-78.56
92.36	52.64	52.7	33.5	9.74	-78.71
92.37	52.93	52.12	33.5	11.69	-78.96
92.46	52.98	50.66	33.11	11.47	-78.96
92.38	53.28	50.23	32.62	10.99	-79.13
92.38	53.3	50.54	32.62	11.23	-79.2
92.38	53.51	48.77	32.03	12.7	-79.31
92.28	53.9	48.8	32.03	10.74	-79.15
92.36	53.9	47.82	31.62	11.69	-79.2
92.33	54.15	47.3	31.2	13.43	-79.05
[truncated: 48,001 more rows]
