# Supplementary material for: Synchronized activity of sensory neurons initiates cortical synchrony in a model of neuropathic pain
Source: Nat Commun. 2023 Feb 8;14:689. doi: 10.1038/s41467-023-36093-z (PMC9908980; doi:10.1038/s41467-023-36093-z)
Supplement: Supplementary file 7 — Supplementary Software 1 [file 41467_2023_36093_MOESM7_ESM.zip › comparsion EEG from Chao/comparsion EEG/comparsion bl_3h_1d_3d/Saline.xlsx]

## Sheet: Sheet1
amia 5	amia 6	amia 9	amia 10	animal 3	animal 17
140.14	80.08	149.6	128.91	55.39	36.87
138.67	77.64	147.46	130.92	50.51	37.6
138.67	77.64	147.46	128.91	55.85	38.57
142.09	79.59	146.48	130.86	50.81	36.9
140.14	79.04	144.53	124.94	54.78	36.87
141.17	79.59	146.48	124.94	60.27	37.84
140.14	82.03	141.6	125.67	55.85	35.13
141.24	79.1	143.37	124.94	56.3	38.33
144.53	81.05	141.17	125.06	57.22	38.09
144.53	82.03	140.26	124.94	50.51	35.13
146.48	82.03	139.16	124.94	60.12	39.98
146.42	82.03	138.73	124.94	50.35	39.03
145.26	80.87	138.18	124.94	54.32	38.82
145.51	79.1	136.72	124.94	37.84	38.82
146.97	82.03	138.67	124.08	55.54	40.28
147.46	81.54	136.47	123.6	53.86	38.97
146.48	82.03	136.72	123.23	56.15	40.77
152.34	84.72	139.16	122.01	51.27	40.04
152.34	82.03	136.72	123.23	49.74	40.89
148.93	83.98	136.66	121.09	42.11	40.28
150.88	81.97	137.45	121.09	55.39	40.99
152.34	82.03	137.76	119.14	51.42	40.77
152.34	83.5	137.7	117.37	52.03	42.48
152.34	83.98	137.63	117.19	52.49	41.5
152.34	83.98	136.72	114.2	39.67	41.99
152.34	83.98	138.67	115.23	57.37	40.99
152.34	83.07	140.14	114.75	50.96	41.75
151.86	82.7	139.65	113.28	55.39	38.85
151.25	86	138.67	115.23	52.34	40.99
154.3	85.69	138.67	113.28	54.02	42.48
152.34	89.9	144.53	113.28	54.93	40.99
152.34	87.89	140.14	110.35	49.74	42.51
152.34	90.82	139.16	110.84	51.27	41.5
152.34	89.84	140.14	111.82	52.8	40.99
149.48	90.76	138.67	109.86	48.83	40.99
149.35	90.76	140.5	107.91	57.98	40.99
147.52	91.31	141.36	109.38	49.44	42.48
149.41	92.29	141.6	110.84	53.86	42.72
146.48	97.66	144.47	109.38	49.74	40.99
145.02	94.24	142.15	109.38	43.03	40.99
145.08	97.66	141.17	108.4	54.93	40.53
144.59	97.66	144.53	110.84	49.29	43.85
141.66	98.21	143.07	110.17	51.57	40.01
143.49	99.12	141.54	109.86	45.47	40.53
142.09	99.18	142.09	113.28	44.4	38.91
138.67	99.61	145.02	110.29	54.02	39.03
138.67	101.5	141.6	113.28	53.71	40.77
139.71	105.47	141.78	113.28	55.69	40.77
136.72	105.47	140.14	114.75	54.93	38.57
136.72	105.47	141.6	113.77	41.5	38.85
136.72	108.89	141.6	113.77	58.59	40.77
132.75	107.42	141.6	115.23	49.9	40.04
130.92	109.56	140.14	114.26	53.25	39.03
127.14	109.44	141.6	117.68	48.83	38.94
128.91	113.28	138.67	116.21	45.47	38.09
126.71	113.28	139.65	117.25	51.27	38.57
125	113.34	139.65	117.68	47	39.03
125.61	116.7	138.67	118.65	54.32	38.09
124.94	117.19	137.21	121.09	48.83	38.82
124.94	117.19	139.65	121.58	61.34	38.12
124.94	118.1	136.72	121.09	50.35	38.57
124.94	118.9	136.72	121.83	47.61	39.03
124.94	121.58	136.72	122.56	51.27	38.57
124.94	121.58	134.7	123.05	41.5	35.13
123.05	123.54	136.72	123.05	47.3	38.09
121.83	123.6	133.79	124.02	58.59	38.09
121.58	124.02	131.9	123.23	47.91	38.82
120.06	124.94	136.72	123.05	49.74	38.51
121.09	124.94	129.46	124.08	46.39	37.08
121.09	124.94	130.86	124.51	48.83	35.1
117.19	124.94	129.94	124.94	50.05	35.13
117.68	124.94	128.78	124.94	47.91	36.62
115.72	124.94	128.91	124.57	51.73	35.13
116.7	124.94	127.01	124.94	47.3	35.13
115.23	124.94	125.98	123.54	42.72	37.08
115.78	124.94	124.94	124.94	51.57	35.13
115.72	124.94	125	124.51	47	35.13
113.83	124.94	126.95	121.09	47.61	37.08
114.75	126.46	124.94	124.94	48.83	36.87
113.28	124.94	124.94	124.57	52.49	35.13
115.11	126.95	124.94	124.94	50.81	36.99
112.12	124.94	125.06	124.94	42.42	38.57
113.28	125	124.94	123.84	52.03	37.08
112.06	124.94	124.94	124.51	43.64	35.13
113.28	124.94	124.94	123.54	40.28	38.57
113.28	124.94	124.94	123.05	40.74	37.84
113.28	125.18	124.94	121.83	44.4	36.87
113.28	125.18	124.94	122.07	45.62	38.33
115.11	124.94	124.94	121.09	39.83	39.03
113.28	124.94	124.94	121.95	47	38.97
113.28	124.94	124.94	121.09	36.16	40.41
111.82	124.94	124.94	117.19	44.86	40.99
113.28	124.94	124.94	121.58	42.88	39.03
112.24	124.94	124.94	121.09	42.42	40.28
113.28	124.94	124.94	121.09	42.88	40.28
115.23	124.94	124.94	121.09	39.83	42.24
113.28	124.94	124.94	121.09	35.4	40.92
113.28	124.94	124.94	119.14	50.05	42.24
113.28	124.94	124.94	122.01	36.32	40.99
112.79	124.94	124.94	121.64	36.32	41.99
113.28	124.94	124.94	121.09	39.06	42.24
113.77	124.94	124.94	122.07	39.06	42.94
113.77	124.94	124.94	121.09	36.32	44.92
113.34	124.94	124.94	121.09	31.74	43.7
113.28	124.57	124.94	121.09	33.26	45.65
114.26	122.07	124.94	123.05	33.26	44.92
113.77	124.94	124.94	121.58	32.65	46.88
113.77	123.54	126.65	123.72	37.08	45.9
115.23	123.54	125.06	122.13	30.82	45.9
114.07	122.56	124.94	123.54	30.21	47.73
116.21	122.25	126.95	124.02	34.48	47.82
113.34	122.56	124.94	124.94	29.3	47.12
113.28	122.01	126.16	124.82	19.84	48.8
114.81	121.09	126.46	124.94	29.75	47.82
113.77	121.89	125.98	124.94	31.89	47.73
113.34	121.09	128.91	124.94	29.6	47.73
113.28	120.85	125.98	124.94	27.77	47.82
115.23	121.15	127.69	124.94	35.4	46.88
113.28	121.09	128.85	124.94	28.08	49.77
114.44	121.09	126.53	128.91	30.06	49.77
113.28	120.06	128.91	124.94	30.52	48.8
113.28	121.09	131.84	126.89	27.01	48.8
113.28	119.2	127.99	126.95	26.7	48.8
112.37	118.65	129.39	129.46	23.96	49.59
113.28	119.08	128.91	130.86	24.26	48.8
113.28	118.71	130.86	131.84	29.3	47.61
113.28	121.09	130.86	132.75	13.43	48.8
113.28	118.1	131.41	132.75	29.3	48.58
113.28	118.23	131.35	136.72	27.92	48.8
113.28	121.09	130.86	136.6	20.45	47.82
110.84	121.09	131.84	137.57	21.36	47.82
112.3	121.09	132.57	138.67	26.25	47.73
113.28	119.87	134.28	142.58	26.86	47.12
110.41	120.67	133.85	142.58	19.53	47.73
107.42	121.09	132.75	144.53	27.31	46.88
109.92	121.09	135.8	144.53	24.41	45.17
108.4	119.93	134.28	145.51	25.02	45.41
105.47	122.07	134.28	146.97	23.8	45.41
109.86	119.87	135.25	147.46	18.77	44.8
108.22	121.09	136.72	149.35	15.72	43.95
106.45	121.15	135.62	152.34	26.25	44.31
107.48	121.09	136.72	149.35	15.56	42.94
106.45	121.83	136.72	152.34	20.29	42.85
110.17	121.09	136.35	152.34	21.36	41.26
105.96	121.09	136.72	152.89	12.82	40.95
106.45	121.64	136.72	153.38	14.65	40.04
105.47	122.07	131.84	154.3	18.01	40.77
105.41	121.15	138.67	154.3	22.58	38.57
106.02	123.11	137.39	154.3	10.99	37.48
105.47	123.05	136.72	154.79	11.9	36.62
105.47	123.54	138.67	156.25	17.09	35.13
105.47	123.72	134.28	153.5	15.56	35.13
103.03	124.94	136.72	153.38	21.06	33.17
105.53	124.57	136.72	156.31	11.6	32.71
102.05	124.45	136.72	152.83	6.41	32.96
106.02	124.94	138.73	154.3	9.77	29.75
105.47	124.94	134.77	152.34	5.49	30.76
105.47	124.21	136.72	152.83	16.02	28.78
102.54	124.94	136.72	153.26	9	28.35
103.03	124.94	134.7	150.39	11.44	27.77
105.47	124.94	129.46	149.23	12.82	24.38
103.03	124.51	136.72	149.9	6.56	26.61
104.98	124.94	132.32	149.41	16.33	24.38
103.09	124.94	134.28	150.39	6.71	23.9
102.54	124.94	131.84	146.97	5.8	22.95
105.47	124.94	133.79	146.48	4.88	22.83
105.47	124.94	132.32	146.97	6.41	23.9
105.47	124.94	131.59	144.53	5.65	20.94
105.47	124.94	131.84	142.33	5.65	21.45
105.96	124.94	133.85	145.45	11.29	19.41
105.47	124.94	131.9	141.6	9.77	18.52
106.93	124.94	131.35	141.36	9.77	18.8
107.42	124.57	132.32	139.16	7.02	16.48
107.91	124.51	131.9	137.7	0.76	15.63
113.28	124.02	130.92	136.72	10.38	15.87
109.38	124.02	126.89	136.72	9.92	13.67
110.84	124.94	130.92	137.45	1.22	14.89
110.41	123.54	131.84	135.25	11.29	13.55
113.28	123.05	131.04	136.72	5.19	13.67
112.24	124.94	134.77	136.72	1.83	11.69
113.28	122.25	130.86	134.77	0.76	12.7
113.28	122.62	131.84	131.84	-12.97	11.69
113.28	121.58	132.39	136.72	10.38	10.5
116.7	121.83	134.7	131.35	-1.83	11.47
113.28	121.28	131.35	131.35	5.49	10.01
115.72	121.09	132.32	130.37	4.88	9.52
113.83	121.15	134.77	132.32	7.02	9.74
114.75	121.09	132.39	128.91	0.61	8.54
114.75	120.06	130.92	129.88	1.22	9.52
116.21	121.09	131.84	130.86	-4.12	7.57
113.34	121.09	132.75	130.86	0.76	8.54
115.23	117.19	130.92	128.97	-1.98	9.52
114.26	121.09	134.77	128.97	4.88	6.84
113.77	117.25	131.9	129.64	-4.43	7.78
115.23	121.09	134.77	130.92	-1.68	5.83
115.3	117.19	132.75	129.09	2.9	7.08
113.28	117.92	136.72	131.84	0	5.74
115.23	117.86	134.77	129.88	-12.21	5.62
113.28	121.58	133.85	130.86	-4.73	6.84
113.28	116.15	134.7	130.86	-8.09	5.62
113.28	119.08	136.72	130.86	1.68	5.83
113.28	121.09	136.72	131.35	0.46	5.37
109.38	121.09	134.77	131.35	-3.81	5.83
109.86	114.44	136.72	132.75	2.14	5.83
107.42	120.06	136.72	130.86	-3.66	6.59
110.84	118.71	136.72	133.85	-1.68	3.88
106.45	123.05	136.72	131.35	-6.26	6.35
109.44	119.14	137.51	131.84	5.8	5.83
105.47	121.09	137.21	132.63	-14.5	7.32
105.47	121.89	138.67	135.5	-3.51	7.32
105.53	123.05	139.16	132.51	6.1	7.57
104	122.56	139.16	134.28	0	7.32
103.52	123.96	136.72	131.84	-0.15	6.38
101.07	124.02	144.53	131.35	-4.12	6.84
105.47	124.94	142.09	136.72	-4.43	5.62
99.12	124.94	146	133.79	-0.15	5.83
97.66	124.88	144.29	132.75	-7.48	7.35
98.63	124.94	145.51	134.28	-0.92	7.32
96.74	124.94	146.48	132.75	-3.2	7.69
96.62	124.94	148.99	133.79	-2.9	7.6
95.7	124.94	146.48	132.32	4.12	7.6
94.73	124.94	148.44	132.75	-8.24	7.57
95.76	124.94	148.93	134.28	5.04	9.28
91.86	124.94	154.3	133.85	1.53	7.78
90.39	125.49	152.34	132.75	-5.34	8.79
91.8	124.94	153.32	132.32	6.1	7.78
91.86	125.67	152.4	131.84	-3.05	9.52
91.31	125.49	157.71	133.79	5.65	9.74
89.9	124.94	156.25	131.9	-3.66	9.52
89.84	125.98	156.74	130.86	-5.49	9.64
89.84	126.95	158.2	125.98	7.63	11.69
89.84	124.94	153.81	132.63	-5.95	11.23
89.84	125	160.16	128.97	-7.02	11.69
89.84	126.46	160.22	128.42	-3.51	9.22
89.84	125.98	160.16	126.46	1.22	12.94
87.95	125.49	162.11	128.91	3.2	14.1
89.84	124.94	160.16	125.98	-0.92	13.12
89.84	124.94	161.62	124.94	8.24	14.65
89.84	125.98	162.11	124.94	-3.05	15.63
90.88	126.46	162.9	125.55	0	15.63
89.84	124.94	160.16	124.94	-0.76	17.52
93.75	124.94	161.13	124.94	-2.59	16.08
91.8	124.94	161.13	124.94	4.58	17.55
93.75	124.94	159.24	124.94	-1.22	17.55
93.75	124.94	160.16	124.94	1.22	18.8
96.19	124.94	160.16	124.51	4.27	18.92
98.63	124.94	157.23	124.51	3.05	17.46
98.14	124.94	158.94	123.54	2.44	19.5
98.14	124.94	156.74	123.05	-3.51	18.49
101.07	124.94	156.31	121.77	0	21.94
99.61	124.69	154.3	118.23	5.19	22.34
104.55	124.94	154.3	121.09	6.1	20.39
103.45	124.51	152.83	117.25	0.76	23.44
105.47	123.54	153.81	117.68	-2.59	22.71
105.47	123.05	152.34	115.72	-1.22	25.27
109.38	121.58	149.9	117.68	3.66	25.82
107.42	123.96	152.34	113.77	-0.46	27.28
113.28	121.09	152.34	112.79	6.1	27.8
110.11	121.15	147.95	113.28	3.05	27.1
114.99	117.19	147.46	113.28	-1.07	29.75
113.77	119.2	152.34	109.86	9.77	31.01
113.77	117.68	147.03	110.84	9.77	27.34
117.25	116.21	146.97	110.11	8.09	31.01
116.7	114.2	146.97	108.46	5.65	30.67
121.09	114.26	146.48	106.93	5.8	31.98
118.71	115.72	146.48	107.91	3.81	32.96
119.14	113.28	147.46	105.47	1.68	31.19
121.15	109.38	146.97	107.91	5.49	33.17
121.15	112.79	145.51	105.47	3.36	34.67
121.58	109.86	147.03	105.47	3.97	33.08
123.11	113.28	146.48	105.47	11.6	36.87
123.23	108.15	147.46	105.47	6.26	35.13
123.05	109.38	148.01	106.45	13.89	38.09
124.94	107.91	147.52	103.58	4.43	36.87
124.94	108.4	147.46	105.47	7.93	37.08
124.94	105.47	144.53	105.47	4.88	38.57
124.94	106.02	150.57	105.47	2.44	38.57
124.51	107.42	152.34	103.09	8.54	38.82
124.94	105.47	149.6	103.03	4.27	38.97
124.94	105.47	150.88	105.47	12.82	38.82
124.94	107.42	149.35	105.47	9.77	40.92
124.94	103.39	153.14	104	4.88	40.28
124.82	103.03	152.34	105.47	11.9	40.89
124.82	101.07	152.34	105.47	3.66	40.77
124.94	102.48	152.34	105.47	7.78	40.77
124.88	102.17	152.4	105.47	12.97	41.99
124.94	102.05	152.53	106.45	8.85	42.48
123.96	105.47	152.83	106.45	16.94	40.99
124.51	100.1	153.2	105.47	8.24	42.72
123.05	99.61	153.81	108.15	3.97	42.48
121.15	102.48	153.2	108.4	11.44	42.24
121.64	100.1	157.29	109.86	10.38	42.48
121.09	100.1	152.34	113.28	9.92	40.99
121.09	101.07	152.83	113.28	10.38	41.75
121.09	99.61	153.32	113.28	9.77	41.5
121.09	101.07	153.81	113.28	7.78	41.99
121.09	99.61	154.79	114.26	4.88	42.94
116.7	100.59	154.3	114.75	11.29	40.99
116.21	100.59	152.34	116.27	9.92	42.48
115.11	105.47	152.34	121.09	8.24	42.48
114.26	101.07	152.34	117.68	19.53	40.99
113.34	101.07	153.32	121.09	7.48	40.99
113.28	101.07	153.32	123.11	16.78	40.77
107.3	97.17	151.31	123.05	11.14	40.77
113.28	105.47	150.21	123.6	5.34	39.03
109.44	101.32	148.93	124.94	12.05	40.89
106.63	103.52	147.95	124.94	5.65	39.03
107.42	103.03	147.46	124.94	17.09	39.03
106.02	103.45	146.97	124.94	8.54	39.03
105.47	107.42	146.48	124.94	-3.2	38.82
103.52	105.47	146	124.94	14.65	38.57
102.6	105.47	144.47	126.04	7.93	36.62
102.6	106.51	144.53	126.95	14.5	37.08
100.77	105.53	144.53	127.44	13.73	35.13
102.6	107.42	141.42	128.91	10.07	37.08
100.1	109.38	141.48	128.42	11.29	35.13
99.43	108.34	139.71	131.35	16.17	35.13
98.21	111.33	138.67	131.04	13.43	35.13
97.66	108.4	137.7	136.72	5.49	35.13
97.66	109.44	137.21	132.75	6.41	35.13
95.21	109.56	137.21	136.72	13.89	35.13
97.66	107.91	136.72	132.32	15.26	33.17
95.21	110.41	132.75	136.72	12.82	35.13
96.44	113.28	132.32	136.72	5.49	35.13
94.48	109.44	130.86	136.72	3.97	35.13
97.66	109.44	126.95	136.72	10.38	35.1
93.75	113.28	130.37	134.77	11.29	35.03
94.48	109.92	126.89	139.16	1.22	35.13
93.75	109.74	129.39	137.45	12.21	35.13
93.75	110.84	126.46	137.76	8.54	35.13
94.24	111.08	124.94	139.16	11.29	35.13
91.8	110.17	124.94	138.67	10.99	34.18
89.84	109.86	124.94	136.72	9.77	35.13
93.75	109.86	124.94	139.65	6.56	36.62
91.8	110.41	124.94	136.72	7.63	36.87
91.8	107.42	124.94	136.72	4.88	38.09
92.29	109.44	124.94	136.72	7.32	36.62
93.75	105.96	124.94	134.95	17.85	38.33
91.8	106.45	124.94	133.79	9.77	38.82
90.88	103.03	124.94	134.83	4.88	38.82
89.84	106.38	124.94	136.72	10.53	39
93.75	102.54	124.94	133.85	11.44	38.09
93.75	101.5	122.62	132.32	10.99	38.94
94.24	99.12	124.02	133.79	5.8	38.57
91.86	98.14	123.05	132.32	9.77	40.89
93.75	98.14	124.51	130.86	10.07	40.77
93.75	97.66	123.05	129.39	7.63	40.77
94.67	94.67	123.05	128.48	5.19	42.24
97.66	91.8	121.09	129.39	8.54	42.72
93.81	95.21	124.02	128.91	10.38	42.72
93.75	93.75	122.01	128.91	8.85	43.7
95.21	89.84	123.11	125.98	9.77	42.48
93.75	89.84	123.05	126.46	7.32	44.68
97.66	89.84	124.21	125.92	1.98	45.17
94.24	87.4	124.57	125	-3.66	44.8
93.81	85.02	124.94	124.94	12.21	46.88
94.24	85.51	124.94	125.73	6.41	44.92
95.7	80.87	124.94	124.94	13.12	47.12
94.73	83.98	124.94	124.94	4.88	44.43
93.75	82.03	124.94	124.94	9.77	47.61
95.7	83.98	124.94	124.94	6.41	48.58
94.3	82.03	124.94	124.94	9.77	46.88
95.21	79.59	124.94	124.94	4.88	48.8
93.75	80.08	124.94	124.94	7.93	46.88
93.81	80.75	124.94	124.94	3.81	50.54
93.75	80.08	125.98	124.94	11.9	49.68
91.8	78.67	126.95	124.94	4.73	48.8
93.81	78.98	127.44	124.94	11.14	50.54
91.8	78.92	128.91	124.94	7.02	50.75
91.98	77.64	132.75	124.94	-7.63	52
90.39	82.03	133.79	124.94	11.44	53.59
90.58	82.03	132.63	124.94	3.97	52.49
90.33	80.02	132.75	124.94	3.97	52.7
90.33	80.81	134.83	124.94	7.48	54.44
91.8	82.03	136.72	124.94	2.44	52.61
89.84	79.59	138.18	124.94	9.77	55.15
89.84	82.03	137.7	124.94	7.48	55.05
89.84	83.01	139.65	124.94	12.21	54.93
89.9	83.98	143.43	124.94	7.93	52.61
86.98	83.98	143.31	124.94	1.53	55.15
85.51	84.96	144.53	124.94	8.54	56.09
86.98	86.79	145.51	125.49	-3.2	56.61
86.67	86	146.48	125.98	8.85	55.15
85.51	89.84	147.52	125.98	8.24	56.61
87.89	89.84	147.46	124.94	0.92	57.59
85.02	89.84	148.99	126.89	6.56	56.61
87.89	90.33	150.15	127.93	4.43	55.63
85.02	90.58	149.23	128.91	6.1	57.86
83.98	91.31	152.34	126.95	9.77	56.61
86.43	91.8	152.4	130.86	-2.29	56.52
84.96	94.79	153.32	128.91	-1.07	58.35
84.05	95.21	152.1	129.09	3.97	58.07
86.98	97.66	152.83	129.09	9.77	59.54
86.61	99.12	156.25	130.37	5.49	58.35
87.4	98.21	156.25	129.39	-0.92	59.05
88.93	97.66	154.3	129.94	2.44	59.54
90.03	98.63	153.32	128.91	7.32	59.05
89.84	98.69	154.79	128.91	10.83	58.56
89.84	100.52	154.3	130.86	6.1	59.6
89.36	100.65	156.98	129.94	6.1	60.03
89.84	101.62	154.3	125.18	9	61.07
93.75	101.07	154.79	127.87	7.93	60.42
91.98	101.14	154.3	128.42	12.21	61.4
96.37	101.07	156.25	130.92	-1.22	60.58
95.7	103.27	152.34	128.91	-4.12	62.44
97.66	102.05	153.32	128.91	2.44	61.52
98.21	104.31	154.3	128.91	-8.7	62.47
99.61	102.29	152.34	126.95	6.56	62.38
99.12	104	152.34	127.01	-2.59	65.43
103.52	101.5	148.93	125.92	-3.66	62.47
102.11	103.45	153.14	124.94	-3.81	64.42
105.53	102.48	150.39	125.06	6.1	64.21
105.47	104.43	148.93	124.94	5.34	63.72
105.96	101.07	147.95	124.94	-11.14	62.47
107.91	100.59	147.46	124.94	1.68	62.47
109.86	101.07	145.69	124.94	2.59	63.72
110.35	103.52	145.51	123.78	-1.07	62.47
114.26	100.65	146.55	121.15	2.44	64.39
114.75	100.65	146.48	122.01	-0.61	65.92
115.17	100.52	145.08	122.13	-1.83	64.42
114.2	102.23	144.53	122.13	-6.41	66.16
115.72	99.61	146.48	121.09	0.46	66.16
118.1	105.47	145.51	115.91	6.56	69.34
118.65	98.21	141.54	117.19	-3.2	68.12
121.09	99.67	140.14	114.75	0	66.38
121.09	99.67	142.58	113.4	-1.53	66.19
122.07	99.61	140.14	113.28	-3.66	68.12
122.01	99.12	141.11	115.23	-9.16	68.33
124.51	97.6	141.11	110.29	-3.2	66.38
123.05	97.66	140.14	110.35	-4.27	66.38
124.94	99.12	138.18	109.44	-4.88	68.33
124.57	99.61	137.45	109.38	-5.65	69.34
124.94	99.12	139.65	113.28	-5.65	68.33
124.94	98.39	138.67	107.97	-7.93	68.33
124.94	101.62	136.72	105.96	-10.99	68.33
124.94	98.57	139.65	107.91	-1.98	68.6
124.94	99.12	136.72	105.47	-9	67.87
124.94	100.1	137.21	103.03	-0.76	69.34
124.94	98.63	136.78	107.48	-10.22	69.82
124.94	99.61	136.54	105.96	-5.65	70.07
125.06	99.61	136.72	105.47	0	69.34
124.94	98.14	139.16	105.65	-6.56	69.58
125.85	100.1	136.72	109.38	-8.39	70.07
126.46	97.66	136.72	113.28	-12.21	70.25
124.94	101.38	135.31	107.42	-14.8	69.82
124.94	100.1	136.47	109.44	-13.43	69.34
125	99.61	136.72	108.4	-15.87	69.82
124.94	105.47	138.24	105.53	-8.24	69.34
125.73	102.05	138.73	113.28	-15.26	70.28
125.55	105.47	138.67	110.29	-18.31	69.34
124.94	105.47	136.9	110.41	-15.26	69.82
124.94	105.47	137.21	113.28	-22.13	68.3
125.49	106.38	136.72	113.28	-10.22	68.3
124.94	105.47	139.65	115.23	-16.48	66.38
124.94	106.32	138.67	113.28	-16.02	69.82
124.94	105.47	138.43	113.34	-15.41	70.07
125	107.42	139.83	115.97	-21.06	70.25
124.94	107.48	137.7	117.19	-21.21	69.34
125.98	110.11	137.76	118.71	-33.11	69.34
124.94	108.4	138.79	121.09	-21.06	68.3
124.94	109.38	138.67	118.1	-18.77	66.35
124.94	108.4	141.3	121.09	-14.95	69.34
124.57	113.28	136.72	121.09	-20.9	69.82
124.94	113.28	137.76	122.07	-27.62	69.09
124.94	113.28	136.72	122.07	-17.85	69.34
124.94	113.28	136.72	123.05	-23.65	68.6
124.08	113.28	137.21	123.6	-26.25	68.12
123.78	112.79	136.72	123.6	-20.75	69.34
123.05	112.06	132.57	124.94	-24.87	68.27
121.09	113.28	137.7	124.02	-32.5	68.12
121.09	116.27	133.61	123.6	-21.97	68.12
121.77	113.28	132.32	124.02	-22.89	68.12
118.23	113.83	131.84	124.94	-22.74	66.38
118.84	113.28	132.32	124.94	-21.21	66.38
117.25	116.21	130.86	124.94	-31.43	67.87
115.78	114.75	131.35	124.94	-25.63	66.28
114.75	112.24	128.91	124.94	-24.57	66.38
114.32	113.77	128.91	124.94	-27.92	66.38
113.34	115.42	128.91	124.94	-23.04	66.38
114.32	115.72	125.49	124.51	-33.72	66.16
110.35	114.75	125	124.94	-30.36	66.38
113.28	113.28	125.98	124.94	-28.84	66.38
107.91	113.28	124.94	124.94	-30.06	66.16
109.38	114.75	124.94	124.94	-27.47	66.38
106.51	111.27	124.94	124.94	-32.5	68.27
106.38	110.35	124.94	124.94	-30.21	66.16
104.31	110.11	124.94	124.08	-37.54	66.16
105.53	109.38	124.51	124.94	-23.8	66.16
105.47	109.86	123.54	124.94	-31.13	64.42
105.47	108.4	124.08	124.94	-27.16	66.16
102.48	107.42	118.65	124.94	-31.28	66.38
104.43	106.2	121.09	124.94	-34.64	65.92
105.47	105.22	116.21	124.94	-29.45	65.92
102.72	105.47	121.09	124.94	-35.55	66.38
102.48	103.45	118.04	124.94	-34.94	66.38
105.96	105.47	117.68	124.82	-27.62	68.12
105.47	105.47	113.77	124.94	-31.74	66.38
106.93	101.07	113.28	124.94	-31.74	66.38
105.47	99.67	114.26	124.94	-34.18	66.16
104.06	98.63	113.77	124.94	-35.1	64.42
105.47	97.53	111.33	124.51	-40.44	66.38
106.45	95.7	109.38	124.94	-33.26	66.38
105.96	98.69	107.42	124.94	-30.21	66.38
105.96	94.48	107.18	124.94	-39.22	66.28
108.4	93.81	106.2	124.51	-34.94	66.28
108.4	91.8	105.47	124.94	-36.77	66.38
109.38	91.8	105.47	123.05	-36.01	66.38
107.97	91.8	105.47	124.94	-33.11	66.38
113.28	90.33	105.47	123.84	-36.93	66.38
114.75	89.84	105.47	121.09	-34.48	65.43
113.34	91.8	102.54	124.94	-38.91	66.38
115.23	86	105.22	123.05	-34.33	64.42
115.72	86.98	105.47	124.94	-24.57	66.38
116.21	86	101.07	124.15	-25.33	66.38
121.09	86.43	102.11	123.05	-31.43	68.33
121.64	83.98	105.47	122.56	-32.65	69.34
121.09	80.99	103.52	122.01	-29.91	68.33
121.09	80.63	102.48	121.58	-30.06	68.3
121.09	83.98	103.03	122.01	-31.89	68.3
122.07	82.03	100.34	123.05	-23.8	69.34
124.57	82.58	105.47	121.09	-27.77	68.3
124.51	77.7	105.47	121.64	-30.67	69.34
121.15	77.64	105.47	123.05	-27.77	69.34
124.94	79.16	105.47	121.09	-33.42	70.07
124.94	76.97	105.47	121.09	-30.21	69.34
124.94	77.15	105.65	121.09	-22.74	68.6
124.94	77.15	107.48	121.09	-27.62	70.19
124.94	77.64	105.29	121.09	-27.77	69.82
124.94	75.68	105.47	119.63	-27.01	70.07
124.94	74.28	106.63	119.87	-27.62	69.58
124.94	76.17	105.47	118.1	-21.82	66.38
124.94	74.22	108.46	121.09	-18.92	70.28
124.94	75.26	110.29	121.09	-21.36	69.58
124.94	76.17	110.29	121.09	-23.19	70.1
124.94	74.22	107.97	122.07	-20.29	70.1
124.94	75.68	108.46	121.09	-15.87	70.07
124.94	74.22	109.56	121.89	-26.25	69.82
124.94	74.22	110.29	116.7	-12.05	70.07
124.94	74.22	113.28	121.09	-19.68	71.26
124.94	76.17	113.28	121.28	-16.48	70.28
124.94	74.4	110.41	121.09	-14.5	70.28
124.94	74.22	113.28	124.94	-15.87	70.25
124.94	75.2	110.35	120.18	-15.56	70.28
124.94	76.17	114.2	122.56	-8.39	71.53
124.94	74.22	113.28	123.11	-10.53	71.72
124.94	74.22	113.28	122.8	-10.68	72.51
124.94	77.88	113.04	123.6	-13.89	71.78
124.51	74.71	112.79	124.21	-6.71	71.53
124.94	76.11	113.28	124.94	-7.93	73.24
124.51	76.17	111.15	124.94	-2.59	70.28
124.94	77.64	113.28	124.94	-2.75	73.49
124.51	77.15	112.24	124.94	-1.22	72.51
124.08	81.54	112.79	124.94	-13.89	73.73
124.57	77.64	111.88	124.94	-6.26	73.97
123.05	82.03	113.28	124.94	-1.68	73.24
124.82	80.57	111.27	125.98	-2.59	72.02
124.94	83.86	113.77	124.94	-3.2	73
124.51	81.05	113.28	124.94	-6.87	74.19
121.09	85.45	109.38	126.46	1.37	73.49
124.94	82.09	111.51	126.95	7.32	73.97
123.96	84.47	109.38	128.85	10.53	73.97
124.94	83.98	110.35	130.37	3.05	74.13
124.94	85.45	108.46	127.93	8.85	73.24
124.94	85.45	109.38	129.46	4.88	74.19
124.94	85.45	107.42	132.32	1.22	75.44
124.94	84.96	106.93	130.86	12.21	75.23
124.94	89.84	107.42	131.84	5.04	75.44
124.94	89.84	107.12	133.85	20.9	75.68
124.94	88.38	107.42	132.75	13.12	75.2
124.94	89.84	106.45	134.28	10.38	76.17
124.94	91.8	105.47	132.39	18.01	75.2
124.94	89.84	107.91	135.8	20.9	76.17
124.94	88.87	105.47	136.78	23.19	74.01
124.94	89.84	107.91	136.72	16.63	75.93
126.95	89.84	105.47	136.72	19.53	76.42
124.94	89.84	105.96	138.73	20.29	75.2
124.94	89.84	105.96	136.72	19.84	76.42
125.49	90.88	107.91	137.21	28.08	77.15
124.94	89.84	105.47	136.72	24.57	76.66
126.89	90.33	106.51	137.7	29.91	76.17
125.79	88.93	106.93	137.21	27.47	75.68
126.04	89.84	107.91	137.27	25.63	74.19
126.89	83.98	107.42	139.65	25.94	74.19
127.44	90.82	106.2	136.72	27.47	74.19
126.95	89.84	108.22	134.77	26.25	73.73
128.91	89.84	110.29	136.66	35.71	73.97
126.95	86.91	107.91	136.72	30.36	74.1
129.09	87.4	113.28	131.84	36.62	73.97
128.91	86.79	108.4	137.27	40.59	75.2
129.88	86	111.15	134.77	40.28	74.19
128.91	84.96	113.28	132.75	39.06	73.24
128.91	85.63	110.84	132.75	39.52	72.75
129.94	87.34	111.33	132.32	41.66	71.78
128.91	84.96	113.77	132.32	42.27	73.73
127.44	84.47	113.28	131.41	39.06	72.02
130.43	82.03	116.21	131.59	47	71.29
128.91	84.9	115.23	129.88	45.17	71.78
128.97	83.01	115.23	130.86	44.1	70.28
126.95	86.43	115.72	130.86	49.29	71.78
128.91	82.09	117.19	128.91	43.64	70.28
129.88	83.98	121.09	126.95	52.34	69.82
128.91	82.09	118.1	128.78	50.35	67.87
124.94	83.98	118.1	125.49	49.13	66.38
129.64	82.03	121.09	125.85	52.49	69.82
126.04	82.82	119.02	125.98	48.83	69.34
127.01	82.52	121.09	125.98	56.15	68.85
125.49	82.09	121.09	125.06	53.71	68.33
125.98	82.03	119.87	124.94	57.98	66.38
124.94	83.98	121.15	124.94	61.95	66.38
124.94	82.03	124.51	126.04	54.02	66.19
124.94	84.47	121.09	124.94	69.89	66.38
124.94	82.03	121.58	124.94	60.88	66.38
124.94	81.6	121.64	124.94	65	64.42
124.94	82.03	123.05	124.94	64.39	65.92
124.94	82.03	123.05	124.94	61.65	64.21
124.94	85.45	121.95	124.94	66.83	62.47
123.05	82.03	121.09	124.94	69.58	62.44
124.94	80.08	121.09	125.06	65.31	61.55
123.11	83.98	118.65	124.94	61.04	62.47
124.94	82.03	123.96	124.94	71.56	60.58
121.09	84.05	121.58	124.94	78.58	60.64
121.58	82.09	121.09	124.94	69.58	61
121.09	84.47	123.05	124.94	74.77	59.05
121.09	82.09	116.27	125.98	70.19	59.51
121.09	84.47	119.32	124.94	75.23	58.04
115.72	83.98	121.09	124.94	79.8	57.1
116.03	85.45	121.09	124.94	73.24	55.63
112.49	84.47	121.09	124.94	78.43	55.15
107.42	89.42	121.09	125.06	79.65	54.44
113.28	86	121.09	124.94	76.9	53.71
111.33	86.79	117.37	125.98	78.13	50.72
107.91	89.84	119.08	126.95	72.17	53.16
106.93	87.89	117.74	125.98	79.8	51.7
105.47	87.4	121.09	126.89	82.24	50.72
105.47	89.84	117.37	129.39	78.13	48.58
103.45	89.84	116.27	128.91	90.94	48.71
100.1	89.84	116.21	128.91	79.5	48.8
98.63	89.84	113.28	128.91	82.09	47.3
100.34	91.8	118.71	129.7	83.01	48.8
97.66	91.8	117.25	131.84	77.06	47.12
94.24	91.8	115.3	131.35	94.3	46.14
97.66	95.64	115.23	130.92	82.24	45.9
91.31	93.75	115.23	132.39	89.57	41.99
91.86	94.24	115.72	136.72	81.18	42.94
89.84	95.64	114.75	132.75	83.47	44.19
93.75	97.66	118.16	130.43	92.93	42.24
86.98	97.66	113.28	137.21	83.62	41.75
89.84	99.61	115.17	136.72	79.65	40.77
85.69	98.14	115.23	136.72	88.35	39.03
85.14	100.1	114.26	138.43	83.01	39.03
86.49	99.61	116.21	136.78	93.69	39.03
85.45	99.61	115.97	138.85	83.01	38.82
82.58	103.03	114.75	135.74	83.77	38.57
82.03	101.44	115.23	137.7	84.99	39.03
82.03	102.11	115.23	138.67	87.28	35.13
82.09	101.32	115.23	137.76	93.08	35.13
84.53	102.11	114.75	137.21	89.11	34.91
82.03	102.11	116.21	137.7	91.25	34.91
82.03	105.53	114.26	137.7	90.33	35.03
80.57	105.47	115.23	136.72	88.5	34.91
82.03	103.45	115.97	136.72	91.71	35.13
80.08	107.42	115.97	136.72	86.21	33.17
82.03	105.47	115.23	136.72	85.75	32.47
82.03	107.42	116.15	136.72	86.36	32.71
82.03	105.53	114.99	136.72	90.94	31.98
82.03	106.45	116.7	134.95	92.77	32.47
82.03	106.14	117.19	132.75	86.06	31.13
80.99	106.51	118.04	136.72	91.86	31.22
82.03	106.93	116.21	131.9	88.04	31.22
83.19	106.45	115.3	136.72	88.65	30.79
83.98	107.48	114.75	130.86	91.71	31.77
84.05	105.96	115.17	131.84	93.69	31.22
89.84	105.53	117.25	130.86	90.79	30.79
84.53	107.97	116.21	132.63	85.91	31.01
85.45	106.51	113.34	128.91	87.89	33.08
89.36	105.47	113.28	128.91	89.57	32.96
89.84	107.42	113.28	129.39	93.69	31.22
93.75	105.96	113.28	128.91	98.11	32.96
89.84	105.47	113.28	126.04	88.65	31.22
91.8	107.42	113.04	128.91	85.75	32.71
93.75	105.47	113.28	126.95	91.09	31.22
94.3	105.47	113.28	125.92	87.89	31.19
90.82	105.47	110.84	124.94	93.38	31.13
99.12	105.47	110.84	126.46	81.79	31.22
97.47	103.45	109.86	124.94	81.33	32.96
98.69	105.47	110.17	124.94	91.4	31.22
101.07	101.38	106.93	124.94	78.13	31.22
102.6	102.05	109.38	126.95	91.25	33.17
106.93	102.36	108.4	124.94	86.67	32.96
105.47	101.14	107.91	127.5	81.63	33.17
107.48	101.38	105.53	125	96.89	32.1
107.48	98.69	105.47	125.49	80.26	32.96
108.4	101.32	105.53	126.77	91.86	33.17
113.28	99.61	107.42	130.86	84.23	31.98
110.41	97.66	105.47	128.91	86.82	32.71
113.34	101.38	104.06	129.94	91.55	33.17
113.34	98.63	103.27	128.91	90.94	33.17
115.72	98.39	102.48	131.9	95.21	33.17
116.09	100.16	103.03	130.86	91.4	31.19
117.68	99.61	105.47	132.32	82.24	34.18
121.09	99.67	102.6	132.63	91.09	34.91
118.35	99.61	102.11	132.75	91.55	35.13
121.09	101.07	103.52	136.72	90.33	35.13
122.56	99.61	102.23	136.72	84.99	34.18
122.56	95.21	100.16	138.73	84.99	32.71
122.62	100.1	100.59	139.65	88.35	34.18
124.94	102.11	101.5	139.71	83.01	35.13
124.02	100.1	103.52	142.58	87.89	35.1
124.02	103.21	101.32	144.53	79.65	35.13
124.08	105.47	101.07	144.53	84.99	35.13
124.94	100.59	97.66	144.53	88.2	35.13
124.94	103.03	101.14	146.48	84.69	34.91
124.94	101.32	102.48	149.17	86.98	36.87
124.82	105.47	101.32	149.9	79.65	36.62
124.94	102.05	101.32	153.81	84.38	37.08
124.94	102.11	105.47	152.89	94.3	36.62
124.94	103.45	101.14	152.83	83.62	35.13
124.94	105.47	103.27	156.25	91.71	35.13
124.94	105.47	105.47	156.31	75.68	34.67
124.94	105.47	103.45	160.16	81.33	35.13
124.94	105.47	105.47	160.64	79.8	35.1
124.94	107.42	103.58	161.07	89.42	37.08
124.94	105.96	105.47	160.64	93.23	35.13
124.94	105.53	105.47	162.11	89.42	35.13
124.94	109.44	103.52	163.82	82.09	38.09
124.94	107.42	105.47	163.57	76.29	38.57
124.94	107.42	105.47	167.72	92.32	38.09
124.94	109.86	104.98	167.97	89.42	38.85
124.94	108.4	105.47	167.97	92.32	39.79
124.94	110.11	105.47	169.98	87.13	38.09
124.94	113.28	105.47	167.97	95.06	38.57
124.94	110.84	101.07	168.95	76.9	38.82
124.94	110.84	107.42	168.46	90.33	39.03
124.94	113.28	105.53	169.92	83.62	39.03
124.94	110.35	105.47	167.97	87.89	38.85
124.94	113.34	107.36	169.43	97.66	38.82
124.94	113.28	105.47	170.72	83.92	38.57
125	113.28	105.96	169.86	87.89	36.87
124.94	107.91	105.47	171.94	88.04	40.77
124.94	115.23	105.47	168.46	86.36	39.03
124.94	115.17	105.47	169.92	94.45	38.82
127.93	113.28	105.47	167.97	89.11	39.03
124.94	114.26	105.96	168.7	93.84	37.02
125.98	113.28	103.45	167.97	84.69	39.92
125.73	113.28	98.63	167.97	88.5	40.04
126.46	113.28	105.53	166.56	85.3	38.85
126.53	115.23	101.44	167.97	88.96	40.77
126.77	111.27	105.47	165.53	92.77	39.03
128.91	112.79	100.1	167.97	88.96	40.77
125.49	113.28	99.61	163.09	95.52	39.03
130.86	113.28	100.1	162.6	100.86	39.03
129.39	110.41	99.18	163.09	94.45	40.53
128.85	109.86	97.66	161.13	97.66	39.92
131.35	113.28	97.66	161.07	90.33	40.77
131.04	110.35	97.66	160.16	98.88	39.03
131.35	107.42	95.21	158.75	85.91	38.82
132.32	107.24	90.88	160.16	98.27	40.31
136.72	107.6	91.8	156.74	97.66	40.99
132.75	107.42	90.33	156.25	98.57	40.53
131.9	106.51	89.6	156.98	93.84	40.77
136.72	105.47	89.84	152.83	106.51	39.98
138.67	106.14	89.84	147.95	95.21	35.13
136.72	105.53	84.96	152.34	102.69	38.82
137.21	105.47	83.98	152.34	100.71	38.82
137.7	105.22	84.05	150.39	101.32	39.03
138.67	102.17	84.05	148.93	106.51	37.84
136.78	102.6	82.03	146.48	100.71	37.08
141.17	102.48	80.02	145.57	106.51	38.57
139.71	102.54	76.66	146	102.54	40.04
144.53	100.77	77.15	145.26	104.06	36.87
142.58	99.61	74.71	145.26	104.06	37.05
138.43	100.59	74.71	144.53	108.49	38.09
144.53	100.46	74.22	144.53	108.18	35.13
145.02	99.67	74.22	145.08	99.18	33.17
144.53	99.67	74.22	144.53	103	35.13
145.51	102.48	71.17	141.11	114.9	34.91
145.39	99.61	69.82	141.11	106.05	35.13
145.26	100.1	69.34	143.55	108.95	32.96
146.48	99.61	70.25	140.26	107.73	33.17
146.55	100.1	68.85	140.14	105.59	32.2
147.95	103.03	67.87	141.6	109.1	32.96
146.55	99.61	68.85	138.67	109.25	31.22
142.58	101.07	70.01	139.71	113.98	27.59
148.5	102.05	69.09	142.58	112.3	30.52
145.69	101.14	67.87	139.16	117.95	29.33
146.48	98.21	68.36	139.71	116.88	27.1
146.97	105.47	68.36	144.53	116.73	26.34
146.24	101.5	70.25	141.11	116.42	29.05
146.48	99.12	70.25	139.22	107.57	27.8
145.02	103.03	72.27	141.54	113.07	30.79
146.48	105.47	70.25	138.67	121.31	27.31
145.26	105.47	73.73	144.53	114.29	25.36
144.53	105.96	76.17	142.58	117.95	22.95
146	107.42	76.17	144.47	114.44	24.35
144.53	109.38	75.26	141.6	119.48	23.9
146	107.42	75.68	144.53	125.27	22.71
144.53	107.97	82.03	144.53	120.24	23.8
142.58	113.28	82.03	146.48	126.95	21.45
143.07	110.35	80.99	145.02	122.83	22.95
139.65	111.15	81.54	145.02	124.51	20.48
141.6	113.28	85.02	144.53	135.8	19.5
139.16	113.77	87.89	147.16	121	19.5
138.67	114.14	89.84	146.48	131.68	19.41
139.65	114.75	89.84	149.41	122.07	17.46
137.21	115.17	90.82	146.55	128.48	17.33
138.67	116.27	93.75	149.9	130	15.63
136.72	121.09	97.66	149.41	130.62	16.57
136.72	118.65	96.68	153.32	131.07	16.36
136.72	119.2	95.7	149.9	127.56	16.36
136.72	121.58	100.65	150.57	132.29	14.65
132.32	122.07	99.61	152.34	133.06	14.16
134.28	121.09	100.65	152.34	135.96	14.16
136.72	123.84	100.4	152.34	133.06	13.18
132.75	124.94	105.47	156.25	130.92	13.67
132.57	124.94	105.47	152.83	134.12	13.18
129.88	124.94	104.55	152.4	141.45	10.74
136.72	124.94	105.47	153.32	133.21	11.23
132.57	124.94	105.47	154.3	136.72	7.78
131.84	124.94	105.96	154.3	143.13	11.69
133.61	124.94	107.42	156.25	140.38	9.52
132.75	124.94	107.42	154.3	142.52	10.25
133.48	124.94	106.93	158.14	143.89	10.74
132.57	124.94	107.91	153.32	143.89	9.28
132.32	124.94	106.38	154.3	143.59	9.28
132.75	124.94	105.96	152.34	145.42	7.78
136.72	124.94	107.42	153.38	146.94	9.28
133.79	124.94	104.43	154.79	139.16	7.69
134.52	124.94	105.47	154.36	147.4	6.84
137.7	124.94	105.47	152.83	141.3	6.84
135.07	124.94	105.47	152.83	143.74	5.83
138.67	124.94	105.47	147.95	148.01	6.84
137.27	124.94	102.48	154.3	133.06	5.83
137.7	124.94	100.59	152.34	152.13	3.88
138.67	124.94	99.79	151.43	145.72	3.88
138.67	124.94	100.1	152.34	147.09	5.74
140.38	124.94	100.1	152.34	150.45	3.42
141.6	124.94	99.67	152.34	155.49	3.66
144.53	124.94	98.14	152.34	154.42	3.88
141.66	124.94	95.76	148.93	155.33	3.88
144.53	124.94	97.41	149.48	160.22	3.88
145.02	124.94	98.14	148.5	159.61	3.88
144.53	124.94	95.7	147.46	153.05	3.42
145.02	124.94	93.75	146.48	159	3.66
148.93	124.02	95.21	147.95	140.38	3.17
146.48	124.51	91.8	147.46	156.86	3.88
147.95	123.66	93.75	147.52	156.25	3.88
148.93	124.94	91.86	145.51	154.42	1.92
152.34	122.56	90.88	146	157.62	1.71
152.34	122.13	91.8	146.97	156.25	3.66
149.41	122.13	91.8	145.57	157.93	3.42
154.36	122.01	90.82	145.51	166.02	3.66
154.05	121.09	90.45	144.53	155.03	1.92
154.3	121.95	89.84	144.53	163.27	2.93
153.38	121.09	93.93	144.53	156.86	1.83
154.79	121.09	93.75	144.53	164.18	1.83
156.25	121.09	91.86	145.08	161.9	1.46
156.25	122.01	89.84	145.02	166.02	1.89
156.74	119.08	97.66	144.04	164.79	2.93
157.04	121.09	95.64	144.53	158.69	3.66
160.1	121.09	95.7	145.2	161.74	2.93
154.36	119.2	98.14	144.53	163.57	1.92
160.16	121.09	97.66	145.02	168.91	2.93
154.36	117.74	100.1	145.02	166.63	1.83
157.29	121.09	100.59	146.48	169.07	2.93
154.36	117.74	102.29	147.52	159.76	3.42
156.25	118.1	105.96	147.03	172.42	1.92
154.3	117.74	103.52	146.67	164.79	3.88
154.36	117.86	107.42	147.4	168.46	3.17
152.34	117.74	109.86	149.17	168.46	3.17
154.3	115.3	113.28	152.4	159	2.93
152.34	116.7	113.28	152.34	169.68	3.3
156.25	117.74	114.2	152.34	164.03	3.85
152.34	117.19	117.74	152.34	168.91	1.92
152.34	121.09	116.7	151.31	171.97	0.98
149.48	115.72	118.04	152.4	166.02	3.66
148.38	115.3	121.09	154.3	173.34	3.88
146.48	116.27	121.95	154.3	166.63	3.78
152.34	116.27	123.05	157.29	171.97	3.88
144.53	115.72	123.54	154.3	170.14	1.92
146.48	115.17	124.94	157.29	167.54	3.81
142.58	117.68	124.94	160.16	170.9	3.88
136.72	115.72	124.94	157.9	171.97	3.88
142.58	121.09	124.94	160.16	171.97	3.42
138.61	117.25	124.94	161.62	172.42	5.62
136.78	116.27	124.94	162.11	170.14	3.88
136.72	115.72	124.94	160.89	174.56	5.62
136.72	117.92	124.94	162.6	174.56	3.88
137.21	117.19	124.94	162.11	172.12	5.83
131.35	117.19	124.94	162.6	166.93	3.88
132.69	118.1	124.94	164	172.42	5.77
129.39	121.09	124.94	164.61	175.78	5.62
130.8	117.68	124.94	167.97	163.12	5.62
126.95	120.18	124.94	164.98	175.78	6.59
126.46	118.71	124.94	167.97	176.09	5.77
125.49	121.09	124.94	163.82	173.65	5.62
124.94	121.09	124.94	166.02	176.54	6.35
124.94	121.09	121.58	163.57	173.19	3.88
124.94	121.09	124.69	167.48	174.87	6.59
124.94	122.56	121.15	167.97	179.44	6.84
124.94	121.34	121.09	167.97	173.95	3.88
124.94	123.11	115.23	165.1	175.93	3.88
124.94	121.95	121.09	162.11	172.58	5.62
124.94	123.05	115.42	167.97	177.46	3.42
124.94	121.09	113.83	167.97	174.56	5.83
124.94	123.05	114.2	164.12	171.66	5.83
124.69	123.11	110.11	161.32	178.38	3.88
123.05	123.78	108.28	163.09	171.81	3.88
124.76	122.56	107.42	164.55	175.78	6.84
124.02	124.76	104.49	163.94	176.85	7.57
121.15	124.94	102.72	163.57	176.39	3.88
124.76	123.54	99.61	162.17	185.55	3.88
123.23	122.07	99.79	162.6	173.65	3.88
123.05	124.82	98.63	160.34	177.76	3.85
124.94	121.09	97.66	159.91	172.42	5.74
124.08	123.54	93.75	160.22	161.13	3.88
124.94	123.05	95.21	160.16	177	5.62
124.94	122.01	90.39	158.2	174.56	3.88
124.94	124.94	89.84	156.92	177	5.62
124.94	121.58	86.98	154.3	172.12	3.88
124.94	121.09	88.44	156.25	176.39	1.92
124.94	122.13	85.51	154.79	178.99	5.62
124.94	121.09	84.96	152.89	173.8	5.83
124.94	115.23	82.76	152.34	182.04	3.88
124.94	121.09	83.98	152.34	167.54	5.62
124.94	117.25	83.98	149.6	177.46	5.62
124.94	115.23	82.64	148.01	176.39	3.88
124.94	115.23	82.03	146.67	174.71	3.88
125	114.2	82.58	146.48	183.87	6.35
124.94	113.28	82.7	144.53	174.56	3.88
128.91	109.92	82.03	144.35	173.65	5.62
125.98	107.91	82.03	144.53	178.07	3.88
126.89	110.11	83.98	141.17	176.85	3.88
127.81	106.2	82.52	141.6	176.7	3.85
130.86	107.42	83.98	138.85	175.78	3.88
129.88	105.47	82.95	140.14	175.78	3.88
132.57	101.32	84.84	137.7	181.43	3.42
130.37	102.48	86.67	136.78	175.78	2.93
132.75	100.46	86.49	135.56	183.11	3.66
134.77	99.79	86.91	134.77	184.02	1.92
134.28	98.27	91.8	135.25	170.9	3.88
133.85	96.44	89.84	136.72	169.68	1.92
132.75	93.93	92.77	132.75	176.54	3.66
136.72	94.73	91.31	131.35	170.29	1.92
136.72	97.66	91.86	131.84	172.58	3.66
136.72	93.75	94.54	131.84	175.78	1.92
136.72	86.98	97.17	128.6	179.6	1.71
137.27	91.8	94.79	130.68	165.41	1.83
137.21	89.9	97.72	131.35	181.43	1.71
137.7	91.74	99.61	130.86	172.12	1.86
137.7	89.84	100.59	130.86	172.12	1.22
137.39	89.84	99.61	130.86	175.93	-0.24
136.66	89.84	100.52	131.35	176.09	-1.92
140.14	89.84	105.47	130.86	172.58	-1.5
138.73	89.84	105.47	132.75	173.19	-0.24
138.67	90.76	105.47	130.86	168.61	-1.59
139.71	89.84	105.47	134.77	175.78	-1.37
138.67	88.93	106.2	132.32	171.05	-1.22
140.14	91.8	107.42	132.63	169.98	-2.96
138.67	89.84	107.42	131.84	169.07	-3.45
139.22	89.84	108.4	136.72	166.02	-7.35
138.73	91.8	107.91	136.72	156.86	-6.41
138.67	91.8	107.48	135.31	166.63	-6.84
139.65	91.98	110.84	137.76	171.36	-7.39
141.36	91.8	109.38	136.72	161.13	-5.89
138.67	94.67	109.86	136.72	161.74	-5.98
136.72	94.67	106.93	138.67	163.57	-9.03
140.14	97.41	113.28	138.67	157.47	-7.57
137.7	97.66	112.18	138.67	169.98	-10.01
136.72	97.66	109.86	140.14	160.22	-9.03
138.43	97.66	110.29	140.14	163.12	-11.75
137.21	102.05	110.29	141.11	160.37	-11.78
137.21	100.1	110.84	144.53	159	-12.21
138.67	100.46	110.11	142.58	169.68	-11.96
136.72	100.1	113.28	144.53	151.98	-15.63
137.7	103.03	108.15	144.53	146.64	-13.79
136.72	105.47	107.97	145.02	156.86	-15.38
136.72	106.2	110.29	144.53	153.5	-16.6
134.77	103.52	107.97	145.51	157.01	-16.6
134.77	106.2	105.47	145.02	146.48	-16.6
134.83	107.91	110.29	146.48	148.62	-17.58
134.77	106.38	106.26	146.67	157.78	-17.82
136.72	107.42	106.93	149.35	152.44	-18.31
134.28	107.48	105.53	147.46	150.6	-18.8
136.72	113.28	109.44	147.46	149.38	-18.55
132.32	111.08	106.51	146.48	142.36	-20.75
130.86	110.84	106.51	146.48	144.5	-20.51
132.32	111.82	105.96	146.48	137.48	-21.61
130.8	112.12	109.92	148.5	149.23	-23.47
130.86	112.24	105.47	146	142.67	-23.68
132.39	113.77	105.96	144.53	133.36	-23.53
131.35	114.99	107.42	146.97	135.19	-23.47
133.79	118.65	106.93	144.53	135.5	-23.9
129.88	114.75	105.47	145.26	137.94	-24.9
131.84	115.72	109.38	146	130.77	-25.42
131.84	114.2	107.42	144.53	132.75	-24.66
130.8	118.16	106.51	144.53	139.01	-27.59
132.63	117.92	107.42	140.14	121.31	-25.36
131.04	117.25	108.4	141.42	139.77	-24.9
131.41	117.25	107.42	142.15	127.72	-27.37
131.9	121.09	109.38	139.65	116.73	-27.37
132.32	121.09	109.38	138.73	130.46	-25.88
136.72	118.65	113.28	139.47	117.65	-25.88
132.32	121.58	113.28	139.22	118.87	-28.44
132.57	119.2	110.35	136.72	115.97	-29.33
132.32	121.58	106.93	134.77	113.68	-27.59
136.72	121.09	114.75	134.77	121.15	-29.33
132.75	121.09	113.77	132.51	109.56	-27.37
132.75	123.11	113.22	132.75	121.31	-27.59
136.72	121.09	115.23	134.28	106.96	-27.83
136.72	121.58	114.26	131.84	107.57	-28.32
134.77	123.11	115.23	125.18	109.71	-27.47
137.45	121.09	117.25	132.32	107.12	-27.37
138.18	120.06	117.68	127.5	106.96	-27.83
138.67	116.03	118.65	129.88	96.74	-28.56
141.6	123.6	118.65	126.95	96.44	-27.83
138.73	121.09	118.65	127.14	99.33	-27.37
138.73	122.13	121.09	126.46	94.6	-27.83
144.53	121.09	121.58	124.94	97.66	-27.37
141.6	121.09	123.05	124.94	84.69	-28.56
142.52	121.09	124.08	124.94	85.14	-28.87
142.52	120.18	123.54	124.94	93.99	-27.83
144.53	121.09	123.54	125	88.65	-29.33
142.58	121.09	123.54	124.94	84.23	-28.08
145.51	121.09	124.51	124.94	78.89	-29.33
147.46	121.09	124.94	124.94	72.48	-29.33
146.48	121.09	124.94	124.94	79.96	-30.52
146.48	121.09	124.94	124.94	67.14	-31.01
146.42	115.23	124.94	124.94	75.68	-31.31
144.53	119.08	124.94	124.94	68.51	-29.33
146.48	121.09	124.94	124.94	61.04	-29.36
149.17	118.96	124.94	124.94	74.77	-30.4
146.48	118.04	124.94	124.94	64.09	-29.42
146.48	121.09	124.94	124.94	61.95	-29.42
147.52	119.14	124.94	124.94	62.26	-30.52
146.48	122.25	124.94	124.94	52.03	-29.54
147.95	118.65	124.94	125	60.27	-30.52
146	121.09	124.94	124.94	56.92	-31.25
144.29	121.09	124.94	124.94	58.59	-33.2
145.45	121.09	124.94	124.94	53.25	-30.82
146.48	123.05	124.94	127.93	52.8	-30.27
144.59	121.09	124.94	125	53.71	-30.82
145.02	123.05	124.94	124.94	42.11	-30.82
146.97	120.61	123.6	124.94	47.91	-30.52
143.49	121.89	124.94	127.44	40.74	-30.27
143.62	121.64	124.94	128.91	34.79	-29.79
141.11	122.07	124.94	128.91	37.38	-31.77
141.66	122.56	124.94	129.39	40.89	-30.76
142.58	123.05	124.94	129.39	32.96	-31.31
139.16	122.13	124.51	129.88	30.06	-32.23
137.7	124.94	124.94	128.42	32.35	-32.93
136.72	124.57	124.94	130.86	39.37	-31.01
136.47	124.57	124.94	133.79	24.41	-30.52
133.85	124.94	124.02	130.86	27.16	-31.49
131.35	124.94	123.11	132.32	29.3	-31.28
129.88	124.94	123.6	131.9	21.06	-32.2
130.8	124.94	123.6	133.67	31.13	-32.2
130.86	124.94	123.05	134.28	16.33	-30.76
129.88	124.94	122.13	135.44	19.53	-31.28
128.91	124.94	124.21	134.77	9.92	-32.35
127.69	124.94	121.28	133.54	5.8	-32.68
126.95	124.94	121.09	136.72	17.09	-31.71
125.73	124.94	120	137.7	13.43	-31.49
124.94	126.95	119.08	135.31	13.58	-30.76
124.94	124.94	122.25	136.72	6.41	-31.49
124.94	125	121.09	138.67	3.2	-29.33
124.94	126.95	121.09	137.21	7.32	-30.73
124.94	126.95	117.25	137.7	4.88	-30.4
124.94	128.91	117.19	136.72	2.14	-29.33
124.94	126.53	117.98	136.72	0.15	-29.79
124.94	128.91	114.75	135.25	-3.05	-29.79
124.94	130.37	114.32	133.85	-6.26	-29.33
124.94	130.86	114.99	134.83	-1.83	-27.59
124.94	128.91	115.23	136.72	7.93	-27.59
124.94	128.91	113.83	136.23	-0.92	-27.37
124.76	128.66	111.27	132.32	-0.31	-27.37
124.94	128.91	106.93	136.72	-7.48	-27.37
124.51	131.04	113.28	130.86	-11.75	-27.37
124.94	128.91	113.28	132.75	1.53	-25.36
123.54	127.44	107.48	128.97	-11.75	-26.12
124.02	125.98	107.36	129.94	-14.04	-27.37
124.02	128.66	105.65	128.91	-10.99	-24.41
123.54	126.46	105.96	126.77	-25.02	-25.88
124.94	128.91	105.47	127.01	-11.75	-23.93
123.96	128.91	105.53	126.95	-31.13	-24.17
124.94	125.92	105.47	124.94	-16.02	-23.47
124.94	125	105.47	125.98	-10.83	-22.03
124.94	125.98	101.07	124.94	-19.38	-20.51
124.94	124.94	102.29	124.94	-15.11	-20.51
124.94	124.94	102.29	124.94	-19.53	-20.26
124.94	124.94	101.07	124.94	-23.04	-20.26
124.94	124.94	99.61	122.01	-15.41	-18.55
124.94	124.94	102.05	123.05	-19.23	-18.55
124.94	124.94	98.14	121.64	-13.89	-18.55
124.94	124.94	101.07	121.09	-24.87	-17.58
124.94	124.94	97.66	121.09	-18.92	-16.6
125	124.94	99.12	116.7	-21.82	-17.15
124.94	124.08	97.66	114.2	-27.47	-15.63
128.91	122.56	97.66	112.37	-20.6	-15.26
126.95	121.58	97.66	113.28	-31.74	-16.11
124.94	121.64	97.66	110.9	-29.3	-16.17
128.91	119.63	94.24	107.42	-18.16	-13.73
128.91	122.99	97.66	107.48	-27.62	-14.68
129.46	118.65	95.21	106.51	-27.01	-13.24
129.94	117.68	93.81	105.47	-33.42	-13.7
128.97	121.09	90.33	105.47	-33.72	-11.96
128.91	117.19	97.66	101.5	-22.89	-12.21
131.35	115.3	94.54	99.61	-38.6	-11.75
131.84	119.14	93.81	99.67	-28.84	-11.75
131.35	115.3	94.54	98.14	-31.13	-13.7
132.32	114.26	93.75	97.66	-34.48	-10.01
132.69	115.97	94.24	97.72	-32.5	-9.03
132.57	115.23	93.93	95.21	-29.3	-10.01
132.32	115.97	94.48	97.66	-28.38	-8.27
131.84	115.23	95.21	94.24	-31.13	-7.78
133.73	116.21	93.75	91.8	-30.82	-7.81
132.32	113.77	97.66	93.75	-27.01	-7.35
129.88	114.99	97.66	91.8	-31.89	-8.54
131.84	121.09	97.66	91.8	-31.13	-6.87
130.86	115.3	97.66	93.75	-34.18	-6.87
129.88	115.23	96.19	90.82	-34.94	-5.89
130.37	116.76	99.61	91.8	-37.99	-4.15
127.44	117.19	98.14	89.9	-36.01	-5.95
128.91	121.09	97.66	89.84	-27.77	-3.48
126.16	117.37	98.39	90.88	-32.96	-6.87
124.94	119.87	99.61	90.82	-37.69	-3.45
124.94	121.09	98.63	89.84	-31.89	-3.54
124.94	121.09	99.61	90.58	-33.42	-5.4
124.94	118.16	98.57	91.49	-32.04	-3.05
124.94	124.94	100.59	91.8	-27.77	-0.73
124.94	123.05	101.07	91.98	-37.23	-2.08
124.51	124.08	100.65	92.29	-37.38	-0.98
123.96	124.51	100.1	93.75	-37.08	-0.95
120.12	124.94	100.59	94.48	-34.64	-1.92
121.09	124.94	101.5	94.24	-38.3	-3.45
117.25	124.94	102.72	94.24	-30.21	-0.24
115.3	124.94	104.06	97.66	-33.57	0.85
115.78	124.94	101.07	97.66	-34.18	-1.22
113.28	125.18	101.14	98.21	-27.77	-0.03
113.28	128.91	102.36	98.63	-36.62	-0.03
109.38	126.95	103.52	99.61	-27.77	-0.03
106.02	128.85	100.1	101.07	-30.21	1.92
106.02	131.35	100.1	100.59	-35.4	1.92
105.47	130.37	99.61	101.07	-31.89	1.01
102.05	130.86	102.23	102.05	-30.82	1.92
102.48	134.28	99.61	105.47	-30.06	1.71
99.12	132.32	99.61	103.45	-28.08	3.66
97.66	134.7	98.33	99.67	-32.65	1.92
98.69	135.25	98.14	106.38	-28.84	3.66
96.19	137.45	95.76	107.42	-35.4	3.42
95.7	136.72	97.66	105.96	-32.35	-1.43
94.48	137.21	97.66	106.45	-28.69	3.66
97.66	137.21	96.19	107.42	-35.1	5.37
91.86	138.73	97.66	105.96	-25.79	3.75
94.79	138.67	94.67	107.91	-26.86	3.88
90.82	141.6	93.75	107.42	-26.09	3.88
89.9	139.4	94.24	105.47	-27.62	3.88
90.33	139.83	91.8	108.4	-31.74	7.78
91.8	136.72	89.84	113.28	-22.89	5.83
91.8	144.53	94.54	107.91	-32.65	5.37
91.8	140.14	90.58	108.4	-32.5	6.84
90.33	140.2	89.84	107.42	-20.9	6.35
91.8	139.4	93.75	107.48	-31.43	7.32
93.75	141.48	89.84	107.42	-26.55	6.71
95.21	141.48	89.84	105.96	-27.16	6.35
94.24	139.71	89.84	106.51	-23.65	7.32
95.21	141.36	89.84	108.15	-26.7	5.83
97.66	138.67	89.84	106.26	-28.38	6.29
98.14	138.67	88.93	106.02	-22.13	7.57
97.66	141.11	87.4	105.47	-24.72	7.32
97.84	139.16	89.84	105.53	-27.62	6.84
100.1	138.67	89.84	105.47	-24.11	8.54
102.23	136.72	89.84	104.55	-28.53	7.78
104.49	138.43	85.45	103.03	-22.74	7.75
106.2	136.72	90.82	103.03	-29.3	7.32
105.53	138.67	89.84	105.47	-26.7	7.08
106.93	133.79	89.6	102.6	-25.02	5.62
106.93	136.72	89.84	100.1	-34.03	6.84
110.29	132.63	91.8	101.5	-22.28	3.88
109.86	136.72	90.82	100.16	-30.52	5.83
113.04	130.86	91.8	99.61	-24.57	5.83
113.28	130.8	94.73	101.26	-18.46	6.84
113.28	130.86	91.8	98.63	-25.48	5.8
114.75	128.91	90.33	97.72	-18.77	6.84
117.25	130.86	94.24	99.61	-27.77	6.84
117.19	128.91	94.24	97.84	-20.45	3.88
119.08	125.98	94.73	97.6	-22.89	5.8
117.37	124.94	91.86	95.7	-31.74	5.62
119.32	124.94	98.63	97.66	-25.94	3.88
118.9	124.94	97.66	97.66	-23.19	3.88
119.63	124.94	97.66	97.66	-24.57	3.88
120.61	124.94	99.61	97.66	-19.84	3.88
123.6	124.94	97.41	97.66	-25.02	3.88
121.09	124.94	99.61	95.7	-23.65	3.3
121.28	124.51	100.59	95.52	-30.98	1.92
121.58	124.94	101.07	95.76	-28.69	3.42
121.83	124.57	102.05	97.23	-26.09	1.92
123.05	124.88	102.36	95.7	-27.77	1.92
121.89	124.02	103.03	94.54	-25.63	1.71
121.09	124.57	105.47	95.21	-27.92	-0.03
121.58	123.11	105.41	94.73	-28.08	-0.03
121.09	124.94	106.51	94.24	-25.33	-0.24
119.2	121.09	106.2	94.67	-29.3	-0.03
121.09	122.62	102.23	94.48	-31.13	-0.55
119.63	123.05	113.28	93.75	-32.35	-1.95
118.16	122.01	109.38	90.58	-28.69	-2.2
118.1	121.09	110.84	95.21	-26.25	-2.66
117.68	121.09	109.44	93.75	-25.79	-1.92
115.78	121.83	114.2	93.75	-20.75	-2.96
114.44	121.09	113.28	91.8	-27.01	-2.96
115.23	121.09	113.28	90.03	-27.77	-4.43
113.89	121.15	113.22	91.86	-32.35	-3.97
113.77	121.09	112.79	91.8	-30.21	-6.87
113.28	120.18	113.77	89.84	-30.21	-6.38
113.28	121.09	115.23	90.88	-29.14	-8.06
109.86	122.25	115.42	91.8	-28.69	-6.87
113.28	121.09	115.91	90.03	-25.94	-8.06
106.63	121.15	115.97	93.75	-29.3	-9.03
109.44	121.09	115.72	91	-16.02	-9.03
105.47	121.09	116.15	91.8	-30.52	-9.8
104.98	121.09	115.72	89.84	-20.75	-8.54
104	122.01	121.09	90.33	-20.45	-10.77
102.54	121.64	116.7	89.84	-30.21	-9.31
101.07	121.15	121.09	89.84	-34.94	-11.84
102.05	122.01	116.7	89.84	-37.38	-11.75
99.61	124.57	117.98	90.58	-31.74	-11.75
99.61	123.11	119.08	87.95	-36.01	-13.7
100.59	123.11	117.86	84.47	-33.57	-10.01
100.1	124.94	118.65	91.8	-27.92	-13.7
97.66	124.94	121.09	89.84	-32.96	-16.11
95.21	124.51	121.09	89.84	-36.62	-14.68
97.66	124.94	117.19	86.98	-34.03	-15.63
95.7	124.94	119.08	89.84	-38.3	-14.68
90.82	124.94	118.1	89.84	-30.52	-16.57
94.3	124.94	121.09	90.39	-40.28	-16.57
93.75	124.94	121.83	86.73	-33.72	-17.33
90.88	124.94	118.1	89.84	-37.69	-18.55
90.52	124.94	118.04	89.84	-32.2	-19.56
90.03	124.94	113.34	89.84	-29.3	-18.55
88.56	124.94	121.09	87.89	-40.74	-18.52
89.84	124.94	118.1	89.84	-40.28	-20.51
87.89	124.94	117.68	84.47	-35.86	-19.78
86.91	124.94	118.04	87.83	-36.47	-19.56
87.89	124.94	121.09	86.43	-33.87	-20.75
86.85	124.94	117.68	89.84	-35.1	-20.51
86.12	125.67	118.1	86	-32.5	-21
86.49	124.94	121.09	87.89	-39.98	-23.9
89.84	124.94	118.1	86.12	-47.61	-24.41
86.49	124.94	117.25	86.43	-39.67	-23.93
87.89	124.94	115.72	83.98	-35.1	-27.37
86.12	124.94	118.65	85.51	-42.72	-24.38
89.84	124.94	121.09	86.85	-35.86	-27.37
86.85	124.94	121.09	84.47	-45.62	-25.63
85.45	124.94	116.27	82.03	-32.65	-27.37
89.84	124.94	117.19	83.98	-45.78	-27.37
89.84	124.94	121.09	83.98	-45.78	-25.88
84.96	124.94	118.1	82.03	-40.44	-27.4
89.84	124.94	121.09	82.03	-37.08	-27.37
88.68	124.94	121.09	83.5	-42.11	-27.59
89.84	124.94	117.68	82.03	-47.15	-25.42
91.31	124.94	121.09	80.08	-45.62	-27.37
89.9	124.94	118.16	79.1	-44.71	-28.08
93.75	123.11	122.01	77.64	-46.08	-27.37
93.75	123.11	117.92	77.64	-39.98	-28.56
93.75	124.51	119.08	77.15	-45.17	-28.08
95.7	123.05	121.09	76.17	-48.22	-29.79
94.73	121.09	121.09	77.64	-37.84	-29.54
97.66	123.54	118.1	74.4	-44.56	-27.37
97.41	121.58	123.05	74.71	-43.33	-29.33
96.19	120.61	121.09	74.22	-44.1	-27.59
98.63	117.98	121.09	74.22	-39.98	-28.32
98.63	119.63	121.09	72.33	-40.44	-28.87
99.61	121.09	121.15	74.22	-37.23	-29.36
99.61	117.86	121.09	70.86	-35.1	-29.36
102.6	116.7	122.13	72.2	-61.04	-29.36
100.59	115.72	122.13	74.22	-47.3	-27.59
103.09	115.78	122.56	71.29	-42.27	-28.32
105.47	117.19	123.54	70.25	-51.57	-29.33
102.6	114.75	122.13	74.22	-42.88	-29.36
102.48	117.74	124.02	74.22	-46.54	-28.32
104	113.34	124.51	70.25	-44.86	-29.33
105.47	114.26	124.02	72.33	-37.99	-29.36
107.42	113.83	121.09	70.25	-34.94	-28.08
102.6	114.75	124.94	72.27	-43.03	-29.33
104.98	114.26	124.94	74.22	-41.35	-28.08
105.47	113.28	124.94	74.22	-39.67	-29.33
105.47	113.28	124.94	76.17	-39.67	-29.33
105.47	114.75	124.94	74.22	-37.84	-29.33
105.47	115.3	124.94	76.66	-41.05	-28.56
105.47	114.2	124.94	78.61	-41.96	-27.59
105.47	109.92	124.94	77.88	-45.17	-29.42
105.47	117.37	124.94	77.15	-36.62	-29.33
104.06	115.23	124.94	83.98	-46.08	-29.33
102.05	115.17	124.94	82.03	-41.5	-30.03
103.27	115.78	124.94	82.76	-46.39	-29.39
105.47	116.15	124.94	83.98	-43.03	-28.81
102.05	117.68	125	86.49	-38.91	-29.54
105.47	117.92	124.94	89.84	-39.37	-30.36
100.1	116.7	125	88.44	-24.72	-30.03
99.61	118.04	124.94	90.82	-34.94	-30.76
99.12	117.19	124.94	96.44	-35.55	-28.56
99.12	119.08	124.94	93.75	-34.64	-30.03
98.14	121.09	128.91	97.66	-41.81	-29.33
98.63	121.09	127.44	98.69	-35.86	-30.03
99.61	121.09	126.89	99.79	-39.22	-29.54
98.14	124.02	124.94	99.61	-41.81	-29.79
97.66	122.01	127.93	102.72	-50.05	-29.54
98.63	122.62	124.94	105.47	-36.47	-30.76
95.64	123.05	124.94	105.47	-28.99	-30.76
94.6	122.62	125.06	107.42	-34.18	-30.03
95.64	124.08	125.06	106.93	-37.99	-31.98
94.48	124.94	124.94	108.4	-28.38	-30.52
93.75	124.94	126.71	110.29	-33.42	-30.52
93.75	124.94	125	111.33	-26.55	-31.98
95.7	124.94	124.94	112.06	-28.53	-32.47
93.75	124.94	124.94	109.86	-37.69	-32.96
95.46	124.94	124.94	114.26	-29.3	-33.26
92.29	124.94	124.94	113.28	-35.1	-34.3
92.29	124.94	124.94	113.77	-28.53	-32.23
93.81	124.94	124.94	116.27	-34.03	-33.33
93.81	124.94	124.94	114.26	-25.33	-33.42
93.75	124.94	124.94	115.23	-25.02	-33.45
94.3	124.94	124.94	116.7	-24.26	-32.68
97.66	124.94	124.94	115.23	-27.62	-32.84
93.75	124.94	124.94	114.26	-25.79	-33.33
94.24	124.94	124.94	114.26	-22.89	-34.7
97.66	124.94	124.94	117.25	-22.58	-34.21
97.66	124.94	124.94	114.26	-27.16	-34.7
97.66	124.94	124.94	114.75	-18.62	-33.66
97.72	125.06	124.94	115.23	-24.11	-34.7
98.63	124.94	124.94	113.77	-22.74	-35.4
98.63	124.94	124.51	113.28	-16.94	-35.28
100.4	124.94	124.94	113.34	-26.09	-35.13
102.6	124.94	124.94	113.28	-14.65	-37.23
102.05	124.94	124.94	110.35	-17.24	-35.89
102.36	124.94	123.96	113.28	-22.43	-36.38
105.47	124.94	124.94	113.28	-16.02	-36.16
105.47	124.94	124.94	108.4	-18.46	-36.38
105.96	124.94	124.02	107.36	-9.31	-35.4
106.45	124.94	124.94	109.86	-13.89	-35.28
107.91	124.94	123.05	105.96	-16.48	-35.71
109.38	124.94	123.54	105.47	-16.02	-36.16
109.44	124.94	124.02	105.47	-18.77	-36.16
110.84	124.94	123.11	105.47	-7.48	-37.72
113.77	124.94	122.56	103.27	-14.95	-38.6
113.28	124.94	123.05	104	-9.31	-38.15
115.23	122.13	124.02	101.38	-7.32	-40.28
115.72	123.78	124.51	103.03	-8.7	-38.64
116.7	121.09	124.02	99.61	-13.12	-39.06
116.21	122.01	122.56	98.39	-10.99	-39.67
121.09	121.09	123.54	99.61	-8.09	-41.08
121.09	121.09	124.94	101.07	-3.97	-43
118.65	121.15	123.72	98.39	-7.02	-41.05
121.09	121.09	123.05	98.14	-10.53	-41.75
123.05	118.1	123.11	97.41	-5.8	-43
121.15	117.19	124.94	97.66	-9.77	-43.09
123.96	117.19	124.02	97.66	-4.88	-43.58
124.51	115.97	124.51	97.66	-0.15	-44.19
122.25	117.68	124.94	100.28	1.68	-45.04
123.05	114.75	124.94	98.63	-9.16	-45.93
124.94	114.75	124.94	98.63	-10.68	-46.88
123.11	113.28	124.94	97.72	-4.58	-46.02
124.94	115.3	124.94	99.12	-3.2	-45.53
122.56	115.23	124.94	98.63	-1.22	-47.12
123.05	113.28	124.94	99.61	1.07	-47.85
123.05	112.18	124.94	101.07	-8.09	-48.83
123.54	113.28	124.94	102.54	-1.83	-51.27
121.58	113.28	124.94	101.14	2.44	-50.81
123.05	109.38	124.94	105.47	-0.46	-51.76
121.28	115.23	124.94	107.42	-16.48	-51.76
123.23	114.75	124.94	106.38	-1.37	-55.66
121.09	113.34	124.94	105.96	5.8	-53.22
120.61	113.28	124.94	111.33	-8.24	-53.47
121.09	112.79	124.94	109.86	0	-54.93
122.01	113.28	124.94	113.28	-2.14	-54.93
117.25	113.77	124.94	114.32	5.65	-56.4
116.21	113.28	124.94	115.3	-1.07	-58.62
116.21	113.28	124.94	121.09	2.44	-58.84
115.3	113.28	124.94	118.65	3.2	-58.84
113.28	113.28	124.94	119.14	-5.04	-59.08
113.22	113.28	124.94	121.15	-0.92	-60.58
111.39	114.01	124.94	121.09	6.41	-62.01
107.42	113.34	124.94	124.02	-1.83	-60.79
117.68	115.42	124.94	124.94	4.88	-62.26
109.38	117.25	124.94	124.94	2.75	-63.51
107.42	114.75	124.94	124.94	2.14	-63.72
107.42	116.7	124.94	124.94	6.26	-66.53
105.47	115.78	124.94	124.94	0	-65
104.55	116.7	124.94	125.06	3.97	-69.85
103.03	119.02	124.94	128.91	7.32	-66.93
105.47	115.3	124.94	126.95	2.44	-68.94
100.59	117.37	124.94	126.95	13.58	-71.32
100.59	119.08	124.94	131.35	0.61	-70.07
99.12	118.23	122.13	128.91	8.09	-71.53
97.72	113.83	124.94	129.94	9.16	-70.8
98.45	122.07	124.51	130.86	4.58	-71.04
96.25	119.32	123.05	132.32	12.97	-72.36
95.4	121.15	121.15	131.84	0	-73.49
96.74	121.64	121.09	131.35	9.77	-74.25
90.33	121.09	122.13	130.92	8.85	-73.27
95.21	121.09	122.01	136.72	1.83	-75.29
93.99	123.05	117.74	132.75	14.95	-76.2
95.7	121.58	117.19	134.83	5.49	-76.2
93.81	124.94	117.25	134.28	6.41	-76.29
95.46	120.61	115.23	134.77	0.15	-76.2
93.75	122.62	115.23	132.75	4.27	-76.9
94.73	122.74	113.83	134.77	15.56	-77.18
89.84	123.11	113.28	133.79	7.48	-77.27
97.66	123.54	111.27	137.33	7.63	-76.66
94.3	121.83	109.38	131.59	11.29	-77.18
94.48	117.19	109.86	134.28	10.68	-77.18
96.19	124.51	106.93	134.77	7.32	-77.88
95.64	122.56	109.38	132.39	3.81	-77.7
97.66	121.28	105.96	131.35	9.77	-79.07
98.14	123.05	106.38	127.93	4.12	-80.05
99.61	121.09	105.47	132.75	10.38	-78.13
98.63	121.09	103.27	129.88	12.82	-77.7
100.1	121.09	102.05	128.91	12.21	-78.13
101.07	121.09	103.03	131.84	9.31	-77.76
100.59	120.61	101.07	129.39	7.63	-78.13
103.58	117.68	105.47	128.91	12.66	-78.13
105.47	119.2	99.12	126.95	10.38	-77.18
104.55	117.19	100.1	128.6	7.32	-77.39
105.47	118.71	98.45	124.94	14.04	-77.7
109.38	116.21	97.6	124.94	6.41	-78.61
106.93	115.72	91.8	125.49	5.8	-77.88
113.28	114.75	99.61	124.94	12.21	-79.1
109.86	117.19	95.21	124.94	8.85	-77.76
110.84	113.28	97.66	124.94	9.77	-77.21
113.28	112.24	94.73	124.94	-1.22	-76.2
114.2	113.28	97.66	124.94	10.99	-76.9
113.46	110.35	94.73	124.94	14.65	-75.26
113.83	107.91	93.75	124.94	11.44	-77.18
117.68	107.42	92.29	124.94	11.29	-76.72
113.83	107.42	94.73	124.94	10.38	-78.13
121.09	106.51	97.66	124.94	18.01	-76.2
119.2	105.47	94.67	124.94	18.31	-75.44
121.09	103.45	93.75	124.94	12.51	-74.34
122.01	102.6	97.66	124.94	15.26	-74.46
122.62	101.07	93.75	124.02	8.85	-74.25
123.11	105.96	94.24	124.94	20.14	-74.95
124.94	99.12	93.75	123.9	17.09	-71.84
124.51	98.57	95.7	124.76	7.93	-72.88
124.94	99.61	95.21	124.51	13.58	-72.51
124.94	97.72	94.48	124.94	20.29	-73.3
124.94	95.46	95.7	124.82	12.82	-74.25
124.94	95.21	97.66	124.94	21.06	-72.51
124.94	91.8	97.66	123.54	13.73	-71.29
124.94	97.66	95.58	124.94	18.01	-72.3
124.94	93.81	94.73	124.94	12.21	-70.31
124.94	91	98.63	124.94	13.73	-71.29
124.94	94.79	97.66	124.94	19.53	-70.56
124.94	90.33	97.66	124.94	14.65	-70.43
124.94	91.8	97.84	124.94	22.28	-72.33
124.94	90.82	100.1	124.94	13.89	-71.35
124.94	90.76	100.16	124.94	13.43	-69.85
124.94	91.86	100.34	124.94	17.7	-71.29
124.94	89.84	100.59	124.94	22.28	-70.31
124.94	89.84	100.59	124.94	24.41	-69.34
124.94	89.84	102.54	124.94	18.16	-70.56
124.94	91.8	105.47	124.94	20.75	-69.95
124.94	91.37	103.03	124.94	17.4	-71.04
128.91	89.84	105.53	124.94	11.75	-70.56
124.94	93.81	105.47	124.94	20.75	-69.46
125.98	91.8	103.45	125.49	24.41	-68.48
125.49	91.31	105.47	124.94	13.43	-70.28
125.92	94.67	100.1	124.94	23.96	-68.88
124.94	91.8	107.42	128.91	18.62	-70.56
125.79	93.75	107.91	125.98	15.11	-69.37
125.49	96.74	105.47	125.98	21.06	-70.56
124.94	95.7	109.99	126.95	21.21	-70.07
125.49	97.66	106.02	126.95	23.04	-69.92
127.5	99.61	110.29	128.91	13.43	-70.07
125.98	97.66	107.42	128.91	21.21	-71.04
125.98	98.63	107.42	131.84	21.06	-71.78
124.94	98.57	107.42	130.86	17.7	-69.85
125.92	102.23	107.42	129.39	25.18	-74.25
126.95	103.45	105.53	128.97	19.53	-71.04
125	101.44	107.42	131.84	20.75	-71.53
128.91	101.5	106.51	129.46	21.21	-72.51
125	104.43	106.26	132.39	21.06	-72.51
125.49	104.31	105.65	132.75	24.41	-72.51
125.98	106.99	105.53	131.59	19.99	-71.53
125.98	105.65	104.49	131.84	19.53	-71.04
125.92	107.42	103.45	131.84	15.11	-71.99
125.73	106.99	106.51	131.84	17.09	-72.3
128.91	107.97	105.47	130.43	30.06	-72.75
125	108.34	102.23	136.72	21.21	-74.25
128.91	110.11	103.03	132.75	14.65	-71.04
125.49	113.28	101.07	130.86	21.97	-71.53
125	113.28	105.47	131.35	19.53	-74.25
126.95	113.28	99.61	132.75	26.25	-75.32
126.83	111.39	99.61	130.86	23.19	-74.25
128.91	113.16	98.45	132.51	30.52	-74.46
129.88	113.28	98.63	131.04	21.21	-73.21
128.91	113.28	98.14	129.88	23.35	-72.51
131.35	115.23	96.19	129.94	25.94	-77.18
128.91	113.28	97.66	128.91	19.84	-74.46
130.86	115.23	97.66	127.81	25.02	-75.26
129.88	115.42	93.75	125.98	24.41	-74.25
129.7	115.05	94.73	126.89	21.06	-74.46
129.94	114.75	95.46	126.95	23.19	-74.25
131.84	114.2	93.75	126.95	25.63	-74.46
133.79	115.78	91.8	124.94	23.04	-79.1
132.63	117.19	93.75	124.94	25.33	-76.29
130.55	116.27	89.9	124.94	19.53	-74.46
137.27	115.42	90.33	124.94	30.06	-76.29
134.7	119.14	89.84	124.94	25.02	-78.37
136.23	115.97	89.84	124.94	22.28	-76.42
137.21	116.7	89.84	124.94	24.41	-77.18
138.67	115.72	89.84	124.94	19.53	-73.21
138.67	117.25	86.67	124.94	20.14	-78.09
138.67	117.86	88.38	124.94	19.99	-76.42
140.2	117.25	89.84	124.94	29.75	-77.18
139.71	115.3	89.84	124.76	21.67	-77.64
136.72	121.09	86.98	124.94	9.77	-77.39
142.09	118.1	89.84	124.94	26.86	-77.39
140.14	118.1	87.89	123.54	17.09	-79.59
141.11	117.74	86.91	124.94	13.28	-79.56
142.58	114.75	89.84	124.94	23.19	-78.58
142.58	121.09	89.36	124.94	22.74	-80.08
141.11	118.65	89.84	124.51	20.75	-80.32
144.53	116.7	89.84	124.94	3.05	-82.06
144.53	121.09	89.84	124.94	20.29	-81.05
140.2	116.27	89.84	124.94	13.12	-82.06
144.53	120.06	86.98	124.94	13.89	-79.65
139.65	117.68	87.95	124.94	15.87	-81.05
138.73	118.65	86.91	124.94	20.75	-81.05
140.14	117.68	90.76	124.94	16.17	-82.06
138.67	116.21	89.84	124.94	17.85	-82.52
140.14	118.16	89.84	124.94	14.65	-82.06
136.72	121.09	91.86	124.94	12.97	-82.28
136.47	117.68	89.84	125	12.82	-82.52
134.77	116.76	90.82	124.94	20.75	-84.47
136.66	113.28	90.82	124.94	9.77	-84.11
131.84	119.2	91.8	126.53	5.04	-83.01
131.35	117.68	91.98	125.98	6.1	-83.53
130.86	115.72	95.21	125.55	7.93	-84.47
129.58	117.74	91.98	129.76	1.98	-86.91
126.89	115.23	93.75	128.91	5.49	-84.23
127.87	115.23	94.73	129.39	11.75	-85.97
124.94	118.1	94.24	128.91	10.22	-83.98
126.95	114.2	93.75	129.88	11.9	-84.53
124.94	115.23	97.66	130.86	15.26	-84.59
124.94	113.28	95.21	132.32	2.59	-86.12
124.94	113.28	95.21	131.84	4.88	-85.97
124.94	115.23	96.19	130.86	5.49	-86.67
124.94	113.28	97.66	131.9	3.05	-85.97
124.94	114.26	97.66	136.72	5.04	-85.97
124.08	111.82	95.7	132.75	2.75	-85.97
121.15	113.28	97.66	133.85	-1.22	-85.97
122.07	113.28	94.48	136.78	3.2	-85.97
121.09	114.26	97.17	134.28	1.22	-86.67
117.19	113.28	97.66	134.77	-11.29	-85.97
115.3	110.35	97.66	137.21	0.61	-84.23
115.97	110.84	97.66	136.72	-1.68	-84.72
114.75	113.28	97.66	136.72	0.61	-84.72
116.27	109.86	99.61	136.72	-5.49	-83.74
113.28	110.29	97.66	136.72	-0.15	-82.76
113.28	113.28	95.28	136.72	-0.31	-83.5
113.28	110.35	94.73	136.72	-2.44	-86.03
108.4	109.38	94.73	134.83	-4.73	-82.28
111.33	109.44	95.76	136.29	-10.99	-81.05
107.91	109.38	94.73	136.72	1.22	-82.09
111.27	110.84	95.21	136.72	-21.36	-82.06
107.91	110.29	93.81	136.72	-11.14	-81.05
107.42	107.97	95.7	138.67	-9.16	-79.35
108.4	110.35	91.8	136.72	-8.7	-80.32
105.47	110.29	92.29	134.77	0.31	-80.05
105.47	107.42	92.29	133.79	-12.82	-78.83
105.47	106.93	89.9	134.34	-15.87	-78.61
100.1	107.48	89.84	132.63	-6.26	-79.1
104.68	107.42	89.84	133.79	-14.8	-78.13
105.47	107.18	89.84	132.75	-5.8	-77.18
105.47	110.41	87.89	132.75	-11.14	-76.2
105.47	105.47	86.12	134.28	-25.48	-74.95
105.47	106.45	85.14	130.86	-6.26	-74.25
106.2	107.48	84.47	130.92	-12.97	-74.25
102.48	105.47	85.45	130.8	-9.77	-72.88
105.47	101.07	82.58	130.07	-13.43	-74.25
103.27	107.42	82.52	125.49	-21.82	-71.04
103.03	105.22	77.7	130.86	-12.36	-69.89
105.47	103.45	83.01	129.39	-12.82	-69.89
105.47	102.11	79.1	127.01	-10.38	-70.56
105.47	102.42	76.66	128.91	-13.89	-69.85
105.47	101.5	77.15	126.95	-16.02	-66.89
105.47	103.03	77.64	126.04	-14.04	-65.95
102.6	98.63	76.23	125.55	-17.09	-69.37
104.98	98.33	76.66	125.06	-14.34	-64.7
105.47	97.6	74.22	125.67	-20.6	-65.95
105.47	97.66	74.71	124.94	-16.48	-64.48
105.47	97.72	74.22	124.94	-14.65	-62.5
107.91	94.24	73.73	124.94	-19.07	-62.5
106.26	95.21	74.22	124.94	-13.73	-61.77
107.42	91.98	72.33	124.94	-15.87	-60.58
106.02	91.8	72.27	124.94	-17.55	-58.72
107.91	90.03	67.87	124.94	-16.78	-58.62
107.91	88.07	74.22	124.08	-17.85	-58.62
113.28	86.43	72.27	124.94	-16.17	-55.63
109.92	83.98	70.01	124.94	-16.17	-55.66
110.84	86.43	71.23	124.51	-19.68	-58.62
113.28	84.05	69.89	121.09	-19.84	-53.22
115.3	82.03	72.02	123.96	-17.24	-53.71
113.28	84.05	71.78	121.58	-15.41	-52
114.75	80.08	72.27	123.05	-19.68	-51.76
116.21	78	71.78	121.09	-12.66	-50.81
116.21	76.23	71.23	121.09	-14.34	-49.8
116.21	76.66	72.27	121.09	-12.66	-49.77
121.09	74.71	73.3	123.05	-16.33	-46.45
117.98	74.22	74.77	117.68	-17.24	-46.02
121.09	69.82	74.22	117.68	-15.41	-45.17
121.09	74.22	74.22	116.21	-9.31	-44.95
124.08	69.4	74.22	121.09	-11.6	-44.07
122.13	69.4	76.17	117.19	-14.19	-43.52
123.72	70.25	80.08	115.23	-18.01	-44.19
124.94	67.2	76.66	121.09	-16.33	-41.53
123.6	66.41	77.03	117.68	-15.26	-40.04
123.84	66.89	77.64	116.21	-15.26	-40.28
124.94	66.41	80.81	115.17	-11.6	-38.12
124.94	64.45	80.99	118.23	-28.23	-38.64
124.94	63.23	82.03	118.65	-14.04	-37.66
124.94	64.03	85.45	120.61	-8.85	-36.19
124.94	63.96	82.09	118.1	-25.18	-38.6
125	66.41	82.52	121.09	-12.97	-35.71
124.94	64.51	84.9	121.15	-11.6	-35.13
124.94	63.96	83.01	121.09	-13.89	-31.98
125	63.48	89.84	119.08	-7.78	-32.2
124.94	66.41	86.91	121.09	-16.02	-32.35
124.94	66.41	89.84	122.07	-13.89	-31.25
125.73	65.37	90.33	122.56	-8.54	-29.79
127.93	64.94	90.82	123.6	-18.01	-31.8
125.49	65.19	89.84	124.94	-13.89	-27.95
126.95	68.36	89.6	124.51	-14.65	-28.32
125.49	68.36	89.84	124.94	-9.61	-30.27
126.95	66.41	90.33	124.94	-12.66	-27.47
126.46	74.22	91.8	124.94	-14.04	-27.37
129.76	70.25	91.8	124.94	-7.93	-25.48
128.91	72.2	91.8	124.94	-14.19	-25.63
129.88	72.27	92.29	124.94	-3.2	-23.47
126.95	75.2	92.29	124.94	-8.54	-23.68
126.95	76.17	92.29	125.06	-9.61	-23.47
128.91	77.64	91.86	125.06	-5.34	-24.17
126.95	82.03	94.24	125.49	-21.06	-21.73
129.88	79.59	90.88	126.95	-10.99	-20.75
128.42	82.03	91.8	127.93	-6.56	-21.24
128.91	82.95	93.81	128.91	-8.24	-20.26
129.46	84.96	93.81	129.88	-6.26	-19.56
128.6	84.96	90.64	131.84	-5.34	-20.26
128.91	82.52	90.76	131.35	-7.02	-17.82
129.88	90.82	89.84	130.86	-5.65	-17.58
131.84	89.84	90.82	130.86	-5.65	-17.09
129.82	89.84	90.33	132.32	-6.71	-14.89
130.43	93.75	89.84	134.77	-6.71	-15.38
133.79	89.6	93.75	136.72	-4.27	-15.26
130.92	93.75	89.84	134.77	-9.77	-15.38
134.28	95.28	89.84	135.8	-9.77	-16.36
132.32	95.58	88.44	136.72	2.44	-12.45
132.51	96.5	89.84	137.76	-7.48	-12.94
133.79	96.19	89.84	135.74	-2.9	-13.7
132.75	97.66	86	134.77	-7.93	-10.86
134.83	97.66	89.9	136.72	-7.48	-11.75
136.72	98.69	86.91	136.72	-2.59	-9.89
136.72	100.1	86.43	133.79	-0.31	-10.01
138.73	100.1	85.45	132.69	4.12	-8.03
136.78	98.69	88.38	134.83	-8.24	-8.76
137.45	99.12	85.02	131.84	-5.49	-7.35
138.73	102.48	85.45	134.46	-3.05	-7.45
139.65	100.1	85.45	134.77	-6.87	-8.54
141.66	99.67	84.47	131.35	5.34	-6.38
141.6	99.12	83.98	130.8	-6.71	-4.91
141.6	100.59	86.43	129.7	-8.09	-4.36
144.53	101.07	83.98	127.5	-1.68	-2.47
144.53	100.16	84.53	128.97	-8.7	-2.96
144.53	99.61	85.51	125.98	-1.37	-0.95
146	100.1	83.98	124.94	-5.04	-2.47
144.53	101.5	85.51	124.94	-5.04	-0.03
139.71	101.07	84.96	124.94	-0.76	-0.95
144.53	99.37	84.96	124.94	-9.16	1.92
146.48	102.23	85.51	124.94	-1.07	1.92
145.02	101.14	84.53	124.94	-5.04	-0.12
148.93	99.61	86.98	123.84	-7.78	3.88
144.53	99.55	89.84	123.54	-4.27	5.4
144.53	98.69	89.84	123.54	-7.17	3.88
145.32	102.6	87.89	121.09	0.31	3.88
145.45	99.61	91.8	121.09	-9	3.88
144.53	99.43	89.84	121.09	-1.22	7.57
145.02	99.12	89.9	117.98	0	7.6
144.53	98.14	89.84	115.72	-9.77	7.78
144.53	98.21	94.6	118.23	-2.9	7.78
142.58	99.79	93.75	113.28	-6.26	8.79
142.09	99.61	94.54	113.22	0	9.8
144.53	99.12	95.21	113.28	-5.49	11.6
140.08	98.21	95.76	113.28	-6.56	13.18
136.72	98.57	94.3	113.28	-1.37	10.74
138.67	98.57	98.63	110.11	-10.99	13.18
136.72	97.66	98.69	107.42	-2.59	14.16
138.67	99.61	101.07	113.28	-3.66	15.63
133.79	97.66	101.07	109.86	-10.68	15.63
136.72	97.66	102.6	111.27	0	16.05
132.32	97.66	105.47	113.28	-8.54	16.54
131.35	97.66	105.47	110.11	-13.28	17.33
130.86	96.62	105.47	109.38	-4.43	19.41
128.97	96.68	107.91	111.33	-9.77	17.52
128.91	98.21	108.15	110.84	-6.41	19.29
127.62	95.21	111.15	111.08	-8.85	17.52
124.94	97.66	113.28	113.28	-8.24	20.51
126.04	97.66	113.77	113.1	-4.12	21.42
126.04	97.66	116.21	107.91	-8.54	22.22
125	97.66	115.23	115.23	-5.04	23.19
124.94	94.67	117.68	116.21	-11.6	22.46
124.94	98.63	118.65	115.23	-13.12	24.38
124.94	97.66	121.09	115.97	-3.66	24.84
124.94	95.21	119.32	121.09	-10.53	24.38
124.02	97.66	121.09	116.7	-3.81	25.85
124.94	94.73	122.56	119.08	-14.65	25.82
123.05	97.66	122.01	119.2	-8.85	26.12
118.71	97.66	124.94	121.15	-6.1	27.8
123.05	95.28	123.84	121.09	-14.65	27.28
122.07	97.66	124.51	123.05	-19.53	28.29
121.09	94.73	124.94	123.05	-13.12	26.37
122.13	97.66	124.94	124.02	-14.34	27.8
121.09	95.21	124.94	124.94	-6.71	31.19
121.64	97.66	124.94	124.94	-14.8	28.78
121.09	98.14	124.94	124.94	-9.16	31.22
118.1	96.19	124.94	124.94	-15.41	31.22
117.37	95.64	124.94	124.94	-9.16	32.96
120.12	97.66	124.94	124.94	-9.77	31.98
121.09	97.17	124.94	124.94	-9.92	31.22
117.37	93.75	124.94	124.94	-11.44	34.42
116.15	99.61	124.94	124.94	-13.28	34.91
115.23	99.61	124.94	125.85	-20.75	31.98
117.92	100.1	124.08	124.94	-12.66	35.1
116.15	97.84	124.94	124.94	-11.44	35.13
114.75	98.57	124.94	124.94	-13.73	36.87
116.27	100.1	124.94	124.94	-12.97	35.13
115.72	99.61	123.6	125.49	-15.56	36.87
115.23	98.69	124.94	124.94	-6.1	38.82
114.32	100.59	124.02	126.46	-15.56	38.09
117.19	101.07	124.94	124.94	-6.87	38.57
114.32	101.07	122.56	124.94	-18.77	38.82
113.1	101.07	123.54	124.94	-19.53	39.92
113.77	101.44	124.51	124.94	-10.83	40.28
114.2	101.38	124.02	124.94	-22.13	41.75
115.23	104	121.64	124.94	-22.74	41.99
115.78	102.6	120.61	124.94	-13.73	40.77
114.2	102.05	121.15	124.94	-10.83	42.94
117.19	102.6	123.54	124.94	-10.99	43.95
114.32	101.07	121.09	124.94	-15.56	44.43
115.72	104.49	121.09	124.94	-12.51	43.95
115.23	103.27	121.15	124.02	-11.75	44.92
117.74	105.47	118.65	124.94	-20.75	45.9
115.23	103.03	121.09	122.56	-11.9	44.46
115.78	103.52	119.08	122.13	-16.17	46.88
116.27	105.96	119.2	121.09	-8.09	47.61
116.15	102.6	122.07	120.85	-11.29	46.88
117.92	102.11	118.65	118.65	-17.7	49.77
115.72	105.47	121.09	121.09	-5.49	50.54
113.28	102.48	121.09	116.27	-7.48	48.8
116.21	101.14	122.13	118.23	-5.65	50.29
118.65	103.03	122.07	115.23	-8.85	52
117.19	102.54	123.54	114.01	-14.04	50.75
117.25	102.54	121.09	113.28	-12.21	52.49
117.92	101.5	119.14	115.3	-10.53	54.2
117.98	105.47	124.08	113.28	-10.53	53.62
117.37	100.16	123.05	113.28	-12.97	53.47
117.25	102.48	122.07	110.23	-10.83	56.18
121.09	99.61	124.02	110.11	-9.46	57.4
117.74	105.47	123.6	109.38	-13.28	55.63
119.63	101.62	124.94	107.91	-6.1	58.35
121.09	100.65	124.94	110.29	-13.12	57.56
121.09	100.16	124.94	107.12	-13.12	58.35
122.56	100.16	124.94	110.29	-4.43	59.45
119.63	103.52	124.94	106.51	-2.14	59.33
121.09	103.03	124.94	107.42	-2.59	59.54
121.09	100.16	124.94	107.42	-2.59	57.59
121.83	100.65	124.94	106.93	-4.43	60.49
121.09	101.26	124.94	105.96	-1.68	62.47
121.09	101.5	124.94	107.42	-6.1	62.47
121.09	102.29	125.55	106.26	-2.59	63.96
121.09	105.47	126.04	106.93	-5.04	62.47
120.61	103.03	127.44	113.28	-1.22	63.96
121.09	103.45	128.91	107.42	-4.12	64.42
121.09	105.47	127.93	107.91	-3.97	63.96
116.15	105.47	126.95	109.86	0.61	64.42
121.09	105.96	130.68	110.23	-3.66	61.95
121.09	105.47	130.62	110.23	-14.5	66.16
121.09	109.44	128.91	111.27	1.68	65.43
121.09	109.92	132.32	113.28	-3.51	65.92
120.61	109.44	134.28	113.28	3.05	66.38
121.09	109.44	134.28	115.72	5.19	67.87
116.7	111.33	136.72	114.01	5.8	66.38
121.09	113.28	136.72	117.25	2.14	66.38
121.09	113.77	136.41	115.23	5.19	69.34
119.2	114.07	137.7	117.92	6.56	68.12
121.09	121.09	138.67	118.9	2.44	69.34
118.04	119.08	137.7	121.64	6.1	68.33
118.1	118.16	137.7	121.09	7.78	68.24
121.09	120.06	141.36	123.11	2.44	69.34
121.09	121.58	139.65	123.54	11.75	69.82
115.78	121.58	136.72	123.54	6.56	69.34
121.09	124.02	142.52	124.94	4.88	69.82
114.75	124.94	141.17	124.94	5.34	69.82
115.72	124.94	141.36	124.94	13.28	69.34
113.34	124.94	140.14	124.94	9.77	69.82
114.75	124.94	141.6	124.94	8.24	69.34
113.28	124.94	141.6	124.94	12.51	69.34
113.28	124.94	141.6	124.94	9.92	69.76
109.86	125	140.14	124.94	6.71	69.37
113.28	124.94	141.54	125.49	8.85	71.53
109.38	130.86	139.16	124.94	14.95	66.38
109.38	128.85	137.21	126.71	13.89	69.34
110.11	128.97	141.11	125.49	17.09	68.12
106.93	128.91	138.73	126.04	14.65	68.33
105.47	126.89	137.21	128.91	10.99	68.33
106.2	132.32	136.72	128.97	11.44	70.07
105.47	131.35	138.67	128.91	10.22	69.58
102.6	132.39	137.45	128.91	7.48	69.09
103.52	134.28	136.72	127.44	12.97	70.07
102.54	134.28	134.64	125.79	14.19	69.34
99.61	136.72	132.75	128.91	9.92	69.34
103.45	136.72	132.75	128.91	17.09	66.38
102.11	136.23	132.57	128.91	19.53	69.09
100.16	133.85	131.84	128.91	10.83	69.82
100.52	135.25	130.86	129.94	19.53	66.38
99.61	132.51	131.59	126.95	12.21	68.12
98.69	136.72	130.86	128.91	8.09	69.58
99.12	136.72	128.91	127.87	23.19	66.38
101.07	136.72	125.98	124.94	14.65	68.85
98.69	132.75	129.39	127.01	24.57	66.38
97.66	132.75	126.71	124.94	18.77	69.09
98.69	136.72	124.94	124.94	11.6	66.38
100.65	134.28	127.93	124.94	16.94	69.34
97.66	130.86	126.89	124.94	12.97	68.24
97.66	130.86	128.91	124.94	15.26	66.38
99.61	128.97	125	124.94	13.89	65.92
98.39	130.86	125.55	124.94	14.65	68.3
100.52	126.95	125	124.94	16.48	68.85
98.45	127.69	125.06	124.94	12.51	68.12
100.1	125.18	124.94	124.94	17.85	68.24
100.59	124.94	124.94	124.94	12.82	66.38
101.14	124.94	124.94	124.94	15.26	69.09
101.32	124.94	124.94	122.07	19.53	68.33
100.16	124.94	125	122.56	9.77	72.02
103.52	124.94	128.91	121.09	25.02	68.12
100.59	124.51	125.49	121.15	12.51	67.87
105.47	122.92	125.73	121.09	20.14	69.82
105.96	121.15	126.95	121.09	18.16	68.33
109.38	121.09	126.46	117.98	12.82	69.82
106.45	121.09	129.7	118.1	23.35	68.33
108.89	115.91	127.44	121.09	12.21	66.38
108.4	113.34	129.39	119.08	14.8	68.33
105.47	114.01	127.01	121.09	16.17	69.09
110.29	113.28	128.91	118.1	19.53	69.34
110.84	109.56	129.76	117.19	16.17	70.19
113.28	107.42	131.84	121.09	10.99	69.37
113.28	105.96	130.92	121.09	19.53	70.28
113.28	105.47	130.55	121.09	14.8	64.42
113.28	103.03	130.86	121.09	11.44	69.82
114.75	102.29	134.77	119.63	19.68	70.28
114.2	99.61	134.77	121.09	11.44	72.02
117.37	97.66	132.75	118.1	19.53	69.85
115.72	95.46	132.32	121.83	13.43	72.24
116.21	93.75	133.79	121.09	7.93	70.16
117.19	91.8	133.79	121.83	16.17	73.97
117.74	90.58	136.23	122.56	11.6	70.28
121.09	90.33	136.72	123.54	11.44	71.78
118.16	89.84	136.72	123.72	20.14	70.28
121.09	86.91	134.77	124.94	9.77	72.02
117.61	84.96	136.72	124.21	12.36	72.02
114.75	83.56	138.67	124.94	8.24	72.02
121.09	82.03	133.79	124.94	8.54	69.34
117.19	82.03	134.77	124.94	21.36	71.78
117.19	82.03	135.25	124.94	11.9	73.24
118.16	80.08	136.72	125.98	9.77	73.24
121.09	77.64	134.77	124.94	8.54	72.75
117.19	77.64	130.86	127.44	10.38	72.24
116.7	77.64	131.84	126.95	10.53	71.72
114.75	77.88	135.25	129.88	6.56	70.28
117.25	75.2	136.72	131.35	15.56	70.28
115.3	74.71	131.84	130.86	5.95	70.28
115.23	74.22	131.41	134.28	4.88	70.28
115.23	74.22	130.86	136.72	8.24	71.72
114.32	74.22	132.57	135.25	0.15	72.02
113.28	74.22	129.39	140.2	9.77	72.14
113.34	70.25	129.82	139.16	10.99	71.72
113.28	72.02	128.91	140.14	6.41	71.29
114.26	70.07	128.91	144.53	12.36	70.07
111.33	73	126.95	144.53	17.09	71.29
113.28	71.29	126.16	144.59	11.29	72.02
111.39	69.89	124.94	145.51	7.32	70.28
113.28	68.36	125.49	146.97	2.44	70.28
110.84	72.45	124.94	147.52	6.41	70.28
112.79	68.85	125	148.44	-0.46	70.07
105.47	68.85	124.94	152.34	7.32	68.33
109.86	70.07	124.94	152.34	3.05	68.12
113.28	68.36	124.94	152.34	0.61	69.34
109.86	68.42	124.94	152.34	5.34	66.38
109.38	68.85	124.94	152.34	3.05	66.38
108.4	66.89	124.94	156.25	4.73	65.92
109.86	68.36	124.94	152.34	1.22	66.16
109.86	67.38	124.94	152.34	-0.76	62.47
113.28	67.2	124.94	156.25	9.92	65.92
113.28	66.41	124.94	153.32	-1.68	66.16
113.16	62.99	124.94	156.25	5.49	64.42
111.08	67.87	124.94	153.81	-5.04	65.67
113.28	66.41	124.94	152.34	-2.59	64.33
113.34	68.36	124.94	153.08	-6.71	62.47
113.28	66.41	124.08	152.34	3.05	61.52
113.77	64.45	124.94	152.34	4.12	64.42
113.28	65.19	124.94	152.34	-1.98	64.21
115.78	61.28	124.02	154.3	-4.73	62.47
115.23	63.48	123.11	147.95	4.27	61
118.23	64.45	124.94	147.95	-3.66	61.92
116.21	62.56	124.51	145.08	0	59.05
119.14	58.59	124.08	146.67	-13.12	61
121.09	61.46	124.94	145.02	-8.54	59.51
122.25	59.14	124.08	144.53	5.19	58.35
121.09	59.14	124.02	144.53	-5.95	59.45
122.13	58.59	124.94	142.52	7.48	57.5
123.11	58.65	123.6	144.53	-6.1	59.54
124.94	58.59	124.08	138.67	-0.15	58.35
124.02	58.59	124.94	136.72	6.41	55.63
124.94	55.6	124.08	136.29	-12.36	56.61
124.94	56.15	123.54	132.39	-2.29	55.63
124.94	54.75	124.57	131.65	-8.54	54.93
124.94	54.2	124.51	128.91	-9	53.96
124.94	52.73	124.82	130.43	-4.88	53.47
124.94	50.78	124.57	128.91	-2.59	52.61
124.94	53.77	124.94	128.91	4.27	53.96
124.94	50.78	124.51	125.49	-6.26	53.47
128.91	50.78	124.82	124.94	2.29	51.51
126.04	50.78	124.08	124.94	-0.15	50.54
127.5	50.78	124.94	124.94	-8.24	52.7
124.94	44.92	124.94	124.94	1.53	50.75
130.86	47.06	124.94	124.94	-9.61	52.49
128.91	46.94	124.57	123.11	-8.7	50.75
129.88	45.41	122.99	124.57	-15.26	50.29
130.86	44.92	124.94	121.09	-7.17	48.58
131.84	43.95	124.94	120.91	-4.27	49.77
131.35	45.41	124.94	121.09	-8.7	50.66
131.35	42.97	124.94	117.68	-7.48	49.56
130.86	42.72	124.94	121.09	-8.24	48.8
132.69	44.98	124.94	121.09	-1.83	48.71
131.35	43.03	124.94	114.32	-1.22	49.56
136.72	42.97	124.94	117.19	-5.19	48.8
132.75	42.97	124.94	113.34	-8.7	48.58
136.72	42.97	124.94	113.22	-7.78	47.73
132.75	43.46	124.94	113.77	-6.26	48.71
132.32	42.97	124.94	115.97	-7.17	47.12
132.57	41.99	124.94	113.28	-11.44	47.3
134.77	42.97	124.94	110.35	-4.12	47.12
132.75	42.97	124.94	113.28	-6.56	46.88
131.35	43.46	124.94	113.28	-10.99	45.44
130.86	45.72	124.94	114.75	-10.53	45.9
134.77	44.92	124.94	111.51	-10.38	46.88
131.84	42.97	124.94	111.08	-13.28	45.65
133.67	46.88	124.94	113.28	-5.19	44.92
131.84	45.65	125.92	113.28	-6.56	45.9
130.86	45.9	124.94	113.28	-7.93	44.68
131.35	50.78	124.94	113.28	-1.83	46.39
129.88	50.78	124.94	113.28	-13.12	44.92
129.39	50.78	124.94	113.28	-4.27	45.29
129.39	50.78	126.65	114.75	-11.29	45.17
125.98	50.78	126.16	113.28	-5.49	44.19
126.89	50.78	128.91	115.23	-3.2	42.94
125.98	52.67	126.46	113.28	-12.97	42.72
128.91	54.69	126.95	115.23	-6.56	41.99
127.01	54.2	126.95	114.75	-11.14	43.95
125.49	55.54	127.87	113.77	-2.9	42.94
124.94	58.59	129.39	115.23	-12.21	42.94
124.94	56.64	128.91	114.2	-7.78	40.99
125.49	59.08	128.91	113.28	-3.2	42.48
124.94	58.59	126.95	121.09	-7.17	41.99
124.94	59.51	130.37	115.72	-8.09	42.91
124.94	60.61	130.86	116.27	-6.71	42.24
124.94	63.96	128.91	116.39	-7.78	41.99
124.94	63.17	127.75	117.86	-3.81	40.53
124.94	64.45	126.95	115.72	-4.12	41.99
124.94	66.47	128.91	117.68	-1.22	42.94
124.94	66.41	128.91	117.19	-17.24	42.94
123.6	66.41	126.95	116.7	-0.46	42.24
122.25	69.21	126.95	117.68	-1.22	40.04
123.11	68.36	128.91	118.65	-16.02	41.99
121.09	68.36	125.73	117.19	-0.31	41.44
123.96	68.85	124.94	117.68	0.61	40.77
121.09	70.25	124.94	115.72	-3.2	41.99
121.15	71.29	124.94	117.19	-1.98	42.85
115.78	72.27	124.94	116.21	-1.98	43.95
119.87	74.22	124.94	115.23	5.19	42.48
119.14	72.75	124.94	117.19	-4.88	42.72
121.09	72.75	124.94	114.32	-1.83	43.7
118.65	74.28	124.94	114.01	-12.82	44.83
121.09	74.22	124.94	114.32	-2.59	44.22
121.09	74.22	124.94	114.07	4.12	44.19
118.23	68.42	124.94	113.04	-6.1	42.72
118.23	75.26	124.94	113.28	0.76	45.9
119.08	75.68	124.02	113.28	0	44.19
121.09	75.68	123.05	109.92	1.83	45.9
121.09	74.22	122.07	109.38	1.22	46.88
115.23	74.22	121.58	109.38	-3.36	47.61
[truncated: 48,001 more rows]
