# Supplementary material for: Synchronized activity of sensory neurons initiates cortical synchrony in a model of neuropathic pain
Source: Nat Commun. 2023 Feb 8;14:689. doi: 10.1038/s41467-023-36093-z (PMC9908980; doi:10.1038/s41467-023-36093-z)
Supplement: Supplementary file 7 — Supplementary Software 1 [file 41467_2023_36093_MOESM7_ESM.zip › comparsion EEG from Chao/comparsion EEG/comparsion bl_3h_1d_3d/run_get_fft_results_for_Chao.m]

clear;

cd('C:\BACKUP\chenc17\pain ECoG analysis\comparsion bl_sni\comparsion bl_3h_1d_3d')
file_name_1 = 'Pre_FK506.xlsx';
file_name_2 = 'Post_FK506 7d.xlsx';  
[x1,y1] = xlsread(file_name_1);
[x2,y2] = xlsread(file_name_2);

high_pass = 0;
low_pass = 1;
l_freq = 35;
u_freq = 40;
l_freq_hp = 0.1;
u_freq_hp = 1;
sample_rate = 5000;
resolution = 0.2;
window_size = 0.8*sample_rate;
overlap_ratio = 0.2;
do_plot = 0;

[P_fft_1, f_fft_1, f_1, T_1, P_1, filt_EEG_1] = get_fft_results_for_Chao(x1, window_size, overlap_ratio, high_pass, low_pass, ...
    l_freq, u_freq, l_freq_hp, u_freq_hp, sample_rate, resolution);
for i=1:size(P_fft_1,1)
    P_fft = P_fft_1(i,:);
    P = P_1{i};
    filt_EEG = filt_EEG_1(i,:);
    figure;
    set(gcf, 'color', 'w')
    plot(filt_EEG)
    title(['EEG  animal ' num2str(i) ' ' file_name_1(1:end-5)])
    
    figure;
    set(gcf, 'color', 'w')
    plot(f_fft_1, P_fft/mean(P_fft));
    xlabel('Hz')
    ylabel('power')
    title(['fft  animal ' num2str(i) ' ' file_name_1(1:end-5)])
    normalized_P_fft_1(i,:) = P_fft/mean(P_fft);
    
    figure;
    set(gcf, 'color', 'w')
    surf(T_1,f_1,10*log10(abs(P)),'EdgeColor','none');
    axis xy;
    axis tight;
    colormap(jet);
    view(0,90);
    shading interp
    xlabel('Time (s)');
    ylabel('Frequency (Hz)');
    colorbar
    title(['spectrogram  animal ' num2str(i) ' ' file_name_1(1:end-5)])
    close all;
end

[P_fft_2, f_fft_2, f_2, T_2, P_2, filt_EEG_2] = get_fft_results_for_Chao(x2, window_size, overlap_ratio, high_pass, low_pass, ...
    l_freq, u_freq, l_freq_hp, u_freq_hp, sample_rate, resolution);

for i=1:size(P_fft_2,1)
    P_fft = P_fft_2(i,:);
    P = P_2{i};
    filt_EEG = filt_EEG_2(i,:);
    figure;
    set(gcf, 'color', 'w')
    plot(filt_EEG)
    title(['EEG  animal ' num2str(i) ' ' file_name_2(1:end-5)])
    
    figure;
    set(gcf, 'color', 'w')
    plot(f_fft_2, P_fft/mean(P_fft));
    xlabel('Hz')
    ylabel('power')
    title(['fft  animal ' num2str(i) ' ' file_name_2(1:end-5)])
    normalized_P_fft_2(i,:) = P_fft/mean(P_fft);
    
    figure;
    set(gcf, 'color', 'w')
    surf(T_2,f_2,10*log10(abs(P)),'EdgeColor','none');
    axis xy;
    axis tight;
    colormap(jet);
    view(0,90);
    shading interp
    xlabel('Time (s)');
    ylabel('Frequency (Hz)');
    colorbar
    title(['spectrogram  animal ' num2str(i) ' ' file_name_2(1:end-5)])
    close all;
end

M_1_fft = nanmean(P_fft_1);
S_1_fft = nanstd(P_fft_1);
SE_1_fft = S_1_fft./sqrt(size(P_fft_1,1));

M_2_fft = nanmean(P_fft_2);
S_2_fft = nanstd(P_fft_2);
SE_2_fft = S_2_fft./sqrt(size(P_fft_2,1));

figure;
set(gcf, 'color', 'w')
plot_filled_error_bar(f_fft_2, M_2_fft, SE_2_fft, [0.94 0.94 0.94], 'b', 2);
hold on;
plot_filled_error_bar(f_fft_1, M_1_fft, SE_1_fft, [0.94 0.94 0.94], 'r', 2);

legend_name = {file_name_2(1:end-5) file_name_2(1:end-5) file_name_1(1:end-5) file_name_1(1:end-5)};
legend(legend_name);
title('fft')


M_1_fft_normalized = nanmean(normalized_P_fft_1);
S_1_fft_normalized = nanstd(normalized_P_fft_1);
SE_1_fft_normalized = S_1_fft_normalized./sqrt(size(normalized_P_fft_1,1));

M_2_fft_normalized = nanmean(normalized_P_fft_2);
S_2_fft_normalized_= nanstd(normalized_P_fft_2);
SE_2_fft_normalized = S_2_fft_normalized_/sqrt(size(normalized_P_fft_2,1));

figure;
set(gcf, 'color', 'w')
plot_filled_error_bar(f_fft_2, M_2_fft_normalized, SE_2_fft_normalized, [0.94 0.94 0.94], 'b', 2);
hold on;
plot_filled_error_bar(f_fft_1, M_1_fft_normalized, SE_1_fft_normalized, [0.94 0.94 0.94], 'r', 2);

legend_name = {file_name_2(1:end-5) file_name_2(1:end-5) file_name_1(1:end-5) file_name_1(1:end-5)};
legend(legend_name);
title('normalized fft')

figure;
set(gcf, 'color', 'w')
plot_filled_error_bar(f_fft_1, M_1_fft_normalized, SE_1_fft_normalized, [0.94 0.94 0.94], 'r', 2);
hold on;
plot_filled_error_bar(f_fft_2, M_2_fft_normalized, SE_2_fft_normalized, [0.94 0.94 0.94], 'b', 2);

legend_name = { file_name_1(1:end-5) file_name_1(1:end-5) file_name_2(1:end-5) file_name_2(1:end-5)};
legend(legend_name);
title('normalized fft')
