# Supplementary material for: Synchronized activity of sensory neurons initiates cortical synchrony in a model of neuropathic pain
Source: Nat Commun. 2023 Feb 8;14:689. doi: 10.1038/s41467-023-36093-z (PMC9908980; doi:10.1038/s41467-023-36093-z)
Supplement: Supplementary file 7 — Supplementary Software 1 [file 41467_2023_36093_MOESM7_ESM.zip › comparsion EEG from Chao/comparsion EEG/plot_fft_results_on_baseline_vs_sni.m]

clear;

cd('C:\BACKUP\chenc17\pain ECoG analysis\comparsion bl_sni')
file_name = 'SNI 3h.xlsx';  %'SNI.xlsx';  %'Baseline.xlsx';  %'SNI.xlsx';

high_pass = 1;  %0;
low_pass = 1;
l_freq = 30;  %35;
u_freq = 35;  %40;
l_freq_hp = 2;  %1;
u_freq_hp = 3;  %2;
sample_rate = 5000;
resolution = 0.2;
window_size = 0.8*sample_rate;
overlap_ratio = 0.2;
do_plot = 0;

N_animal = 6;
N_sample = 50000;
[x,y] = xlsread(file_name);
for i=1:N_animal
    curr_data = x(1:N_sample, i);
    curr_data = curr_data(~isnan(curr_data));
    curr_data = curr_data-mean(curr_data);
    [P_fft, f_fft, S, f, T, P, filt_EEG] = get_signal_spectrum(curr_data, window_size, overlap_ratio, high_pass, low_pass, ...
        l_freq, u_freq, l_freq_hp, u_freq_hp, sample_rate, resolution, do_plot);
    figure;
    set(gcf, 'color', 'w')
    plot(filt_EEG)
    axis([-inf inf -450 450]);
    title(['EEG ' file_name ' animal ' num2str(i)])
    
    figure;
    set(gcf, 'color', 'w')
    plot(f_fft, P_fft/mean(P_fft));
    axis([-5 u_freq -inf 820]);
    xlabel('Hz')
    ylabel('power')
    title(['fft ' file_name ' animal ' num2str(i)])
    
    figure;
    set(gcf, 'color', 'w')
    surf(T,f,10*log10(abs(P)),'EdgeColor','none');
    axis xy;
    axis tight;
    colormap(jet);
    view(0,90);
    shading interp
    xlabel('Time (s)');
    ylabel('Frequency (Hz)');
    caxis([-40 40]);
    colorbar
    title(['spectrogram ' file_name ' animal ' num2str(i)])
    close all;
    
%     tmp = P_fft/mean(P_fft);
     tmp = P_fft;
     all_fft(i,:) = tmp(f_fft<=u_freq);
end
    
    
  
