# Supplementary material for: Synchronized activity of sensory neurons initiates cortical synchrony in a model of neuropathic pain
Source: Nat Commun. 2023 Feb 8;14:689. doi: 10.1038/s41467-023-36093-z (PMC9908980; doi:10.1038/s41467-023-36093-z)
Supplement: Supplementary file 7 — Supplementary Software 1 [file 41467_2023_36093_MOESM7_ESM.zip › comparsion EEG from Chao/comparsion EEG/wt atp_bzatp/Saline.xlsx]

## Sheet: Sheet1
animal 10	animal 16	amia 3	amia 4	amia 5	amia 6				animal 36	animal 39
-12.12	-1.88	107.91	124.94	140.14	80.08				31.98	-17.27
-13.39	-1.81	106.45	124.94	138.67	77.64				31.07	-13.85
-14.58	-1.61	105.47	124.94	138.67	77.64				29.17	-17.27
-14.7	-1.56	102.54	124.94	142.09	79.59				29.17	-17.76
-15.82	-1.37	103.03	125.79	140.14	79.04				31.07	-18.55
-16.01	-1.28	101.32	124.94	141.17	79.59				29.11	-18.68
-17.19	-1.18	99.12	125.61	140.14	82.03				28.14	-17.76
-18.26	-0.99	97.66	124.94	141.24	79.1				29.11	-19.53
-18.26	-0.9	99.61	124.94	144.53	81.05				27.16	-18.74
-19.44	-0.79	95.21	124.94	144.53	82.03				28.14	-19.23
-19.51	-0.69	95.7	124.94	146.48	82.03				22.34	-19.71
-20.46	-0.59	94.24	124.94	146.42	82.03				29.11	-18.74
-21.5	-0.51	90.33	125.55	145.26	80.87				27.16	-19.84
-21.34	-0.51	88.68	124.94	145.51	79.1				27.16	-18.25
-22.36	-0.39	89.84	124.94	146.97	82.03				23.13	-19.71
-22.46	-0.3	89.84	126.46	147.46	81.54				27.16	-19.71
-23.07	-0.34	86.91	128.91	146.48	82.03				22.83	-20.14
-23.94	-0.2	86.91	126.46	152.34	84.72				21.3	-20.2
-23.95	-0.22	86	127.44	152.34	82.03				19.41	-19.71
-24.62	-0.15	82.7	128.91	148.93	83.98				22.28	-19.71
-24.63	-0.01	82.09	127.87	150.88	81.97				21.3	-21.91
-25.2	-0.05	82.03	128.91	152.34	82.03				20.32	-21.67
-25.76	-0.05	80.57	126.95	152.34	83.5				22.28	-22.83
-25.61	-0.05	82.03	124.94	152.34	83.98				20.2	-19.71
-26.08	-0.01	82.03	127.93	152.34	83.98				18.43	-24.11
-26.09	-0.02	77.15	128.91	152.34	83.98				20.32	-23.07
-26.29	-0.01	77.15	126.95	152.34	83.07				19.35	-22.71
-26.61	-0.01	77.15	126.95	151.86	82.7				19.35	-23.13
-26.49	0.17	75.2	126.89	151.25	86				19.35	-23.86
-26.65	-0.01	78.61	125.73	154.3	85.69				19.35	-22.16
-26.66	-0.01	76.05	128.91	152.34	89.9				18.92	-22.58
-26.71	-0.01	76.17	125.85	152.34	87.89				17.4	-25.57
-26.66	0.2	76.23	125.55	152.34	90.82				17.33	-25.09
-26.67	0.37	76.17	125	152.34	89.84				19.41	-24.6
-26.51	0.2	75.2	125.98	149.48	90.76				19.53	-27.53
-26.59	0.34	76.17	124.94	149.35	90.76				16.97	-26.06
-26.38	0.29	78.61	124.94	147.52	91.31				21.3	-27.59
-26.18	0.37	75.68	124.94	149.41	92.29				19.41	-27.04
-26.2	0.38	76.66	124.94	146.48	97.66				19.84	-27.04
-25.89	0.38	76.35	124.94	145.02	94.24				18.37	-27.04
-25.83	0.73	76.35	124.94	145.08	97.66				18.31	-25.57
-25.6	0.59	76.23	124.94	144.59	97.66				18.19	-27.53
-25.2	0.76	78.61	124.94	141.66	98.21				21.3	-27.53
-25.19	0.73	77.15	124.94	143.49	99.12				19.84	-27.47
-24.85	0.78	77.7	124.76	142.09	99.18				19.84	-28.02
-24.83	1.15	80.14	124.02	138.67	99.61				22.77	-25.57
-24.41	1.12	79.59	123.78	138.67	101.5				19.9	-27.47
-24.22	1.46	76.17	124.57	139.71	105.47				19.84	-27.04
-24.22	1.42	82.03	122.56	136.72	105.47				20.08	-25.57
-23.54	1.56	80.14	123.05	136.72	105.47				21.3	-27.47
-23.54	1.93	80.87	121.15	136.72	108.89				21.79	-26.49
-23.19	1.93	82.46	121.09	132.75	107.42				22.77	-23.13
-22.68	2.29	84.96	121.58	130.92	109.56				19.35	-26.98
-22.85	2.15	83.5	121.09	127.14	109.44				23.74	-26.06
-22.31	2.69	83.92	121.09	128.91	113.28				24.23	-24.9
-22.36	3.03	83.98	121.09	126.71	113.28				24.23	-22.64
-21.97	2.93	86.67	121.09	125	113.34				24.05	-26.06
-21.59	3.41	86.43	115.23	125.61	116.7				27.16	-25.51
-21.51	3.39	87.95	118.9	124.94	117.19				27.16	-25.57
-21.19	3.86	86.91	118.16	124.94	117.19				28.02	-25.57
-21.14	4.27	87.89	119.2	124.94	118.1				27.16	-23.74
-20.99	4.27	86.43	118.71	124.94	118.9				27.16	-26
-20.65	4.74	88.38	121.09	124.94	121.58				27.16	-25.09
-20.62	4.69	89.84	121.09	124.94	121.58				27.16	-24.11
-20.36	5.17	89.84	119.81	123.05	123.54				25.27	-24.11
-20.36	5.66	89.84	123.11	121.83	123.6				27.16	-19.71
-20.22	5.47	91.8	121.58	121.58	124.02				29.11	-22.58
-20.04	6.2	89.84	122.07	120.06	124.94				27.16	-19.71
-20.22	6.23	90.39	122.8	121.09	124.94				26.86	-26.49
-19.85	6.59	89.84	124.94	121.09	124.94				27.16	-22.64
-19.93	7.03	91.55	124.94	117.19	124.94				27.16	-24.11
-19.85	7.03	90.33	124.94	117.68	124.94				27.16	-25.57
-19.85	7.57	86.91	123.6	115.72	124.94				25.7	-22.64
-19.92	7.5	93.75	124.94	116.7	124.94				27.16	-23.07
-19.83	8.06	91.8	124.94	115.23	124.94				25.21	-24.54
-19.93	8.4	90.33	124.94	115.78	124.94				27.16	-26.79
-19.95	8.45	91.8	125.49	115.72	124.94				27.16	-22.46
-20.14	8.79	94.73	124.94	113.83	124.94				27.16	-19.71
-20.22	8.84	92.29	128.91	114.75	126.46				25.21	-19.71
-20.26	9.13	93.75	126.95	113.28	124.94				23.32	-21.67
-20.31	9.55	89.84	126.95	115.11	126.95				22.77	-21.67
-20.56	9.55	93.75	128.97	112.12	124.94				21.85	-19.71
-20.73	9.72	94.54	131.35	113.28	125				25.94	-21.67
-20.75	9.56	90.88	131.35	112.06	124.94				21.79	-19.71
-21.1	9.91	91.86	132.39	113.28	124.94				21.3	-21.06
-21.12	9.94	91.8	133.85	113.28	124.94				21.85	-19.71
-21.34	9.94	93.75	133.79	113.28	125.18				21.3	-22.71
-21.73	10.14	93.75	137.7	113.28	125.18				23.01	-19.1
-21.79	10.13	91.8	137.27	115.11	124.94				21.79	-18.98
-22.07	10.15	94.67	136.78	113.28	124.94				19.35	-19.71
-22.07	10.14	91.8	141.66	113.28	124.94				19.35	-19.71
-22.66	10.15	90.52	139.71	111.82	124.94				19.35	-19.71
-22.95	10.01	91.86	145.45	113.28	124.94				19.35	-20.81
-22.95	10.11	91.8	144.53	112.24	124.94				17.4	-19.71
-23.49	9.95	91.98	144.53	113.28	124.94				17.4	-19.71
-23.44	9.76	91.8	144.53	115.23	124.94				16.42	-21.67
-23.83	9.76	93.75	146.48	113.28	124.94				15.14	-21.67
-24.27	9.56	91.8	147.46	113.28	124.94				16.17	-19.71
-24.37	9.55	95.21	147.46	113.28	124.94				19.35	-21.67
-24.66	9.38	90.7	152.34	112.79	124.94				15.2	-23.13
-24.76	8.98	91.8	148.62	113.28	124.94				13.49	-23.86
-25.2	8.98	93.75	147.95	113.77	124.94				14.47	-19.71
-25.69	8.57	94.67	152.34	113.77	124.94				13.49	-23.86
-25.69	8.54	94.24	152.34	113.34	124.94				14.53	-22.09
-26.08	8.2	93.75	151.37	113.28	124.57				13.49	-19.71
-26.17	7.76	93.81	152.34	114.26	122.07				13.55	-19.71
-26.48	7.71	93.75	154.79	113.77	124.94				14.95	-25.09
-26.95	7.03	91.86	152.4	113.77	123.54				14.22	-24.05
-26.96	7.37	93.75	156.25	115.23	123.54				14.95	-21.42
-27.17	6.88	97.66	153.81	114.07	122.56				16.36	-21.61
-27.17	6.42	93.75	154.3	116.21	122.25				13.49	-27.04
-27.55	6.4	92.29	156.25	113.34	122.56				13.49	-25.02
-27.94	5.87	97.66	156.25	113.28	122.01				14.53	-27.59
-27.94	5.91	93.75	154.36	114.81	121.09				13.49	-25.57
-28.08	5.46	95.21	156.98	113.77	121.89				16.42	-26.06
-28.13	4.97	91.8	158.2	113.34	121.09				14.47	-25.51
-28.32	4.97	94.79	156.31	113.28	120.85				14.47	-25.82
-28.52	4.64	93.75	157.71	115.23	121.15				14.95	-25.09
-28.52	4.64	93.75	156.74	113.28	121.09				14.47	-24.11
-28.91	3.9	93.75	154.79	114.44	121.09				14.04	-26.06
-28.54	3.86	91.86	156.25	113.28	120.06				13.24	-25.57
-28.76	3.86	93.75	156.25	113.28	121.09				15.2	-26.06
-28.91	3.31	93.75	160.16	113.28	119.2				15.93	-26.86
-28.91	3.31	94.3	154.3	112.37	118.65				14.95	-26.98
-28.91	3.21	91.8	154.24	113.28	119.08				16.24	-27.65
-28.91	2.93	89.84	153.32	113.28	118.71				19.35	-27.53
-28.91	2.93	94.67	151.37	113.28	121.09				14.95	-25.88
-28.74	2.73	90.33	154.3	113.28	118.1				17.21	-23.68
-28.76	2.78	95.64	152.34	113.28	118.23				15.2	-26.06
-28.71	2.61	91.31	149.48	113.28	121.09				16.91	-26.49
-28.64	2.61	93.81	152.34	110.84	121.09				19.35	-27.77
-28.61	2.54	91.86	149.11	112.3	121.09				17.4	-26.55
-28.42	2.59	93.75	148.93	113.28	119.87				17.4	-25.51
-28.37	2.34	91.86	145.57	110.41	120.67				19.41	-25.51
-28.32	2.69	93.81	147.46	107.42	121.09				17.46	-22.64
-28.27	2.73	91.8	146.48	109.92	121.09				19.35	-23.93
-28.13	2.62	95.7	144.53	108.4	119.93				18.43	-28.81
-27.95	3.13	93.75	146.48	105.47	122.07				16.91	-25.57
-27.98	2.98	91.8	142.52	109.86	119.87				17.4	-24.6
-27.78	3.2	97.66	141.54	108.22	121.09				19.35	-25.57
-27.78	3.5	94.73	140.38	106.45	121.15				19.35	-24.78
-27.78	3.51	97.66	139.65	107.48	121.09				16.91	-22.46
-27.39	3.89	98.57	140.14	106.45	121.83				16.24	-24.6
-27.44	3.86	97.66	138.67	110.17	121.09				16.24	-22.95
-27.36	4.44	96.74	141.6	105.96	121.09				16.24	-19.71
-27.35	4.78	97.66	136.72	106.45	121.64				16.48	-19.23
-27.15	4.78	97.84	138.67	105.47	122.07				14.95	-22.46
-26.98	5.54	99.61	136.72	105.41	121.15				14.47	-19.71
-27.05	5.55	99.61	135.8	106.02	123.11				13.49	-20.75
-26.78	6.2	99.61	138.67	105.47	123.05				13.67	-18.25
-26.71	6.93	99.12	138.67	105.47	123.54				13.49	-19.71
-26.81	6.98	102.11	137.21	105.47	123.72				12.57	-19.59
-26.56	7.76	102.05	133.85	103.03	124.94				11.05	-21.67
-26.66	7.67	101.07	135.31	105.53	124.57				11.72	-20.02
-26.56	8.59	105.47	136.72	102.05	124.45				11.54	-19.23
-26.56	9.45	105.47	133.79	106.02	124.94				7.14	-17.7
-26.47	9.45	105.47	135.25	105.47	124.94				12.02	-17.82
-26.49	10.5	105.47	134.77	105.47	124.21				9.58	-17.76
-26.56	10.4	106.93	136.72	102.54	124.94				7.57	-17.76
-26.47	11.41	107.48	134.77	103.03	124.94				7.32	-15.32
-26.51	12.39	107.91	134.28	105.47	124.94				6.16	-18.25
-26.67	12.45	108.4	136.72	103.03	124.51				6.16	-17.03
-26.68	13.28	109.86	134.77	104.98	124.94				5.19	-17.33
-26.76	13.28	113.28	137.21	103.09	124.94				5.68	-14.89
-26.81	14.65	110.17	132.75	102.54	124.94				3.91	-14.95
-26.88	15.63	111.33	136.72	105.47	124.94				4.21	-15.75
-26.88	15.7	110.84	136.72	105.47	124.94				3.72	-15.81
-27.15	16.7	113.28	136.72	105.47	124.94				3.72	-14.34
-27.2	16.77	113.28	136.72	105.47	124.94				0.73	-17.7
-27.35	17.85	113.28	136.72	105.96	124.94				1.77	-15.32
-27.35	18.95	114.75	136.72	105.47	124.94				0.37	-16.78
-27.56	19.12	113.28	136.72	106.93	124.94				-0.24	-14.89
-27.84	20.02	109.38	133.79	107.42	124.57				-0.24	-14.89
-27.78	20.12	115.23	139.16	107.91	124.51				-0.24	-15.75
-28.08	21.29	114.2	136.72	113.28	124.02				-0.24	-17.27
-28.13	22.24	113.77	136.72	109.38	124.02				-0.24	-14.89
-28.32	22.24	114.01	136.72	110.84	124.94				-0.24	-17.76
-28.7	23.33	114.01	138.67	110.41	123.54				-0.24	-15.81
-28.71	23.32	114.14	138.18	113.28	123.05				-0.24	-15.75
-28.93	24.31	113.28	136.72	112.24	124.94				-0.24	-15.08
-28.96	25.34	115.3	138.73	113.28	122.25				-0.24	-17.27
-29.25	25.34	113.28	139.65	113.28	122.62				-0.24	-14.34
-29.52	26.15	113.83	140.14	113.28	121.58				-0.24	-14.89
-29.42	26.17	115.23	138.67	116.7	121.83				-0.24	-15.81
-29.79	27.1	113.28	138.67	113.28	121.28				-0.24	-17.76
-29.88	27.93	113.46	142.58	115.72	121.09				-0.24	-15.75
-29.83	27.93	113.28	139.65	113.83	121.15				-0.24	-15.63
-30.13	28.51	113.28	138.67	114.75	121.09				-0.24	-15.75
-30.1	28.66	113.28	135.07	114.75	120.06				-0.31	-17.64
-30.47	29.19	110.23	139.16	116.21	121.09				-1.28	-14.34
-30.47	29.88	111.82	138.67	113.34	121.09				-1.16	-14.89
-30.47	29.97	110.84	140.14	115.23	117.19				-1.4	-17.21
-30.66	30.44	110.11	140.14	114.26	121.09				-0.67	-16.72
-30.62	30.54	113.28	139.16	113.77	117.25				-3.11	-15.32
-30.71	31.05	108.4	144.53	115.23	121.09				-2.14	-17.27
-30.76	31.54	107.42	137.7	115.3	117.19				-2.38	-18.68
-30.66	31.45	110.29	139.71	113.28	117.92				-2.14	-16.91
-30.87	31.93	107.91	136.72	115.23	117.86				-3.36	-16.97
-30.66	31.98	109.38	141.11	113.28	121.58				-3.05	-17.76
-30.66	32.03	106.51	137.7	113.28	116.15				-2.14	-15.75
-30.66	32.62	105.96	136.72	113.28	119.08				-1.1	-17.76
-30.71	32.71	107.48	140.14	113.28	121.09				-1.95	-16.97
-30.57	32.8	107.42	137.45	109.38	121.09				-2.14	-17.27
-30.49	32.79	110.29	136.72	109.86	114.44				-8	-15.75
-30.57	33.15	107.42	138.85	107.42	120.06				-4.09	-15.81
-30.47	33.35	106.45	136.72	110.84	118.71				-4.03	-15.81
-30.27	33.2	103.03	136.72	106.45	123.05				-4.09	-17.76
-30.13	33.45	106.99	134.83	109.44	119.14				-4.09	-15.75
-30.18	33.5	107.91	136.72	105.47	121.09				-6.1	-16.78
-29.88	33.45	107.42	132.39	105.47	121.89				-4.09	-15.01
-29.88	33.59	108.4	133.79	105.53	123.05				-7.93	-15.32
-29.74	33.59	106.26	132.32	104	122.56				-6.04	-15.01
-29.52	33.59	109.44	132.57	103.52	123.96				-5.07	-15.38
-29.54	33.59	111.27	132.32	101.07	124.02				-7.93	-17.76
-29.32	33.79	107.97	131.35	105.47	124.94				-4.09	-11.9
-29.3	33.79	109.86	130.37	99.12	124.94				-6.04	-11.9
-29.1	33.59	113.77	128.97	97.66	124.88				-7.26	-15.08
-28.91	33.86	110.29	132.75	98.63	124.94				-9.95	-14.34
-28.91	33.89	113.28	128.85	96.74	124.94				-10.01	-13.85
-28.61	33.79	113.28	128.97	96.62	124.94				-12.39	-13.92
-28.52	33.89	113.34	126.89	95.7	124.94				-14.28	-14.89
-28.32	33.98	113.83	128.91	94.73	124.94				-9.95	-12.94
-28.08	33.89	115.17	128.97	95.76	124.94				-11.9	-10.99
-28.13	33.59	117.19	128.91	91.86	124.94				-11.9	-11.9
-28.04	33.98	115.97	128.97	90.39	125.49				-13.98	-11.9
-27.95	33.98	115.97	126.46	91.8	124.94				-17.27	-10.44
-27.74	33.84	118.65	127.99	91.86	125.67				-15.81	-11.9
-27.74	34.06	121.09	128.91	91.31	125.49				-17.76	-8.97
-27.47	33.98	120	124.94	89.9	124.94				-17.76	-13.31
-27.36	33.98	120.61	126.89	89.84	125.98				-15.75	-11.72
-27.35	34.18	121.28	126.71	89.84	126.95				-20.87	-11.84
-27.17	34.18	121.89	125.49	89.84	124.94				-19.71	-11.41
-26.9	34.18	123.78	125.49	89.84	125				-21.18	-11.23
-26.88	34.18	122.56	125.98	89.84	126.46				-19.71	-9.95
-26.81	34.38	124.94	125.98	89.84	125.98				-24.11	-9.46
-26.76	34.42	123.05	125.06	87.95	125.49				-24.41	-7.14
-26.56	34.38	123.54	124.94	89.84	124.94				-25.09	-13.92
-26.37	34.55	124.82	124.94	89.84	124.94				-26.06	-9.95
-26.37	34.55	124.51	125.98	89.84	125.98				-27.34	-9.46
-26.17	34.62	124.02	124.94	90.88	126.46				-27.53	-7.51
-26.09	34.75	124.88	125.06	89.84	124.94				-29.54	-11.05
-26.07	34.76	124.94	124.94	93.75	124.94				-27.34	-10.44
-25.69	34.94	124.94	124.94	91.8	124.94				-31.43	-11.9
-25.78	34.76	124.94	124.94	93.75	124.94				-29.48	-10.44
-25.51	35.13	124.94	126.46	93.75	124.94				-30.76	-10.86
-25.51	35.15	124.94	124.94	96.19	124.94				-30.4	-9.95
-25	35.15	124.94	124.94	98.63	124.94				-35.34	-9.89
-24.66	35.5	124.94	124.94	98.14	124.94				-35.34	-9.89
-24.8	35.42	124.94	124.94	98.14	124.94				-36.56	-9.95
-24.24	35.6	124.94	124.94	101.07	124.94				-34.36	-11.9
-24.27	35.79	124.57	125.06	99.61	124.69				-38.76	-11.9
-23.97	35.79	124.94	124.94	104.55	124.94				-37.78	-10.44
-23.44	35.94	124.94	125.49	103.45	124.51				-35.34	-12.39
-23.44	35.99	124.94	124.94	105.47	123.54				-35.34	-11.84
-22.71	36.13	124.76	125.98	105.47	123.05				-40.22	-11.9
-22.75	36.22	124.82	124.94	109.38	121.58				-41.2	-14.34
-21.97	36.21	124.94	126.95	107.42	123.96				-37.35	-13.85
-21.31	36.42	124.08	125.98	113.28	121.09				-41.2	-11.9
-21.49	36.42	124.94	128.91	110.11	121.15				-41.2	-13.85
-20.41	36.47	124.02	125.49	114.99	117.19				-41.2	-15.32
-20.46	36.69	123.05	127.93	113.77	119.2				-42.18	-14.89
-19.58	36.67	123.54	128.91	113.77	117.68				-41.2	-11.9
-18.65	36.61	123.11	128.91	117.25	116.21				-42.18	-15.81
-18.58	36.69	122.07	125.67	116.7	114.2				-41.2	-14.89
-17.63	36.81	122.01	131.35	121.09	114.26				-40.71	-14.34
-17.72	36.71	123.54	128.91	118.71	115.72				-41.2	-11.9
-16.46	36.77	121.28	129.39	119.14	113.28				-42.3	-17.76
-15.45	36.91	121.09	130.86	121.15	109.38				-41.2	-15.81
-15.45	36.81	121.09	132.75	121.15	112.79				-40.22	-16.78
-14.16	36.71	121.09	130.86	121.58	109.86				-41.2	-19.29
-14.45	36.69	119.63	132.32	123.11	113.28				-41.2	-17.76
-13.09	36.77	118.71	131.84	123.23	108.15				-42.66	-17.27
-11.77	36.67	121.09	134.28	123.05	109.38				-41.69	-18.68
-11.74	36.6	116.21	131.84	124.94	107.91				-40.22	-18.8
-10.5	36.67	118.04	133.79	124.94	108.4				-43.15	-19.71
-10.57	36.4	118.1	133.85	124.94	105.47				-40.22	-18.74
-9.23	36.3	115.23	133.97	124.94	106.02				-40.22	-19.53
-8.11	36.3	113.46	133.67	124.51	107.42				-38.51	-19.71
-8.01	36.3	115.17	136.72	124.94	105.47				-39.18	-19.71
-6.64	36.03	113.28	134.77	124.94	105.47				-38.64	-19.71
-6.64	36.02	115.42	136.72	124.94	107.42				-40.22	-19.71
-5.49	36.01	110.84	136.72	124.94	103.39				-37.54	-19.71
-4.35	35.63	113.28	136.72	124.82	103.03				-37.29	-19.71
-4.3	35.69	110.84	137.21	124.82	101.07				-35.34	-19.71
-3.13	35.52	109.86	136.9	124.94	102.48				-38.39	-22.71
-3.13	35.33	113.28	136.78	124.88	102.17				-35.34	-23.56
-1.98	35.15	110.11	139.16	124.94	102.05				-35.34	-25.09
-0.99	35.13	109.44	138.67	123.96	105.47				-35.34	-25.09
-0.99	35.11	107.42	137.21	124.51	100.1				-36.38	-24.6
-0.01	34.76	107.42	139.65	123.05	99.61				-35.34	-22.09
-0.01	34.72	107.42	136.72	121.15	102.48				-35.34	-24.54
0.78	34.74	105.47	138.67	121.64	100.1				-34.85	-23.13
1.9	34.45	106.14	139.53	121.09	100.1				-35.34	-24.66
1.86	34.38	105.47	137.21	121.09	101.07				-33.39	-27.04
2.34	34.38	104.55	137.7	121.09	99.61				-34.55	-27.47
2.54	34.03	106.02	136.72	121.09	101.07				-33.87	-28.69
3.27	33.98	103.03	136.72	121.09	99.61				-34.42	-26.79
3.51	33.98	103.52	136.72	116.7	100.59				-33.33	-27.53
3.78	33.94	105.47	138.67	116.21	100.59				-33.39	-27.53
4.11	33.59	105.47	136.72	115.11	105.47				-33.39	-33.39
4.17	33.59	105.47	134.64	114.26	101.07				-33.33	-28.99
4.49	33.59	103.52	136.72	113.34	101.07				-31.37	-29.66
4.78	33.54	104	136.72	113.28	101.07				-33.33	-28.02
4.88	33.4	104.25	133.79	107.3	97.17				-30.94	-27.53
4.88	33.45	103.27	132.75	113.28	105.47				-31.43	-30.7
4.88	33.4	105.96	133.79	109.44	101.32				-29.91	-29.48
5.07	33.3	105.47	132.75	106.63	103.52				-29.97	-30.7
4.97	33.45	105.47	131.84	107.42	103.03				-34.55	-28.93
4.87	33.4	106.93	132.32	106.02	103.45				-30.58	-30.52
4.78	33.4	106.93	132.32	105.47	107.42				-27.53	-27.53
4.83	33.54	107.97	131.35	103.52	105.47				-27.53	-31.37
4.49	33.5	106.45	129.88	102.6	105.47				-27.04	-29.97
4.27	33.54	109.38	130.86	102.6	106.51				-27.65	-34.36
4.27	33.45	107.42	132.39	100.77	105.53				-27.53	-33.39
3.71	33.79	111.27	128.85	102.6	107.42				-26.73	-33.39
3.76	33.84	112.3	130.92	100.1	109.38				-27.04	-31.43
3.3	33.86	113.28	127.87	99.43	108.34				-26.55	-38.7
2.64	34.18	113.28	128.91	98.21	111.33				-27.53	-35.34
2.62	33.98	114.2	128.91	97.66	108.4				-26.61	-35.34
2.03	34.38	115.23	128.91	97.66	109.44				-26.06	-35.16
2.05	34.55	117.68	126.95	95.21	109.56				-25.82	-38.21
1.37	34.46	115.97	127.44	97.66	107.91				-25.57	-35.34
0.59	34.72	121.09	128.91	95.21	110.41				-25.57	-40.04
0.38	34.56	121.09	128.91	96.44	113.28				-25.09	-34.85
-0.39	35.11	121.09	127.69	94.48	109.44				-24.11	-41.5
-0.49	35.15	121.09	128.91	97.66	109.44				-22.95	-39.06
-1.29	35.15	119.69	129.39	93.75	113.28				-26.06	-37.78
-2.35	35.54	121.09	128.91	94.48	109.92				-24.11	-35.34
-2.39	35.53	121.83	128.91	93.75	109.74				-21.73	-41.2
-3.32	35.79	122.62	129.39	93.75	110.84				-19.71	-40.71
-3.27	36.12	124.94	130.86	94.24	111.08				-19.71	-39.73
-4.69	36.03	124.94	128.91	91.8	110.17				-22.16	-40.71
-5.52	36.13	124.02	130.74	89.84	109.86				-20.2	-41.2
-5.57	36.22	123.6	131.9	93.75	109.86				-18.86	-41.14
-6.64	36.5	124.94	136.72	91.8	110.41				-19.71	-41.2
-6.75	36.6	124.94	132.75	91.8	107.42				-19.53	-41.2
-7.72	36.52	124.94	137.88	92.29	109.44				-19.96	-42.66
-8.84	36.67	124.94	136.72	93.75	105.96				-18.25	-43.15
-8.99	36.69	124.94	138.85	91.8	106.45				-18.25	-43.15
-9.86	36.81	124.94	136.72	90.88	103.03				-17.27	-43.15
-9.96	36.89	124.94	142.09	89.84	106.38				-17.76	-43.64
-11.06	36.91	124.94	140.14	93.75	102.54				-15.81	-45.59
-12.12	36.81	124.94	141.6	93.75	101.5				-15.81	-45.04
-12.12	36.81	124.94	142.52	94.24	99.12				-14.34	-45.1
-13.09	36.91	124.94	142.52	91.86	98.14				-13.92	-43.15
-13.2	36.71	124.94	144.71	93.75	98.14				-15.81	-46.08
-14.11	36.81	124.94	147.95	93.75	97.66				-11.9	-46.14
-15.06	36.69	124.94	146.97	94.67	94.67				-11.41	-45.9
-15.06	36.77	124.94	147.46	97.66	91.8				-10.99	-44.19
-15.97	36.42	124.94	150.39	93.81	95.21				-10.44	-47.49
-16.01	36.32	124.94	152.34	93.75	93.75				-10.44	-46.08
-16.8	35.94	124.94	152.34	95.21	89.84				-8.97	-46.57
-17.6	35.94	124.94	154.3	93.75	89.84				-7.81	-45.1
-17.58	36.03	124.08	152.34	97.66	89.84				-7.93	-46.39
-18.21	35.84	124.94	156.25	94.24	87.4				-7.26	-46.08
-18.37	35.42	124.94	156.31	93.81	85.02				-4.09	-46.57
-18.87	35.5	124.57	159.12	94.24	85.51				-4.09	-46.14
-19.54	35.13	124.94	158.2	95.7	80.87				-3.91	-45.59
-19.48	35.06	123.54	161.62	94.73	83.98				-4.03	-46.08
-19.93	34.75	124.08	160.16	93.75	82.03				-1.65	-45.1
-19.93	34.55	123.96	160.16	95.7	83.98				-0.67	-45.1
-20.31	34.55	122.13	160.16	94.3	82.03				-1.1	-47.55
-20.51	34.18	122.56	162.11	95.21	79.59				-0.24	-45.1
-20.56	34.18	121.09	160.16	93.75	80.08				-0.24	-45.1
-20.91	33.79	121.58	162.17	93.81	80.75				-0.43	-45.23
-20.83	33.54	121.64	162.17	93.75	80.08				-0.24	-43.15
-20.95	33.4	120.61	162.6	91.8	78.67				-0.24	-43.15
-21.1	33.35	123.05	162.11	93.81	78.98				-0.24	-41.2
-21.1	33.3	121.09	167.97	91.8	78.92				-0.24	-42.66
-21.01	32.81	121.09	163.09	91.98	77.64				2.26	-42.97
-21.1	32.81	121.09	162.17	90.39	82.03				-0.24	-39.73
-20.92	32.81	121.09	162.11	90.58	82.03				0.79	-41.2
-20.75	32.76	121.09	164.79	90.33	80.02				1.95	-41.2
-20.71	32.71	121.09	162.6	90.33	80.81				3.91	-37.29
-20.7	32.62	120.61	162.6	91.8	82.03				1.77	-39.49
-20.56	32.67	121.09	160.89	89.84	79.59				1.77	-37.29
-20.24	32.62	121.58	161.13	89.84	82.03				3.48	-35.34
-20.03	32.79	121.09	161.62	89.84	83.01				3.72	-35.34
-20.03	32.76	121.58	160.16	89.9	83.98				4.21	-35.34
-19.64	32.81	120.67	162.11	86.98	83.98				4.27	-33.39
-19.58	33.15	120.12	160.1	85.51	84.96				4.39	-33.39
-19.34	33.15	123.11	159.18	86.98	86.79				5.68	-33.39
-18.85	33.45	121.83	160.16	86.67	86				5.74	-30.4
-18.8	33.5	122.56	158.2	85.51	89.84				4.46	-29.48
-18.51	33.94	122.25	160.89	87.89	89.84				7.51	-31.43
-18.38	34.42	123.23	160.16	85.02	89.84				6.23	-33.39
-17.97	34.42	124.08	160.16	87.89	90.33				8.54	-25.57
-17.58	35.11	123.23	154.79	85.02	90.58				7.57	-25.09
-17.38	34.94	123.96	154.36	83.98	91.31				7.57	-24.6
-16.92	35.52	123.96	152.83	86.43	91.8				8.61	-24.41
-16.99	36.32	124.94	152.89	84.96	94.79				6.16	-23.86
-16.46	36.22	124.94	152.34	84.05	95.21				8.54	-19.71
-15.82	37.01	124.94	152.83	86.98	97.66				7.51	-19.71
-15.97	37.01	123.05	152.34	86.61	99.12				9.34	-19.71
-15.45	37.88	124.94	152.34	87.4	98.21				8.61	-19.71
-15.45	38.92	124.94	149.41	88.93	97.66				5.19	-17.76
-14.89	38.87	124.94	149.23	90.03	98.63				8.61	-17.76
-14.31	39.83	124.94	146.48	89.84	98.69				11.54	-14.89
-14.47	39.83	124.94	146.97	89.84	100.52				9.64	-11.9
-13.79	40.8	124.94	146.97	89.36	100.65				11.54	-15.26
-13.78	41.97	124.94	146.97	89.84	101.62				7.57	-11.41
-13.39	41.85	124.94	146.97	93.75	101.07				7.57	-11.9
-12.7	42.92	124.94	145.26	91.98	101.14				9.09	-11.9
-12.7	42.87	126.46	144.53	96.37	101.07				7.57	-11.9
-12.26	44.09	124.94	142.76	95.7	103.27				9.58	-11.78
-12.12	45.12	125.18	139.65	97.66	102.05				8.36	-11.11
-11.72	45.12	128.23	144.53	98.21	104.31				7.57	-10.86
-11.13	46.24	125.55	144.53	99.61	102.29				10.07	-9.95
-11.13	46.09	126.95	144.53	99.12	104				7.14	-8.91
-10.55	47.24	127.44	140.14	103.52	101.5				6.65	-8.48
-10.6	48.34	124.94	140.14	102.11	103.45				7.14	-7.08
-10.16	48.39	128.91	139.16	105.53	102.48				7.2	-9.46
-9.52	49.21	126.95	141.54	105.47	104.43				7.26	-9.46
-9.57	49.29	126.95	139.65	105.96	101.07				7.57	-4.09
-9.01	50.38	129.82	140.14	107.91	100.59				6.65	-4.09
-9.03	51.22	126.46	140.14	109.86	101.07				5.68	-7.93
-8.6	51.32	126.95	140.2	110.35	103.52				7.14	-4.03
-8.21	52.34	126.95	139.65	114.26	100.65				5.19	-4.09
-8.25	52.15	129.88	141.11	114.75	100.65				5.68	-4.09
-7.74	53.17	126.46	138.67	115.17	100.52				5.68	-7.02
-7.74	53.9	126.95	140.56	114.2	102.23				5.68	-6.29
-7.45	53.9	126.04	140.14	115.72	99.61				3.66	-4.09
-7.03	54.69	125.92	144.53	118.1	105.47				4.76	-5.49
-7.13	54.76	127.01	142.58	118.65	98.21				4.7	-4.09
-6.85	55.42	124.94	144.53	121.09	99.67				5.86	-6.96
-6.94	55.95	125.98	144.53	121.09	99.67				3.91	-4.09
-6.55	56.03	124.94	144.53	122.07	99.61				4.88	-4.09
-6.49	56.63	124.94	144.53	122.01	99.12				6.71	-3.42
-6.55	56.63	124.94	143.49	124.51	97.6				3.72	-3.17
-6.3	57.02	124.94	145.02	123.05	97.66				3.66	-4.09
-6.44	57.5	124.76	141.54	124.94	99.12				3.72	-2.08
-6.35	57.62	124.94	149.23	124.57	99.61				5.19	-2.62
-6.27	57.76	124.94	152.34	124.94	99.12				2.26	-2.14
-6.45	57.67	124.94	147.95	124.94	98.39				3.72	-0.24
-6.44	58.15	123.6	148.93	124.94	101.62				5.19	-3.11
-6.47	58.11	124.08	148.99	124.94	98.57				5.19	-0.24
-6.49	58.15	121.64	150.33	124.94	99.12				3.42	-1.4
-6.75	58.2	121.09	152.34	124.94	100.1				2.44	-1.4
-6.76	58.25	120.06	154.3	124.94	98.63				3.72	-0.24
-6.94	58.11	117.19	152.34	124.94	99.61				3.78	-0.24
-7.03	57.81	118.65	152.34	125.06	99.61				5.86	-0.61
-7.34	58.06	116.03	151.92	124.94	98.14				3.72	-0.24
-7.62	57.76	113.28	154.3	125.85	100.1				5.68	-0.24
-7.54	57.76	113.77	154.3	126.46	97.66				5.86	-0.24
-8.01	57.4	113.28	153.5	124.94	101.38				5.68	-0.24
-7.96	57.02	113.28	154.3	124.94	100.1				5.68	-0.24
-8.35	57.03	112.79	154.42	125	99.61				6.65	-0.24
-8.89	56.59	108.4	154.3	124.94	105.47				8.67	-0.24
-8.84	56.62	110.05	154.48	125.73	102.05				9.77	-0.24
-9.23	55.95	107.42	154.3	125.55	105.47				6.65	-0.24
-9.33	55.47	109.86	158.02	124.94	105.47				7.51	-0.24
-9.77	55.47	105.47	153.26	124.94	105.47				9.58	-0.24
-10.21	54.76	105.47	156.25	125.49	106.38				9.58	-0.24
-10.21	54.76	105.47	152.4	124.94	105.47				7.14	-0.24
-10.94	53.9	103.45	156.74	124.94	106.32				11.54	-0.24
-10.69	53.3	102.11	156.25	124.94	105.47				11.54	-0.24
-11.08	53.22	101.5	154.3	125	107.42				13.55	-0.24
-11.72	52.54	103.52	152.34	124.94	107.48				13.61	-0.24
-11.72	52.34	99.61	152.34	125.98	110.11				14.53	-0.24
-12.13	51.54	99.61	152.34	124.94	108.4				11.96	-0.24
-12.12	50.73	98.69	151.92	124.94	109.38				13.49	-0.24
-12.7	50.68	97.66	152.4	124.94	108.4				14.95	-0.24
-13.09	49.78	97.6	149.6	124.57	113.28				12.51	-0.24
-13.09	49.8	97.66	152.34	124.94	113.28				14.95	-0.24
-13.68	48.91	97.66	148.01	124.94	113.28				14.95	-0.24
-13.6	48.02	95.7	147.95	124.94	113.28				17.4	0.31
-14.01	47.9	97.66	147.95	124.08	113.28				16.42	0.79
-14.85	47.05	97.66	146.48	123.78	112.79				17.4	0.49
-14.65	47.02	93.93	145.32	123.05	112.06				19.35	2.5
-15.09	46.07	94.73	144.59	121.09	113.28				17.46	0.79
-15.05	45.31	93.75	146.48	121.09	116.27				19.35	-0.12
-15.63	45.26	92.29	144.53	121.77	113.28				19.35	-0.24
-16.21	44.34	93.75	141.42	118.23	113.83				19.29	-0.18
-16.21	44.43	93.75	141.54	118.84	113.28				20.81	-0.24
-16.89	43.55	95.7	142.58	117.25	116.21				20.81	0
-16.82	42.57	91.31	140.14	115.78	114.75				21.3	0.31
-17.53	42.65	91.8	142.33	114.75	112.24				21.79	1.71
-18.16	41.94	94.3	138.67	114.32	113.77				22.09	-0.24
-18.16	41.87	90.88	137.7	113.34	115.42				22.28	0
-18.87	41.01	89.84	134.64	114.32	115.72				27.16	0.43
-18.94	40.23	91.8	139.16	110.35	114.75				22.03	0.49
-19.83	40.23	90.33	136.72	113.28	113.28				25.7	0.98
-20.56	39.45	89.84	136.72	107.91	113.28				25.27	0.79
-20.56	39.4	89.84	136.78	109.38	114.75				24.23	1.28
-21.49	38.67	91.8	136.9	106.51	111.27				22.4	-0.24
-21.49	37.74	87.4	132.75	106.38	110.35				24.72	0.79
-22.27	37.79	86.73	133.79	104.31	110.11				23.8	-0.24
-23.44	37.01	89.84	132.32	105.53	109.38				27.16	0.67
-23.44	36.81	83.86	132.32	105.47	109.86				24.17	0.79
-24.23	36.03	84.47	131.84	105.47	108.4				27.89	3.72
-24.27	35.15	86.91	132.75	102.48	107.42				24.72	3.72
-25.31	35.15	82.76	129.88	104.43	106.2				23.01	-0.24
-26.28	34.38	82.64	131.53	105.47	105.22				24.23	-0.24
-26.28	34.18	82.03	130.86	102.72	105.47				24.17	0.73
-27.35	33.45	81.05	130.86	102.48	103.45				24.72	-0.18
-27.35	32.03	82.03	131.35	105.96	105.47				25.21	1.28
-28.31	32.37	77.64	130.37	105.47	105.47				25.09	-0.24
-29.2	31.23	79.1	129.46	106.93	101.07				23.93	0.18
-29.3	31.35	76.17	132.57	105.47	99.67				22.28	-0.24
-30.13	30.07	74.22	130.37	104.06	98.63				22.77	0.85
-30.18	28.9	74.22	130.07	105.47	97.53				22.34	0.49
-31.01	29.08	74.22	128.91	106.45	95.7				23.74	-0.24
-31.64	27.73	71.47	130.37	105.96	98.69				21.36	-0.24
-31.75	27.78	70.25	130.86	105.96	94.48				21.79	-0.24
-32.53	26.56	68.36	130.86	108.4	93.81				20.87	-0.24
-32.45	24.99	66.96	132.32	108.4	91.8				21.3	-0.24
-33.11	24.99	65.06	129.88	109.38	91.8				17.4	-0.24
-33.45	23.91	66.41	128.97	107.97	91.8				21.97	-0.24
-33.6	23.82	63.48	130.8	113.28	90.33				19.35	-0.24
-33.84	22.45	59.08	129.46	114.75	89.84				19.41	-0.24
-33.89	21	64.21	130.92	113.34	91.8				19.35	-0.24
-34.11	20.95	58.59	129.94	115.23	86				17.4	-0.24
-34.11	19.43	58.65	132.75	115.72	86.98				18.19	-0.24
-34.11	19.48	58.59	132.32	116.21	86				14.95	-0.24
-34.01	17.85	54.75	131.35	121.09	86.43				14.53	-0.24
-34.19	16.01	53.77	129.88	121.64	83.98				14.95	-0.24
-33.69	16.19	56.15	130.8	121.09	80.99				14.47	-0.24
-33.5	14.45	51.76	132.75	121.09	80.63				14.47	-0.24
-33.42	14.55	50.84	130.86	121.09	83.98				11.54	-2.14
-32.74	12.79	50.78	130.86	122.07	82.03				12.02	-0.24
-32.84	11.03	51.7	131.35	124.57	82.58				10.56	-0.24
-32.15	11.03	46.88	130.86	124.51	77.7				12.51	-0.24
-31.1	9.18	45.47	130.86	121.15	77.64				11.54	-0.24
-31.25	8.98	45.9	129.39	124.94	79.16				11.54	-0.24
-30.47	7.39	44.98	130.37	124.94	76.97				10.07	-0.24
-30.47	5.54	42.97	129.88	124.94	77.15				5.68	-0.24
-28.96	5.52	43.88	130.86	124.94	77.15				7.57	-0.24
-27.75	3.66	42.97	128.91	124.94	77.64				6.65	-0.24
-27.76	3.69	37.17	128.91	124.94	75.68				10.74	-0.24
-26.37	1.76	42.97	124.94	124.94	74.28				7.14	-0.24
-26.28	-0.15	41.02	128.91	124.94	76.17				7.51	-0.24
-24.83	-0.15	40.04	125.49	124.94	74.22				6.65	-0.24
-23.17	-2	42.97	124.94	124.94	75.26				5.68	-0.24
-23.1	-2.05	40.04	124.94	124.94	76.17				7.14	-0.18
-21.61	-3.96	38.57	124.94	124.94	74.22				5.68	0.31
-21.69	-5.87	37.11	124.94	124.94	75.68				7.39	1.83
-19.78	-5.88	40.04	124.94	124.94	74.22				6.77	-0.24
-18.16	-7.73	38.57	124.94	124.94	74.22				4.7	1.77
-18.16	-7.72	42.97	124.94	124.94	74.22				5.68	3.72
-16.41	-9.68	38.57	124.94	124.94	76.17				5.68	3.72
-16.41	-11.28	38.64	124.94	124.94	74.4				3.72	-0.24
-14.85	-11.43	39.98	123.11	124.94	74.22				5.68	4.76
-12.99	-13.19	42.48	124.08	124.94	75.2				4.21	5.19
-13	-13.2	38.15	121.15	124.94	76.17				3.78	3.72
-11.47	-14.89	42.97	121.09	124.94	74.22				3.42	7.2
-11.35	-16.46	39.61	115.17	124.94	74.22				4.46	9.58
-9.77	-16.46	39	120.12	124.94	77.88				5.68	11.54
-8.4	-18.12	42.97	117.92	124.51	74.71				5.68	12.02
-8.25	-18.16	44.92	116.15	124.94	76.11				4.21	10.62
-6.95	-19.68	42.97	115.23	124.51	76.17				2.26	12.51
-6.84	-21.14	42.72	113.28	124.94	77.64				2.75	13.49
-5.57	-21.14	42.97	113.28	124.51	77.15				3.72	14.47
-4.32	-22.66	42.97	113.28	124.08	81.54				2.81	14.47
-4.3	-22.66	44.92	113.28	124.57	77.64				3.72	17.4
-3.32	-23.93	46.94	107.42	123.05	82.03				5.68	15.2
-3.32	-25.2	45.41	107.42	124.82	80.57				4.21	19.35
-2.36	-25.24	46.88	107.24	124.94	83.86				3.72	19.1
-1.49	-26.38	47.67	106.02	124.51	81.05				3.72	20.02
-1.49	-26.47	48.4	105.47	121.09	85.45				3.72	22.77
-0.78	-27.56	47.67	105.47	124.94	82.09				4.27	22.77
-0.71	-28.52	50.78	105.47	123.96	84.47				3.66	21.48
-0.3	-28.52	50.78	99.61	124.94	83.98				6.16	23.74
0.34	-29.69	50.29	100.1	124.94	85.45				3.6	22.28
0.34	-29.7	53.71	102.54	124.94	85.45				2.56	22.28
0.63	-30.49	50.96	102.36	124.94	85.45				3.72	24.72
0.59	-31.4	51.33	98.63	124.94	84.96				3.72	27.16
0.78	-31.44	52.67	98.14	124.94	89.84				3.72	22.28
0.78	-32.24	53.47	97.66	124.94	89.84				3.78	23.74
0.78	-32.08	53.22	98.45	124.94	88.38				4.88	23.74
0.78	-32.96	53.71	94.24	124.94	89.84				3.72	25.21
0.78	-33.7	56.7	95.21	124.94	91.8				3.23	21.36
0.78	-33.62	55.66	91.8	124.94	89.84				5.43	22.77
0.73	-34.38	59.08	93.81	124.94	88.87				4.21	22.16
0.68	-34.33	58.59	91.8	124.94	89.84				4.21	23.01
0.38	-34.96	57.56	91.8	126.95	89.84				3.72	22.77
0.38	-35.57	58.59	94.24	124.94	89.84				-0.18	22.28
-0.01	-35.6	59.39	91.31	124.94	89.84				5.43	21.3
-0.3	-36.13	58.65	89.84	125.49	90.88				3.72	20.32
-0.34	-36.08	58.59	89.84	124.94	89.84				4.7	19.35
-0.71	-36.72	59.33	89.84	126.89	90.33				3.72	21.3
-0.78	-37.13	61.04	88.81	125.79	88.93				2.75	19.1
-1.2	-37.21	58.59	89.84	126.04	89.84				1.77	19.84
-1.71	-37.7	60.55	89.84	126.89	83.98				1.77	19.41
-1.76	-37.7	63.96	91.8	127.44	90.82				3.72	17.4
-2.35	-38.2	62.5	86.91	126.95	89.84				2.56	17.4
-2.35	-38.6	62.99	87.4	128.91	89.84				1.77	19.35
-2.76	-38.68	64.45	89.84	126.95	86.91				1.77	19.35
-3.42	-38.99	61.04	86.91	129.09	87.4				2.26	16.91
-3.32	-38.97	66.41	87.46	128.91	86.79				3.72	16.3
-3.91	-39.5	62.56	89.84	129.88	86				3.72	16.17
-3.96	-39.86	64.64	89.84	128.91	84.96				2.32	11.54
-4.42	-39.85	63.23	86.43	128.91	85.63				1.77	14.95
-4.93	-40.24	62.99	85.51	129.94	87.34				1.34	14.47
-5	-39.99	63.48	87.4	128.91	84.96				2.32	13.49
-5.47	-40.48	63.96	89.84	127.44	84.47				1.83	15.2
-5.47	-40.92	60.61	89.84	130.43	82.03				3.72	16.42
-5.88	-40.92	63.96	86.98	128.91	84.9				2.26	13.18
-6.37	-41.21	63.42	86.91	128.97	83.01				-0.24	13.98
-6.36	-41.21	62.5	88.68	126.95	86.43				3.3	13.49
-6.64	-41.5	66.41	87.4	128.91	82.09				3.85	13.49
-6.64	-41.6	61.22	85.45	129.88	83.98				3.66	11.54
-7.03	-41.81	63.48	89.84	128.91	82.09				5.37	13.31
-7.24	-42.19	61.46	89.84	124.94	83.98				5.68	13.49
-7.25	-42.02	61.52	89.84	129.64	82.03				6.65	13.49
-7.53	-42.24	61.34	87.83	126.04	82.82				3.78	12.57
-7.53	-42.38	59.57	89.84	127.01	82.52				6.65	13.49
-7.47	-42.38	61.04	89.9	125.49	82.09				11.54	13.49
-7.72	-42.48	61.1	89.84	125.98	82.03				11.54	12.51
-7.72	-42.48	59.63	90.39	124.94	83.98				10.56	12.51
-7.62	-42.59	54.69	89.9	124.94	82.03				11.54	13.49
-7.72	-42.48	59.51	92.29	124.94	84.47				9.58	13.49
-7.72	-42.58	59.57	89.84	124.94	82.03				11.54	12.08
-7.63	-42.68	58.59	92.29	124.94	81.6				12.02	13.43
-7.62	-42.6	58.59	92.29	124.94	82.03				14.47	13.67
-7.45	-42.33	57.56	94.3	124.94	82.03				13.67	12.51
-7.53	-42.38	55.73	92.35	124.94	85.45				14.95	13.67
-7.23	-42.31	58.59	93.75	123.05	82.03				15.99	14.95
-7.06	-42.19	56.21	91.8	124.94	80.08				17.88	9.16
-7.03	-42.19	58.59	97.72	123.11	83.98				16.17	13.49
-6.74	-41.8	58.59	95.7	124.94	82.03				19.35	14.95
-6.64	-41.46	54.75	95.64	121.09	84.05				20.32	14.95
-6.45	-41.41	54.87	97.66	121.58	82.09				22.28	14.47
-6.05	-41.02	57.13	95.7	121.09	84.47				21.3	13.98
-6.01	-41.02	53.77	97.66	121.09	82.09				23.74	15.93
-5.76	-40.36	53.71	98.14	121.09	84.47				24.11	19.35
-5.81	-39.75	53.77	97.66	115.72	83.98				27.16	19.35
-5.47	-39.89	55.18	97.66	116.03	85.45				24.72	19.35
-4.88	-38.99	52.8	97.66	112.49	84.47				29.11	16.36
-4.98	-39.06	53.71	97.17	107.42	89.42				29.11	16.36
-4.49	-38.39	52.8	97.66	113.28	86				29.11	19.84
-4.44	-37.45	55.6	97.72	111.33	86.79				29.11	21.3
-4.05	-37.45	53.28	97.66	107.91	89.84				31.43	17.88
-3.63	-36.72	52.73	98.14	106.93	87.89				31.07	17.4
-3.52	-36.72	54.69	98.69	105.47	87.4				31.56	17.4
-3.32	-35.57	54.75	97.72	105.47	89.84				29.11	19.35
-3.13	-34.47	50.96	97.66	103.45	89.84				34.97	19.53
-2.75	-34.38	55.66	96.19	100.1	89.84				35.95	22.03
-2.36	-33.3	58.59	98.14	98.63	89.84				33.51	21.3
-2.35	-33.23	59.14	97.66	100.34	91.8				34.97	22.03
-1.87	-31.96	58.59	94.3	97.66	91.8				35.89	20.26
-1.81	-30.57	58.59	95.28	94.24	91.8				34.79	20.32
-1.47	-30.48	57.8	93.75	97.66	95.64				35.46	21.79
-1	-29.05	58.59	93.75	91.31	93.75				36.44	23.01
-1.03	-29.2	60.55	93.75	91.86	94.24				34.91	21.3
-0.69	-27.44	59.14	91.86	89.84	95.64				37.41	19.29
-0.69	-25.89	58.59	91.8	93.75	97.66				39.61	22.28
-0.67	-25.83	63.54	89.9	86.98	97.66				35.77	20.32
-0.01	-24.22	60.55	90.82	89.84	99.61				36.93	21.79
-0.02	-24.22	61.22	91.8	85.69	98.14				36.8	19.84
0.38	-22.27	64.45	91.31	85.14	100.1				36.93	22.28
0.38	-20.26	64.94	89.84	86.49	99.61				36.44	14.59
0.68	-20.41	64.51	89.84	85.45	99.61				37.9	19.41
1.15	-18.41	66.35	85.88	82.58	103.03				35.71	18.55
1.12	-18.55	66.41	89.84	82.03	101.44				36.93	17.76
1.44	-16.43	67.81	89.84	82.03	102.11				35.95	20.26
1.46	-14.4	70.25	86.12	82.09	101.32				36.93	13.49
1.81	-14.46	67.87	87.89	84.53	102.11				35.83	19.35
2.25	-12.33	70.25	85.45	82.03	102.11				37.9	19.35
2.2	-12.3	69.09	86.73	82.03	105.53				37.41	19.35
2.73	-10.21	69.95	86.49	80.57	105.47				34.97	16.42
2.34	-8.01	70.19	85.45	82.03	103.45				35.03	14.95
2.93	-8.06	69.82	83.98	80.08	107.42				34.97	14.95
3.49	-6.08	71.35	83.98	82.03	105.47				32.53	13.98
3.3	-5.91	71.35	86	82.03	107.42				34.97	14.04
3.78	-3.91	67.14	84.47	82.03	105.53				32.96	13.49
3.76	-1.95	74.22	83.86	82.03	106.45				31.07	12.57
4.17	-1.76	71.29	87.65	82.03	106.14				31.74	12.51
4.74	0.34	71.29	84.47	80.99	106.51				31.07	11.6
4.69	0.34	74.22	83.19	82.03	106.93				31.13	10.31
5.22	2.29	72.33	83.98	83.19	106.45				29.6	11.54
5.17	4.25	72.27	85.51	83.98	107.48				29.11	10.07
5.75	4.27	74.22	86	84.05	105.96				27.71	12.45
6.4	6.15	74.22	86.43	89.84	105.53				26.67	11.54
6.24	6.14	72.75	83.98	84.53	107.97				27.16	9.58
6.98	8.15	72.08	87.4	85.45	106.51				27.16	6.71
7.01	9.76	74.71	89.84	89.36	105.47				24.23	11.54
7.79	9.76	71.29	87.95	89.84	107.42				24.23	7.57
8.45	11.61	70.07	86.79	93.75	105.96				27.16	6.23
8.37	11.57	70.25	90.45	89.84	105.47				22.28	6.65
9.38	13.18	70.25	89.84	91.8	107.42				22.77	4.64
9.18	14.79	69.34	85.02	93.75	105.47				20.87	5.68
10.03	14.7	70.86	93.75	94.3	105.47				20.32	6.16
11.01	16.16	69.89	91.8	90.82	105.47				19.35	4.21
10.84	16.01	67.63	91.8	99.12	105.47				19.35	4.7
11.81	17.53	69.34	94.24	97.47	103.45				19.35	3.66
11.72	18.65	71.29	94.24	98.69	105.47				13.55	3.23
12.87	18.64	69.95	94.73	101.07	101.38				14.95	3.72
13.87	19.9	67.38	97.6	102.6	102.05				15.38	4.7
13.87	19.87	67.44	93.81	106.93	102.36				14.4	3.72
14.84	20.9	66.41	95.7	105.47	101.14				16.05	6.65
14.84	21.92	64.45	95.7	107.48	101.38				13.49	3.72
15.91	21.92	66.41	97.66	107.48	98.69				13.49	5.68
17.04	22.65	66.41	97.17	108.4	101.32				12.02	2.5
17.14	22.64	68.36	94.73	113.28	99.61				13.49	1.83
18.06	23.51	66.16	99.61	110.41	97.66				11.54	3.72
18.06	24.03	64.39	97.66	113.34	101.38				13.49	5.68
19.38	24.1	63.48	98.63	113.34	98.63				12.33	1.77
20.26	24.76	66.41	97.66	115.72	98.39				11.54	3.72
20.31	24.61	66.41	97.66	116.09	100.16				9.58	2.38
21.48	24.99	66.41	97.66	117.68	99.61				11.54	3.72
21.48	25.73	64.45	96.44	121.09	99.67				9.58	2.69
22.44	25.73	66.41	93.81	118.35	99.61				11.54	3.72
23.52	25.78	66.35	95.28	121.09	101.07				11.54	2.44
23.51	25.78	64.45	93.75	122.56	99.61				5.86	3.78
24.4	26.37	68.36	94.24	122.56	95.21				9.09	2.26
24.31	26.55	64.94	91.31	122.62	100.1				7.57	3.72
25.34	26.54	67.38	91.67	124.94	102.11				8.61	3.23
25.78	26.81	66.41	91.86	124.02	100.1				12.02	5.68
25.78	26.9	68.36	89.36	124.02	103.21				9.58	3.23
26.56	26.9	67.87	86.91	124.08	105.47				11.54	1.28
26.81	27.15	67.87	89.84	124.94	100.59				9.34	3.72
27.32	27.15	69.34	85.45	124.94	103.03				9.09	4.7
27.93	27.15	70.25	85.45	124.94	101.32				7.51	3.72
27.93	27.15	69.82	83.98	124.82	105.47				7.57	5.68
28.2	27.29	74.22	83.01	124.94	102.05				7.14	5.68
28.2	27.29	70.25	82.03	124.94	102.11				8.54	4.64
28.51	27.32	74.22	81.54	124.94	103.45				8.79	3.23
28.7	27.34	74.22	77.15	124.94	105.47				11.54	4.7
28.7	27.34	74.77	77.15	124.94	105.47				6.71	3.72
28.86	27.34	79.16	76.72	124.94	105.47				6.65	7.39
28.88	27.34	76.17	74.22	124.94	105.47				6.23	6.65
28.51	27.34	77.15	71.84	124.94	107.42				6.65	5.68
28.69	27.34	82.03	74.22	124.94	105.96				6.65	3.66
28.51	27.34	79.59	68.42	124.94	105.53				4.7	6.71
28.31	27.59	83.98	71.35	124.94	109.44				6.65	4.88
28.31	27.54	82.03	67.44	124.94	107.42				5.68	4.7
28.13	27.34	79.59	67.08	124.94	107.42				9.58	4.76
27.69	27.59	83.07	68.54	124.94	109.86				6.65	5.68
27.61	27.64	84.17	63.48	124.94	108.4				7.2	5.68
27.15	27.34	83.98	63.29	124.94	110.11				5.68	4.76
27.2	27.64	82.03	60.55	124.94	113.28				6.16	4.76
26.54	27.69	86.73	61.04	124.94	110.84				6.16	4.76
25.78	27.54	86.43	59.51	124.94	110.84				6.16	5.19
25.78	27.54	90.82	63.54	124.94	113.28				2.81	3.72
24.99	27.54	87.4	59.27	124.94	110.35				3.72	3.72
24.99	27.34	86.91	58.59	124.94	113.34				5.68	6.65
24.68	27.54	89.84	59.08	124.94	113.28				4.46	3.72
23.53	27.54	89.84	58.59	125	113.28				1.83	4.46
23.63	27.54	89.84	59.08	124.94	107.91				2.26	1.77
22.84	27.33	89.84	58.59	124.94	115.23				3.72	4.7
22.9	27.29	90.39	58.59	124.94	115.17				0.85	2.32
21.95	27.29	89.84	58.59	127.93	113.28				1.83	1.77
21.08	27.2	87.59	58.65	124.94	114.26				0.37	3.72
21.09	27.2	89.84	58.59	125.98	113.28				-0.24	0.79
20.19	27.15	89.84	62.5	125.73	113.28				-0.24	1.77
20.17	26.86	86.43	60.3	126.46	113.28				0.37	2.69
19.34	26.86	87.89	60.55	126.53	115.23				1.34	-0.24
18.36	26.56	89.84	55.6	126.77	111.27				1.28	0.73
18.36	26.56	85.45	63.66	128.91	112.79				-0.24	0.73
17.47	26.37	86.61	62.5	125.49	113.28				-0.24	1.28
17.53	26.15	84.05	63.48	130.86	113.28				-0.24	1.95
16.65	26.15	83.5	66.41	129.39	110.41				-0.24	1.95
15.81	25.73	83.98	66.41	128.85	109.86				-0.24	0.31
15.7	25.76	82.03	66.89	131.35	113.28				-0.24	-0.24
14.84	25.38	82.03	68.36	131.04	110.35				0.79	0.73
14.84	24.88	82.03	68.36	131.35	107.42				-0.24	-0.24
14.06	24.98	82.03	69.89	132.32	107.24				-0.24	-0.24
13.23	24.49	79.59	68.85	136.72	107.6				-0.24	0.73
13.23	24.5	78.61	72.27	132.75	107.42				-0.24	-0.12
12.48	24.02	77.88	74.71	131.9	106.51				-0.24	2.26
12.49	23.44	76.17	74.22	136.72	105.47				-0.24	-0.24
11.67	23.51	72.27	76.72	138.67	106.14				-0.24	-0.12
11.03	22.85	74.95	76.17	136.72	105.53				-0.24	1.77
11.03	22.65	72.81	77.15	137.21	105.47				-0.24	4.76
10.42	22.26	72.27	77.7	137.7	105.22				-0.24	2.62
10.35	21.48	72.27	79.59	138.67	102.17				-0.24	3.72
9.75	21.56	69.46	83.98	136.78	102.6				-0.24	3.72
9.07	21	68.36	82.03	141.17	102.48				-0.18	5.68
8.98	20.9	69.34	83.98	139.71	102.54				-0.24	4.7
8.5	20.12	69.34	83.98	144.53	100.77				-0.24	8.12
8.57	19.48	66.96	84.96	142.58	99.61				0.73	9.09
7.81	19.43	68.85	89.84	138.43	100.59				-0.12	11.54
7.62	18.55	66.41	88.62	144.53	100.46				0.49	8.54
7.37	18.63	62.99	86.91	145.02	99.67				0.73	10.31
6.98	17.92	66.35	90.39	144.53	99.67				1.77	13.49
7.01	17.04	64.39	89.84	145.51	102.48				0.79	16.91
6.49	17.09	63.48	90.33	145.39	99.61				0.37	15.01
6.1	16.36	60.06	91.8	145.26	100.1				1.77	19.35
6.06	16.31	62.99	91.8	146.48	99.61				0.79	19.35
5.74	15.63	62.68	91.8	146.55	100.1				3.72	19.35
5.76	14.79	60.55	93.75	147.95	103.03				3.72	21.36
5.32	14.84	63.17	93.75	146.55	99.61				4.7	22.77
4.97	14.06	60.61	91.86	142.58	101.07				3.72	27.16
4.97	13.96	60.61	93.75	148.5	102.05				3.3	27.16
4.54	13.28	60.06	93.75	145.69	101.14				2.56	27.16
4.69	12.49	60.55	97.66	146.48	98.21				3.72	29.11
4.37	12.49	60.55	97.66	146.97	105.47				6.65	31.13
4.08	11.99	58.59	95.7	146.24	101.5				4.7	36.93
3.9	11.92	60.61	94.67	146.48	99.12				3.72	33.94
3.86	11.32	63.48	97.23	145.02	103.03				4.88	39.49
3.88	10.79	60.49	99.61	146.48	105.47				3.72	36.93
3.51	10.89	64.45	97.66	145.26	105.47				6.65	39.79
3.31	10.15	63.48	97.66	144.53	105.96				6.65	42.79
3.3	10.33	66.41	97.66	146	107.42				4.7	44.8
3.2	9.74	66.41	99.67	144.53	109.38				5.68	44.74
3.2	9.42	66.47	96.19	146	107.42				5.68	47.18
3	9.38	68.36	99.43	144.53	107.97				5.68	48.22
2.73	8.98	67.87	97.84	142.58	113.28				4.46	47.73
2.88	8.98	68.42	98.39	143.07	110.35				4.7	53.1
2.69	8.59	74.22	97.6	139.65	111.15				5.68	53.22
2.69	8.4	74.22	97.66	141.6	113.28				3.66	55.36
2.34	8.4	76.66	98.14	139.16	113.77				5.68	58.9
2.32	8.15	76.17	99.61	138.67	114.14				2.14	58.41
2.34	8.11	82.03	99.61	139.65	114.75				3.72	58.41
2.22	8.06	79.77	99.37	137.21	115.17				4.7	60.3
2.15	7.8	82.52	97.66	138.67	116.27				5.68	66.22
2.2	7.81	83.92	102.48	136.72	121.09				3.72	64.27
1.93	7.79	84.17	100.1	136.72	118.65				5.68	69.34
1.94	7.79	89.84	99.67	136.72	119.2				3.66	68.66
1.9	7.81	90.82	99.12	136.72	121.58				6.16	71.11
2	7.81	91.8	101.44	132.32	122.07				3.72	68.85
1.76	7.81	94.91	101.14	134.28	121.09				1.77	71.11
1.56	7.81	95.76	103.45	136.72	123.84				2.26	72.02
1.56	7.81	97.66	105.47	132.75	124.94				5.68	74.04
1.54	8.15	99.37	101.32	132.57	124.94				1.77	74.04
1.56	8.18	100.1	102.54	129.88	124.94				2.26	75.07
1.54	8	105.47	102.36	136.72	124.94				1.71	79.96
1.51	8.4	103.52	105.47	132.57	124.94				1.28	79.59
1.46	8.4	105.47	105.47	131.84	124.94				-0.24	81.85
1.37	8.45	106.14	100.1	133.61	124.94				2.26	81.85
1.37	8.59	109.44	106.93	132.75	124.94				-0.24	78.67
1.37	8.79	108.46	105.47	133.48	124.94				0.31	81.85
1.37	8.89	108.4	106.51	132.57	124.94				-0.24	81.85
1.37	8.89	112.24	106.45	132.32	124.94				-0.24	81.85
1.37	9.18	110.29	108.4	132.75	124.94				-0.24	82.52
1.32	9.38	113.28	109.38	136.72	124.94				-0.24	81.85
1.46	9.38	110.9	110.29	133.79	124.94				-0.24	83.8
1.37	9.56	113.28	110.41	134.52	124.94				-0.24	85.51
1.22	9.55	113.16	111.82	137.7	124.94				-0.24	78.86
1.42	9.74	115.72	110.35	135.07	124.94				-0.24	83.86
1.37	9.84	113.83	113.28	138.67	124.94				-0.24	84.78
1.17	9.94	113.28	111.82	137.27	124.94				-0.24	85.69
1.37	9.95	115.23	115.23	137.7	124.94				-0.24	83.31
1.37	9.91	113.28	114.2	138.67	124.94				-0.67	83.86
1.25	10.11	115.97	115.72	138.67	124.94				-1.65	81.85
1.22	9.94	112.24	121.09	140.38	124.94				-1.1	83.8
1.37	10.11	113.28	117.19	141.6	124.94				-2.14	82.89
1.51	10.11	113.28	116.27	144.53	124.94				-3.17	83.86
1.37	10.13	113.83	119.08	141.66	124.94				-3.05	81.6
1.37	10.01	111.33	117.98	144.53	124.94				-3.91	83.8
1.42	9.76	110.29	121.09	145.02	124.94				-3.05	82.82
1.37	9.76	108.22	121.09	144.53	124.94				-4.09	82.82
1.46	9.75	111.33	121.28	145.02	124.94				-6.04	81.91
1.37	9.56	109.38	123.54	148.93	124.02				-4.09	82.46
1.37	9.38	112.06	123.05	146.48	124.51				-6.53	81.05
1.42	8.98	107.42	122.56	147.95	123.66				-6.1	81.85
1.54	9.06	110.29	121.89	148.93	124.94				-4.09	81.85
1.51	8.59	106.93	124.94	152.34	122.56				-7.02	83.8
1.51	8.58	107.91	124.94	152.34	122.13				-8.48	81.85
1.56	7.81	106.2	124.94	149.41	122.13				-8	81.85
1.56	7.52	107.42	124.94	154.36	122.01				-6.04	81.85
1.56	7.62	105.47	124.94	154.05	121.09				-7.51	81.85
1.56	6.84	105.47	124.94	154.3	121.95				-8.97	79.77
1.81	6.88	105.96	124.94	153.38	121.09				-7.51	82.34
1.83	6.24	104	124.94	154.79	121.09				-7.93	82.58
1.76	5.47	102.42	124.94	156.25	121.09				-9.95	80.63
2.1	4.97	105.47	124.94	156.25	122.01				-10.44	81.85
2.03	4.64	105.53	124.94	156.74	119.08				-10.86	81.85
1.95	4.69	103.03	124.94	157.04	121.09				-11.05	81.85
2.15	3.66	102.48	124.94	160.1	121.09				-10.38	83.8
2.15	2.93	105.96	124.94	154.36	119.2				-8.48	81.36
2.29	2.93	100.16	124.94	160.16	121.09				-9.95	82.52
2.34	1.76	102.48	126.04	154.36	117.74				-8	82.76
2.34	1.84	101.07	124.94	157.29	121.09				-9.77	84.47
2.59	0.78	100.59	125.73	154.36	117.74				-10.19	79.9
2.34	-0.39	101.5	126.46	156.25	118.1				-8.48	83.8
2.59	-0.39	102.29	125	154.3	117.74				-9.03	84.66
2.72	-1.37	100.34	127.44	154.36	117.86				-8.91	86.24
2.62	-1.38	102.48	126.89	152.34	117.74				-9.89	85.69
2.78	-2.59	102.05	126.95	154.3	115.3				-11.9	86.49
2.81	-3.71	101.07	126.46	152.34	116.7				-7.51	89.66
2.74	-3.61	102.29	126.95	156.25	117.74				-4.09	89.66
3.13	-4.88	101.07	126.77	152.34	117.19				-3.6	87.71
3.13	-4.83	102.29	129.39	152.34	121.09				-4.09	87.71
3.13	-6.1	101.07	130.86	149.48	115.72				-4.09	93.57
3.13	-7.43	100.1	128.91	148.38	115.3				-4.09	90.15
3.2	-7.35	100.59	127.69	146.48	116.27				-1.95	91.13
3.13	-8.6	100.59	128.42	152.34	116.27				-3.11	93.57
3.17	-8.61	100.1	127.44	144.53	115.72				-2.08	94.06
3.13	-9.77	105.47	128.91	146.48	115.17				-0.24	97.47
3.13	-11.04	100.1	127.93	142.58	117.68				-0.24	95.52
2.93	-10.99	99.12	128.42	136.72	115.72				-0.24	97.47
2.93	-12.26	102.05	129.09	142.58	121.09				-0.24	98.45
2.93	-12.4	100.1	128.91	138.61	117.25				-0.24	99.91
2.73	-13.5	97.66	127.93	136.78	116.27				-0.24	97.41
2.73	-14.85	101.38	127.93	136.72	115.72				-0.24	100.4
2.54	-14.85	100.34	129.46	136.72	117.92				-0.24	99.43
2.15	-15.97	99.67	128.91	137.21	117.19				0.31	100.89
2.25	-16.02	100.77	131.47	131.35	117.19				-0.24	102.36
2	-17.24	100.65	130.86	132.69	118.1				1.77	100.89
2.04	-18.41	99.67	129.46	129.39	121.09				3.72	102.36
1.56	-18.41	101.14	129.09	130.8	117.68				1.77	105.29
1.17	-19.73	99.61	128.85	126.95	120.18				0.79	103.27
1.27	-19.58	99.61	126.95	126.46	118.71				2.75	105.29
0.73	-20.72	101.07	132.32	125.49	121.09				2.56	105.29
0.68	-21.97	98.21	131.9	124.94	121.09				4.7	104.8
0.34	-21.83	98.63	130.86	124.94	121.09				4.39	105.35
-0.3	-22.95	98.63	128.97	124.94	121.09				7.14	105.47
-0.38	-23	101.14	130.86	124.94	122.56				5.19	105.35
-0.78	-24.22	97.66	128.91	124.94	121.34				4.7	105.77
-0.73	-25.3	98.33	132.69	124.94	123.11				5.68	106.14
-1.49	-25.24	97.66	129.94	124.94	121.95				5.68	107.24
-2.1	-26.47	96.37	130.86	124.94	123.05				6.65	106.26
-2.05	-26.38	97.17	129.46	124.94	121.09				6.65	110.05
-2.94	-27.39	97.66	133.54	124.94	123.05				6.16	107.24
-2.78	-28.52	93.75	128.91	124.69	123.11				5.68	105.77
-3.63	-28.47	94.79	128.97	123.05	123.78				4.46	107.24
-4.39	-29.49	92.29	129.46	124.76	122.56				5.68	107.24
-4.35	-29.54	93.75	130.8	124.02	124.76				5.68	106.2
-5.22	-30.59	90.76	131.04	121.15	124.94				6.16	107.73
-5.47	-31.55	90.76	131.41	124.76	123.54				5.68	105.29
-6.01	-31.55	88.68	129.58	123.23	122.07				7.57	105.35
-7.03	-32.53	86.12	130.86	123.05	124.82				3.91	105.29
-7.03	-32.53	87.89	125.98	124.94	121.09				3.72	105.29
-7.96	-33.45	89.84	126.95	124.08	123.54				2.26	106.02
-7.96	-34.57	84.96	133.54	124.94	123.05				3.78	102.36
-8.99	-34.52	84.05	130.92	124.94	122.01				6.65	100.89
-9.89	-35.47	84.17	130.86	124.94	124.94				1.83	100.4
-9.96	-35.45	81.97	131.84	124.94	121.58				0.31	100.16
-10.94	-36.72	82.03	131.35	124.94	121.09				1.59	101.14
-10.94	-37.43	78.86	132.75	124.94	122.13				-0.24	97.47
-11.91	-37.45	76.72	133.79	124.94	121.09				2.26	97.53
-12.87	-38.5	76.17	136.72	124.94	115.23				-0.24	94.54
-12.84	-38.48	74.22	133.73	124.94	121.09				-0.24	95.52
-13.87	-39.37	73.73	134.95	124.94	117.25				-0.24	94.48
-13.87	-40.45	71.35	136.72	124.94	115.23				-0.24	93.57
-14.85	-40.44	71.23	136.72	124.94	115.23				-0.24	95.03
-15.67	-41.46	69.82	136.72	125	114.2				-0.24	93.57
-15.72	-41.43	67.87	139.16	124.94	113.28				-1.4	89.72
-16.6	-42.58	67.38	138.67	128.91	109.92				-1.1	91.61
-16.6	-43.41	67.38	137.7	125.98	107.91				-3.17	89.66
-17.43	-43.57	64.45	138.67	126.89	110.11				-0.24	87.71
-18.21	-44.64	62.99	142.4	127.81	106.2				-4.09	84.78
-18.16	-44.65	59.57	138.67	130.86	107.42				-2.14	87.71
-19.13	-45.75	59.63	142.09	129.88	105.47				-4.09	83.86
-19.14	-46.83	58.59	141.66	132.57	101.32				-6.53	84.29
-19.83	-46.88	55.66	144.53	130.37	102.48				-8.48	83.31
-20.51	-47.97	58.59	144.53	132.75	100.46				-9.28	83.8
-20.36	-47.9	55.48	144.53	134.77	99.79				-9.89	82.76
-20.92	-49.24	55.6	144.53	134.28	98.27				-8.48	82.82
-20.92	-50.3	55.18	144.47	133.85	96.44				-10.86	82.34
-21.49	-50.37	50.78	146.48	132.75	93.93				-11.9	82.34
-21.8	-51.49	52.67	145.26	136.72	94.73				-11.9	83.31
-21.78	-51.47	48.34	145.02	136.72	97.66				-11.9	81.85
-22.19	-52.54	52.25	148.93	136.72	93.75				-14.1	82.82
-22.27	-53.91	50.84	145.51	136.72	86.98				-11.35	82.89
-22.27	-53.91	52.73	145.51	137.27	91.8				-11.9	82.58
-22.46	-54.88	51.27	146.48	137.21	89.9				-11.9	82.4
-22.41	-54.99	50.78	148.93	137.7	91.74				-15.81	82.76
-22.46	-56.1	50.78	146.55	137.7	89.84				-13.85	85.27
-22.46	-57.15	51.27	146.48	137.39	89.84				-14.83	85.82
-22.41	-57.25	50.84	146.48	136.66	89.84				-11.9	85.82
-22.27	-58.33	52.73	146.48	140.14	89.84				-14.89	85.51
-22.27	-58.41	53.71	146.48	138.73	89.84				-13.98	87.71
-22.07	-59.3	52.73	147.95	138.67	90.76				-14.89	89.66
-22.07	-60.45	52.73	145.51	139.71	89.84				-13.79	90.21
-21.7	-60.56	51.76	144.41	138.67	88.93				-13.85	89.9
-21.34	-61.47	54.75	144.53	140.14	91.8				-14.83	93.57
-21.34	-61.52	52.49	146.97	138.67	89.84				-14.89	91.61
-20.83	-62.5	56.64	144.53	139.22	89.84				-11.9	91.61
-20.73	-63.33	53.28	145.51	138.73	91.8				-14.1	94.3
-20.23	-63.48	53.22	142.58	138.67	91.8				-11.9	95.52
-19.68	-64.31	55.73	142.64	139.65	91.98				-11.9	94.54
-19.68	-64.37	55.66	141.42	141.36	91.8				-11.9	97.47
-19.13	-65.24	54.87	139.16	138.67	94.67				-15.81	96.25
-19.24	-66.04	58.59	138.67	136.72	94.67				-11.9	97.47
-18.38	-66.02	56.15	136.72	140.14	97.41				-11.9	97.47
-17.68	-66.7	59.63	138.67	137.7	97.66				-11.9	97.53
-17.7	-66.7	58.11	136.72	136.72	97.66				-13.92	97.47
-16.99	-67.48	58.59	137.21	138.43	97.66				-13.92	97.47
-16.89	-68.02	59.51	133.85	137.21	102.05				-14.89	97.53
-16.21	-67.97	61.52	132.57	137.21	100.1				-15.32	97.47
-15.34	-68.55	60.55	132.57	138.67	100.46				-11.9	96.25
-15.44	-68.51	63.48	130.37	136.72	100.1				-15.75	98.94
-14.6	-68.9	60.49	128.91	137.7	103.03				-14.34	99.43
-14.67	-69.51	64.94	128.91	136.72	105.47				-13.85	95.52
-13.97	-69.44	63.42	126.04	136.72	106.2				-18.74	95.03
-13.29	-69.68	63.17	128.91	134.77	103.52				-15.32	94.06
-13.2	-69.74	66.16	125.98	134.77	106.2				-17.27	90.64
-12.45	-70.03	66.41	124.94	134.83	107.91				-18.98	94.54
-12.4	-70.13	66.41	126.04	134.77	106.38				-19.23	89.6
-11.91	-70.24	67.44	124.94	136.72	107.42				-21.67	88.2
-11.13	-70.41	66.16	124.94	134.28	107.48				-19.65	83.8
-11.13	-70.31	69.4	124.94	136.72	113.28				-19.71	89.66
-10.69	-70.36	69.4	124.94	132.32	111.08				-21.73	85.27
-10.94	-70.46	68.97	124.94	130.86	110.84				-19.71	83.8
-10.16	-70.43	70.25	124.94	132.32	111.82				-22.64	81.97
-9.62	-70.31	70.25	124.94	130.8	112.12				-19.71	81.85
-9.67	-70.31	71.78	124.94	130.86	112.24				-22.64	82.46
-9.18	-70.31	74.22	124.94	132.39	113.77				-22.89	76.97
-9.13	-70.03	71.78	124.94	131.35	114.99				-24.11	76.17
-8.84	-69.95	74.22	124.94	133.79	118.65				-19.71	76.78
-8.6	-69.84	76.17	124.94	129.88	114.75				-23.68	72.08
-8.4	-69.75	74.22	125.55	131.84	115.72				-22.71	71.29
-8.15	-69.38	74.71	124.94	131.84	114.2				-22.89	70.01
-8.13	-69.13	72.27	124.94	130.8	118.16				-24.11	69.64
-7.93	-69.06	74.4	124.94	132.63	117.92				-24.11	64.94
-7.81	-68.65	74.71	127.62	131.04	117.25				-23.07	67.08
-7.72	-68.65	76.66	129.39	131.41	117.25				-19.71	62.56
-7.54	-68.26	79.1	129.46	131.9	121.09				-21.67	60.12
-7.63	-67.68	75.2	129.58	132.32	121.09				-21.79	58.41
-7.54	-67.68	76.72	131.84	136.72	118.65				-19.71	55.48
-7.42	-67.19	80.08	136.72	132.32	121.58				-19.71	54.63
-7.42	-67.24	76.72	136.72	132.57	119.2				-19.23	54.5
-7.35	-66.55	77.7	135.62	132.32	121.58				-18.74	53.53
-7.45	-65.82	77.64	136.72	136.72	121.09				-17.7	50.6
-7.28	-65.97	77.21	140.14	132.75	121.09				-15.81	48.16
-7.42	-65.28	77.15	137.76	132.75	123.11				-15.01	47.18
-7.54	-65.26	79.1	140.14	136.72	121.09				-14.89	46.75
-7.45	-64.76	78.86	141.48	136.72	121.58				-13.37	44.74
-7.42	-63.89	80.57	144.53	134.77	123.11				-11.9	43.52
-7.62	-63.89	77.88	144.53	137.45	121.09				-11.41	43.33
-7.54	-63.21	80.08	146.3	138.18	120.06				-9.89	42.3
-7.62	-63.28	77.15	146.48	138.67	116.03				-6.23	42.79
-7.74	-62.5	78	149.41	141.6	123.6				-8.48	42.79
-7.74	-61.82	82.03	149.41	138.73	121.09				-4.09	43.7
-7.81	-61.77	79.1	152.34	138.73	122.13				-5.55	40.59
-7.91	-60.99	78.61	152.83	144.53	121.09				-4.09	42.79
-7.86	-60.99	77.15	152.34	141.6	121.09				-2.14	42.79
-7.96	-60.35	79.1	152.83	142.52	121.09				-2.08	40.34
-7.96	-59.47	76.17	153.87	142.52	120.18				-1.34	40.04
-8.2	-59.56	75.2	153.14	144.53	121.09				-0.67	39.43
-8.35	-58.64	75.26	154.3	142.58	121.09				-1.34	37.9
-8.21	-58.74	76.17	153.32	145.51	121.09				-0.24	38.82
-8.22	-57.86	74.04	153.08	147.46	121.09				-0.24	38.7
-8.25	-57.03	76.17	153.32	146.48	121.09				-0.24	38.39
-8.21	-57.14	74.22	154.3	146.48	121.09				-0.24	37.41
-8.25	-56.15	76.17	154.3	146.42	115.23				-0.24	38.45
-8.25	-56.3	74.22	154.24	144.53	119.08				-0.24	37.66
-8.11	-55.47	72.75	154.36	146.48	121.09				0.79	37.9
-8.15	-54.44	75.87	152.47	149.17	118.96				-0.24	39.43
-8.22	-54.49	73.3	154.3	146.48	118.04				1.71	36.93
-8.03	-53.61	74.22	152.34	146.48	121.09				2.69	34.97
-7.96	-53.56	74.22	152.34	147.52	119.14				4.7	35.71
-7.91	-52.74	71.29	151.43	146.48	122.25				3.72	35.71
-7.96	-52.05	74.22	150.39	147.95	118.65				5.68	35.46
-7.72	-51.81	70.25	150.88	146	121.09				5.74	34.85
-7.62	-50.83	69.82	148.93	144.29	121.09				7.57	29.6
-7.62	-50.89	70.07	149.41	145.45	121.09				6.16	35.71
-7.28	-49.93	71.29	146.48	146.48	123.05				7.57	31.13
-7.34	-48.88	70.25	141.66	144.59	121.09				8.61	33.02
-6.98	-48.93	72.27	147.46	145.02	123.05				11.54	31.98
-6.64	-48	69.89	145.02	146.97	120.61				9.58	33.02
-6.75	-48.07	72.27	142.58	143.49	121.89				11.54	32.53
-6.45	-46.88	74.22	142.33	143.62	121.64				11.54	29.85
-6.49	-46	71.35	140.14	141.11	122.07				12.15	29.11
-6.01	-45.92	73.24	141.11	141.66	122.56				12.02	28.63
-5.76	-44.87	69.34	139.65	142.58	123.05				12.39	27.34
-5.87	-44.92	74.22	138.67	139.16	122.13				11.6	27.16
-5.47	-43.9	71.35	138.67	137.7	124.94				13.49	27.16
-5.47	-42.68	74.95	136.72	136.72	124.57				13.49	24.41
-5.1	-42.77	72.27	136.23	136.47	124.57				16.91	27.16
-4.69	-41.63	72.08	135.25	133.85	124.94				11.6	23.74
-4.69	-41.6	74.22	134.28	131.35	124.94				13.98	22.28
-4.31	-40.45	72.75	133.79	129.88	124.94				14.47	21.3
-4.32	-39.4	74.22	131.35	130.8	124.94				15.14	21.79
-3.91	-39.38	75.26	133.73	130.86	124.94				16.36	19.84
-3.52	-38.23	75.2	130.86	129.88	124.94				12.63	18.86
-3.52	-38.19	75.2	129.88	128.91	124.94				13.49	17.4
-3.05	-37.01	75.2	129.94	127.69	124.94				13.49	19.35
-3.08	-35.74	77.15	129.76	126.95	124.94				13.49	16.36
-2.76	-35.69	77.15	131.84	125.73	124.94				13.49	15.01
-2.39	-34.67	78.61	128.91	124.94	126.95				13.49	13.49
-2.39	-34.57	78.13	125.55	124.94	124.94				13.49	13.49
-2.08	-33.25	82.03	127.99	124.94	125				14.04	15.32
-2.35	-32.15	77.64	125.92	124.94	126.95				14.28	13.49
-1.9	-32.06	80.08	124.94	124.94	126.95				13.49	13.49
-1.66	-30.71	80.08	128.91	124.94	128.91				11.54	9.58
-1.66	-30.87	79.65	125.92	124.94	126.53				11.54	10.38
-1.47	-29.49	82.03	125.06	124.94	128.91				11.54	6.16
-1.48	-28.32	81.54	124.94	124.94	130.37				11.54	7.57
-1.22	-28.32	82.03	124.94	124.94	130.86				11.54	6.16
-1.1	-27	82.03	124.94	124.94	128.91				9.52	5.68
-1.18	-27	82.03	124.94	124.94	128.91				9.58	4.7
-1.08	-25.73	80.51	124.94	124.76	128.66				8.61	3.72
-1.12	-24.62	82.03	124.94	124.94	128.91				6.84	3.72
-0.93	-24.62	82.03	125.55	124.51	131.04				3.72	1.71
-0.98	-23.24	82.03	124.94	124.94	128.91				5.68	1.28
-1.17	-23.44	81.12	124.94	123.54	127.44				5.68	0.37
-0.98	-22.07	80.14	124.94	124.02	125.98				6.41	-0.24
-1	-20.73	83.98	124.94	124.02	128.66				4.88	-0.24
-1.18	-20.75	79.16	124.94	123.54	126.46				3.72	-0.24
-1.18	-19.68	79.04	124.94	124.94	128.91				0.98	-0.24
-1.2	-19.68	80.08	124.94	123.96	128.91				1.77	-0.24
-1.37	-18.48	80.02	124.94	124.94	125.92				3.72	-0.24
-1.29	-17.38	77.21	124.94	124.94	125				0.55	-0.24
-1.56	-17.33	77.88	124.94	124.94	125.98				-0.24	-0.24
-1.66	-16.21	76.66	124.94	124.94	124.94				-0.24	-1.28
-1.61	-16.21	78.8	124.94	124.94	124.94				-0.24	-0.24
-1.9	-15.25	75.2	124.94	124.94	124.94				-0.24	-0.24
-1.81	-14.11	77.15	124.94	124.94	124.94				-0.24	-0.24
-2	-14.01	73.79	124.94	124.94	124.94				-0.24	-1.59
-2.35	-13.19	74.22	124.94	124.94	124.94				-0.24	-0.24
-2.35	-13.19	74.22	124.94	124.94	124.94				-0.24	-0.24
-2.54	-12.21	72.45	124.94	124.94	124.94				-0.24	-0.24
-2.44	-11.38	71.78	124.94	125	124.94				-0.24	-0.67
-2.59	-11.38	71.29	124.94	124.94	124.08				-0.67	-1.16
-2.94	-10.47	66.41	124.02	128.91	122.56				-2.14	-0.24
-2.95	-10.45	68.85	124.94	126.95	121.58				-2.14	-0.24
-3.05	-9.77	66.89	124.94	124.94	121.64				-2.08	-0.24
-3.05	-8.81	67.87	124.94	128.91	119.63				-2.14	-3.11
-3.32	-8.99	66.41	124.94	128.91	122.99				-3.54	-1.4
-3.52	-8.06	66.22	124.94	129.46	118.65				-3.3	-1.22
-3.42	-8.13	64.94	124.08	129.94	117.68				-1.16	-2.2
-3.71	-7.42	64.45	123.78	128.97	121.09				-5	-1.16
-3.71	-6.74	62.56	124.51	128.91	117.19				-2.14	-1.16
-3.81	-6.74	64.45	124.51	131.35	115.3				-1.59	-2.08
-4.1	-6.01	60.55	124.08	131.84	119.14				-4.09	-1.65
-3.96	-6.01	60.61	123.96	131.35	115.3				-4.09	-1.22
-4.1	-5.47	61.04	124.02	132.32	114.26				-3.36	-0.24
-4.1	-4.71	60.12	123.05	132.69	115.97				-4.09	-1.59
-4.49	-4.79	58.59	121.09	132.57	115.23				-3.54	-1.65
-4.49	-4.05	58.59	124.88	132.32	115.97				-3.91	-1.1
-4.44	-4.1	60.06	121.09	131.84	115.23				-3.05	-0.61
-4.79	-3.52	59.08	121.58	133.73	116.21				-3.11	-0.24
-4.79	-2.94	62.99	121.09	132.32	113.77				-3.48	-1.16
-5.03	-2.94	59.08	120	129.88	114.99				-3.05	-1.22
-5.18	-2.2	58.84	121.09	131.84	121.09				-0.49	-0.24
-5.18	-2.35	59.51	121.09	130.86	115.3				-2.14	-0.24
-5.52	-1.59	59.51	121.09	129.88	115.23				-1.1	-0.24
-5.47	-0.93	59.33	115.23	130.37	116.76				-0.67	-0.24
-5.87	-1	59.51	121.09	127.44	117.19				-1.1	-0.24
-6.1	-0.3	59.08	121.09	128.91	121.09				-1.95	-0.24
-6.1	-0.3	60.55	117.98	126.16	117.37				-0.24	-0.24
-6.57	0.38	66.41	117.19	124.94	119.87				-2.14	-0.24
-6.55	1.15	64.45	115.72	124.94	121.09				-0.24	-0.24
-7.04	1.15	65.92	117.25	124.94	121.09				-0.24	-0.24
-7.62	2	63.96	117.19	124.94	118.16				-0.24	-0.24
-7.53	1.93	68.36	115.72	124.94	124.94				-0.24	0.31
-8.2	2.69	66.41	118.1	124.94	123.05				-0.31	-0.18
-8.15	3.51	68.36	115.23	124.51	124.08				-0.24	0.79
-8.84	3.51	66.47	114.26	123.96	124.51				-0.24	-0.24
-9.47	4.44	67.08	115.17	120.12	124.94				-0.24	-0.24
-9.72	4.39	70.07	114.75	121.09	124.94				-0.24	-0.24
-10.35	5.52	68.42	113.34	117.25	124.94				-0.24	-0.24
-10.35	6.45	68.36	115.23	115.3	124.94				-0.24	-0.24
-11.33	6.52	70.13	115.72	115.78	124.94				-0.24	-0.24
-12.16	7.76	69.82	113.77	113.28	125.18				-0.24	1.77
-12.16	7.62	69.89	115.78	113.28	128.91				-0.24	-0.24
-13.21	8.84	74.22	113.28	109.38	126.95				-0.24	0.79
-13.29	10.03	72.27	111.08	106.02	128.85				-0.24	-0.24
-14.31	10.11	71.29	114.32	106.02	131.35				-0.24	-0.24
-15.48	11.32	75.2	114.2	105.47	130.37				-0.24	-0.24
-15.54	11.22	74.22	112.37	102.05	130.86				-0.24	-1.16
-16.7	12.49	74.77	113.83	102.48	134.28				-0.24	-0.24
-16.7	14.01	76.17	113.34	99.12	132.32				-1.16	-0.24
-17.97	14.04	76.66	109.44	97.66	134.7				-0.24	-0.67
-19.34	15.63	76.72	114.26	98.69	135.25				-0.24	-0.24
-19.26	15.63	79.59	113.83	96.19	137.45				-0.24	-0.24
-20.51	16.89	77.15	113.46	95.7	136.72				-0.24	-1.95
-20.7	18.45	79.04	115.23	94.48	137.21				-0.24	-3.11
-22	18.51	79.1	117.37	97.66	137.21				-0.24	-2.08
-23.44	20.12	82.03	114.2	91.86	138.73				-0.24	-4.09
-23.45	20.07	78.67	113.83	94.79	138.67				-0.24	-4.09
-24.83	21.58	82.03	116.15	90.82	141.6				-0.24	-7.45
-24.76	23.19	82.03	111.88	89.9	139.4				-0.24	-8.97
-26.28	23.22	84.05	117.98	90.33	139.83				-2.08	-10.86
-27.74	24.8	82.03	117.25	91.8	136.72				-0.24	-10.44
-27.74	24.88	81.97	118.65	91.8	144.53				-0.24	-11.9
-29.1	26.51	82.09	117.25	91.8	140.14				-0.24	-15.08
-29.2	28.2	77.88	117.74	90.33	140.2				-0.24	-16.78
-30.57	28.2	83.98	121.09	91.8	139.4				-0.24	-17.21
-32.03	29.69	82.95	121.09	93.75	141.48				-0.24	-18.98
-32.04	29.76	82.03	122.13	95.21	141.48				-0.24	-19.71
-33.4	31.59	82.82	121.09	94.24	139.71				-0.24	-21.06
-33.45	33.15	83.98	121.09	95.21	141.36				-0.24	-20.81
-34.77	33.15	81.91	124.57	97.66	138.67				-0.24	-25.51
-36.23	34.76	83.98	123.05	98.14	138.67				-0.24	-22.64
-36.23	34.75	82.03	123.6	97.66	141.11				-0.24	-25.57
-37.33	36.3	84.9	124.94	97.84	139.16				-0.24	-26.43
-37.5	37.88	83.98	124.94	100.1	138.67				1.28	-27.53
-38.78	38.09	82.03	124.08	102.23	136.72				2.62	-30.4
-39.89	39.53	86.98	124.94	104.49	138.43				0.98	-31.43
-39.89	39.6	83.5	124.94	106.2	136.72				4.52	-28.75
-41.02	41.01	83.5	124.94	105.53	138.67				3.72	-33.39
-41.04	42.55	83.98	124.94	106.93	133.79				3.72	-31.43
-42.19	42.38	84.78	124.94	106.93	136.72				3.23	-31.43
-43.37	43.99	83.98	124.94	110.29	132.63				6.16	-35.34
-43.16	44.04	83.98	125	109.86	136.72				5.68	-33.39
-44.14	45.26	83.98	128.91	113.04	130.86				7.57	-35.34
-44.14	46.68	85.45	126.89	113.28	130.8				8.61	-36.44
-45.03	46.68	83.01	124.94	113.28	130.86				12.02	-37.29
-45.73	47.83	84.05	129.88	114.75	128.91				13.49	-39.73
-45.8	47.85	84.47	128.85	117.25	130.86				11.6	-39.37
-46.49	49.11	83.01	130.86	117.19	128.91				13.49	-40.71
-46.51	50.17	84.47	132.75	119.08	125.98				13.55	-40.22
-47.02	50.17	83.98	133.54	117.37	124.94				13.98	-43.15
-47.51	51.17	83.98	132.75	119.32	124.94				17.4	-42.66
-47.46	51.32	83.98	137.63	118.9	124.94				14.95	-43.64
-47.9	52.2	82.03	136.72	119.63	124.94				21.3	-43.09
-47.97	53.17	83.19	137.21	120.61	124.94				19.35	-43.15
-48.44	53.13	83.98	137.21	123.6	124.94				21.36	-42.66
-48.49	53.88	83.01	137.7	121.09	124.94				24.96	-47.55
-48.54	53.89	85.45	139.16	121.28	124.51				27.16	-43.15
-48.73	54.69	82.76	142.09	121.58	124.94				24.72	-45.59
-48.84	55.35	83.01	141.36	121.83	124.57				24.72	-45.53
-48.83	55.28	83.98	142.15	123.05	124.88				27.16	-47.3
-48.94	56.05	82.95	138.67	121.89	124.02				27.16	-46.02
-48.88	56.04	83.5	146.48	121.09	124.57				29.17	-48.95
-48.85	56.63	82.52	144.53	121.58	123.11				29.11	-49.93
-48.78	57.03	85.45	144.53	121.09	124.94				31.13	-49.5
-48.73	57.03	83.98	145.08	119.2	121.09				32.96	-50.48
-48.49	57.62	80.08	145.02	121.09	122.62				32.53	-50.96
-48.54	57.62	84.96	145.57	119.63	123.05				35.83	-50.96
-48.44	58.15	84.72	145.2	118.16	122.01				35.64	-50.48
-48.27	58.4	83.98	145.51	118.1	121.09				35.64	-52.86
-47.9	58.4	84.66	146.48	117.68	121.09				34.97	-55.85
-47.66	58.84	89.84	146.55	115.78	121.83				37.41	-50.96
-47.66	58.59	86.73	145.08	114.44	121.09				38.39	-52.92
-47.07	58.98	87.4	147.46	115.23	121.09				39.37	-52.86
-47.07	59.37	86.67	142.64	113.89	121.15				37.41	-52.92
-46.69	59.37	89.84	146.48	113.77	121.09				39.37	-50.96
-46.11	59.56	89.84	146.3	113.28	120.18				39.92	-52.19
-46.14	59.46	89.84	144.53	113.28	121.09				42.79	-52.43
-45.65	59.76	87.83	143.07	109.86	122.25				40.83	-54.93
-45.62	60.11	90.82	140.14	113.28	121.09				43.27	-54.14
-45.03	60.11	89.84	142.09	106.63	121.15				44.25	-53.96
-44.53	60.4	91.31	141.6	109.44	121.09				42.79	-53.41
-44.53	60.15	89.84	139.65	105.47	121.09				42.79	-54.93
-43.86	60.52	93.75	137.7	104.98	121.09				44.74	-55.36
-43.95	60.84	91.8	136.6	104	122.01				44.74	-55.36
-43.37	60.89	93.75	137.7	102.54	121.64				43.76	-53.89
-42.58	61.03	95.52	136.72	101.07	121.15				43.95	-55.66
-42.72	61.03	94.24	136.72	102.05	122.01				46.69	-50.96
-42.19	61.4	97.66	131.84	99.61	124.57				44.8	-54.93
-42.19	61.61	94.67	132.39	99.61	123.11				44.74	-56.82
-41.5	61.67	97.17	132.02	100.59	123.11				44.8	-58.78
-40.82	61.99	95.64	130.86	100.1	124.94				47.67	-52.31
-41.02	62.11	95.21	128.85	97.66	124.94				48.65	-55.91
-40.28	62.45	97.72	128.91	95.21	124.51				45.23	-53.89
-40.33	62.49	97.6	130.37	97.66	124.94				43.82	-57.31
-39.75	62.84	98.21	129.88	95.7	124.94				46.69	-50.96
-39.21	63.04	100.65	129.39	90.82	124.94				46.69	-54.93
-39.26	62.88	100.65	126.95	94.3	124.94				46.69	-52.92
-38.77	63.28	101.07	128.91	93.75	124.94				44.74	-52.92
-38.78	63.87	102.48	128.91	90.88	124.94				44.8	-55.79
-38.2	63.96	103.58	127.44	90.52	124.94				45.23	-51.88
-37.89	64.4	105.47	126.04	90.03	124.94				46.69	-52.98
-37.99	64.4	104.43	124.94	88.56	124.94				44.74	-50.96
-37.33	64.82	105.47	126.95	89.84	124.94				48.52	-53.41
-37.4	65.43	107.42	126.95	87.89	124.94				46.88	-51.88
-37.12	65.43	107.42	125.92	86.91	124.94				47.55	-51.09
-36.72	65.8	108.4	125.92	87.89	124.94				46.69	-50.42
-36.72	65.8	108.09	126.95	86.85	124.94				46.69	-52.25
-36.35	66.36	113.28	127.75	86.12	125.67				46.69	-52.98
-36.43	66.77	113.28	127.44	86.49	124.94				45.23	-50.96
-36.06	66.75	112.24	128.91	89.84	124.94				46.75	-50.48
-35.94	67.28	113.34	129.82	86.49	124.94				47.42	-50.78
-35.74	67.38	113.83	128.91	87.89	124.94				49.44	-50.96
-35.5	67.77	113.34	130.92	86.12	124.94				45.72	-50.48
-35.55	68.26	114.26	129.46	89.84	124.94				46.69	-50.23
-35.45	68.33	115.78	130.86	86.85	124.94				47.55	-49.01
-35.21	68.73	116.7	132.39	85.45	124.94				46.75	-50.48
-35.21	68.7	117.19	130.86	89.84	124.94				47.42	-49.01
-35.16	69.34	118.65	132.75	89.84	124.94				48.65	-49.01
-35.21	69.53	119.2	133.85	84.96	124.94				50.6	-47.97
-34.96	69.53	121.09	132.75	89.84	124.94				44.25	-48.03
-34.91	70.12	118.23	136.72	88.68	124.94				48.4	-49.01
-34.96	70.12	121.09	136.72	89.84	124.94				45.72	-48.52
-34.88	70.31	121.15	136.72	91.31	124.94				47.73	-45.1
-34.81	70.95	121.28	137.21	89.9	124.94				50.6	-46.14
-34.89	70.9	121.09	136.72	93.75	123.11				50.6	-47.55
-34.77	71.09	120.85	136.72	93.75	123.11				46.75	-45.1
-34.67	71.09	121.58	137.7	93.75	124.51				45.72	-45.1
-34.91	71.48	121.77	139.65	95.7	123.05				47.06	-46.08
-34.86	71.88	118.23	138.67	94.73	121.09				50.6	-45.1
-34.91	71.88	123.05	141.17	97.66	123.54				46.75	-43.15
-35.16	72.05	124.02	138.18	97.41	121.58				47.49	-43.15
-34.86	72.06	122.13	143.07	96.19	120.61				45.72	-43.21
-34.96	72.17	122.01	140.14	98.63	117.98				48.16	-43.15
-34.91	72.51	121.28	142.09	98.63	119.63				45.47	-44.8
-35.16	72.41	121.09	140.14	99.61	121.09				46.69	-43.15
-35.16	72.61	121.58	140.14	99.61	117.86				45.59	-41.69
-34.96	72.56	121.58	144.53	102.6	116.7				46.69	-42.66
-35.06	72.65	122.62	141.6	100.59	115.72				45.23	-41.2
-35.16	72.65	121.15	144.53	103.09	115.78				45.23	-41.2
-35.18	72.65	121.09	141.54	105.47	117.19				44.31	-42.42
-35.16	72.92	122.07	144.53	102.6	114.75				45.23	-42.66
-35.18	72.9	121.15	144.53	102.48	117.74				44.74	-42.18
-35.17	72.92	121.09	141.48	104	113.34				43.76	-41.44
-35.16	73.03	122.13	140.14	105.47	114.26				42.54	-40.71
-35.21	73	121.58	141.6	107.42	113.83				43.33	-40.71
-35.16	73.02	124.76	142.52	102.6	114.75				42.79	-38.51
-35.16	73	121.58	140.14	104.98	114.26				42.79	-41.2
-35.17	73.04	121.83	142.46	105.47	113.28				42.79	-41.26
-35.16	73.04	122.07	142.58	105.47	113.28				40.34	-38.76
-35.16	73	123.05	139.16	105.47	114.75				40.83	-39.43
-34.96	73.13	123.05	138.67	105.47	115.3				42.79	-40.71
-34.96	73.19	123.11	138.67	105.47	114.2				37.78	-40.71
-34.96	73.02	121.58	138.67	105.47	109.92				36.93	-41.2
-34.81	73.19	123.84	138.67	105.47	117.37				36.44	-42.18
-34.86	73.04	123.72	136.72	104.06	115.23				38.39	-41.2
-34.72	73.19	124.94	136.66	102.05	115.17				35.46	-41.44
-34.77	73.04	124.51	136.72	103.27	115.78				34.97	-42.6
-34.52	73.24	124.94	134.77	105.47	116.15				34.97	-43.15
-34.57	73.29	123.96	136.78	102.05	117.68				34.97	-42.42
-34.33	73.19	124.94	133.79	105.47	117.92				31.98	-42.66
-34.19	73.34	123.05	131.35	100.1	116.7				32.59	-41.2
-34.29	73.24	124.94	132.51	99.61	118.04				32.53	-45.1
-33.99	73.39	124.94	130.92	99.12	117.19				32.23	-45.1
-34	73.49	124.94	129.64	99.12	119.08				31.07	-47.18
-33.74	73.52	124.94	129.39	98.14	121.09				31.07	-46.08
-33.42	73.53	124.94	130.86	98.63	121.09				29.11	-47.3
-33.41	73.52	124.94	127.01	99.61	121.09				29.11	-48.95
-33.3	73.72	127.01	127.93	98.14	124.02				28.2	-48.52
-33.15	73.88	127.44	125.55	97.66	122.01				27.16	-49.01
-32.81	73.72	130.92	128.91	98.63	122.62				28.63	-49.01
-32.62	74.17	128.91	124.94	95.64	123.05				28.14	-50.78
-32.81	74.1	130.86	124.94	94.6	122.62				27.16	-49.5
-32.23	74.27	130.86	124.94	95.64	124.08				27.22	-50.78
-32.18	74.51	133.73	124.94	94.48	124.94				28.2	-49.93
-31.84	74.51	133.79	124.94	93.75	124.94				27.83	-49.99
-31.62	74.7	138.67	124.94	93.75	124.94				23.99	-50.96
-31.45	74.7	134.7	124.94	95.7	124.94				27.16	-50.42
-31.2	74.99	137.7	124.94	93.75	124.94				26.18	-52.92
-31.27	75.34	138.67	124.94	95.46	124.94				23.01	-50.96
-30.62	75.34	138.67	124.94	92.29	124.94				28.32	-52.19
-30.52	75.38	144.53	124.94	92.29	124.94				27.22	-50.96
-30.52	75.73	142.52	124.94	93.81	124.94				28.08	-50.96
-30.09	75.73	144.53	124.94	93.81	124.94				27.34	-49.01
-30.08	75.78	142.58	124.94	93.75	124.94				25.15	-51.94
-29.74	76.22	143.31	124.88	94.3	124.94				29.11	-50.9
-29.42	76.37	144.53	123.78	97.66	124.94				31.07	-49.99
-29.32	76.37	144.53	124.94	93.75	124.94				31.98	-49.99
-29.1	76.56	144.53	124.57	94.24	124.94				29.17	-50.48
-29.05	76.9	145.51	123.72	97.66	124.94				29.3	-49.01
-28.64	76.9	146	124.94	97.66	124.94				31.07	-45.59
-28.32	77.15	145.08	124.76	97.66	124.94				33.02	-47.97
-28.32	77.2	148.93	124.94	97.72	125.06				33.87	-48.52
-27.98	77.32	146	124.94	98.63	124.94				32.04	-47.36
-27.95	77.59	149.41	124.94	98.63	124.94				32.53	-46.57
-27.74	77.69	145.08	124.94	100.4	124.94				34.97	-43.15
-27.35	77.73	147.46	124.94	102.6	124.94				34.97	-43.58
-27.35	77.78	146.48	124.94	102.05	124.94				34.97	-46.08
-27.06	77.93	147.03	124.94	102.36	124.94				36.93	-42.05
-26.98	77.98	145.08	124.94	105.47	124.94				40.83	-40.47
-26.61	78.08	146	124.94	105.47	124.94				36.8	-38.21
-26.39	78.17	146.48	124.94	105.96	124.94				39.37	-38.51
-26.37	78.17	147.46	124.94	106.45	124.94				40.83	-39.67
-25.98	78.17	145.08	124.94	107.91	124.94				40.83	-35.34
-25.9	78.3	145.02	124.94	109.38	124.94				42.79	-35.83
-25.59	78.3	147.4	124.94	109.44	124.94				43.27	-31.43
-25.39	78.2	146	124.94	110.84	124.94				42.79	-34.91
-25.22	78.27	145.02	124.94	113.77	124.94				46.69	-31.43
-24.95	78.17	144.53	125.55	113.28	124.94				46.69	-31.43
-24.95	78.13	144.53	126.95	115.23	122.13				50.6	-31.43
-24.62	78.13	144.53	126.95	115.72	123.78				48.4	-29.48
-24.24	77.93	140.14	125.18	116.7	121.09				47.67	-27.53
-24.32	77.98	139.16	126.77	116.21	122.01				50.6	-27.65
-23.85	77.93	141.66	126.95	121.09	121.09				53.04	-26.67
-23.85	77.59	139.65	126.95	121.09	121.09				53.53	-25.57
-23.63	77.64	142.58	125.55	118.65	121.15				52.61	-25.39
-23.1	77.32	138.67	128.91	121.09	121.09				53.47	-22.71
-23.1	77.29	136.78	126.95	123.05	118.1				55.54	-19.71
-22.95	77.15	138.67	130.07	121.15	117.19				56.46	-24.11
-22.8	76.56	136.78	125.73	123.96	117.19				55.42	-19.71
-22.46	76.56	136.72	126.89	124.51	115.97				58.41	-22.16
-22.07	76.55	136.72	127.44	122.25	117.68				55.97	-19.53
-22.22	76.51	135.31	126.95	123.05	114.75				55.18	-22.64
-21.7	75.78	134.52	128.91	124.94	114.75				62.38	-19.71
-21.7	75.78	134.77	125.73	123.11	113.28				59.33	-19.71
-21.49	75.77	132.75	125.49	124.94	115.3				60.85	-19.71
-21.1	75.37	134.28	126.46	122.56	115.23				58.41	-19.71
-21.1	75.38	132.32	124.94	123.05	113.28				62.81	-18.74
-20.63	74.99	132.32	125.55	123.05	112.18				63.78	-18.8
-20.72	74.61	133.79	124.94	123.54	113.28				62.68	-19.23
-20.24	74.61	131.35	125.98	121.58	113.28				66.22	-15.75
-19.85	74.29	131.35	124.94	123.05	109.38				67.44	-17.21
-19.93	74.13	129.88	124.94	121.28	115.23				64.88	-17.27
-19.44	73.82	131.35	124.94	123.23	114.75				66.22	-19.71
-19.44	73.49	128.97	124.94	121.09	113.34				64.51	-16.78
-19.14	73.44	128.91	124.94	120.61	113.28				66.22	-14.83
-18.6	73	129.88	124.94	121.09	112.79				66.22	-14.59
-18.55	72.94	129.39	124.94	122.01	113.28				68.18	-11.9
-18.37	72.65	130.92	124.94	117.25	113.77				69.15	-11.9
-18.16	72.44	127.69	124.94	116.21	113.28				69.15	-11.9
-17.97	72.22	128.97	124.94	116.21	113.28				68.91	-11.9
-17.38	72.05	124.94	122.07	115.3	113.28				67.14	-10.44
-17.38	72.02	129.76	124.94	113.28	113.28				68.18	-11.9
-16.82	71.68	128.91	123.05	113.22	113.28				68.91	-11.9
-16.99	71.29	128.91	124.88	111.39	114.01				69.95	-12.94
-16.5	71.34	130.86	122.07	107.42	113.34				67.69	-11.41
-16.02	70.97	129.39	121.95	117.68	115.42				68.18	-10.01
-16.02	71	129.39	121.09	109.38	117.25				68.18	-10.44
-15.72	70.7	130.86	121.89	107.42	114.75				68.05	-9.95
-15.81	70.31	131.84	121.09	107.42	116.7				67.75	-9.46
-15.28	70.31	136.72	120.12	105.47	115.78				68.18	-8
-14.89	70.26	131.84	121.09	104.55	116.7				68.18	-9.46
-14.89	70.26	134.77	118.9	103.03	119.02				68.66	-9.22
-14.58	70.12	134.77	117.68	105.47	115.3				70.92	-6.53
-14.55	69.53	134.52	114.07	100.59	117.37				67.69	-6.53
-14.31	69.97	135.8	121.09	100.59	119.08				68.18	-7.2
-13.88	69.53	136.78	117.25	99.12	118.23				68.05	-4.09
-13.97	69.53	136.72	118.23	97.72	113.83				68.18	-3.6
-13.78	69.53	138.67	115.3	98.45	122.07				67.2	-4.09
-13.7	69.48	137.7	115.78	96.25	119.32				68.66	-4.09
-13.38	69.48	138.67	115.17	95.4	121.15				68.97	-5.13
-13.11	69.43	139.65	115.23	96.74	121.64				69.7	-8.97
-13.04	69.48	139.65	116.21	90.33	121.09				69.95	-2.93
-12.84	69.34	142.09	114.26	95.21	121.09				69.15	-3.11
-12.89	69.13	142.58	115.23	93.99	123.05				67.69	-3.23
-12.5	69.13	144.53	114.75	95.7	121.58				69.15	-3.6
-12.35	69.13	142.58	113.83	93.81	124.94				68.18	-4.09
-12.5	69.12	142.58	113.28	95.46	120.61				68.66	-2.14
-12.26	69.13	144.53	115.11	93.75	122.62				69.64	-2.62
-12.3	69.09	144.53	113.77	94.73	122.74				68.18	-3.42
-12.12	69.13	144.29	113.34	89.84	123.11				70.07	-3.91
-11.77	69.13	144.29	115.23	97.66	123.54				72.08	-3.11
-11.91	69.13	146	114.01	94.3	121.83				69.64	-4.09
-11.72	69.12	144.29	114.75	94.48	117.19				70.07	-2.14
-11.72	69.13	146	115.23	96.19	124.51				69.89	-2.08
-11.43	69.12	144.23	115.72	95.64	122.56				71.11	-4.09
-11.13	69.04	144.59	115.23	97.66	121.28				72.08	-5.55
-11.13	69.12	144.53	115.23	98.14	123.05				70.07	-4.09
-10.96	69.09	144.29	117.68	99.61	121.09				71.59	-4.09
-10.94	68.95	144.59	115.23	98.63	121.09				74.04	-4.09
-10.69	69.04	144.53	115.78	100.1	121.09				71.29	-4.09
-10.35	68.84	145.57	117.19	101.07	121.09				72.08	-7.81
-10.47	68.92	144.04	117.74	100.59	120.61				72.08	-7.51
-9.91	68.6	146.48	117.37	103.58	117.68				72.08	-6.84
-10.16	68.43	143.43	118.1	105.47	119.2				74.04	-9.46
-9.57	68.51	145.02	118.04	104.55	117.19				74.22	-9.46
-9.03	68.17	144.47	117.19	105.47	118.71				74.04	-9.77
-9.19	68.16	144.53	117.68	109.38	116.21				74.04	-8.48
-8.62	68.06	144.53	121.09	106.93	115.72				73.55	-11.9
-8.64	67.57	142.09	121.09	113.28	114.75				74.1	-11.9
-7.93	67.55	144.53	121.09	109.86	117.19				74.04	-11.9
-7.42	67.27	144.53	117.98	110.84	113.28				74.04	-15.32
-7.28	67.28	141.17	120.61	113.28	112.24				74.04	-15.81
-6.64	66.75	144.53	121.15	114.2	113.28				70.01	-17.64
-6.63	66.38	142.09	121.09	113.46	110.35				74.04	-19.71
-5.87	66.4	139.22	121.09	113.83	107.91				74.04	-18.92
-4.88	65.72	141.66	123.54	117.68	107.42				72.69	-18.98
-4.83	65.81	140.14	121.09	113.83	107.42				74.04	-22.64
-3.93	65.23	140.14	121.15	121.09	106.51				74.04	-24.05
-3.96	64.6	140.2	121.09	119.2	105.47				72.08	-24.11
-2.95	64.44	142.58	124.51	121.09	103.45				72.08	-27.59
-1.87	63.92	139.65	122.07	122.01	102.6				72.08	-27.04
-1.96	63.96	139.65	122.13	122.62	101.07				71.11	-27.53
-0.69	63.09	139.71	121.15	123.11	105.96				74.04	-28.99
-0.69	62.28	141.48	122.07	124.94	99.12				73.55	-30.46
0.38	62.35	141.54	123.05	124.51	98.57				71.11	-31.37
1.76	61.32	142.58	122.56	124.94	99.61				70.07	-33.39
1.56	61.32	142.58	121.83	124.94	97.72				69.15	-33.39
2.98	60.54	144.53	123.96	124.94	95.46				68.66	-34.48
2.98	59.56	144.53	122.56	124.94	95.21				70.07	-35.34
4.44	59.55	142.52	121.15	124.94	91.8				68.18	-36.8
5.66	58.59	138.67	121.09	124.94	97.66				69.64	-35.34
5.66	58.59	146.24	121.64	124.94	93.81				68.66	-35.34
7.03	57.62	144.53	121.09	124.94	91				66.89	-38.27
7.03	56.63	146.55	122.13	124.94	94.79				67.2	-37.29
8.58	56.59	146.48	119.63	124.94	90.33				68.66	-35.34
10.13	55.55	152.34	122.56	124.94	91.8				67.2	-40.47
10.06	55.47	147.46	117.98	124.94	90.82				68.18	-39.67
11.42	54.49	150.39	121.09	124.94	90.76				66.22	-41.2
11.51	53.47	148.93	117.19	124.94	91.86				66.22	-40.71
13.18	53.31	153.32	115.97	124.94	89.84				65.98	-41.2
14.43	52.33	152.34	116.27	124.94	89.84				66.22	-40.71
14.45	52.34	152.34	115.72	124.94	89.84				64.27	-40.71
16	51.17	152.83	113.28	124.94	91.8				64.76	-38.76
16	50.2	153.81	114.2	124.94	91.37				63.23	-40.34
17.38	50.34	152.83	114.2	128.91	89.84				64.27	-38.7
19.09	49.17	156.25	113.28	124.94	93.81				62.99	-40.71
18.99	49.1	156.25	105.96	125.98	91.8				64.33	-40.22
20.31	48.19	152.34	113.28	125.49	91.31				64.21	-39.73
20.29	47.06	157.71	110.11	125.92	94.67				63.17	-39.49
21.68	47.12	160.64	107.42	124.94	91.8				62.32	-38.33
23	46.09	158.2	107.48	125.79	93.75				64.27	-38.76
22.92	46.09	160.16	105.65	125.49	96.74				62.81	-38.94
24.29	45.26	160.16	106.45	124.94	95.7				66.22	-35.34
24.19	44.34	160.1	105.47	125.49	97.66				60.42	-35.34
25.38	44.38	161.13	103.03	127.5	99.61				62.81	-31.43
26.56	43.51	160.64	102.54	125.98	97.66				63.48	-33.63
26.56	43.36	162.11	97.66	125.98	98.63				63.29	-36.25
27.83	42.67	161.01	105.47	124.94	98.57				64.21	-34.3
27.73	41.94	161.62	99.12	125.92	102.23				63.05	-31.43
28.88	41.94	162.6	99.37	126.95	103.45				64.27	-31.43
29.78	41.01	162.11	97.66	125	101.44				63.05	-30.94
29.88	41.01	161.07	98.39	128.91	101.5				59.39	-29.66
30.86	40.43	162.11	97.66	125	104.43				63.05	-30.4
30.94	39.79	163.57	97.66	125.49	104.31				58.47	-26.06
31.84	39.83	162.11	95.7	125.98	106.99				59.33	-27.04
32.76	39.06	164.61	94.3	125.98	105.65				58.47	-27.34
32.76	39.06	160.16	93.75	125.92	107.42				59.33	-27.53
33.47	38.87	160.64	94.48	125.73	106.99				58.41	-28.02
33.5	38.26	161.13	93.75	128.91	107.97				58.41	-24.6
34.38	38.27	159.67	89.84	125	108.34				58.41	-24.05
34.76	37.88	160.16	94.24	128.91	110.11				58.41	-25.57
35.11	37.88	158.14	91.86	125.49	113.28				56.95	-21.67
35.54	37.48	156.74	91.8	125	113.28				59.39	-22.46
35.55	37.11	159	93.75	126.95	113.28				54.57	-19.71
36.03	37.18	153.32	91.86	126.83	111.39				55.42	-23.13
36.57	36.72	157.23	94.48	128.91	113.16				54.5	-23.68
36.52	36.79	154.79	90.03	129.88	113.28				53.53	-20.2
36.96	36.6	154.79	93.75	128.91	113.28				52.43	-20.94
36.92	36.13	153.81	94.79	131.35	115.23				53.04	-20.69
37.38	36.13	152.83	91.8	128.91	113.28				51.51	-19.71
37.84	35.94	150.33	89.84	130.86	115.23				50.6	-19.71
37.49	36.01	150.45	94.73	129.88	115.42				50.6	-19.23
37.88	35.72	149.9	92.29	129.7	115.05				50.6	-17.76
38.09	35.52	147.52	95.64	129.94	114.75				47.42	-18.8
38.23	35.54	148.99	94.67	131.84	114.2				47.67	-17.76
38.28	35.13	146.24	94.73	133.79	115.78				46.69	-18.25
38.28	35.15	144.53	94.24	132.63	117.19				47.42	-15.81
38.28	35.11	145.02	97.66	130.55	116.27				45.65	-17.76
38.28	34.76	144.53	95.21	137.27	115.42				44.8	-16.78
38.75	34.76	140.56	93.75	134.7	119.14				43.76	-16.78
38.67	34.56	140.5	98.14	136.23	115.97				43.82	-13.85
38.67	34.72	138.67	97.17	137.21	116.7				42.79	-15.32
38.87	34.38	132.57	97.66	138.67	115.72				42.79	-13.85
38.87	34.18	136.66	99.61	138.67	117.25				42.79	-11.9
38.87	34.18	132.75	99.18	138.67	117.86				42.79	-14.83
38.87	33.59	132.32	101.14	140.2	117.25				40.77	-11.84
38.87	33.59	131.35	99.67	139.71	115.3				39.61	-11.9
38.82	33.54	130.86	100.59	136.72	121.09				38.64	-11.9
38.87	33.18	127.01	105.47	142.09	118.1				39.37	-14.34
38.82	33.11	126.95	102.29	140.14	118.1				37.11	-13.92
38.65	32.81	125.49	106.32	141.11	117.74				39.37	-14.89
38.65	32.79	124.94	105.47	142.58	114.75				37.9	-13.85
38.28	32.42	124.94	105.47	142.58	121.09				37.41	-11.9
38.62	32.03	124.94	107.42	141.11	118.65				34.48	-13.85
38.28	32.03	124.94	106.93	144.53	116.7				34.97	-13.85
38.28	31.62	124.94	107.42	144.53	121.09				34.97	-14.89
38.28	31.63	123.78	110.41	140.2	116.27				34.97	-14.89
38.09	31.3	124.94	109.44	144.53	120.06				34.97	-15.81
38.23	30.76	122.25	113.28	139.65	117.68				31.8	-15.81
38.13	30.67	123.11	113.28	138.73	118.65				32.04	-15.32
37.88	30.44	121.09	111.27	140.14	117.68				31.74	-14.77
37.88	30.42	118.23	113.77	138.67	116.21				32.78	-15.08
37.87	29.77	118.65	115.97	140.14	118.16				28.2	-17.76
37.88	29.44	117.19	114.26	136.72	121.09				29.17	-16.78
37.49	29.49	117.19	115.97	136.47	117.68				31.07	-15.75
37.49	28.89	115.23	114.2	134.77	116.76				27.16	-14.89
37.49	28.88	114.26	114.75	136.66	113.28				25.15	-17.76
37.35	28.5	113.77	121.09	131.84	119.2				27.16	-15.81
37.31	28.13	111.33	115.72	131.35	117.68				25.21	-15.81
37.35	28.13	111.33	116.21	130.86	115.72				22.77	-18.86
37.12	27.73	113.28	117.92	129.58	117.74				22.77	-18.25
37.11	27.69	109.92	118.65	126.89	115.23				21.79	-17.76
37.11	27.15	107.42	117.68	127.87	115.23				21.3	-19.71
37.11	26.9	110.84	118.35	124.94	118.1				20.2	-19.96
37.01	26.76	106.51	121.09	126.95	114.2				19.84	-19.17
36.96	26.37	107.91	118.1	124.94	115.23				19.35	-21.48
36.92	26.37	105.47	121.09	124.94	113.28				19.35	-19.71
36.91	26.12	105.47	117.68	124.94	113.28				15.2	-21.73
36.91	25.76	105.47	117.19	124.94	115.23				15.08	-20.69
36.81	25.73	105.47	118.1	124.94	113.28				13.06	-21.91
36.91	25.54	102.05	117.19	124.94	114.26				12.02	-19.71
36.81	25.38	105.47	117.74	124.08	111.82				11.54	-22.89
37.11	25.29	101.62	117.68	121.15	113.28				11.54	-21.67
37.06	24.99	103.03	115.3	122.07	113.28				7.57	-23.86
37.11	24.98	101.07	113.28	121.09	114.26				8.18	-24.6
37.38	24.85	101.07	115.3	117.19	113.28				8.61	-24.11
37.3	24.8	101.07	113.77	115.3	110.35				6.16	-23.13
37.45	24.78	100.59	113.28	115.97	110.84				5.68	-25.09
37.45	24.66	100.1	113.28	114.75	113.28				3.72	-25.09
37.79	24.62	99.12	112.18	116.27	109.86				-0.24	-25.63
37.84	24.62	98.14	110.84	113.28	110.29				4.21	-24.96
37.87	24.51	102.48	113.28	113.28	113.28				1.28	-26.98
38.13	24.61	99.12	105.65	113.28	110.35				0.61	-25.51
38.18	24.68	102.05	113.28	108.4	109.38				-0.24	-24.6
38.18	24.68	97.72	107.48	111.33	109.44				-0.24	-26.55
38.62	24.68	99.12	107.42	107.91	109.38				-0.24	-26.61
38.28	24.61	98.21	107.42	111.27	110.84				-0.24	-27.53
38.82	24.76	99.61	106.38	107.91	110.29				-0.24	-25.63
38.87	24.81	97.6	105.47	107.42	107.97				-0.24	-27.53
38.96	24.9	97.6	105.53	108.4	110.35				-0.24	-27.47
39.06	24.99	98.39	105.47	105.47	110.29				-0.24	-26.98
39.06	24.99	99.61	105.47	105.47	107.42				-1.1	-27.77
39.43	24.99	97.17	105.53	105.47	106.93				-2.08	-27.04
39.43	25.38	100.16	103.03	100.1	107.48				-2.56	-27.53
39.65	25.38	97.6	105.47	104.68	107.42				-3.11	-27.53
39.65	25.38	97.6	104.49	105.47	107.18				-4.09	-30.64
39.75	25.63	97.66	102.29	105.47	110.41				-4.09	-29.91
39.79	25.76	97.6	101.07	105.47	105.47				-5.98	-29.97
39.7	25.78	97.66	100.1	105.47	106.45				-4.09	-31.37
39.82	25.78	99.67	103.52	106.2	107.48				-9.46	-29.42
39.79	26.12	97.66	100.1	102.48	105.47				-6.53	-27.53
39.83	25.78	98.57	102.54	105.47	101.07				-9.89	-33.33
39.82	26.15	98.69	100.65	103.27	107.42				-9.89	-31.43
39.82	26.51	97.72	100.1	103.03	105.22				-11.41	-32.65
39.79	26.51	97.66	101.07	105.47	103.45				-11.9	-33.33
39.65	26.51	98.57	100.59	105.47	102.11				-11.9	-33.39
39.65	26.46	96.5	100.1	105.47	102.42				-11.9	-33.39
39.45	26.56	97.66	103.52	105.47	101.5				-15.08	-35.34
39.43	26.51	97.66	101.07	105.47	103.03				-11.9	-33.39
39.06	26.54	97.66	105.47	102.6	98.63				-16.78	-31.43
39.06	26.56	95.7	101.07	104.98	98.33				-17.76	-33.39
39.06	26.56	95.7	104.98	105.47	97.6				-16.78	-35.83
38.87	26.56	96.19	102.42	105.47	97.66				-19.71	-35.34
38.92	26.56	96.74	101.2	105.47	97.72				-19.71	-35.34
38.28	26.54	97.66	102.6	107.91	94.24				-19.71	-33.39
38.23	26.46	97.66	103.52	106.26	95.21				-20.87	-35.34
38.28	26.46	97.66	105.47	107.42	91.98				-22.64	-35.34
38.23	26.37	97.66	105.47	106.02	91.8				-22.71	-35.34
37.88	26.12	97.66	105.47	107.91	90.03				-19.71	-35.34
37.84	25.78	96.19	106.93	107.91	88.07				-19.71	-37.35
37.31	25.78	97.66	105.47	113.28	86.43				-25.09	-35.34
37.35	25.78	94.67	105.47	109.92	83.98				-24.6	-38.76
37.11	25.68	95.7	105.47	110.84	86.43				-24.11	-37.29
37.11	25.38	94.79	106.45	113.28	84.05				-26.61	-38.27
36.81	25.38	94.24	105.96	115.3	82.03				-26.55	-37.29
36.52	24.99	94.54	109.86	113.28	84.05				-27.04	-37.29
36.6	24.99	94.42	105.47	114.75	80.08				-26.61	-35.34
36.22	24.8	92.29	105.41	116.21	78				-27.53	-37.6
36.32	24.49	93.75	107.42	116.21	76.23				-27.53	-38.27
36.13	24.41	90.82	107.48	116.21	76.66				-27.53	-37.29
35.89	24.19	94.24	109.38	121.09	74.71				-29.48	-37.29
35.94	24.19	90.03	107.36	117.98	74.22				-27.59	-38.51
35.79	23.72	89.84	107.48	121.09	69.82				-29.42	-39.61
35.82	23.19	90.39	106.51	121.09	74.22				-31.43	-40.22
35.54	23.49	89.84	101.32	124.08	69.4				-27.53	-39.25
35.62	23.02	89.84	106.93	122.13	69.4				-29.91	-39.06
35.54	23	90.33	105.47	123.72	70.25				-28.99	-38.76
35.52	22.63	87.83	106.38	124.94	67.2				-31.43	-40.71
35.52	22.26	91.8	105.47	123.6	66.41				-30.7	-40.22
35.6	22.22	89.84	105.47	123.84	66.89				-29.54	-40.22
35.74	21.68	89.84	105.47	124.94	66.41				-28.99	-40.22
35.54	22.05	89.84	102.36	124.94	64.45				-33.39	-41.02
35.74	21.48	87.89	102.36	124.94	63.23				-31.43	-40.22
35.84	21.44	89.84	102.29	124.94	64.03				-31.43	-40.22
35.74	21.29	89.84	102.29	124.94	63.96				-33.33	-39.73
36.03	21	88.93	99.67	125	66.41				-34.3	-41.2
36.13	21.04	89.84	101.07	124.94	64.51				-31.43	-40.47
36.22	20.85	89.84	97.72	124.94	63.96				-33.63	-41.2
36.32	20.31	89.84	95.76	125	63.48				-33.39	-39.73
36.57	20.31	89.84	97.66	124.94	66.41				-34.85	-43.15
36.96	20.29	89.84	94.79	124.94	66.41				-33.33	-41.14
36.9	20.26	90.33	93.75	125.73	65.37				-35.34	-41.14
37.3	20.12	89.84	93.75	127.93	64.94				-33.87	-40.71
37.35	19.97	90.64	93.93	125.49	65.19				-34.3	-40.65
37.74	19.91	90.33	90.88	126.95	68.36				-34.61	-41.14
38.23	19.53	89.84	91.8	125.49	68.36				-35.03	-40.71
38.23	19.53	93.75	89.84	126.95	66.41				-33.39	-39.73
38.62	19.9	93.81	89.84	126.46	74.22				-34.36	-41.69
38.62	19.53	97.66	85.45	129.76	70.25				-35.34	-40.47
39.06	19.53	94.67	86	128.91	72.2				-35.34	-41.26
39.79	19.53	97.66	83.98	129.88	72.27				-35.34	-39.73
39.65	19.53	95.64	84.47	126.95	75.2				-35.34	-41.2
40.31	19.53	97.66	82.03	126.95	76.17				-34.36	-40.22
40.43	19.53	98.14	82.03	128.91	77.64				-35.77	-40.65
40.81	19.53	98.14	82.03	126.95	82.03				-35.34	-39.18
41.4	19.53	99.61	77.7	129.88	79.59				-35.34	-39.73
41.4	19.53	100.1	77.15	128.42	82.03				-35.34	-43.15
42.14	19.53	101.32	78.86	128.91	82.95				-35.34	-39.73
42.14	19.53	102.05	74.77	129.46	84.96				-35.34	-39.49
42.67	19.53	102.48	76.17	128.6	84.96				-35.34	-39.67
43.37	19.53	102.29	74.22	128.91	82.52				-35.34	-37.29
43.33	19.53	105.47	74.22	129.88	90.82				-36.56	-38.76
44.12	19.53	104.49	76.17	131.84	89.84				-40.22	-38.7
44.12	19.53	105.96	74.22	129.82	89.84				-35.34	-38.57
44.53	19.82	105.47	74.22	130.43	93.75				-35.34	-38.76
45.31	19.53	106.51	72.2	133.79	89.6				-34.85	-43.27
45.31	19.53	107.48	70.25	130.92	93.75				-33.39	-38.51
46.08	19.53	108.15	74.22	134.28	95.28				-37.78	-38.21
46	19.53	108.34	70.25	132.32	95.58				-35.34	-39.73
46.88	19.53	109.38	70.25	132.51	96.5				-37.11	-35.34
47.51	19.53	105.47	69.34	133.79	96.19				-34.36	-38.21
47.26	19.53	110.17	72.27	132.75	97.66				-38.76	-37.78
48.24	19.51	113.28	70.25	134.83	97.66				-35.34	-38.27
48.14	19.48	110.35	70.25	136.72	98.69				-35.34	-38.7
48.72	19.43	110.41	69.4	136.72	100.1				-34.36	-37.78
49.42	19.09	110.29	72.27	138.73	100.1				-38.39	-35.34
49.51	19.13	107.97	72.27	136.78	98.69				-35.34	-35.34
50.15	19.04	110.84	71.96	137.45	99.12				-38.09	-38.76
49.99	18.74	110.9	72.27	138.73	102.48				-35.34	-37.29
50.78	18.65	114.26	73.3	139.65	100.1				-35.34	-39.73
51.51	18.51	110.35	74.22	141.66	99.67				-38.27	-42.18
51.51	18.53	111.33	75.26	141.6	99.12				-37.72	-38.51
52.32	17.97	113.28	74.28	141.6	100.59				-35.34	-35.34
52.15	17.75	112.24	71.35	144.53	101.07				-37.29	-38.27
53.03	17.76	113.28	76.17	144.53	100.16				-35.34	-38.27
53.51	17.19	113.28	79.1	144.53	99.61				-36.13	-35.34
53.69	17.28	113.28	78.67	146	100.1				-37.29	-35.34
54.39	16.87	114.75	79.59	144.53	101.5				-38.27	-35.34
54.2	16.01	111.33	77.7	139.71	101.07				-37.29	-35.34
55.05	16.36	113.28	79.59	144.53	99.37				-38.27	-34.67
55.66	15.71	113.28	83.07	146.48	102.23				-35.34	-35.34
55.66	15.77	112.24	82.52	145.02	101.14				-38.51	-35.34
56.54	15.09	113.28	84.96	148.93	99.61				-35.34	-35.28
56.54	14.43	113.28	83.98	144.53	99.55				-37.66	-35.34
57.03	14.45	113.77	83.98	144.53	98.69				-35.34	-34.3
57.81	13.67	113.28	87.4	145.32	102.6				-35.34	-35.16
57.81	13.67	110.9	87.4	145.45	99.61				-39.73	-34.79
58.59	12.88	114.14	88.56	144.53	99.43				-35.34	-34.55
58.59	12.18	113.28	89.84	145.02	99.12				-35.34	-33.39
59.52	12.18	113.22	91.8	144.53	98.14				-35.34	-35.34
60.13	11.52	113.28	90.33	144.53	98.21				-38.27	-33.39
60.15	11.38	113.28	94.24	142.58	99.79				-36.68	-33.39
61.02	10.5	113.28	91.8	142.09	99.61				-34.3	-31.25
61.03	9.74	113.28	93.75	144.53	99.12				-33.87	-33.39
61.81	9.74	113.34	94.24	140.08	98.21				-33.39	-31.43
62.79	8.79	113.34	93.75	136.72	98.57				-31.43	-29.54
62.74	8.79	115.3	93.75	138.67	98.57				-31.37	-29.48
63.28	7.81	114.2	97.66	136.72	97.66				-30.94	-31.43
63.28	6.98	113.77	97.66	138.67	99.61				-35.34	-29.48
64.4	6.98	114.01	95.7	133.79	97.66				-31.43	-29.97
65.05	6.13	113.28	92.29	136.72	97.66				-29.48	-29.42
65.19	6.1	113.28	97.66	132.32	97.66				-29.48	-27.53
65.99	5.07	114.32	97.66	131.35	97.66				-27.53	-26.79
66.01	4.2	114.75	97.17	130.86	96.62				-25.57	-29.3
66.7	4.15	117.19	94.73	128.97	96.68				-27.53	-27.34
67.55	3.21	115.72	97.66	128.91	98.21				-27.53	-26.55
67.57	3.17	114.75	94.24	127.62	95.21				-24.54	-25.57
68.17	2.29	116.7	95.21	124.94	97.66				-30.82	-26.06
68.16	1.37	117.25	91.8	126.04	97.66				-25.51	-23.86
69.09	1.17	117.86	91.8	126.04	97.66				-23.74	-25.09
69.53	0.38	117.86	90.58	125	97.66				-23.68	-23.13
69.51	0.38	121.09	87.95	124.94	94.67				-22.64	-22.03
70.21	-0.51	117.92	89.84	124.94	98.63				-24.6	-21.67
70.21	-1.39	121.28	88.87	124.94	97.66				-23.07	-21.67
70.51	-1.47	120.06	89.84	124.94	95.21				-22.09	-19.71
71.07	-2.37	120.12	86.43	124.02	97.66				-21.91	-19.71
71.04	-2.39	121.09	87.4	124.94	94.73				-20.75	-15.81
71.09	-3.32	123.05	84.47	123.05	97.66				-19.71	-14.34
71.39	-4.2	121.09	83.98	118.71	97.66				-18.8	-17.21
71.68	-4.22	124.94	82.95	123.05	95.28				-18.74	-14.95
71.88	-5.03	121.58	81.79	122.07	97.66				-18.68	-11.9
71.88	-5.08	123.11	82.03	121.09	94.73				-18.74	-11.9
71.95	-5.98	123.05	80.57	122.13	97.66				-17.76	-11.9
71.95	-6.84	124.51	83.5	121.09	95.21				-17.82	-11.35
71.88	-6.85	124.94	77.7	121.64	97.66				-16.78	-11.41
71.68	-7.74	124.94	80.08	121.09	98.14				-15.81	-8.97
71.88	-7.73	124.94	76.17	118.1	96.19				-15.32	-4.09
71.48	-8.42	124.94	77.64	117.37	95.64				-14.95	-5.98
71.36	-9.33	124.94	76.17	120.12	97.66				-11.9	-7.08
71.09	-9.3	124.94	75.2	121.09	97.17				-11.9	-8.42
70.65	-10.16	124.94	74.22	117.37	93.75				-11.9	-4.09
70.61	-10.16	124.94	74.77	116.15	99.61				-12.94	-4.03
70.26	-10.95	124.94	76.17	115.23	99.61				-11.9	-6.1
70.21	-11.72	124.94	74.22	117.92	100.1				-11.9	-4.09
69.48	-11.72	124.94	76.17	116.15	97.84				-8.97	-3.6
68.9	-12.41	124.94	76.11	114.75	98.57				-10.38	-4.33
68.95	-12.4	124.94	77.15	116.27	100.1				-9.03	-3.6
68.04	-13.09	124.94	74.22	115.72	99.61				-11.17	-3.17
67.94	-13.82	124.94	74.1	115.23	98.69				-10.93	-1.1
67.19	-13.87	125.73	76.17	114.32	100.59				-10.44	-1.65
66.01	-14.46	124.94	76.17	117.19	101.07				-9.95	-0.24
66.01	-14.47	125	77.21	114.32	101.07				-8.97	-4.03
65.23	-15.09	124.94	76.66	113.1	101.07				-7.26	-3.05
65.11	-15.63	124.94	77.64	113.77	101.44				-4.09	-3.36
64.01	-15.58	124.94	78.92	114.2	101.38				-8	-3.54
62.87	-16.21	126.46	80.08	115.23	104				-8.97	-4.09
62.87	-16.21	125	83.01	115.78	102.6				-11.9	-4.03
61.57	-16.7	124.94	82.03	114.2	102.05				-9.46	-2.08
61.51	-17.38	124.94	82.03	117.19	102.6				-4.09	-3.05
60.15	-17.24	124.94	83.98	114.32	101.07				-7.93	-3.6
58.98	-17.72	124.94	84.53	115.72	104.49				-6.53	-3.91
58.98	-17.97	124.94	88.38	115.23	103.27				-4.09	-7.08
57.62	-18.21	124.94	86.91	117.74	105.47				-6.04	-6.53
57.62	-18.55	125.79	89.84	115.23	103.03				-4.09	-7.14
56.13	-18.55	124.94	89.84	115.78	103.52				-4.09	-4.09
54.77	-19.04	124.94	91.86	116.27	105.96				-2.44	-8.97
54.76	-18.95	124.94	91.8	116.15	102.6				-2.62	-7.08
53.27	-19.24	124.94	93.75	117.92	102.11				-1.65	-9.89
53.21	-19.58	124.94	96.19	115.72	105.47				-3.17	-11.9
51.9	-19.53	124.94	97.17	113.28	102.48				-4.09	-10.01
50.29	-19.74	124.94	98.63	116.21	101.14				-2.14	-8.97
50.38	-19.74	124.94	98.39	118.65	103.03				-3.11	-10.93
48.97	-19.93	124.82	100.59	117.19	102.54				-1.16	-8.48
48.91	-20.12	124.08	102.05	117.25	102.54				-1.4	-8
47.61	-20.12	123.11	101.62	117.92	101.5				-1.34	-11.29
46.09	-20.41	124.94	105.47	117.98	105.47				-0.24	-10.86
46.09	-20.24	121.09	106.14	117.37	100.16				-0.24	-9.95
44.87	-20.36	121.15	107.91	117.25	102.48				-0.24	-12.94
44.9	-20.46	121.09	106.45	121.09	99.61				-0.24	-11.9
43.7	-20.46	119.63	110.84	117.74	105.47				-0.24	-11.41
42.47	-20.53	118.16	107.48	119.63	101.62				-0.24	-10.44
42.55	-20.46	118.04	113.28	121.09	100.65				-0.24	-11.72
41.4	-20.61	113.28	110.29	121.09	100.16				-0.24	-10.93
41.39	-20.46	121.09	113.28	122.56	100.16				-0.24	-10.44
40.43	-20.41	115.72	113.28	119.63	103.52				-0.24	-10.93
39.45	-20.46	114.32	113.22	121.09	103.03				-0.24	-12.82
39.5	-20.46	113.34	113.83	121.09	100.16				-0.24	-10.93
38.27	-20.36	117.25	113.83	121.83	100.65				-0.24	-9.95
38.28	-20.31	113.28	115.3	121.09	101.26				0.37	-9.22
37.88	-20.31	113.28	115.23	121.09	101.5				-0.24	-11.9
37.11	-20.13	113.28	114.26	121.09	102.29				0.55	-7.02
37.12	-19.95	113.28	116.21	121.09	105.47				1.77	-9.89
36.61	-20.12	113.28	115.97	120.61	103.03				1.28	-9.95
36.67	-19.85	113.28	119.08	121.09	103.45				2.26	-10.01
36.03	-19.92	109.86	115.3	121.09	105.47				4.21	-7.81
35.79	-19.65	112.06	117.19	116.15	105.47				3.78	-8.48
35.84	-19.68	111.27	118.1	121.09	105.96				3.72	-7.08
35.35	-19.53	109.56	116.27	121.09	105.47				3.48	-11.9
35.4	-19.14	109.44	121.09	121.09	109.44				6.23	-4.09
35.15	-19.14	109.38	115.78	121.09	109.92				4.46	-6.47
34.96	-18.85	110.29	117.19	120.61	109.44				5.19	-6.04
35.03	-18.85	110.9	117.68	121.09	109.44				6.16	-6.1
34.94	-18.6	110.29	116.03	116.7	111.33				8.61	-7.51
34.94	-18.37	110.41	115.78	121.09	113.28				9.09	-4.09
34.76	-18.26	108.46	115.23	121.09	113.77				5.68	-2.14
34.75	-17.97	113.28	116.21	119.2	114.07				6.41	-4.09
34.76	-17.97	113.28	113.71	121.09	121.09				7.57	-4.09
34.74	-17.38	113.28	114.32	118.04	119.08				7.14	-4.09
34.74	-17.19	107.42	115.72	118.1	118.16				6.59	-3.6
34.76	-17.19	114.26	112.24	121.09	120.06				7.14	-4.09
34.76	-16.5	113.28	113.28	121.09	121.58				7.57	-1.65
34.64	-16.7	112.79	114.01	115.78	121.58				7.14	-6.04
34.76	-16.14	115.23	113.28	121.09	124.02				9.58	-0.24
34.76	-15.58	113.28	113.34	114.75	124.94				6.41	-1.65
34.72	-15.63	113.83	110.29	115.72	124.94				9.58	-1.34
34.75	-15.09	115.11	107.42	113.34	124.94				11.54	-1.22
34.74	-15.24	116.21	109.38	114.75	124.94				7.14	-0.67
34.55	-14.5	115.23	109.38	113.28	124.94				7.57	-0.24
34.62	-13.98	116.7	107.91	113.28	124.94				9.58	-0.24
34.42	-13.99	114.81	107.42	109.86	125				7.57	-1.59
34.18	-13.33	115.72	107.42	113.28	124.94				7.57	-0.61
34.18	-13.39	121.09	106.2	109.38	130.86				6.16	-0.24
33.98	-12.72	117.37	107.91	109.38	128.85				6.65	-0.24
33.96	-12.12	117.19	105.47	110.11	128.97				6.23	-0.24
33.54	-12.12	115.72	105.47	106.93	128.91				6.65	-0.24
33.18	-11.38	118.23	103.09	105.47	126.89				4.7	-0.24
33.15	-11.43	117.19	106.45	106.2	132.32				6.65	-0.24
32.62	-10.57	117.25	101.07	105.47	131.35				6.16	-0.24
32.62	-9.96	118.1	102.05	102.6	132.39				4.7	-0.24
31.93	-9.91	121.09	103.45	103.52	134.28				3.48	-0.24
31.05	-9.03	117.19	102.11	102.54	134.28				3.91	1.34
30.95	-9.19	121.09	101.07	99.61	136.72				3.72	-0.24
30.17	-8.33	117.19	105.47	103.45	136.72				3.72	-0.24
30.05	-7.53	118.65	101.07	102.11	136.23				2.75	-0.24
29.17	-7.53	117.19	101.07	100.16	133.85				0.31	1.28
28.17	-6.74	117.25	101.62	100.52	135.25				2.26	0.31
28.13	-6.76	117.19	101.14	99.61	132.51				1.95	1.77
26.9	-5.87	115.17	101.62	98.69	136.72				1.28	2.26
26.76	-5.13	117.31	100.59	99.12	136.72				3.72	1.28
25.59	-5.1	118.65	105.47	101.07	136.72				1.77	2.32
24.1	-4.15	116.15	102.54	98.69	132.75				-0.24	2.26
24.11	-4.2	119.14	103.27	97.66	132.75				-0.24	1.71
22.65	-3.44	115.3	102.6	98.69	136.72				-0.24	1.83
22.61	-2.54	115.97	105.96	100.65	134.28				-0.18	1.53
21.07	-2.47	115.78	105.47	97.66	130.86				0.55	3.72
19.48	-1.81	116.7	105.47	97.66	130.86				-0.24	3.72
19.34	-1.71	119.63	107.48	99.61	128.97				-0.24	4.21
17.57	-0.93	115.78	104.43	98.39	130.86				-0.24	4.39
17.47	-0.2	117.68	104.49	100.52	126.95				-0.24	3.72
15.8	-0.15	116.21	106.63	98.45	127.69				-0.24	2.81
13.87	0.59	118.65	106.93	100.1	125.18				-0.24	2.26
13.92	0.68	115.97	113.28	100.59	124.94				-0.24	1.77
11.96	1.37	114.75	107.91	101.14	124.94				1.28	1.77
12	2.15	116.21	109.38	101.32	124.94				0.67	3.72
10.01	2.2	118.23	109.86	100.16	124.94				-0.24	4.21
8.06	2.73	117.25	113.28	103.52	124.94				-0.24	3.72
8.08	2.81	117.19	113.28	100.59	124.51				-0.24	5.19
5.95	3.49	116.21	112.79	105.47	122.92				-0.24	0.31
5.94	4.15	116.7	113.28	105.96	121.15				-0.24	2.26
3.9	4.1	118.65	115.23	109.38	121.09				-0.24	-0.24
1.93	4.77	115.23	113.28	106.45	121.09				-0.24	-0.24
1.93	4.69	118.1	115.23	108.89	115.91				-0.24	3.72
-0.05	5.22	116.21	114.32	108.4	113.34				-0.24	1.77
-0.1	5.86	117.98	115.72	105.47	114.01				-0.24	1.77
-2.16	5.81	121.09	116.21	110.29	113.28				-0.24	0.79
-4.1	6.52	117.25	117.68	110.84	109.56				-0.24	0.31
-4.15	6.24	118.16	115.23	113.28	107.42				-0.24	1.77
-6.25	6.63	117.19	119.14	113.28	105.96				-0.24	0.79
-6.18	7.03	115.23	115.91	113.28	105.47				-0.24	0.31
-8.23	7.03	117.19	115.23	113.28	103.03				-0.24	-0.24
-10.25	7.42	116.21	116.7	114.75	102.29				-0.24	0.37
-10.21	7.62	115.23	119.14	114.2	99.61				-0.24	0.31
-12.21	7.8	115.23	116.21	117.37	97.66				-0.24	-0.24
-12.13	8.15	117.19	117.74	115.72	95.46				-0.24	-0.24
-14.26	8.2	117.37	116.7	116.21	93.75				-0.24	0.31
-16.02	8.4	115.72	118.65	117.19	91.8				-0.24	-0.24
-16.02	8.45	115.97	115.42	117.74	90.58				-0.24	-0.24
-18.16	8.59	115.72	116.7	121.09	90.33				-0.24	-0.24
-17.99	8.86	115.23	117.68	118.16	89.84				-0.24	-0.24
-19.85	9.18	115.23	115.23	121.09	86.91				-0.24	0.79
-21.79	9.18	118.1	113.34	117.61	84.96				-0.24	-0.24
-21.73	9.18	114.44	114.75	114.75	83.56				-0.24	-0.24
-23.54	9.38	114.32	113.28	121.09	82.03				-0.24	-0.24
-23.49	9.52	113.04	112.24	117.19	82.03				-0.24	-0.24
-25.39	9.46	115.3	111.82	117.19	82.03				-0.24	-0.24
-27.08	9.56	113.28	110.41	118.16	80.08				-0.24	-0.24
-27.15	9.56	113.28	110.29	121.09	77.64				-0.24	-0.24
-28.92	9.72	113.46	109.44	117.19	77.64				-0.24	-0.24
-28.91	9.76	113.28	107.91	116.7	77.64				-0.24	-0.24
-30.57	9.72	113.28	107.36	114.75	77.88				-0.24	-0.24
-32.23	10.11	113.28	105.47	117.25	75.2				-0.24	-0.24
-32.18	9.95	112.24	105.96	115.3	74.71				-0.24	-1.16
-33.72	10.11	113.28	103.03	115.23	74.22				-0.24	-0.24
-33.64	10.11	113.34	98.21	115.23	74.22				-0.24	-0.24
-35.35	10.15	113.28	105.47	114.32	74.22				-0.24	-3.05
-36.77	10.33	113.28	100.65	113.28	74.22				-0.24	-1.1
-36.82	10.3	113.28	99.67	113.34	70.25				-0.24	-2.14
-38.31	10.52	111.88	97.23	113.28	72.02				-0.24	-2.62
-38.31	10.54	110.35	97.66	114.26	70.07				-0.24	-4.09
-39.85	10.63	112.12	95.21	111.33	73				-0.24	-4.09
-41.21	10.84	113.77	94.48	113.28	71.29				-0.24	-4.09
-41.21	10.79	113.28	95.21	111.39	69.89				-0.24	-4.09
-42.31	10.94	113.28	91.8	113.28	68.36				-0.24	-6.04
-42.33	11.11	114.14	90.33	110.84	72.45				-0.24	-7.57
-43.6	11.02	112.3	90.82	112.79	68.85				-0.24	-6.04
-44.73	11.28	113.28	90.03	105.47	68.85				-2.08	-7.14
-44.73	11.22	114.01	89.84	109.86	70.07				-0.24	-7.81
-45.83	11.42	114.81	90.03	113.28	68.36				-1.16	-8
-45.83	11.6	115.23	87.4	109.86	68.42				-0.24	-9.95
-46.88	11.61	114.99	89.84	109.38	68.85				-1.1	-8.97
-47.8	11.9	116.7	84.96	108.4	66.89				-1.59	-8.48
-47.85	11.8	115.72	85.69	109.86	68.36				-2.62	-8
-48.46	11.99	115.97	84.72	109.86	67.38				-3.05	-11.9
-48.73	12.2	121.09	83.98	113.28	67.2				-3.91	-13.12
-49.41	12.18	117.19	82.52	113.28	66.41				-3.6	-11.9
-50.15	12.3	116.27	83.98	113.16	62.99				-6.53	-11.9
-50.2	12.3	117.68	84.05	111.08	67.87				-3.05	-14.1
-50.79	12.49	121.09	83.01	113.28	66.41				-3.17	-14.1
-50.78	12.87	121.09	82.03	113.34	68.36				-6.29	-14.77
-51.37	12.84	118.16	85.45	113.28	66.41				-7.02	-11.9
-51.81	13.09	117.92	82.03	113.77	64.45				-4.09	-11.9
-51.86	13.13	121.15	80.99	113.28	65.19				-7.63	-13.98
-52.15	13.18	121.09	81.54	115.78	61.28				-7.08	-15.01
-52.16	13.26	122.13	83.5	115.23	63.48				-6.04	-16.78
-52.47	13.26	121.09	82.52	118.23	64.45				-9.95	-16.72
-52.56	13.28	120.06	83.01	116.21	62.56				-10.07	-17.76
-52.65	13.27	121.09	82.03	119.14	58.59				-8	-16.78
-52.75	13.28	121.09	83.98	121.09	61.46				-9.95	-17.76
-52.78	13.28	121.09	83.5	122.25	59.14				-10.44	-17.76
-52.74	13.28	121.09	81.91	121.09	59.14				-11.9	-18.8
-52.74	13.57	121.64	85.51	122.13	58.59				-15.75	-17.27
-52.59	13.62	119.08	83.98	123.11	58.65				-11.9	-19.65
-52.35	13.28	121.09	83.01	124.94	58.59				-9.95	-18.68
-52.37	13.57	117.19	84.47	124.02	58.59				-11.96	-18.92
-52	13.55	121.09	83.98	124.94	55.6				-14.1	-18.68
-51.49	13.28	117.25	85.02	124.94	56.15				-11.9	-19.71
-51.61	13.28	113.28	84.05	124.94	54.75				-14.89	-18.74
-50.99	13.28	117.68	84.72	124.94	54.2				-15.81	-18.01
-51	13.23	113.34	84.96	124.94	52.73				-15.75	-19.23
-50.24	13.23	108.4	82.03	124.94	50.78				-17.76	-19.71
-49.41	13.09	113.28	85.45	124.94	53.77				-16.78	-19.71
-49.44	13.18	113.28	85.45	124.94	50.78				-17.82	-19.71
-48.49	12.74	108.4	84.96	128.91	50.78				-17.27	-19.71
-48.44	12.49	107.97	86.43	126.04	50.78				-17.76	-19.71
-47.27	12.49	107.42	84.96	127.5	50.78				-17.76	-19.71
-46.1	12.2	106.45	84.47	124.94	44.92				-19.71	-21.73
-45.92	12.28	105.47	86	130.86	47.06				-18.74	-19.71
-44.74	11.92	103.39	87.89	128.91	46.94				-18.68	-19.71
-44.68	11.6	100.1	85.45	129.88	45.41				-17.7	-19.71
-43.12	11.67	100.1	84.05	130.86	44.92				-20.2	-19.71
-41.6	11.22	97.66	86.98	131.84	43.95				-19.71	-19.71
-41.7	11.22	97.66	85.45	131.35	45.41				-22.09	-19.65
-39.85	10.89	95.21	84.47	131.35	42.97				-19.71	-19.71
-39.87	10.44	94.24	85.45	130.86	42.72				-19.71	-18.98
-38	10.34	90.82	84.47	132.69	44.98				-19.23	-18.55
-36.04	9.91	90.58	83.98	131.35	43.03				-19.71	-19.23
-36.08	9.76	89.84	84.47	136.72	42.97				-20.14	-18.98
-34.13	9.46	85.14	86.12	132.75	42.97				-20.75	-18.25
-34.11	8.98	82.03	83.98	136.72	42.97				-21.18	-15.81
-31.94	8.89	87.4	84.05	132.75	43.46				-21.91	-17.76
-29.88	8.45	82.52	83.98	132.32	42.97				-19.65	-17.76
-29.83	8.5	82.52	82.52	132.57	41.99				-21.18	-13.92
-27.74	7.76	80.57	82.03	134.77	42.97				-21.73	-15.08
-27.49	7.42	79.59	82.09	132.75	42.97				-19.71	-15.2
-25.3	7.4	80.08	80.63	131.35	43.46				-19.71	-15.81
-22.85	6.93	77.7	80.08	130.86	45.72				-18.68	-14.95
-22.9	6.98	77.64	82.03	134.77	44.92				-18.68	-14.34
-20.71	6.45	76.72	82.03	131.84	42.97				-19.71	-11.9
-20.72	5.86	77.15	77.15	133.67	46.88				-19.71	-11.9
-18.37	5.86	74.22	78.92	131.84	45.65				-20.75	-10.01
-16.06	5.47	76.17	78.61	130.86	45.9				-17.76	-11.9
-16.11	5.35	75.93	75.26	131.35	50.78				-19.71	-10.44
-13.79	4.97	74.22	76.66	129.88	50.78				-18.25	-11.41
-13.78	4.69	74.22	74.22	129.39	50.78				-18.13	-10.19
-11.72	4.49	70.25	74.22	129.39	50.78				-18.25	-8.79
-9.38	4.09	72.2	74.22	125.98	50.78				-19.71	-8.48
-9.33	4.08	66.96	72.27	126.89	50.78				-19.53	-8.48
-7.35	3.81	72.2	71.23	125.98	52.67				-19.04	-8.42
-7.33	3.31	71.35	71.04	128.91	54.69				-17.27	-4.09
-5.47	3.31	73.06	71.78	127.01	54.2				-16.78	-8
-3.32	3.13	72.14	68.42	125.49	55.54				-15.32	-4.09
-3.32	3.13	71.78	71.29	124.94	58.59				-14.77	-7.08
-1.61	2.73	71.47	66.89	124.94	56.64				-17.76	-9.95
-1.75	2.54	74.22	66.41	125.49	59.08				-16.78	-4.09
-0.01	2.34	73.24	65.31	124.94	58.59				-14.65	-4.09
1.86	2.2	77.15	67.32	124.94	59.51				-14.83	-4.09
1.76	2.15	74.22	66.47	124.94	60.61				-14.77	-4.09
3.21	2.03	76.66	62.99	124.94	63.96				-19.71	-4.09
3.22	1.86	76.17	63.05	124.94	63.17				-14.34	-2.14
4.69	1.76	77.15	60.61	124.94	64.45				-15.75	-4.09
5.93	1.56	79.59	61.22	124.94	66.47				-11.9	-2.14
5.86	1.56	77.64	60.55	124.94	66.41				-11.9	-3.11
7.03	1.51	77.15	59.08	123.6	66.41				-14.1	-2.93
7.01	1.37	80.14	61.46	122.25	69.21				-15.81	-3.97
8.06	1.46	75.2	59.2	123.11	68.36				-15.32	-1.16
9.08	1.37	81.79	58.59	121.09	68.36				-15.81	-0.43
9.18	1.37	82.7	60.55	123.96	68.85				-13.12	-3.54
9.76	1.37	83.5	58.59	121.09	70.25				-13.12	-2.62
9.76	1.27	83.98	54.81	121.15	71.29				-17.21	-2.08
10.55	1.17	86.79	58.65	115.78	72.27				-15.81	-1.16
11.12	1.32	84.47	58.59	119.87	74.22				-17.27	-3.05
11.13	1.25	87.65	58.65	119.14	72.75				-18.74	-1.4
11.72	1.17	85.69	58.59	121.09	72.75				-17.76	-3.05
11.61	1.27	88.38	57.13	118.65	74.28				-14.16	-3.54
12.11	1.27	85.45	58.59	121.09	74.22				-16.78	-3.23
12.49	1.37	86.43	59.08	121.09	74.22				-16.78	-2.14
12.49	1.26	87.89	58.11	118.23	68.42				-17.27	-3.17
12.88	1.37	88.38	59.63	118.23	75.26				-19.96	-4.03
12.87	1.37	90.33	58.59	119.08	75.68				-17.76	-4.03
13.23	1.42	87.4	59.75	121.09	75.68				-19.65	-4.58
13.27	1.46	85.02	61.28	121.09	74.22				-18.68	-4.03
13.28	1.56	87.4	60.55	115.23	74.22				-18.8	-4.09
[truncated: 48,001 more rows]
