# Supplementary material for: Synchronized activity of sensory neurons initiates cortical synchrony in a model of neuropathic pain
Source: Nat Commun. 2023 Feb 8;14:689. doi: 10.1038/s41467-023-36093-z (PMC9908980; doi:10.1038/s41467-023-36093-z)
Supplement: Supplementary file 9 — Source Data [file 41467_2023_36093_MOESM9_ESM.xlsx]

## Sheet: Fig 1
fig 1d	4-8 Hz	bl	3h	1d	3d		fig 1e	PWT	4-8 Hz POWER			fig 1g	bl	3h	1d	3d		fig 1i	bl	3h	1d	3d		fig 1j	corrcoef	4-8 Hz average power
		105.873	82.9946	105.873	173.868			0.96	142.011				9.76412	36.3732	20.8199	21.4997			0.22989	0.19116	0.440565	0.19492			0.160808	112.276
		68.7308	67.1259	70.6233	130.301			0.99	84.227				16.2766	14.0172	28.2076	32.1076			0.302063	0.317791	0.215317	0.304911			0.084	96.8278
		142.995	71.919	83.0888	262.002			0.96	71.9761				19.487	27.2573	23.5	18.2092			0.339531	0.311543	0.254043	0.456902			0.092375	100.992
		40.2074	81.3747	114.044	201.76			1.21	96.2259				24.4804	13.6753	16.3129	15.3733			0.293556	0.210707	0.378365	0.472496			0.380624	88.8344
		67.1705	115.558	71.9394	135.466			1.07	108.517				39.9864	11.2342	16.8062	20.7061			0.202968	0.284397	0.350537	0.229757			0.237215	110.351
		100.645	223.494	165.988	247.324			1.07	128.765				8.27798	31.9209	17.3696	17.2194			0.219634	0.265412	0.398781	0.369623			0.205601	80.2736
								1.21	103.521				37.3301	14.2072	20.2509	18.6249			0.331864	0.089542	0.361468	0.19492			0.208809	116.312
	0.5-4 Hz	bl	3h	1d	3d			1.35	91.8203				16.9694	24.3637	16.4668	19.0241			0.165769	0.138622	0.351226	0.304911			0.228518	158.31
		167.38	99.1932	167.38	122.7			0.41	111.433				12.421	12.3066	17.6442	21.4997			0.214183	0.308669	0.442902	0.456902			0.151994	134.887
		107.793	76.3965	82.6357	124.333			0.7	93.4764				10.5422	20.2438	16.717	29.8193			0.098929	0.300019	0.493772	0.472496			0.274898	110.758
		195.836	72.3362	92.2842	200.587			0.96	106.722				17.5884	20.903	20.6149	15.5041			0.119702	0.3011	0.387604	0.229757			0.315632	133.888
		50.8416	60.4011	132.145	154.211			0.57	100.062				18.4168	17.6696	16.8058	15.5242			0.176733	0.23738	0.469273	0.369623			0.340747	120.493
		148.124	168.395	126.62	115.732			1.07	75.6583				19.2373	24.8718	16.5029	26.3283			0.329361	0.316403	0.291932	0.494134			0.216842	73.5046
		119.248	198.378	154.519	216.694			0.87	84.4431				13.9178	13.8755	15.1199	20.0724			0.352357	0.323944	0.434446	0.430913			0.245611	91.3571
								0.34	123.967				13.873	12.7965	27.6535	15.7091			0.330018	0.34238	0.372343	0.278894			0.233761	112.77
	8-12 Hz	bl	3h	1d	3d			0.57	95.94				14.2497	16.5087	16.8866	20.7258			0.227811	0.302832	0.485939	0.452819			0.269997	95.3581
		53.8633	66.9654	45.8633	51.8541			0.14	124.091				15.4282	10.237	29.0276	21.2912			0.216059	0.063707	0.172583	0.43359			0.179092	85.9031
		32.9299	19.3418	31.4468	55.1763			0.26	125.375				9.89726	21.6383	15.0013	30.214			0.202704	0.092141	0.267527	0.448105			0.256762	97.0913
		40.0972	23.7206	49.0647	78.6986			0.41	73.2473				10.3696	12.6133	15.4462	16.0356			0.184932	0.340988	0.433511	0.172909			0.240548	116.566
		30.7353	22.2129	40.8363	37.5556			0.57	101.664				13.3616	10.2167	16.431	20.4131			0.309547	0.230013	0.366198	0.368355			0.208031	98.9165
		29.003	38.2903	16.9662	22.0592			0.87	91.735				25.4992	16.6475	18.5658	28.2584			0.246386	0.274847	0.439753	0.345292			0.228203	106.31
		48.6972	57.7092	47.589	53.7627			0.41	118.569				11.8976	13.9122	14.3761	17.3577			0.155609	0.29165	0.430939	0.333094			0.317718	84.4009
								0.7	94.3478				10.9599	14.9789	19.7916	23.025			-0.01595	0.15104	0.465443	0.234669			0.038158	121.635
								0.34	78.0632				9.46895	11.3077	20.6598	22.7758			0.324345	0.238293	0.320757	0.277286			0.515415	136.519
								0.29	182.889				12.5987	27.3443	20.0449	21.6778			0.239567	0.339692	0.225043	0.372306			0.124323	131.164
								0.14	189.11				13.2711	19.3892	18.8867	24.7163			0.185935	0.214775	0.435717	0.299431			0.246243	127.785
								0.11	212.624				11.5108	16.7188	20.9777	22.628			0.185461	0.343916	0.373589	0.46177			0.038158	88.7551
								0.26	186.445				10.7431	22.8378	16.3786	13.2175			0.202961	0.30036	0.362523	0.478545			0.333417	81.6638
								0.29	155.17				21.6066	11.7942	16.0645	26.9471			0.321852	0.239613	0.369596	0.467699			0.25746	93.0276
								0.57	176.671				19.1157	15.357	55.8992	21.1516			0.152088	0.20867	0.220527	0.519792			0.125659	92.3282
								0.26	151.301				12.1181	15.9262	24.8449	17.954			0.151797	0.327432	0.275994	0.258881			0.443992	188.737
								0.14	206.043				15.3662	22.0229	24.6598	19.0593			0.106828	0.330055	0.12611	0.360228			0.335269	184.845
													13.965	15.6696	25.1855	17.8443			0.202265	0.337623	0.061583	0.11298			0.264715	164.117
													14.4111	13.5977	20.7391	20.068			0.042262	0.286668	0.33097	0.406327			0.281892	139.026
													14.1893	16.6145	35.4634	15.9615			0.122873	0.182899	0.22577	0.519326			0.307167	179.979
													16.075	12.3341	20.238	20.7392			0.130237	0.262733	0.306303	0.336043			0.388948	195.908
													13.4029	12.304	17.938	59.7648			0.172908	0.229685	0.187938	0.227128			0.294376	175.866
													15.9689	16.3555	30.4045	30.4115			0.171004	0.13085	0.227895	0.332798			0.189054	148.269
													13.2098	10.2061	17.7072	33.5798			0.136088	0.277501	0.250959	0.360283			0.569136	216.265
													13.214	13.9098	8.92732	29.1268			0.132031	0.266321	0.246564	0.369838			0.537317	197.906
													11.2393	16.605	15.0651	40.0553			0.209596	0.304445	0.096307	0.281828
													18.8922	27.7194	38.535	18.9295			0.336355	0.11515	0.406815	0.405098
													12.134	17.8888	24.2675	42.7054			0.346334	0.19367	0.370903	0.195532
													23.8332	19.5358	22.9739	19.4044			0.363165	0.298432	0.325634	0.350048
													11.4082	11.2525	24.5681	27.1437			0.422035	0.268781	0.421331	0.487554
													9.70555	36.0866	22.9143	37.7262			0.312934	0.183692	0.316205	0.314861
													13.0138	20.569	17.0496	30.2606			0.230205	0.342011	0.306942	0.439895
													22.6291	16.0117	10.5403	18.8099			0.232286	0.338696	0.168065	0.234195
													12.5723	23.2	12.5477	16.1729			0.28689	0.365012	0.233165	0.323475
													7.67807	24.0664	17.0515	12.5578			0.36289	0.220901	0.136081	0.188192
													21.7946	16.2154	7.52533	27.0284			0.166842	0.328297	0.111807	0.457202
													31.9052	18.6289	13.4437	29.6786			0.332057	0.354171	0.297201	0.335644
													23.225	14.9847	12.5839	22.575			0.289061	0.183026	0.168826	0.426084
													16.2591	26.1576	8.01371	25.3222			0.340997	0.241562	0.262607	0.388703
													11.6887	11.8727	14.5632	27.8229			0.36785	0.222731	0.318273	0.357275
													28.1756	15.4404	11.4926	12.8999			0.100801	0.11082	0.170839	0.146939
													10.9565	20.0376	12.5024	22.2186			0.233634	0.238416	0.222571	0.460106
													28.855	14.8984	21.5954	16.0789			0.241082	0.25632	0.260131	0.445492
													23.7945	14.3642	14.5772	14.5929			0.105355	0.226424	0.241482	0.35104
													17.4587	19.9045	13.7472	15.3276			0.204622	0.289233	0.300563	0.352851
													13.7579	20.8712	12.5517	18.6101			0.168232	0.192424	0.234418	0.208714
													18.8912	27.4427	7.66846	25.5985			0.153519	0.164089	0.271699	0.300682
													10.6109	10.8904	17.3766	20.2478			0.205552	0.254592	0.338593	0.192193
													15.8673	16.3601	10.9721	25.5985			0.041729	0.082787	0.414914	0.311988
													13.3361	12.4888	16.795	11.7725			0.191812	0.260153	0.289604	0.453132
													21.8255	14.1508	13.8588	15.0462			0.295907	0.181613	0.082588	0.20419
													22.2089	13.679	13.3879	12.9156			0.204904	0.220232	0.380591	0.317294
													13.0575	20.6294	12.9	16.9298			0.31186	0.282026	0.422931	0.332672
													14.3629	11.9942	11.7922	16.7694			-0.00949	0.135096	0.465599	0.223244
													12.7441	26.9735	12.9687	12.1688			0.294056	0.268454	0.395684	0.441584
													18.4798	18.7182	12.6769	11.7637			0.200742	0.134442	0.405295	0.424491
													15.3891	16.8711	16.4645	12.6501			0.191358	0.211726	0.349178	0.18099
													12.1703	15.594	11.6698	14.8108			0.453664	0.20227	0.358428	0.36717
													12.8506	14.1702	8.11927	15.9749			0.399212	0.295849	0.417659	0.341561
													15.6778	19.1778	9.72773	14.5351			0.479602	0.190632	0.337815	0.447833
													12.1297	17.3002	15.5374	18.3437			0.547668	0.106416	0.410998	0.211246
													10.6747	16.8899	14.0467	21.1932			0.429235	0.036841	0.298172	0.381505
													12.765	18.8561	18.1022	9.02528			0.444876	0.062754	0.322359	0.415764
													14.0063	8.47106	12.9048	15.9083			0.373116	0.056204	0.442455	0.303118
													13.8027	16.9428	13.439	12.3781			0.475348	0.222444	0.239305	0.395258
													13.0316	26.9987	9.59415	13.243			0.404375	0.434796	0.305218	0.393386
													13.6924	19.4724	17.0926	9.16238			0.252989	0.403596	0.397102	0.256581
													11.5085	12.3	11.1172	16.9727			0.392998	0.407233	0.421957	0.253366
													18.9119	25.153	20.1901	11.9168			0.262246	0.496339	0.406153	0.371811
													17.9309	23.321	15.608	11.8147			0.196158	0.261302	0.378637	0.284173
													11.4625	13.9275	11.2073	11.8079			0.455124	0.36592	0.406797	0.412318
													9.0501	23.6922	25.1268	22.1781			0.330054	0.289081	0.437038	0.380583
													10.0578	18.0076	13.2878	10.2497			0.348418	0.349428	0.290809	0.302771
													13.1211	17.4827	16.556	9.08243			0.331275	0.401867	0.502818	0.473991
													15.6096	23.1831	24.7436	15.7686			0.297756	0.403191	0.291454	0.298881
													12.9965	17.2046	13.6194	12.5279			0.442633	0.423131	0.312113	0.411775
													12.6706	9.0603	13.3853	10.0416			0.510353	0.309667	0.293174	0.462468
													14.6475	16.6403	30.9609	11.1898			0.45907	0.398248	0.214584	0.282363
													12.2702	12.2647	20.2869	11.4587			0.469536	0.324717	0.180412	0.465547
													12.2781	29.6778	16.4644	14.7005			0.394	0.216653	0.234723	0.491523
													14.2508	14.5604	16.5845	10.7932			0.34288	0.258602	0.234703	0.278215
													13.3165	13.8357	26.1525	17.5767			0.485204	0.206928	0.172091	0.32051
													13.3595	14.9673	13.6791	11.3431			0.102607	0.28447	0.205552	0.381539
													11.9772	12.3263	24.2059	14.0006			0.511564	0.231972	0.196333	0.447031
													13.8953	14.0026	18.9995	12.8826			0.471989	0.355887	0.254817	0.372031
													13.8658	21.012	32.4498	9.97237			0.393237	0.396056	0.095131	0.41948
													10.4164	15.4748	17.8665	8.88003			0.45079	0.220364	0.223804	0.257964
													12.2866	32.7955	11.894	11.319			0.522576	0.241577	0.328738	0.445553
													11.0698	14.098	16.9094	11.0202			0.395583	0.404543	0.073487	0.419367
													9.96595	16.9267	14.3607	14.8817			0.427319	0.351102	0.308075	0.388941
													13.5828	18.6	15.3515	22.2787			0.447782	0.231096	0.266332	0.440306
													12.0863	19.8955	16.2904	13.3418			0.458243	0.381716	0.209639	0.393317
													15.064	24.6668	19.4756	13.7622			0.408154	0.318323	0.285063	0.424148
													11.0202	12.7414	11.8943	13.8267			0.482604	0.378283	0.12644	0.194469
													19.1734	25.3794	16.3807	12.6546			0.217298	0.133651	0.212192	0.406923
													13.2253	11.5594	13.1955	19.5176			0.456522	0.311865	0.124869	0.287179
													16.4151	18.6033	12.6008	15.4959			0.534756	0.064759	0.208865	0.27271
													9.55649	15.3354	18.821	15.1505			0.478145	0.427937	0.267572	0.35036
													33.9976	17.2719	13.6871	11.1904			0.208176	0.428714	0.27521	0.360909
													41.518	23.4487	17.8614	9.02684			0.149275	0.321119	0.361345	0.280885
													26.6938	25.904	14.6553	13.4834			0.162095	0.267989	0.296693	0.189426
													18.8844	21.1328	11.2642	13.7453			0.250116	0.264488	0.302698	0.091203
													49.4485	38.4527	24.718	9.17899			0.130275	0.272014	0.27523	0.231464
													17.1021	12.2653	13.5766	13.2724			0.346478	0.197143	0.217719	0.345168
													14.7291	13.4844	17.021	17.0477			0.160876	0.264413	0.30916	0.409477
													17.0144	15.3457	10.2948	22.2909			0.21974	0.154064	0.230125	0.40056
													27.9216	18.4396	14.2001	28.9837			0.128543	0.28808	0.236342	0.375824
													13.1957	13.7264	14.0413	21.2777			0.237167	0.299854	0.340238	0.29851
													35.5636	14.7384	16.5945	11.6989			0.244538	0.191364	0.031316	0.354398
													16.8957	15.4408	15.6402	18.2335			0.217558	0.238664	0.14787	0.37771
													22.6803	28.1522	13.6465	31.6649			0.151514	0.396227	0.075642	0.365648
													31.1389	15.5047	14.0269	15.0038			0.083264	0.317067	0.207587	0.32641
													17.1418	16.5336	26.2348	16.5755			0.086108	0.303938	0.080311	0.366898
													19.7569	22.5351	83.7892	25.4684			0.126653	0.255629	0.090766	0.260122
													32.0289	18.3352	16.1381	21.4997			0.167243	0.220615	0.181239	0.25636
													16.1885	15.9848	36.6471	32.1076			0.137549	0.162831	0.196459	0.231753
													21.0694	17.1345	25.7818	18.2092			0.308947	0.319087	0.244828	0.01058
													13.0348	17.2969	62.8223	15.3733			0.21647	0.117707	0.243896	0.214505
													16.3881	17.3271	45.2056	20.7061			0.194153	0.38591	0.172125	0.206808
													17.6086	14.4687	19.9615	17.2194			0.210353	0.242578	0.260202	0.115863
													23.3997	16.249	43.4706	18.6249			0.163697	0.299275	-0.0299	0.139861
													15.5706	13.7011	16.7814	19.0241			0.187511	0.072209	0.279185	0.233525
													34.2647	13.3451	13.8127	21.4997			0.139193	0.2587	0.22219	0.191776
													20.053	12.6133	12.3634	29.8193			0.105819	0.351191	0.291186	0.211545
													13.9799	14.1093	15.6766	15.5041			0.325744	0.324912	0.179108	0.285229
													15.4783	17.3907	17.8325	15.5242			0.172149	0.21495	0.162351	0.377207
													14.273	12.2001	16.2216	26.3283			0.166128	0.249015	0.159789	0.149368
													14.3083	14.4455	11.7403	20.0724			0.192945	0.240649	0.147348	0.113576
													11.2725	13.3469	17.617	15.7091			0.288942	0.302745	0.133481	0.220866
													31.9915	13.7592	20.6962	20.7258			0.159952	0.216365	0.127116	0.242647
													16.5681	12.3084	20.1305	21.2912			0.215263	0.1925	0.083735	0.208777
													8.86935	21.9401	24.897	30.214			0.105037	0.144696	0.11988	0.093206
													18.1937	20.152	14.7105	16.0356			0.209209	0.287307	0.148249	0.147474
													17.7913	13.9012	19.5049	20.4131			0.280938	0.256241	0.25188	0.383385
													32.8974	15.4606	29.3544	28.2584			0.12823	0.357476	0.022709	0.230311
													23.8112	16.7873	15.7488	17.3577			0.072736	0.154067	0.067464	0.287241
													33.1818	14.598	28.3313	23.025			0.223808	0.306253	0.185316	0.285417
													24.5811	12.5763	10.8243	22.7758			0.370762	0.240042	0.255605	0.173056
													18.3516	16.8551	27.3269	21.6778			0.265142	0.146568	0.101896	0.328672
													36.8755	13.2483	19.2893	24.7163			0.128174	0.281865	0.265386	0.287247
													30.4855	23.4517	11.1352	22.628			0.264639	0.260588	0.117939	0.243952
													22.1897	21.0955	8.43872	13.2175			0.314923	0.216435	0.269895	0.321328
													17.9752	17.2225		26.9471			0.233014	0.238558		0.221691
													21.3159	13.6637		21.1516			0.12982	0.206366		0.130583
													11.41	11.4934		17.954			0.249349	0.31739		0.306785
													26.3768	12.8891		19.0593			0.368076	0.176931		0.249493
													10.3623	20.9771		17.8443			0.214736	0.085414		0.125865
													26.5254	26.0068		20.068			0.297207	0.313987		0.139129
													12.2864	16.7315		15.9615			0.246491	0.312454		0.236407
													18.5525	13.5206		20.7392			0.229254	0.337319		0.300104
													20.411	16.2369		59.7648			0.156005	0.1942		0.28682
													15.9272	19.7907		30.4115			0.263659	0.194653		0.240225
													14.8806	15.653		33.5798			0.200124	0.285183		0.128446
													17.3302	14.6997		29.1268			0.297354	0.227814		0.253783
													13.7114	13.6227		40.0553			0.269251	0.209343		0.188674
													43.6484	17.3522		18.9295			0.141858	0.286596		0.25591
													14.5726	16.9059		42.7054			0.287987	0.321498		0.293443
													18.5214	18.4177		19.4044			0.200945	0.199867		0.290198
													13.3953	19.6076		27.1437			0.183912	0.244477		0.160643
													30.7507	19.2695		37.7262			0.2772	0.240779		0.2488
													12.9237	13.5991		30.2606			0.288576	0.256876		0.044748
													22.9345	20.6106		18.8099			0.133471	0.33377		0.271203
													15.0709	12.9228		16.1729			0.245861	0.262749		0.23561
													15.5228	12.7184		12.5578			0.321773	0.320944		0.312192
													18.9887	16.4212		27.0284			0.288693	0.329341		0.226587
													28.6304	14.2717		29.6786			0.208995	0.342518		0.204571
														16.2896		22.575				0.16032		0.128131
														16.378		25.3222				0.249666		0.168671
														19.2954		27.8229				0.113757		0.077714
														18.0638		12.8999				0.060356		0.154505
														14.8741		22.2186				0.259432		0.17583
														26.3654		16.0789				0.226207		0.169198
														13.4513		14.5929				0.269231		0.306153
														21.6042		15.3276				0.240422		0.234336
														19.8775		18.6101				0.287104		0.260079
														16.1042		25.5985				0.07854		0.13924
														21.8614		20.2478				0.183468		0.13803
														24.1211		25.5985				0.168955		0.199592
														17.6734		16.2434				0.142421		0.284828
																19.648						0.100262
																17.4323						0.294781

## Sheet: Fig 2
fig 2c	bl	3h	1d	3d		fig 2e	SNI bl	SNI 3h	SNI 1d	SNI 3d		fig 2g	SNI 3D	lidocaine		fig 2h	SNI 3D	lidocaine		fig 2j	before	lidocaine		fig 2k	before	lidocaine		fig 2l	before	lido
	23.9921	45.8903	71.7152	31.6801			-0.01541	0.248115	0.227986	0.420038			90.1757	31.2333			0.586398	0.299004			21.5836	18.2324			0.448071	0.345626			193.531	106.834
	24.4839	78.5615	107.133	64.6499			0.091517	0.382327	0.450473	0.44883			100.093	13.7213			0.701834	0.08943			55.0059	33.9737			0.34949	0.244523			203.094	151.597
	27.9713	50.1718	38.5885	73.7408			0.108449	0.348174	0.410239	0.475995			76.5671	16.9316			0.623249	0.322781			24.3373	13.9286			0.335254	0.232319			210.524	149.604
	25.122	61.7237	92.1128	187.194			0.039516	0.272435	0.099562	0.389638			15.8737	21.9652			0.499508	0.370511			23.0742	16.534			0.368617	0.19869			147.956	66.791
	10.3003	43.6867	41.211	256.596			0.04742	0.212767	0.050278	0.176315			138.567	40.2047			0.678344	0.333228			12.0225	9.74938			0.266991	0.265516			174.319	109.578
	13.9628	40.4318	38.0438	30.7461			0.013404	0.156631	0.451809	0.365133			57.0745	16.0068			0.694681	0.366614			40.1498	19.7977			0.36459	0.144213			142.001	144.003
	17.1546	74.723	33.7622	130.497			-0.0334	0.153075	-0.01919	0.26885			131.96	1.84845			0.421234	-0.1969			30.35	14.3241			0.274291	0.23928
	16.7385	85.8733	28.226	63.2589			0.075238	0.344497	0.405479	0.471989			42.069	30.4149			0.081328	0.377514			22.1347	14.2016			0.214386	0.223788
	17.9021	28.4061	45.6189	31.0548			0.081253	0.251822	0.385042	0.105721			478.432	37.1623			0.247721	0.285064			27.6502	15.3237			0.341005	0.280247
	17.7823	81.6325	37.4866	47.8107			-0.01439	0.057331	0.107283	0.384863			154.169	47.6569			0.710007	0.380796			23.2517	14.0848			0.302225	0.299253
	28.6428	76.4134	19.0706	25.2106			-0.02867	0.157523	0.071394	0.352312			127.712	36.1639			0.624276	0.363823			28.9998	19.5963			0.289566	0.257161
	8.33231	49.2936	37.6112	156.792			-0.03444	0.098519	-0.18577	0.384854			36.4789	18.4372			0.631637	0.295507			20.7184	13.7191			0.171581	0.303401
	20.901	81.0856	199.386	86.7556			0.010547	-0.08308	-0.21469	0.480942			154.994	7.96812			0.599392	0.14611			8.20214	27.7206			0.170369	-0.01545
	36.4445	84.1457	119.784	67.971			0.010907	0.411686	0.429938	0.317334			90.118	36.35			0.589712	0.237171			26.3107	17.9805			0.400291	0.341127
	16.5755	40.9493	46.796	125.293			0.036859	0.06047	0.059885	0.260493			16.5321	3.74988			0.544202	0.272737			15.5229	12.2455			0.252731	0.175336
	20.2624	54.9483	23.6309	24.6252			0.094649	0.412576	0.412259	0.453399			62.7741	44.0675			0.687441	0.424195			18.9547	11.9309			0.33546	0.244123
	14.6459	106.479	40.2225	100.966			-0.04073	0.115385	0.179723	0.123416			30.4471	6.6545			0.558856	0.222055			21.2734	12.4757			0.223804	0.245785
	28.1818	24.7936	49.4743	108.653			0.054203	0.067005	0.115529	0.396833			30.2533	20.8103			0.377504	0.084512			20.4064	17.6094			0.30158	0.326879
	24.7387	28.9343	115.645	130.066			0.038625	0.044124	0.386904	0.278093			124.884	44.2813			0.703581	0.38188			12.1797	13.9799			0.353582	0.259371
	13.5021	30.8601	39.497	236.276			0.056497	0.326323	0.387901	0.460774			17.1245	14.7271			0.122218	-0.03342			11.6244	14.859			0.228528	0.208702
	41.087	65.4044	35.838	42.4586			0.071224	0.267127	0.375377	0.425419			62.7626	47.0049			0.519716	0.128429			22.9015	22.6273			0.294642	0.237666
	29.7663	43.2349	214.231	44.7406			0.09457	0.368434	0.1953	0.461395			15.1758	31.5314			0.681586	0.423328			16.1995	11.3708			0.385752	0.230544
	15.3926	24.8219	99.1945	29.049			0.024949	0.159277	0.136719	0.108586			115.023	23.8674			0.408944	0.275635			19.8356	12.5949			0.341261	0.198398
	6.68378	35.4631	41.6822	33.3405			0.002818	0.263912	0.278813	0.241167			117.581	27.8712			0.643118	0.130984			13.7967	19.7802			0.258502	0.324814
	6.86508	64.1739	18.7196	33.4594			-0.00067	0.0945	0.085275	-0.21868			49.5881	21.5918			0.293499	0.429746			8.81261	32.0008			0.195599	0.112527
		48.8209	71.1277	36.5054			-0.04193	0.148057	0.192989	0.339348			275.729	5.84661			0.68134	0.363806			11.7317	12.2713			0.352144	0.270743
		15.9813	74.737	28.4548			0.037686	0.238458	-0.04433	0.33085			164.901	8.72696			0.712915	0.245895			8.72824	26.3913			0.195061	0.042842
		25.1457	199.869	37.7761			0.015916	0.049703	0.326177	-0.02965			105.352	30.7654			0.582113	0.399348			30.2176	55.1318			-0.00862	0.057834
		77.9236	49.6508	275.749			0.071077	0.266988	0.392497	0.393511			35.4663	33.4646			0.167835	0.378615			12.9565	13.8889			0.082599	0.102426
		27.0558	25.0064	118.152			-0.02082	0.324701	0.295941	0.219593			81.3156	28.4497			0.70041	0.24611			12.0016	13.8493			0.372116	0.309418
		99.325	30.8006	222.159			0.034111	0.171555	0.003574	-0.18604			176.989	34.9346			0.690116	0.278206			30.7202	36.4			0.135474	0.252617
		72.0955	35.1531	64.6215			0.072107	0.295921	0.395449	0.499236			39.683	27.8193			0.54577	0.386159			19.4389	12.0884			0.337923	0.340718
		20.5091	119.085	98.8598			0.032361	0.247422	0.206041	0.357356			38.5761	44.2792			0.10781	0.262125			12.9958	14.3251			0.318636	0.35745
		31.7132	80.2375	20.5117			-0.00195	0.248955	0.100206	0.315711			80.9475	34.4776			0.712862	0.405887			22.6483	19.9284			0.161469	0.15281
		32.0958	65.8349	15.7241			-0.00454	0.167631	0.148589	0.437691			81.895	23.9816			0.694266	0.116132			22.7143	21.284			0.25419	0.2488
		30.249	133.901	179.538			0.067655	0.421159	0.393771	0.445558			59.5275	22.6809			0.707896	0.378918			13.3797	12.3131			0.407959	0.314601
		57.3938	54.7876	208.167			0.031106	0.355385	0.442155	0.448244			95.7421	43.9087			0.702364	0.37377			15.9805	21.929			0.327053	0.261224
		48.8757	48.6112	25.9208			0.04668	0.408824	0.40726	0.512031			61.2556	18.2538			0.619193	0.221844			24.5608	15.0395			0.341483	0.18839
		35.0708	75.4937	41.8949			0.046281	0.253448	0.073995	0.282865			108.527	4.31262			0.68246	-0.23014			18.7453	14.9035			0.346402	0.305124
		28.0498	53.4556	24.8841			0.101562	0.290105	0.316043	-0.03185			163.913	20.7599			0.080989	-0.05371			20.1923	22.0702			0.330841	0.352801
		31.0824	50.0281	21.1358			0.009104	0.186423	0.275901	0.294764			92.2645	29.272			0.467032	0.149798			38.9385	27.0606			0.378423	0.312478
		48.4598	64.8857	92.7939			0.077623	0.272582	0.128677	0.308072			42.6516	2.74339			0.052348	0.108084			23.7912	25.0142			0.257002	0.229517
		26.0645	93.7509	93.123			0.025741	0.076311	0.189663	0.379791			162.977	27.6488			0.437227	0.112391			15.8718	12.8455			0.208606	0.226744
		29.721	42.3252	41.9471			0.035309	0.286527	0.394667	0.4093			7.6609	12.8575			-0.111	0.046884			20.1961	14.497			0.375239	0.325402
		39.3148	49.537	109.584			-0.02264	0.144015	0.362822	0.325429			151.74	14.1983			0.444036	0.065511			19.6113	15.3064			0.329474	0.30288
		27.3225	179.811	24.2749			-0.02856	0.395559	0.147043	0.460257			64.0937	28.63			0.507981	0.105185			18.0744	21.0873			0.361433	0.284316
		62.3324	79.3728	58.4764			0.07164	0.25452	0.346133	0.055831			163.596	2.85585			0.337743	0.113457			19.4207	22.7856			0.135215	0.164972
		30.8553	65.2013	29.9677			0.03312	0.381022	0.440984	0.380275			115.422	16.349			0.43713	0.151372			22.7668	11.7168			0.184016	0.253324
		28.1611	80.3097	121.55			0.030228	0.181451	0.333107	0.380291			139.942	7.58347			0.433869	0.172596			18.9389	11.5354			0.399126	0.354169
		40.4444	50.4153	132.598			0.00507	0.396099	0.449046	0.459223			30.5069	10.9657			0.417894	0.020437			15.8426	12.6596			0.180223	0.255503
		11.8935	65.3354	90.8898			0.058399	0.287383	0.297218	0.465568			97.2546	16.1364			0.483981	0.002234			12.1726	13.0687			0.371973	0.348888
		35.91	53.2812	118.712			0.013777	0.247197	0.440989	0.233295			105.656	14.5282			0.466442	0.070479			14.2138	12.3729			0.196511	0.234154
			39.8716	171.291			0.025918	0.322427	0.444192	0.315562			20.7808	12.4358			0.135989	0.115542			19.1863	18.5033			0.369812	0.311029
			47.9616	181.185			0.006098	0.293299	0.408808	0.478567			56.0941	54.8364			-0.05326	-0.04551			17.2881	17.2019			0.425368	0.334414
			94.3435	113.984			-0.03551	-0.10733	0.047656	0.421086			102.626	6.44039			0.443196	0.179134			16.9408	18.8524			0.411497	0.175517
			71.9792	113.976			-0.00431	0.013013	0.20195	0.259241			128.53	55.444			0.304831	0.172948			22.8541	27.113			0.280353	0.179605
			45.8384	25.0607			-0.03584	0.021282	0.315753	0.484992			111.782	19.3035			0.495162	-0.03078			22.3544	18.2668			0.283941	0.131047
			48.7377	118.57			0.00061	0.030352	0.448407	0.330588			53.998	33.1855			0.411705	0.158188			22.8433	25.6844			0.196191	0.153989
			47.1598	60.4159			0.198416	0.021892	0.493638	0.511487			85.5074	14.4873			0.236244	0.038369			19.5704	19.6133			0.208266	0.226996
			55.7166	57.5864			0.129177	0.471353	0.260947	0.52955			173.935	30.7894			0.16401	0.113384			24.9786	21.5207			0.303642	0.22119
			46.0508	144.499			0.016499	0.438222	0.394285	0.673405			44.5658	31.6548			-0.06481	0.173809			23.2707	24.3845			0.33113	0.322662
			75.2633	88.3136			-0.16603	0.33669	0.449808	0.688265			125.507	44.1406			0.178468	0.08316			20.4142	14.6093			0.305805	0.325483
			36.9069	28.2995			0.115632	0.464324	0.535121	0.684444			142.912	41.2621			0.472772	0.055037			26.1511	14.6602			0.335015	0.287601
			27.3638	60.6374			0.219316	-0.05944	0.472427	0.474293			111.948	22.2399			0.430367	0.028101			18.9785	18.1232			0.329913	0.035856
			142.294	152.996			-0.18119	0.217891	0.436536	0.324888			63.6389	31.9434			0.069201	-0.16218			22.0746	13.7313			0.3031	0.302269
			147.567	58.1269			0.078686	0.395241	0.327571	0.662678			35.9142	29.6496			0.241256	0.137632			18.2466	12.3892			0.317577	0.278378
			41.5413	47.7882			0.138104	-0.01709	0.430985	0.619904			94.5933	18.5347			0.425543	0.186962			18.7029	14.0649			0.269994	0.200248
			42.5298	40.8958			0.156126	0.425438	0.173306	0.560077			44.3039	31.3374			0.376572	0.12442			17.4716	14.0558			0.266638	0.087722
			94.9683	63.6293			0.227691	0.395409	0.431485	0.711872			65.7197	17.8495			-0.10337	0.17772			16.2117	17.2616			0.256988	0.005785
			43.0847	24.0963			0.048999	-0.04216	0.164908	-0.13151			91.4713	12.8367			0.226078	0.064201			19.8208	23.9776			0.285434	0.25966
			89.1934	37.8682			-0.16206	0.196767	0.330373	0.610445			144.822	12.7224			0.280364	0.117285			27.5315	20.9892			0.299217	0.301817
			60.4114	20.9654			0.143768	0.313454	0.444106	0.355164			72.704	39.7201			0.329513	0.127729			19.806	26.4311			0.315258	0.336047
			106.424	141.045			0.043975	-0.14377	0.359922	0.527575			75.6522	15.864			0.473506	0.077175			19.907	16.3244			0.302256	0.348039
			28.9351	79.4074			0.181536	-0.0478	0.420509	0.187208			79.3231	0.984217			0.402753	0.147355			16.474	16.6217			0.334101	0.352486
			32.7015	106.196			0.007522	0.40436	0.483072	0.666634			39.157	37.7833			0.397895	0.126677			18.0459	16.0047			0.270192	0.206429
			85.5657	28.7436			0.176655	0.490275	0.328822	0.67281			26.829	35.3233			0.292805	-0.03592			17.5473	19.0441			0.316691	0.207471
			46.313	103.26			0.124256	0.222961	0.351917	0.656591			35.3194	8.72573			0.278065	0.148091			20.2571	17.6518			0.316829	0.348035
			82.8362	150.035			0.185114	0.404083	0.466925	0.657034			115.555	17.7263			0.414264	0.028178			18.0913	15.441			0.339253	0.196344
			23.745	162.201			-0.03769	0.397227	0.390463	0.671914			104.211	5.25544			0.466377	0.086518			22.7829	15.4212			0.311417	0.24635
			47.1068	112.278			0.113575	0.476653	0.335965	0.634463			32.5287	3.0453			-0.06456	0.158639			20.3	18.486			0.20786	0.180501
				85.7368			0.132247	0.414343	0.41608	0.621562			54.5804	10.7673			0.223488	-0.00903			18.0261	15.3823			0.300881	0.326924
				62.4801			0.115607	0.347326	0.422973	0.668725			41.4532	13.4831			-0.31684	0.058495			16.6191	14.6388			0.330606	0.311344
				133.953			0.101407	0.398998	0.461352	0.656753			34.3879	8.37027			0.299076	0.126209			16.707	17.6386			0.215647	0.230127
				51.5949			0.134045	0.452367	0.418081	0.693675			81.5246	24.778			0.410835	0.207638			18.0155	16.7616			0.299419	0.31862
				28.4575			0.186403	0.246379	0.502638	0.609561			31.3681	15.8117			0.428563	0.012397			19.2013	16.3011			0.333327	0.232986
				97.9952			0.111012	0.437909	0.444585	0.623511			135.869	14.4808			0.346133	0.115188			20.0222	16.8028			0.302075	0.274144
				118.502			0.200951	0.067849	0.409004	0.632342			145.526	7.02531			0.444032	-0.05237			20.5004	15.9312			0.208348	0.212036
				127.057			0.074788	-0.15516	0.467437	0.491885			61.6557	24.5143			0.483848	-0.03595			16.9638	17.5216			0.255597	0.121567
				23.0452			-0.15778	0.49586	0.544547	0.654672			123.511	25.358			0.312464	0.037747			21.7957	14.2846			0.295822	0.203657
				85.4917			-0.17059	0.310633	0.548597	0.646122			87.736	21.0342			0.450723	-0.0337			19.6544	15.3221			0.292179	0.251469
				90.4494			0.12779	0.415328	0.335244	0.596454			47.2773	14.6756			0.451838	0.111042			19.398	17.6751			0.318237	0.16255
				152.394			0.135094	0.461284	0.435682	0.695401			110.607	6.4507			0.421331	0.175761			14.6056	15.2076			0.318111	0.215183
				59.9972			0.048858	0.465398	0.416659	0.605059			103.745	2.12158			0.312407	0.167641			17.1222	18.4526			0.347364	0.206798
				160.964			0.190665	0.360712	0.459727	0.545487			211.511	4.70016			-0.29352	0.146304			9.6689	13.2861			0.399165	0.120187
				139.704			0.196973	0.270427	0.374774	0.665409			154.612	17.4901			-0.28828	0.155869			17.0394	15.2122			0.392005	0.328078
				105.603			0.106473	0.113717	0.420986	0.027524			112.433	24.5724			0.42015	0.17302			22.9983	17.6613			0.359103	0.256565
				92.6251			0.143309	0.36891	0.092273	0.608616			61.119	8.34463			0.475518	0.192359			24.8141	16.2162			0.335619	0.249661
				48.1924			0.321862	-0.02209	0.209543	0.288711			100.872	34.1213			0.513656	0.16001			28.7076	16.1715			0.338494	0.208398
				184.096			0.397774	0.129536	0.166411	0.370848			54.2786	13.1363			-0.23378	0.008964			45.0767	16.1156			0.313075	0.347001
				166.482			0.363116	0.104196	0.40711	0.358809			94.041	24.094			0.517028	0.045085			14.6237	12.8411			0.33211	0.385314
				181.351			0.232397	0.021544	0.183785	0.088475			157.074	33.5881			0.497486	0.055596			21.0189	16.8733			0.335806	0.306283
				19.3846			0.062609	-0.00836	0.339206	0.42486			67.361	17.8109			0.41781	0.046067			15.8512	16.3763			0.368478	0.234984
				48.1299			-0.07379	-0.026	0.127798	0.289275			90.3763	10.5647			0.387493	0.184287			28.2054	23.5115			0.29528	0.276052
				86.8946			0.145933	-0.02363	0.046805	0.075428			26.6154	15.1322			0.2343	0.064331			14.1708	25.6455			0.085427	0.364111
				80.5337			0.22471	0.229692	0.487996	0.507212			153.024	23.0988			0.636509	0.09992			11.6897	15.2926			0.281599	0.160803
				76.674			0.08558	0.050149	0.484654	0.445805			168.848	58.5776			0.630957	-0.05661			10.813	14.5452			0.216967	0.230095
				90.3664			-0.16645	0.229773	0.498878	0.451374			49.183	5.3323			0.608999	-0.00889			14.3708	17.6436			0.318391	0.335622
				105.37			0.383473	0.243033	0.503199	0.514316			147.893	41.5			0.572765	0.145352			14.5689	13.7928			0.21264	0.066111
				150.727			0.406817	0.235292	0.479777	0.476521			176.798	7.05491			0.221659	-0.03595			11.1285	11.9839			0.256383	0.241672
				95.2856			0.409465	0.040761	-0.19424	-0.08244			27.6295	1.75171			0.635242	0.032752			13.5055	14.2314			0.277316	0.188396
				118.996			0.4365	0.029257	-0.03448	-0.07679			51.2015	3.46422			0.630867	0.074971			18.5318	16.5703			0.208348	0.290832
				108.158			0.413538	0.170179	0.331218	0.373334			37.6572	3.05896			0.539981	0.073377			17.8339	21.5261			0.255597	0.155328
				77.9747			0.43936	0.061024	0.280593	0.305873			49.6872	71.5404			0.410438	-0.05273			15.4515	16.9702			0.295822	0.266908
				145.214			0.330524	0.198507	0.498447	0.510251			63.3723	3.16689			0.556329	-0.06074			17.5583	20.6832			0.292179	0.292042
				124.221			0.43052	0.053444	0.278585	0.403396			176.637	14.596			0.631782	0.134449			20.9421	22.0731			0.318237	0.306293
				143.182			0.199986	-0.07946	0.228642	0.015813			290.89	51.7227			0.590686	0.032516			17.8001	21.6554			0.318111	0.192697
				63.2974			0.345109	0.075602	0.256989	0.267133			80.4035	8.94748			0.470907	-0.01888			18.9764	26.3132			0.347364	0.046032
							0.234156	0.140529	0.383772	0.361457			130.661	2.94606			0.573366	0.083617			23.4841	16.0998			0.399165	0.380655
							0.086405	0.009879	-0.01461	-0.22192			138.66	61.2431			0.540643	-0.05363			22.9825	24.3666			0.392005	0.297925
							0.457306	0.154687	0.43217	0.487799			128.297	70.1286			0.278028	-0.04256			18.6597	19.9593			0.359103	0.33463
							0.126695	0.179386	0.481071	0.361586			72.3362	15.7554			0.447118	0.0991			26.6333	30.9204			0.335619	0.092611
							0.423379	0.071264	0.335225	0.422624			71.6465	2.76595			0.610333	0.083537			17.1725	13.8446			0.338494	0.294304
							0.325229	0.189361	0.506277	0.440522			115.134	3.57097			0.597129	0.071881			20.7178	17.263			0.313075	0.351037
							0.419087	0.220722	0.50278	0.486345			63.7863	7.32872			0.505972	0.104157			21.789	11.8897			0.33211	0.299082
							0.313757	0.166521	0.405037	0.457188			44.5873	3.95468			0.521062	0.053828			24.37	16.2105			0.335806	0.354918
							0.310045	0.002915	0.380503	0.431441			24.9626	9.09403			0.376186	0.002173			22.1927	20.0582			0.368478	-0.11875
							0.289608	0.14631	0.465295	0.353115			41.5097	1.8793			0.590804	-0.00859			17.859	16.884			0.29528	-0.05405
													35.6801	13.0285			-0.00897	-0.15306			22.429	35.7485			0.085427	0.246771
													38.0535	7.41823			0.489489	0.102469			29.1576	14.209			0.281599	-0.09352
													47.6212	5.66411			0.580378	0.075269			21.5444	22.3413			0.216967	0.286288
													27.6348	4.61506			-0.21155	0.054223			18.7527	2.31275			0.318391	0.346243
													155.905	60.069			0.455196	0.019824			18.1378	22.5742			0.21264	-0.10318
													31.613	10.4299			0.182059	0.073191			23.4704	24.0117			0.256383	0.246092
													225.65	65.285			0.505364	0.104223			21.2464	14.049			0.277316	0.271972
													141.567	72.0173			0.520098	0.05453			19.0212	26.5456			0.309647	0.07268
													28.61	23.3381			0.258162	0.089243			21.9384	23.6815			0.244566	-0.02494
													119.657	35.3454			0.638931	0.083004			18.3252	18.1464			0.347234	0.361337
													28.8167	0.247446			0.469107	0.002438			21.2202	22.7154			0.299714	0.393898
													36.2009	3.47779			0.436026	-0.01629			22.9854	14.311			0.385136	0.394647
													59.1479	16.8336			0.283081	0.101594			22.3396	21.7405			0.310288	0.174049
													31.6861	9.81909			0.317224	-0.00242			18.5395	29.1767			0.331707	0.379764
													46.1289	5.53914			0.615532	-0.09451			19.197	16.0051			0.223818	0.230887
													168.337	22.5242			0.597803	0.035399			21.3339	12.8683			0.259259	0.287568
													62.2313	1.2222			0.539608	0.033459			16.7547	23.9751			0.374992	0.328444
													31.0293	1.01729			0.376366	0.096647			16.7106	16.8013			0.381178	0.302556
													107.824	8.98965			0.466365	0.114424			18.7175	17.2319			0.36894	0.37937
													55.0902	2.33091			0.497467	-0.00575			35.1035	11.9012			0.367896	0.397861
																					25.4998	18.2702			0.401386	0.34709
																					20.9508	11.0996			0.258811	0.266615
																					32.443	15.7592			0.359004	0.00178
																					32.2805	19.573			0.265555	0.163494
																					26.0151	16.4106			0.207444	0.30409
																					22.3267	18.7201			0.332841	0.356698
																					20.3273	17.8085			0.141953	0.222127
																					21.2021	10.0428			0.305761	0.194632
																					22.0898	18.3492			0.393012	0.332704
																					20.8967	12.5411			0.21178	0.267783
																					26.6282	11.2531			0.290214	0.209021
																					23.7546	15.234			0.301272	0.322479
																					29.8551	22.4464			0.330053	0.267997
																					20.55	14.8561			0.316633	0.346538
																					19.0817	12.1154			0.302009	0.365669
																					18.5729	18.0327			0.300061	0.358799
																					15.4887	18.1877			0.292208	0.363344
																					23.378	25.5624			0.38786	0.376225
																					20.685	11.7324			0.405807	0.343655
																					19.5377	19.31			0.289238	0.302814
																					26.7516	12.8168			0.323912	0.259003
																					23.7255	17.6563			0.409119	0.386795
																					17.2537	18.0697			0.312309	0.289225
																					16.4073	18.5387			0.112066	0.193111
																					17.4933	11.7444			0.386016	0.385343

## Sheet: Fig 3
fig 3b	double labelled injured tiabial N--BL	double labelled injured tiabial N		fig 3c	double labelled--BL	double labelled injured tiabial N		fig 3e	double labelled uninjured tiabial N--BL	double labelled uninjured tiabial N		fig 3f	double labelled uninjured tiabial N--BL	double labelled uninjured tiabial N
	49.4492	69.2985			0.121056	0.341136			10.3095	3.51594			0.175344	-0.0178348
	5.25336	18.3614			-0.189238	0.397745			20.9644	8.75876			0.140835	0.316929
	8.04729	1.44874			-0.000166981	0.226302			15.9731	60.6578			0.162498	0.264672
	2.32994	59.0965			0.115002	0.306573			14.756	1.81124			0.0862342	0.197058
	8.38983	87.2234			0.10165	0.476499			14.8435	14.3401			0.0788078	-0.120317
	9.69094	152.719			0.150195	0.469283			12.6776	5.97366			-0.163525	0.166379
	23.6737	92.6635			0.119436	0.422045			18.7526	6.87542			0.122573	0.237285
	14.0588	15.4031			-0.0777978	0.165123			13.3807	13.4709			0.121854	0.0754075
	21.5462	11.2046			-0.0250632	0.128255			5.12622	23.2359			0.140254	0.335976
	7.55312	31.7364			0.122415	0.437369			57.4456	13.6047			0.122605	0.0861497
	22.7943	140.047			0.137705	0.069761			3.81187	38.1826			0.0981689	0.297145
	37.2456	91.3058			0.0544161	0.0719561			29.4783	7.59056			-0.137978	0.297199
	14.7269	4.48667			0.165849	-0.0480275			11.7294	7.03446			-0.0401897	-0.248756
	20.4981	9.12198			0.216322	0.254994			23.4277	4.30031			0.20599	0.257488
	4.17122	38.6076			0.118259	-0.411997			6.47637	2.29653			0.00800823	0.013426
	12.1309	69.3766			0.121736	0.520306			2.51431	33.5395			0.0391546	0.184692
	26.9462	119.483			0.124806	0.474536			12.7567	21.8373			0.0630146	0.185593
	18.4537	48.5295			0.0778977	0.469041			9.92707	2.98995			0.0267935	0.0239116
	16.2091	49.3194			-0.0292101	0.448101			17.0744	38.7369			-0.120955	0.227639
	12.5943	39.6699			0.0555622	0.423625			16.8561	16.0266			-0.000303639	0.262378
	14.3845	29.0248			0.147295	0.288507			17.5043	8.64557			0.126003	0.165758
	24.6616	120.59			0.0718388	0.525334			6.34983	29.5703			-0.0279422	0.26779
	20.2984	19.4756			0.138692	0.102435			13.3046	14.7507			0.0724619	-0.01119
	15.6346	114.684			0.0654291	0.450733			25.1094	33.3449			0.204968	0.299263
	9.78228	40.9809			-0.0922594	0.507485			12.7036	11.3129			0.204203	0.147802
	7.30075	30.4603			0.120155	0.1963			23.3081	22.4751			0.116659	-0.0397967
	30.2368	23.742			0.0406173	0.312408			31.3804	56.0432			0.227725	0.163678
	16.4869	13.2834			-0.279999	0.451388			24.7288	8.89102			-0.0308237	0.0782139
	3.14575	21.831			0.090992	0.245351			18.4527	13.494			0.107785	-0.0256015
	49.0897	31.1814			0.197714	0.409611			27.7456	24.6391			0.0448326	-0.00694795
	39.109	28.0049			-0.120352	0.205295			36.2757	109.873			0.0309852	0.146497
	4.7287	40.7869			0.134019	0.0292196			16.9324	8.88354			0.0128391	-0.0017651
	12.526	22.652			0.174151	0.378859			23.3364	51.5249			0.0829768	0.119602
	17.3465	21.6986			0.191908	0.236424			15.477	8.92131			0.0521855	0.0705392
	40.5346	25.3266			0.194072	0.400237			12.3053	45.5832			0.0594795	-0.0417995
	0.836586	23.5805			0.0817351	0.274265			15	91.2659			-0.0361996	0.0887246
	10.3968	35.0531			0.11823	0.473752			20.7974	2.8623			0.0941154	0.00287475
	6.48873	38.7896			-0.12351	0.320402			24.1335	19.3602			0.10658	0.00992362
	12.5836	16.7555			0.118591	0.400627			10.0493	14.3954			0.101672	-0.00788188
									4.74836	4.76906			0.101689	0.0817156
									31.4979	4.91475			0.113826	0.057987
									3.43886	16.0953			0.00801363	-0.0315773
									11.756	14.735			0.166773	0.0396353
									1.51006	23.1531			0.152136	0.0226926
									24.2944	16.2269			0.0608413	-0.0329782
									17.9181	32.0381			0.100163	0.0146179
									19.4904	20.2057			0.150067	0.0426763
									22.5979	15.7831			0.120193	0.0643487
									16.2718	10.5744			0.0913163	0.055679
									13.975	15.8844			0.11769	0.0516895
									15.0985	21.9417			0.181574	0.000170456
									3.79972	17.3094			0.0700137	0.0234616
									8.78442	17.5958			0.0659166	0.0393581
									40.924	15.7656			-0.00885699	0.0305496
									15.9714	14.835			0.138003	0.0781145
									7.84651	7.5886			0.0820168	0.0792297

## Sheet: Fig 4
fig 4b		sham				SNI						fig 4c	sham	3h	8h	1d		fig 4e	pre	ATPase	A317491	ATP	isolation		fig 4f	pre	ATPase	A317491	ATP	isolation		fig 4g	SNI-ipsi(3d)	ATPase	A-317491	ATP	Isolation
	1h	3712	4383	3557	3238	32960	35220	29810	33820	33820			1.09151	3	2.78085	3.45802			1.69097	0.554526	1.45585	2.20581	0.293876			1.13447	1.00328	1.3374	1.10924	0.639631			0.84058	1.65217	1.62278	0.142012	2.11458
	3h	2010	2034	2673	1885	36880	38710	32260	35180	35180			1.3953	3.07307	2.33607	3.17615			0.694876	0.503555	0.769603	0.830644	0.321579			1.04741	0.938684	1.22988	0.673818	-0.12562			0.202899	1.18841	0.967972	0.260355	0.704859
	8h	0	0	0	0	10020	11900	8680	8410	8410			1	2.12933	5.51289	3.57707			0.795005	0.704325	1.81721	2.1657	0.274647			-1.16688	-0.95795	1.3606	-0.10911	0.700283			0.985507	2.52174	2.47687	0.804734	1.70138
	24h	0	0	0	0	7410	6120	0	5159	5159			1	1.4508	7.56879	9.93335			0.76998	0.393279	0.141848	0.341045	3.58679			0.323418	-0.08324	0.535993	0.599538	0.07466			1.65217	1.65217	1.62278	0.16568	1.38541
													1	1.59876	2.71508	4.93196			0.784942	2.0831	0.411062	2.15243	0.423514			-1.11366	-1.08028	1.09566	-0.93327	0.793574			2.52174	2.52174	2.47687	0.260355	2.11458
													1	4.5357	4.06836	4.19953			2.86563	0.359362	1.07078	4.10135	0.569673			1.31366	1.19796	1.32036	1.333	1.07359			0.202899	1.65217	0.825623	0.804734	2.11458
													1	4.89121	4.66261	5.22066			1.26495	0.673973	0.847431	4.57332	0.182766			1.4269	1.30697	1.22527	1.39222	0.148013			0.405797	2.52174	1.62278	0.686391	1.38541
													0.542958	3.88914	3.60484	4.36322			2.01185	0.725573	1.17049	3.33816	0.225348			1.15192	1.1192	1.33511	0.971884	0.312797			1.18841	1.18841	2.47687	0.331361
													0.730165	2.8291	3.12501	4.63857			1.07683	0.402188	0.758312	1.62898	1.61117			0.927467	0.831903	1.3065	0.611804	0.666484
																			1.20323	0.507493	0.232185	2.36646	0.494659			1.12705	0.839516	1.20453	0.969253	0.861165
																			0.321405	0.273324	0.232148	0.402988	0.509187			1.01375	1.19562	0.830988	0.69962	0.7563
																			1.05803	0.186729	0.247745	0.620249	0.249235			0.323132	0.456605	1.3158	1.08842	0.773777
																			1.04526	0.216032	0.498568	2.01551	0.816697			1.36223	0.978166	1.26657	1.25289	-0.13007
																			1.3997	2.73252	0.715991	3.02469	0.355489			0.32994	0.318941	0.451673	0.438741	0.305753
																			0.373181	0.291286	0.206488	0.795549	0.457694			0.950394	0.599655	0.549038	0.554252	0.771709
																			1.02407	0.553939	0.007697	1.16043	1.16804			1.08653	0.875146	0.275462	0.73097	0.599056
																			0.709763	0.498849	0.127017	0.638347	0.470012			0.871635	0.333116	-0.21008	0.822955	0.863553
																			0.511271	0.848065	0.280803	1.00406	0.326054			1.10897	0.907389	0.507107	0.678367	-0.4996
																			1.1624	0.631478	0.216416	1.01323	0.681267			1.02116	0.973604	1.00498	0.870113	0.075526
																			1.13139	0.387245	2.03989	2.76473	0.338754			1.67696	-0.24605	1.02545	2.00207	0.794425
																			0.693617	0.280916	0.572228	2.63532	0.243504			2.08997	0.158605	1.00723	2.03168	0.458752
																			1.58191	1.4072	0.063803	1.61817	0.170839			1.94413	0.51525	-0.64893	2.14045	0.268839
																			1.114	0.453004	0.039813	2.36718	1.12768			1.9742	0.41242	1.28607	2.05925	0.782758
																			0.227799	2.00338	0.06879	1.64052	2.16309			1.89663	0.29973	0.731718	2.06395	-0.83443
																			3.66697	1.50474	0.635162	0.708605	0.555494			0.861073	0.139229	-0.13263	1.81587	-0.2153
																			0.396248	0.720459	0.108449	1.68236	0.596297			1.98975	0.294246	0.045127	2.14343	0.303597
																			0.590202	0.234312	0.084914	0.969365	0.250833			2.07418	0.30847	1.02986	2.09566	0.68145
																			2.20097	0.827457	0.059864	2.14412	0.844727			2.05241	-0.30818	1.26568	2.14753	-0.16775
																			1.46371	1.03839	1.00401	1.11762	0.336625			-0.32992	-0.02027	0.80012	-0.49908	0.844045
																			0.515839	0.357063	0.159753	1.15783	0.418172			1.83347	0.148848	0.916539	1.79264	-0.3222
																			0.049217	0.457693	0.064276	1.38735	1.02627			0.987633	-0.41988	1.18379	0.790732	-0.08486
																			1.37677	0.473747	0.071451	0.416015	0.399803			1.42431	0.306464	1.3183	1.73573	0.589448
																			1.44693	2.97923	0.105006	0.37697	1.71492			1.7537	-0.16171	1.29564	1.97546	1.10308
																			0.246859	0.271196	0.011806	0.885137	0.202055			1.66257	0.234147	0.485462	1.26164	0.051679
																			0.538202	0.41829	0.084909	0.67973	0.443015			1.70396	0.04844	0.571757	2.05192	-0.28535
																			0.364051	0.372359	2.039	0.829666	0.853435			1.32378	0.211943	1.18228	1.35519	0.079556
																			0.858909	0.565443	2.34927	1.65381	0.29492			1.45715	-0.22372	0.929797	1.49602	0.502065
																			0.566643	0.747197	0.829527	1.56489	2.04022			0.680655	0.927311	0.939532	2.17311	0.471958
																			1.65975	0.786216	0.372814	0.999909	1.29651			1.17088	1.47395	1.30851	2.04974	1.05957
																			0.780613	0.787242	0.242753	2.51171	0.47514			0.866285	1.6241	1.32579	1.99985	0.387349
																			0.389274	0.288783	0.491624	1.59692	0.748502			-0.23486	0.434569	0.797257	1.41303	1.0512
																			1.21671	1.33712	0.145867	2.83483	0.552525			1.30245	1.45933	0.634724	2.23218	1.16479
																			2.16641	0.246544	0.725147	2.96772	0.44033			1.3128	1.5414	1.10381	2.24644	1.23514
																			1.5555	0.57817	0.144329	1.25243	0.201718			-0.15309	0.435949	0.986827	1.93132	0.419285
																			1.72877	0.613052	0.066376	3.30779	0.385243			1.19777	1.53451	-0.29561	2.05133	-0.21776
																			1.08488	0.717633	0.345932	2.18588	0.514274			0.15344	0.812256	1.1158	2.15022	-0.9165
																			1.45856	0.661766	0.47384	2.02377	0.774694			1.28967	1.47735	1.00916	2.20197	0.505635
																			0.736161	0.562266	0.22197	1.82434	0.237928			1.11636	1.20495	-0.47221	1.87116	0.903243
																			1.8888	0.360624	0.29613	1.66049	0.72058			1.01757	1.52821	1.36779	1.71937	1.10132
																			1.30031	0.677039	0.259232	2.72872	0.211542			0.336839	0.404708	1.32911	1.72425	-0.3462
																			1.32014	0.577367	0.78928	3.63033	0.295473			1.30012	1.36689	-0.88288	2.23201	0.407906
																			0.933588	0.807962	0.769762	1.90701	0.427053			1.17289	0.953731	0.898572	2.18196	-0.5822
																			1.21168	0.9177	0.403741	1.53025	0.278191			1.25056	1.31814	0.810816	2.05423	0.426098
																			0.45557	0.607567	0.223674	1.0438	0.380823			1.07916	1.1177	0.940945	2.03055	0.157715
																			0.575713	0.471771	0.02531	1.49875	0.280808			-0.08307	0.769486	0.845759	1.66042	-0.53832
																			0.958374	1.16039	0.875216	1.86501	0.774799			1.14145	1.08331	0.857104	1.91172	0.618677
																			0.2445	0.797277	0.168421	0.31532	0.197599			0.903616	0.6936	0.313641	1.72844	0.757937
																			0.992835	0.526514	1.58375	2.13491	0.326054			1.25652	1.11119	1.02399	2.22635	0.739511
																			1.77481	0.704008	0.771788	1.33932	1.24124			0.672335	-0.10967	0.507818	0.946972	1.27259
																			0.679515	0.637354	1.00884	1.39396	1.17558			0.818506	1.11153	0.773012	1.90649	1.30545
																			1.5243	1.63994	0.311479	0.702996	1.98919			0.965752	1.25475	1.07531	1.92755	1.39219
																			0.810118	0.58134	0.152318	2.71878	0.36852			1.21227	1.36859	0.755497	2.19662	0.578136
																			1.42624	0.908103	0.035515	2.28947	1.95629			1.22757	1.09592	0.584005	2.28276	1.43089
																			0.567933	0.590816	0.154102	0.92689	0.283857			0.814303	0.97092	0.432077	2.15717	0.796059
																			0.797304	0.249642	0.311799	0.057095	0.826019			0.098224	0.602482	-0.04553	1.79773	0.382603
																			0.837244	0.143778	0.237221	1.57476	0.305248			0.621774	1.10508	-0.05077	1.46124	-0.12103
																			0.564295	0.731533	0.920575	1.02281	1.17036			-0.23899	0.1063	0.567713	-1.12421	1.09944
																			1.18648	0.540171	0.147938	1.44756	0.547922			0.412161	0.939465	-0.26605	1.62803	1.16277
																			0.580063	0.480033	0.589744	1.20966	0.273055			0.296239	0.278521	0.423078	1.64499	0.761814
																			1.92049	0.96319	0.412055	2.647	0.160135			1.25443	1.52413	-0.06026	2.09255	0.705654
																			0.596754	0.573839	0.357986	2.62045	0.229911			-0.19442	-0.03048	0.54643	2.02764	0.619045
																			0.911563	0.362821	0.07645	1.74101	0.343835			-0.34996	0.28597	0.75883	1.99794	0.483019
																			1.06879	0.490172	0.093524	2.32654	1.07184			-0.57154	-0.84665	0.528455	0.558238	0.30734
																			0.136274	0.78324	0.399697	0.047582	0.582542			-0.43041	1.17102	0.421925	0.72523	1.42521
																			0.458593	0.907984	0.022802	0.838898	0.391389			1.11966	1.51295	-0.08873	1.47303	1.162
																			0.372325	0.536017	0.247242	1.61587	1.10897			1.27179	-0.03403	0.507541	1.44474	1.47422
																			0.411103	0.293208	0.458747	2.37357	0.156902			1.20424	1.26214	0.775452	2.08691	0.294678
																			1.97333	2.70078	0.295119	4.343	1.073			1.7023	1.10888	0.90166	1.99592	1.23264
																			2.08144	2.01044	0.711877	0.436458	0.216808			1.55257	0.967057	0.961945	0.778256	0.850352
																			1.19947	1.30252	0.251072	2.43506	0.769897			1.80502	1.46106	0.808162	2.0794	1.29621
																			0.742297	0.268168	0.474209	1.51019	1.27701			1.03621	0.889376	0.69173	2.0121	0.030086
																			5.0409	1.28334	0.317742	5.26356	0.10492			1.68905	1.45258	0.639871	2.08822	0.194621
																			0.993613	0.330888	0.143541	3.53142	0.73316			1.48739	1.22729	0.382213	1.87517	1.05191
																			0.861788	1.30726	0.169895	2.56532	0.668878			1.55377	1.51688	-0.18897	1.9621	0.20864
																			0.392442	1.88276	0.090467	4.41121	0.377571			1.41371	0.684684	0.187725	2.06968	0.789337
																			1.63897	0.611093	0.23517	4.23444	0.669779			1.72297	1.35616	0.502425	2.12586	1.29811
																			3.64895	1.6037	0.384963	1.16041	0.470593			1.52364	1.34688	0.581827	2.01493	1.26397
																			0.958276	0.662506	0.188055	1.57154	0.314779			1.60123	1.47741	0.282483	2.044	1.4887
																			1.2045	0.552216	0.06111	2.53126	0.395169			1.51326	1.41314	0.28712	2.05685	1.27208
																			1.10773	0.500074	0.18106	1.60009	0.661567			1.50381	1.0496	0.65746	1.9571	-0.5074
																			0.293543	0.282882	0.036319	0.63631	0.391725			0.941624	0.50393	0.221364	1.40825	-0.61692
																			0.980891	0.537465	0.312199	2.97397	0.358968			0.693157	0.134467	0.542168	2.14762	1.52367
																			0.484043	0.387143	0.985106	0.664036	0.461557			0.130132	-0.30268	-0.0656	1.15577	0.736665
																			0.507409	0.365654	0.931383	0.588743	0.549119			-0.26693	-0.22417	0.879166	1.51977	0.62138
																			0.382608	0.345071	0.353182	0.624561	0.28443			-0.11837	0.281793	0.272334	1.51753	0.77773
																			0.870276	0.487847	0.023297	1.33269	0.339926			1.69232	1.11863	0.430789	2.10515	0.217782
																			1.11011	0.860026	0.150584	1.53558	0.281527			1.32995	1.30962	0.352721	1.79259	0.949047
																			0.364267	0.319015	0.225092	1.41726	0.276502			1.52048	1.16805	0.925801	2.07072	1.10567
																			0.647612	0.387778	0.126165	2.03871	0.554268			1.65266	0.643171	0.313338	1.94304	0.97049
																			0.717003	1.22351	0.724541	1.71105	0.622132			1.65355	1.3257	1.30547	2.02943	1.40517
																			0.186398	1.70081	0.253019	0.929322	0.383556			0.494602	1.35712	1.51889	1.38663	1.54679
																			1.73184	0.619148	1.58569	1.95025	0.770266			1.16978	0.008175	1.07948	0.45086	1.24577
																			0.294557	0.416186	0.271151	0.480126	0.312168			1.54613	1.0237	1.12105	1.98181	-0.88828
																			0.541675	0.793058	0.310966	1.51124	0.292532			1.66122	1.29606	1.44854	2.10593	0.525701
																			0.702628	0.605871	0.206469	1.24632	0.447979			0.946819	1.07805	0.990252	2.10054	1.51089
																			1.21301	1.24863	0.215913	0.848197	0.309896			1.52306	0.881144	1.40871	1.61798	1.099
																			0.844326	0.280611	0.335248	1.11926	1.84915			1.63087	0.840478	1.43383	2.14353	1.69714
																			2.47623	1.19503	0.099811	1.73358	0.34969			1.78572	1.33211	0.722476	2.17514	1.21095
																			0.236394	0.349407	0.353847	1.3286	0.573978			0.571499	0.412593	1.56346	1.56782	1.3361
																			0.407621	0.294127	0.367664	0.878437	0.495601			0.32821	0.414178	1.43535	1.64669	1.4968
																			0.562309	0.339016	0.357414	1.01734	0.452885			1.47038	0.91636	1.32962	1.68091	0.164934
																			1.14384	0.315776	0.674737	1.10682	0.436817			1.53862	1.42232	-0.2185	2.08566	0.95519
																			0.355107	0.365478	2.9337	0.85181	1.16849			1.21509	0.722117	1.29712	1.69188	1.2991
																			0.54174	0.496207	0.039978	0.951784	0.480198			0.841609	0.5222	0.680221	1.63807	0.294796
																			0.356791	0.284694	0.044069	1.58145	0.35233			-0.21039	0.214865	1.51244	-0.82009	1.3946
																			0.564635	0.476132	0.195577	0.944415	0.32597			0.493622	0.76822	1.48943	1.08942	1.41594
																			0.584326	0.75525	0.046701	0.345068	0.333342			0.990136	1.50073	0.884989	1.4362	1.29126
																			0.464513	0.692406	0.147069	0.550082	1.56935			0.663515	-0.05086	1.18328	0.957721	1.5527
																			0.469407	0.417738	0.409621	1.01537	0.326454			0.773221	0.198378	1.22172	1.86703	1.40468
																			1.71182	0.395749		1.87511	0.469234			1.65867	1.01418		1.55607	0.642472
																			1.9092	0.90374		1.8589	0.666767			1.65139	1.54329		2.08267	1.35357
																			0.88017	0.494879		1.10882	0.628759			1.63905	1.36359		1.75621	-0.15347
																			0.596823	0.051309		0.184314	0.339585			-0.52617	0.217123		0.750903	1.57803
																			0.387366	0.298265		0.48333	0.320876			1.14637	0.745947		1.65836	1.36145
																			0.872146	0.366045		1.71794	0.965012			0.550708	0.458994		2.13505	1.86596
																			0.437184	0.323859		1.0388	0.349081			1.58068	1.0861		2.0046	0.999823
																			0.339432	0.247276		0.390585	0.367277			-0.03845	0.267697		1.65866	0.486888
																			0.556342	0.48868		0.864197	0.202794			0.61913	0.512878		1.40856	1.60733
																			0.588437	0.389864		0.514997	0.312448			1.18109	0.752204		1.81641	1.58129
																			0.996278	1.72884		0.892935				1.54806	0.811161		1.95697
																			0.730298	0.661913		0.623478				1.33614	1.35995		1.45696
																			1.03977	1.20722		1.50251				-0.01115	-0.03214		-0.3261

## Sheet: Fig 5
fig 5b	3d	ATP	A317491		fig 5c	3d	ATP	A317491		fig 5d	before	ATP	A317491		fig 5g		sham				SNI				SNI + ATP				SNI + blocker					fig 5h	sham				SNI				SNI + ATP				SNI + blocker
	21.4997	16.2515	24.5674			0.19492	0.636635	0.053733			176.777	250.683	139.062			24h	0.0631579	0.0606061	0.0633803	0.0574713	0.0635838	0.0542169	0.0628571	0.0549451	0.056604	0.057143	0.061453	0.060773	0.05814	0.05291	0.063291	0.067485			0.068421	0.0727273	0.0633803	0.0689655	0.0693642	0.0722892	0.0742857	0.0714286	0.070755	0.074286	0.072626	0.077348	0.075581	0.068783	0.075949
	32.1076	20.3504	14.6205			0.304911	0.448536	0.218565			123.854	199.045	97.3367			48h	0.0736842	0.0727273	0.0704225	0.0689655	0.0751445	0.0783133	0.08	0.0714286	0.080189	0.074286	0.078212	0.082873	0.075581	0.068783	0.075949	0.079755			0.0883978	0.0833333	0.0886076	0.0802139	0.0809249	0.0843373	0.0857143	0.0879121	0.084906	0.085714	0.083799	0.088398	0.087209	0.084656	0.088608
	18.2092	20.6158	16.0238			0.456902	0.602704	0.316971			150.49	215.591	131.344			72h	0.0883978	0.0892857	0.0886076	0.0909091	0.0982659	0.0903614	0.102857	0.0989011	0.0990566	0.108571	0.111732	0.110497	0.093023	0.095238	0.082278	0.08589			0.0939227	0.0892857	0.0886076	0.0909091	0.0924855	0.0963855	0.0971429	0.0989011	0.09434	0.097143	0.094972	0.099448	0.093023	0.095238	0.094937
	15.3733	19.6932	12.5386			0.472496	0.380918	0.240424			183.279	235.405	96.7757
	20.7061	25.164	20.0416			0.229757	0.37375	0.32657			228.492	354.748	110.514
	17.2194	17.7924	13.6282			0.369623	0.536456	0.281215			179.823	285.863	108.487
	18.6249	16.1496	18.9919			0.19492	0.457909	0.377043
	19.0241	21.0421	14.2973			0.304911	0.608234	0.326927
	21.4997	38.7557	14.0755			0.456902	0.637041	0.209911
	29.8193	19.305	19.284			0.472496	0.494872	0.22841
	15.5041	28.4721	14.4478			0.229757	0.608576	0.367573
	15.5242	18.9845	16.1708			0.369623	0.495545	0.273686
	26.3283	35.5582	16.2641			0.494134	0.464004	0.369835
	20.0724	44.9706	12.5237			0.430913	0.651993	0.341976
	15.7091	38.0961	12.4307			0.278894	0.516659	0.346911
	20.7258	21.5944	13.7685			0.452819	0.518339	0.270952
	21.2912	25.7783	15.7903			0.43359	0.611061	0.364036
	30.214	13.785	15.5661			0.448105	0.600766	0.402354
	16.0356	18.9211	11.9936			0.172909	0.535869	0.204522
	20.4131	23.8662	14.2457			0.368355	0.24686	0.185015
	28.2584	22.402	16.1091			0.345292	0.557412	0.360599
	17.3577	31.8569	29.2516			0.333094	0.65783	0.416857
	23.025	19.89	23.5242			0.234669	0.534839	0.143001
	22.7758	16.3141	24.5045			0.277286	0.636001	0.345416
	21.6778	35.9478	24.8855			0.372306	0.521505	0.393305
	24.7163	19.8906	20.7303			0.299431	0.490774	0.359855
	22.628	21.0331	24.1192			0.46177	0.524387	0.355463
	13.2175	18.8981	20.0805			0.478545	0.357339	0.260971
	26.9471	20.7483	23.0773			0.467699	0.636404	0.395183
	21.1516	17.3907	15.6566			0.519792	0.622246	0.399755
	17.954	20.4982	19.5156			0.258881	0.583477	0.398452
	19.0593	18.6989	35.703			0.360228	0.577542	0.03256
	17.8443	25.1968	23.1852			0.11298	0.476798	0.200995
	20.068	19.4506	17.1985			0.406327	0.080866	0.38828
	15.9615	25.978	17.0902			0.519326	0.567628	-0.05195
	20.7392	25.4141	18.7523			0.336043	0.518069	0.325571
	59.7648	21.9634	16.4975			0.227128	0.661186	0.362388
	30.4115	19.5967	24.7844			0.332798	0.585362	0.403886
	33.5798	22.6688	23.6787			0.360283	0.364808	0.128855
	29.1268	20.0867	14.8999			0.369838	0.606808	0.254909
	40.0553	30.9833	12.6353			0.281828	0.387289	0.044679
	18.9295	22.6031	17.5517			0.405098	0.396655	-0.07393
	42.7054	37.8804	14.6166			0.195532	0.505173	0.100378
	19.4044	21.5508	29.9101			0.350048	0.583991	0.398705
	27.1437	22.5359	9.77105			0.487554	0.370742	0.28871
	37.7262	21.4862	21.8825			0.314861	0.454448	0.370037
	30.2606	19.7271	8.61565			0.439895	0.394463	0.373017
	18.8099	22.4382	18.0645			0.234195	0.217345	0.244337
	16.1729	24.0653	16.8097			0.323475	0.464541	0.073161
	12.5578	16.9519	12.3635			0.188192	0.588819	0.367051
	27.0284	15.9931	17.0155			0.457202	0.623831	0.407709
	29.6786	28.5944	17.1005			0.335644	0.494435	0.374258
	22.575	30.9933	14.4175			0.426084	0.266785	0.331044
	25.3222	20.4785	15.511			0.388703	0.606652	0.383628
	27.8229	33.6101	18.7198			0.357275	0.532472	0.368265
	12.8999	30.2843	14.6831			0.146939	0.554203	0.378117
	22.2186	46.7273	10.6574			0.460106	0.439003	0.339339
	16.0789	26.1482	16.946			0.445492	0.553331	0.321083
	14.5929	21.4369	10.3035			0.35104	0.618007	0.404919
	15.3276	23.6303	16.7553			0.352851	0.522605	0.293707
	18.6101	28.3089	16.8691			0.208714	0.523098	0.383487
	25.5985	30.9836	14.5789			0.300682	0.535173	0.374581
	20.2478	33.3602	15.6794			0.192193	0.467268	0.324573
	25.5985	19.8211	17.8712			0.311988	0.576925	0.385427
	11.7725	28.4017	12.783			0.453132	0.333931	0.394502
	15.0462	21.0961	16.029			0.20419	0.554227	0.336161
	12.9156	21.1675	14.8642			0.317294	0.472784	0.370473
	16.9298	22.2393	17.8009			0.332672	0.54493	0.179345
	16.7694	26.2426	28.2234			0.223244	0.557605	0.23175
	12.1688	32.5115	23.3288			0.441584	0.609759	0.25511
	11.7637	58.1043	17.8899			0.424491	0.253594	0.348573
	12.6501	42.5515	20.2161			0.18099	0.603386	0.282837
	14.8108	23.9271	14.5886			0.36717	0.565281	0.217483
	15.9749	31.6119	14.5357			0.341561	0.296502	0.32197
	14.5351	23.6768	16.3403			0.447833	0.603938	0.198941
	18.3437	29.4153	23.3728			0.211246	0.572147	0.234557
	21.1932	21.6219	18.9463			0.381505	0.597506	0.273745
	9.02528	18.7849	21.2604			0.415764	0.440295	0.315283
	15.9083	29.2162	23.784			0.303118	0.631686	0.283578
	12.3781	31.6937	20.3011			0.395258	0.556694	0.312714
	13.243	29.8717	17.7191			0.393386	0.541616	0.172344
	9.16238	35.1861	14.4626			0.256581	0.427417	0.181996
	16.9727	28.1882	22.747			0.253366	0.572707	0.260851
	11.9168	31.6883	6.25929			0.371811	0.575521	0.078765
	11.8147	30.3209	17.9874			0.284173	0.620533	0.282805
	11.8079	30.7169	14.2915			0.412318	0.525777	-0.00929
	22.1781	23.4087	21.8457			0.380583	0.472973	0.176149
	10.2497	29.2894	16.2393			0.302771	0.617665	0.337326
	9.08243	36.2594	13.8016			0.473991	0.600585	0.251498
	15.7686	22.7764	15.383			0.298881	0.36109	0.260807
	12.5279	25.8089	15.8488			0.411775	0.24705	0.320815
	10.0416	21.8606	16.0938			0.462468	0.567716	0.229406
	11.1898	29.2558	12.8373			0.282363	0.423501	0.101058
	11.4587	23.431	20.1737			0.465547	0.533491	0.345135
	14.7005	26.1779	14.7773			0.491523	0.351893	0.309727
	10.7932	31.1932	10.19			0.278215	0.493455	0.290631
	17.5767	22.624	12.4716			0.32051	0.573609	0.298521
	11.3431	22.0359	25.755			0.381539	0.461817	0.336992
	14.0006	25.5061	23.9428			0.447031	0.627665	0.313965
	12.8826	24.8611	11.2017			0.372031	0.623883	0.303939
	9.97237	25.2602	21.4118			0.41948	0.589611	0.344192
	8.88003	22.3048	15.2638			0.257964	0.523176	-0.13421
	11.319	18.9423	26.6114			0.445553	0.569865	0.25919
	11.0202	25.3228	13.7779			0.419367	0.582695	0.292185
	14.8817	26.2068	10.1993			0.388941	0.559591	-0.03237
	22.2787	20.5284	15.2799			0.440306	0.567565	0.279696
	13.3418	27.4443	11.4419			0.393317	0.491999	0.075124
	13.7622	33.6475	27.9554			0.424148	0.28528	0.301101
	13.8267	24.7223	12.7476			0.194469	0.560153	0.356091
	12.6546	29.3843	12.2726			0.406923	0.435786	0.32081
	19.5176	31.1083	28.2596			0.287179	0.45793	0.412869
	15.4959	25.2933	23.9797			0.27271	0.265796	0.354069
	15.1505	36.6479	23.2882			0.35036	0.391856	-0.25966
	11.1904	29.2314	8.78163			0.360909	0.59487	0.246824
	9.02684	24.0815	25.4978			0.280885	0.464703	-0.10949
	13.4834	21.4055	15.7643			0.189426	0.655645	0.221245
	13.7453	19.5431	10.9056			0.091203	0.384234	0.241934
	9.17899	27.01	26.3108			0.231464	0.444009	0.224246
	13.2724	27.2632	15.4843			0.345168	0.461774	-0.10939
	17.0477	17.3753	14.1554			0.409477	0.134765	0.226425
	22.2909	17.3091	13.245			0.40056	0.502775	0.341852
	28.9837	21.6083	29.9209			0.375824	0.452905	0.343999
	21.2777	15.0541	15.3649			0.29851	0.377105	0.318448
	11.6989	26.1534	22.9123			0.354398	0.342647	0.335863
	18.2335	18.5464	16.7848			0.37771	0.483583	0.401597
	31.6649	12.5382				0.365648	0.332314
	15.0038	20.1338				0.32641	0.436705
	16.5755	19.8714				0.366898	0.470874
	25.4684	12.6315				0.260122	0.374489
	21.4997	24.3327				0.25636	0.408934
	32.1076	21.6912				0.231753	0.212369
	18.2092	18.8473				0.01058	0.470417
	15.3733	34.8069				0.214505	0.482473
	20.7061	17.4514				0.206808	0.49504
	17.2194	16.121				0.115863	0.339865
	18.6249	18.5278				0.139861	0.455509
	19.0241	22.3132				0.233525	0.479187
	21.4997	16.2317				0.191776	0.451148
	29.8193	16.4524				0.211545	0.436775
	15.5041	22.4379				0.285229	0.405161
	15.5242	23.34				0.377207	0.419886
	26.3283	21.3557				0.149368	0.411174
	20.0724	25.5752				0.113576	0.339887
	15.7091	16.8046				0.220866	0.430784
	20.7258	15.9233				0.242647	0.48269
	21.2912	16.5913				0.208777	0.471358
	30.214	14.9962				0.093206	0.497267
	16.0356	18.0041				0.147474	0.445533
	20.4131	15.8952				0.383385	0.406398
	28.2584	22.0384				0.230311	0.485322
	17.3577	14.3819				0.287241	0.405918
	23.025	16.5184				0.285417	0.482665
	22.7758	16.6451				0.173056	0.469022
	21.6778	21.2025				0.328672	0.269389
	24.7163	25.1293				0.287247	0.26463
	22.628	14.1052				0.243952	0.495138
	13.2175	18.4966				0.321328	0.166185
	26.9471	24.3062				0.221691	0.280884
	21.1516					0.130583
	17.954					0.306785
	19.0593					0.249493
	17.8443					0.125865
	20.068					0.139129
	15.9615					0.236407
	20.7392					0.300104
	59.7648					0.28682
	30.4115					0.240225
	33.5798					0.128446
	29.1268					0.253783
	40.0553					0.188674
	18.9295					0.25591
	42.7054					0.293443
	19.4044					0.290198
	27.1437					0.160643
	37.7262					0.2488
	30.2606					0.044748
	18.8099					0.271203
	16.1729					0.23561
	12.5578					0.312192
	27.0284					0.226587
	29.6786					0.204571
	22.575					0.128131
	25.3222					0.168671
	27.8229					0.077714
	12.8999					0.154505
	22.2186					0.17583
	16.0789					0.169198
	14.5929					0.306153
	15.3276					0.234336
	18.6101					0.260079
	25.5985					0.13924
	20.2478					0.13803
	25.5985					0.199592
	16.2434					0.284828
	19.648					0.100262
	17.4323					0.294781
[truncated: 4 more columns]

## Sheet: Fig 6
fig 6c	bl	BzATP(500uM)	ATP(10mM)		fig 6e	bl	BzATP(500uM)	ATP(10mM)		fig 6g	bl	BzATP	ATP		fig 6h	bl	BzATP	ATP		fig 6j	saline	BzATP	ATP		fig 6l		sham				BzATP				ATP					fig 6m		sham				BzATP
	35.8613	98.3304	47.0176			0.069784	0.0166988	0.370142			21.9277	18.6948	11.6475			0.54013	0.175795	0.275119			156.321	150.16	226.101			24h	6.31579	6.06061	6.06061	5.74713	5.88235	6.01093	5.84416	5.8394	5.9361	5.78035	6.28571	5.74713			24h	0.0684211	0.0727273	0.0633803	0.0689655	0.0718954	0.0765027	0.0714286	0.072993
	29.9677	57.1592	35.8934			0.168487	0.0825203	0.352451			17.7971	44.2023	11.4877			0.478248	0.242522	0.215495			160.546	149.669	170.801			48h	7.36842	7.27273	7.04225	6.89655	7.84314	7.65027	7.14286	7.2993	7.3059	7.51445	7.42857	7.47126			48h	0.0789474	0.0848485	0.0704225	0.0747126	0.0849673	0.0819672	0.0779221	0.080292
	53.5352	113.38	60.3733			0.139362	-0.0194132	0.0974388			20.8823	12.8789	21.7888			0.509644	0.16253	0.413044			124.205	106.019	183.082			72h	8.42105	8.48485	7.74648	8.04598	8.49673	8.19672	8.44156	8.7591	8.6758	8.67052	9.14286	8.62069			72h	0.0894737	0.0909091	0.084507	0.091954	0.0915033	0.0928962	0.0909091	0.094891
	67.5927	135.408	85.4633			-0.00207	0.0610873	0.0828151			25.9453	19.5543	31.0318			0.562466	-0.02135	0.459689			164.673	130.522	198.465
	22.1064	33.1391	35.9152			0.169549	0.0618563	0.329495			30.9262	15.2249	16.7509			0.473723	0.215261	0.438089			102.086	138.32	157.793
	25.7825	48.8895	48.5902			0.171971	0.0943304	0.280606			9.83267	34.7797	39.5431			0.293356	0.085869	0.311657			116.403	128.398	200.584
	48.911	46.412	43.0759			0.204301	0.110712	0.211619			13.8082	11.1343	22.4958			0.259503	0.121326	0.410209
	10.6964	32.1079	22.507			0.075362	-0.00737786	0.305686			14.6217	24.9768	32.0399			0.48492	0.156503	0.455352
	17.9492	32.099	48.0147			0.098071	0.0904091	0.15414			17.8098	20.59	22.7012			0.36299	0.158182	0.391474
	21.7111	75.0721	45.0077			0.20914	0.147261	0.450275			13.9609	18.6259	39.6772			0.415311	0.111713	0.431891
	9.76251	31.3536	33.1885			0.164572	-0.019932	-0.0804614			26.7211	17.8492	15.905			0.156493	0.086263	0.460201
	2.18555	38.5298	31.3747			0.06819	0.0269381	0.410163			26.8426	26.1871	8.70426			0.34223	0.168404	0.348146
	20.0427	59.0593	44.3886			-0.0217	0.042475	0.278193			12.9954	27.4002	12.851			0.162127	0.149932	0.230775
	4.21816	28.5757	54.3218			-0.00899	0.06554	0.411656			17.2439	21.6062	22.7081			0.301749	0.070673	0.30057
	31.7063	36.9755	63.1404			0.004848	0.0548051	0.455156			11.6329	19.981	11.875			0.363737	0.141813	0.368039
	15.608	26.5324	23.0755			0.215252	-0.00266231	0.327343			12.7503	28.9305	12.8812			0.238167	0.119019	0.173144
	15.4869	40.6115	37.1413			-0.01504	0.0387689	0.187044			16.6073	12.8323	13.7855			0.217677	0.080046	0.111363
	17.6027	48.424	87.2111			0.251341	-0.00387169	-0.109138			10.8496	24.8394	28.2698			0.304574	0.076529	0.434872
	21.6422	35.7155	40.1771			0.224904	0.0895514	0.423029			10.8491	22.8528	29.4284			0.457681	0.089614	0.296265
	2.77589	20.8383	54.7617			0.089802	0.0213466	0.386502			17.6149	48.1675	12.9384			0.462651	0.049678	0.236594
	31.6562	58.5567	138.112			0.023467	-0.0257478	0.0274204			12.6323	15.5144	18.9856			0.23012	0.134705	0.397832
	21.242	26.6134	38.875			0.024409	0.0200447	0.397648			17.7681	5.58356	19.5759			0.289356	0.095383	0.373136
	7.17338	29.2482	31.3312			0.127446	0.0918367	0.375845			11.2208	13.6174	57.3327			0.42405	0.102045	0.42079
	15.7216	47.4097	48.5961			0.003719	0.0313796	0.402475			20.7804	33.8017	11.042			0.50809	0.176841	0.220839
	7.61447	59.7363	36.4255			0.066093	0.0708111	0.334125			17.3956	48.8366	9.22276			0.496325	0.095128	0.267285
	9.74224	32.2102	44.8513			0.056015	0.0442287	0.444536			15.0259	15.0065	7.57431			0.363714	0.127577	0.27343
	22.5695	50.9721	36.0098			0.029016	0.0954612	0.343582			10.4375	15.0053	10.1519			0.408758	0.055578	0.070956
	7.37012	34.1838	27.8691			0.051408	0.0302358	0.287396			15.6823	22.2799	7.37018			0.379815	0.195147	0.259961
	38.9825	34.6124	50.4243			0.165597	0.0850002	0.319078			11.2738	14.2326	14.4667			0.42841	0.234148	0.335774
	1.27387	24.9534	20.1024			0.058694	0.0144066	0.259337			15.8004	11.1308	15.7789			0.268039	0.209745	-0.03659
	14.6652	27.5962	28.9027			0.021746	0.0073403	0.172818			8.4814	10.866	13.9235			0.257816	0.236156	0.14948
	32.0168	48.0263	60.9995			0.175441	0.0341849	0.18503			12.5322	10.847	11.7933			0.18043	0.197573	0.304782
	33.6733	121.732	193.771			0.08507	0.00363499	-0.0342943			11.8814	13.3818	13.5509			-0.09892	0.179738	0.227353
	49.876	62.734	28.3309			0.105811	-0.060176	0.215985			12.1181	14.6668	15.7275			0.218779	0.142411	0.296829
	31.7605	72.2473	40.6197			0.179051	0.0376799	0.358803			12.9769	15.8639	7.60189			-0.0395	0.209098	0.126409
	41.0189	29.6706	33.5896			0.007589	0.191411	0.0971635			8.14482	18.9529	37.509			0.249986	0.1494	0.377262
	10.88	60.3332	52.7592			0.164558	0.101674	0.420515			20.4223	12.5278	20.3733			0.309137	0.141911	0.217707
	40.1592	61.2749	37.9564			0.145625	-0.0256155	0.0959124			4.35265	14.9886	28.997			0.063871	0.144688	0.23379
	15.8659	66.389	90.5854			0.02304	0.0199953	0.398305			5.98146	33.9042	41.3291			0.015684	0.121919	0.071165
	22.1147	43.7	54.9743			0.103901	0.198831	0.42787			42.5193	22.6328	20.8938			0.114023	0.135569	0.29114
	15.7085	60.7486	46.8548			0.158573	0.257443	0.31966			16.5	20.672	16.6881			0.221627	0.090507	0.322434
	13.9839	28.596	52.5682			0.147948	0.213055	-0.158969			11.3415	20.3882	32.8314			0.21668	0.064795	0.227489
	34.1561	48.0869	83.9711			0.006385	-0.0391722	0.123421			6.40238	20.5644	16.9574			0.291296	0.094558	0.284225
	31.8562	96.8351	65.4339			0.001265	0.112508	0.342187			27.502	10.1448	22.9953			-0.10923	0.104094	0.300778
	6.09373	41.745	61.9538			-0.05593	-0.193617	0.450002			12.5469	16.6026	17.5341			0.12592	0.129352	0.205217
	18.1089	55.9555	55.3363			0.171864	0.216025	0.19655			10.9456	13.3147	29.1408			0.211214	0.086286	0.075794
	18.4521	26.088	30.5178			0.095057	0.059425	0.22998			29.5464	14.7537	23.0649			0.217597	0.287483	0.291938
	12.6738	31.0292	65.4654			0.083478	0.162641	0.45201			16.6696	13.5931	20.6362			0.263026	0.417879	0.368388
	16.7422	43.8912	37.3272			0.11682	0.216931	0.443815			9.10964	12.2231	15.6902			-0.14493	0.437216	0.282938
	10.6226	16.0719	62.6696			0.03224	0.17115	0.462811			21.1408	14.8301	13.5504			0.036203	0.181846	0.370419
	12.6804	47.6093	49.5008			0.14417	0.195653	0.471691			12.3237	11.6695	21.5808			0.208245	0.388455	0.235471
	21.3357	45.1435	52.5544			0.062066	0.20496	0.378351			9.30439	14.3613	15.2217			0.175322	0.304626	0.40385
	10.991	20.2413	45.4097			0.01675	-0.0136812	0.378138			6.18071	15.0148	14.7152			0.1086	0.300745	0.268896
	33.9946	125.948	33.083			0.163473	0.249517	0.0549027			34.085	13.8375	14.9685			0.231282	0.250352	0.322455
	17.9672	60.8675	38.9313			0.182086	0.232037	0.348966			36.376	12.943	16.7665			-0.24707	0.266238	0.26822
	19.2228	14.242	198.176			0.050615	0.00672968	0.448611			16.4086	17.8694	21.3404			0.047665	0.40407	0.325036
	18.0447	95.7583	94.7432			0.026975	0.192923	0.41438			6.50332	16.3649	19.8647			0.056705	0.412742	0.346135
	25.7232	51.9105	40.7371			0.021921	0.168371	0.418993			7.32134	17.4715	17.6526			0.225514	0.386286	0.217922
	19.528	46.1565	98.984			0.122671	0.170522	0.440317			21.0923	20.2254	19.3994			0.039462	0.412431	0.193016
	10.2424	37.0256	29.6046			0.171727	0.180214	0.426998			7.55331	15.4279	15.7911			0.190718	0.328327	0.218965
	14.8506	200.666	50.8163			0.109089	0.219183	0.162576			11.997	14.2885	14.1921			-0.013	0.331776	0.258734
	15.1104	30.3318	26.6593			0.052272	0.0743248	0.0952018			38.1668	14.8858	24.9785			-0.1677	0.326399	0.235356
	19.0977	69.3348	50.5782			0.168308	-0.084586	0.190015			14.7686	12.7214	16.857			0.217968	0.445799	0.051561
	30.8232	44.0264	36.9431			0.058968	-0.0659667	0.151266			47.387	15.6139	18.218			0.312721	0.383393	0.32556
	25.0504	23.684	22.995			0.10626	-0.0417163	0.237552			5.54719	16.491	17.3359			0.129733	0.181012	0.190876
	12.1827	27.2602	29.5461			0.084961	0.130761	0.332674			7.92478	14.3023	22.1912			-0.03962	0.167997	0.183026
	40.7244	111.815	66.8199			-0.00811	0.178908	0.310338			30.9609	17.5402	12.1278			0.214584	0.281845	0.28526
	16.8146	26.0516	22.7753			0.073728	0.212908	0.315148			20.2869	19.8161	15.826			0.180412	0.249445	0.256108
	13.4441	52.9524	34.8104			0.15255	-0.0739166	0.359134			16.4644	13.0229	22.3634			0.234723	0.39517	0.227449
	16.1181	33.2198	31.0969			0.068851	-0.00359297	-0.105459			16.5845	25.3341	25.8487			0.234703	0.076999	0.312224
	20.6317	66.1912	46.2836			0.036921	-0.0580874	-0.0061274			26.1525	15.7988	12.5725			0.172091	0.103331	0.329851
	10.3291	74.5896	53.1561			0.103715	-0.181057	0.266472			13.6791	12.2088	19.506			0.205552	0.137827	0.270506
	17.9146	66.1897	48.9864			0.031211	0.210804	0.485219			24.2059	13.2468	18.2942			0.196333	0.261926	0.363766
	40.8765	89.7784	48.774			0.177903	0.263006	0.134408			18.9995	15.1197	15.2578			0.254817	0.135485	0.106782
	11.4664	106.927	49.6328			0.095338	0.0563935	0.372549			32.4498	12.9539	19.5268			0.095131	0.337669	0.070844
	10.8033	14.6692	25.8496			0.075934	0.104586	0.350718			17.8665	16.5443	16.5202			0.223804	0.144875	0.45532
	11.4909	21.9344	26.6892			0.072528	0.0934934	0.337935			11.894	12.9419	19.8198			0.328738	0.427176	0.428534
	12.2372	30.9386	116.338			-0.02976	0.138504	-0.334459			16.9094	13.0171	17.1016			0.073487	0.273183	0.196704
	16.7134	22.1739	30.0585			0.0298	0.0790452	0.399864			14.3607	13.056	19.1595			0.308075	0.214911	0.174126
	34.2684	84.0811	77.1099			0.0534	0.0345957	0.232968			15.3515	14.3209	13.9458			0.266332	0.249966	0.206696
	25.0967	40.1474	59.2806			0.167669	0.17305	0.317208			16.2904	14.4134	13.8309			0.209639	0.376548	0.09441
	34.3124	55.8646	71.0335			-0.06426	0.308812	0.19761			19.4756	15.9981	13.8358			0.285063	0.149314	0.342903
	35.6751	19.6325	72.0754			0.13321	0.272871	0.192485			11.8943	11.8897	17.3136			0.12644	0.379865	0.357085
	18.608	26.7583	81.8201			0.103175	0.245152	0.266768			16.3807	12.5557	11.6279			0.212192	0.296024	0.425249
	19.2882	167.427	60.0267			0.008673	0.296939	0.420863			13.1955	13.9401	18.8313			0.124869	0.234564	0.418682
	49.3165	21.1817	55.5702			0.159102	0.154459	0.479681			12.6008	28.774	17.6464			0.208865	0.095069	0.248024
	24.0795	26.1632	49.3274			0.221218	0.261621	0.41838			18.821	17.1792	26.6015			0.267572	0.313235	0.316738
	34.4064	29.917	25.1782			0.192985	0.193935	0.354078			13.6871	20.6377	37.7685			0.27521	0.102034	0.194667
	55.1587	48.5138	84.4195			-0.01373	0.193669	0.118841			17.8614	19.0139	16.2616			0.361345	0.23104	0.399252
	12.3443	15.5741	26.8105			0.096793	0.0684334	0.100395			14.6553	15.7836	22.9804			0.296693	0.309801	-0.02825
	9.51285	19.3801	25.2024			0.082567	0.121769	0.273967			11.2642	20.0959	16.2949			0.302698	0.274808	0.294445
	17.6555	35.3003	48.3757			0.14828	0.338666	0.382396			24.718	15.2739	20.6585			0.27523	0.260403	0.477422
	19.2527	25.0267	50.5566			0.025338	0.137675	-0.214758			13.5766	44.1964	12.5414			0.217719	0.285486	0.339118
	12.8132	21.3599	23.9966			0.045641	0.181918	0.290177			17.021	24.0694	12.7221			0.30916	0.269755	0.504323
	27.406	28.1859	109.489			0.18031	0.0807879	0.433021			10.2948	19.9246	15.736			0.230125	0.24602	0.448145
	22.7898	22.2883	35.5798			0.154318	0.193297	0.219626			14.2001	37.2994	16.0333			0.236342	0.231086	0.467936
	5.82611	16.6652	35.0357			-0.00791	-0.099286	-0.0827529			14.0413	22.7377	17.4394			0.340238	0.336246	0.556927
	28.1483	12.9521	19.5968			-0.12464	0.00257134	0.111523			16.5945	23.9764	19.1405			0.031316	0.393171	0.462594
	19.2209	26.9982	40.7662			0.079948	0.154553	0.205436			15.6402	24.8041	24.3897			0.14787	0.319812	0.460151
	19.5228	23.9562	41.2783			0.085385	0.115357	0.325001			13.6465	17.7245	13.1527			0.075642	0.219731	0.475712
	36.3845	134.966	143.468			0.204443	0.244967	0.302241			14.0269	26.5385	14.1656			0.207587	0.241472	0.463043
	46.7823	52.4974	52.5898			-0.07306	0.356541	0.324748			16.0613	30.5659	19.4468			0.021358	0.196339	0.006215
	9.35258	35.134	139.769			0.003673	0.0263501	0.253967			23.3107	19.8705	18.335			0.283664	0.166859	0.485006
	20.02	94.4226	69.3507			0.207383	0.300494	0.465875			23.5565	29.9426	25.2198			0.229212	0.171234	0.273537
	35.901	26.6112	141.424			0.099452	0.139081	0.386281			13.9566	10.4762	15.6737			0.309602	0.29509	0.482932
	58.5925	90.846	137.487			0.107182	0.273385	0.42328			13.8924	11.9487	12.4904			0.377668	0.146152	0.44956
	15.7517	20.2534	32.8264			-0.03314	0.275529	-0.0300922			18.0663	19.7603	13.066			0.259235	0.136297	0.47418
	26.8998	217.795	20.7196			-0.06471	-0.119125	-0.117589			11.703	18.5085	14.4834			0.274876	0.141613	0.478869
	23.6089	71.6436	100.011			0.157124	0.0379124	0.389903			22.479	12.2565	22.2835			0.203116	0.166575	0.450982
	16.5838	16.5579	19.6807			0.171171	0.307376	0.367749			15.0936	11.1133	10.4495			0.305348	0.207678	0.379373
	16.6143	27.2751	28.9732			0.002534	-0.13034	0.375237			9.26035	23.4851	23.916			0.234375	0.142816	0.476492
	28.3705	44.5973	57.4675			0.067244	0.0658101	0.0709656			16.6348	15.827	15.9585			0.082989	0.322069	0.460994
	16.9149	30.916	32.9824			0.17702	0.302019	0.427242			16.3801	19.613	14.8398			0.222998	0.276924	0.47459
	11.2556	25.3325	21.7181			0.154631	0.269228	0.335011			9.35101	12.0616	18.4161			0.092246	0.250519	0.357466
											20.7114	14.1534	14.7647			0.026158	0.216947	0.481328
											18.1468	24.3913	13.5352			0.285124	0.250167	0.485088
											15.3857	22.0676	17.4293			0.160054	0.196318	0.449659
											30.8805	20.4304	10.9556			0.178418	0.181554	0.533218
											14.0305	14.7738	20.5988			0.161275	0.217134	0.35889
											12.7389	15.9052	44.9173			0.127756	0.063562	0.492937
											15.0755	18.5466	23.5241			0.272633	0.228033	0.51994
											18.7507	19.1924	21.3437			0.340353	0.266562	0.432092
											12.8463	11.7725	17.3736			0.28907	0.374491	0.550814
											13.0606	15.0462	29.4866			0.299536	0.13099	0.4542
											18.8717	12.9156	53.4727			0.224	0.31717	0.459867
											19.7475	16.9298	24.1105			0.17288	0.291561	0.089315
											17.8211	16.7694	68.9358			0.315204	0.397833	0.269634
											21.9177	12.1688	35.0265			-0.06739	0.161246	0.319556
											13.4025	11.7637	20.1217			0.341564	0.331505	0.46564
											12.5469	12.6501	33.6404			0.301989	0.365764	0.469109
											13.1955	14.8108	26.3179			0.223237	0.253118	0.111552
											11.6468	15.9749	15.6573			0.28079	0.345258	0.151395
											14.5671	14.5351	31.0076			0.352576	0.343386	0.233696
											12.5196	18.3437	26.5972			0.225583	0.206581	0.394259
											18.4839	21.1932	26.4259			0.257319	0.203366	0.498314
											11.0504	9.02528	12.7667			0.277782	0.321811	0.1419
											13.1247	15.9083	18.5558			0.288243	0.234173	0.244059
											13.2477	12.3781	19.982			0.238154	0.362318	0.410866
											17.6724	13.243	17.2547			0.312604	0.330583	0.03615
											21.4848	9.16238	17.6582			0.047298	0.252771	0.364182
											10.7818	16.9727	9.91437			0.286522	0.423991	0.264879
											15.0453	11.9168	11.5793			0.364756	0.248881	0.495086
											20.6856	11.8147	24.8988			0.308145	0.361775	0.394402
												11.8079	21.5632				0.412468	0.472039
												22.1781	26.1658				0.232363	0.525922
												10.2497	16.0653				0.415547	0.189766
												9.08243	13.9789				0.441523	0.283222
												15.7686	17.4115				0.228215	0.234471
												12.5279	20.5932				0.27051	0.173539
												10.0416	19.43				0.331539	0.198235
												11.1898	19.3939				0.397031	0.107652
												11.4587	15.8399				0.322031	0.156438
												14.7005	12.2065				0.36948	0.007808
												10.7932	14.0351				0.207964	0.244626
												17.5767	19.8989				0.395553	0.266772
												11.3431	14.4187				0.369367	0.280892
												14.0006	19.8864				0.338941	0.204172
												12.8826	12.1814				0.390306	0.198196
												9.97237	27.4547				0.343317	0.172128
												8.88003	21.4035				0.374148	0.244818
												11.319	20.8818				0.144469	0.209489
												11.0202	16.8749				0.356923	0.213666
												14.8817	20.8004				0.237179	0.029159
												22.2787	16.7887				0.22271	0.190982
												13.3418	17.2499				0.30036	0.097285
												13.7622	15.7641				0.310909	0.216759
												13.8267	14.1751				0.230885	0.119136
												12.6546	17.2184				0.139426	0.196964
												19.5176	21.3447				0.041203	0.238438
												15.4959	27.3378				0.181464	0.177925
												15.1505	16.6577				0.295168	0.271425
												11.1904	21.5454				0.359477	0.188925
												9.02684	18.3849				0.35056	0.14889
												13.4834	13.8919				0.325824	0.254222
												13.7453	13.0751				0.24851	0.202119
												9.17899	16.5418				0.304398	0.266793
												13.2724	21.5385				0.32771	0.200555
												17.0477	14.5804				0.315648	0.147349
													20.4139					0.219631
													16.8136					0.26233
													17.6176					0.198713
													21.3491					0.045849
													12.5369					0.133064
													16.3184					0.239034
													8.71644					0.218762
													17.1442					0.253765
													12.1192					0.18666
													17.0336					0.157202
													19.263					0.1396
													14.5102					0.188623
													20.2678					0.177244
													13.6951					0.186022
													13.037					0.084501
													1.59885					0.086739
[truncated: 10 more columns]
